# Supplementary material for: Crystal structures of three hexakis­(fluoroar­yloxy)cyclo­triphosphazenes
Source: Acta Crystallogr E Crystallogr Commun. 2019 Sep 27;75(Pt 10):1525–30. doi: 10.1107/S2056989019012933 (PMC6775729; doi:10.1107/S2056989019012933)
Supplement: Supplementary file 1 [file e-75-01525-sup1.cif]

##############################################################################
#                                                                            #
# This CIF contains the data in a paper accepted for publication in          #
# Acta Crystallographica Section E. It conforms to the requirements of       #
# Notes for Authors for Acta Crystallographica Section E, and has been       #
# peer reviewed under the auspices of the IUCr Commission on Journals.       #
#                                                                            #
# Full details of the Crystallographic Information File format               #
# are given in the paper "The Crystallographic Information File (CIF):       #
# a New Standard Archive File for Crystallography" by S. R. Hall, F. H.      #
# Allen and I. D. Brown [Acta Cryst. (1991), A47, 655-685].                  #
#                                                                            #
# The current version of the core CIF dictionary is obtainable from          #
# ftp://ftp.iucr.org/pub/cif_core.dic.                                       #
#                                                                            #
# Software is freely available for graphical display of the structure(s)     #
# in this CIF. For information consult the CIF software page                 #
# http://www.iucr.org/resources/cif/software.                                #
#                                                                            #
# This file may be used for bona fide research purposes within the           #
# scientific community so long as proper attribution is given to the journal # 
# article from which it was obtained.                                        #
#                                                                            #
##############################################################################
data_1
_audit_creation_method
;
Olex2 1.2
(compiled 2018.05.29 svn.r3508 for OlexSys, GUI svn.r5506)
;
_journal_date_recd_electronic     2019-09-06
_journal_date_accepted     2019-09-18
_journal_name_full     'Acta Crystallographica, Section E'
_journal_year     2019
_journal_volume     75
_journal_issue     10
_journal_page_first     1525
_journal_page_last     1530
_journal_paper_category     GI
_journal_paper_doi     10.1107/S2056989019012933
_journal_coeditor_code     HB7853
_publ_contact_author_name     'Dr. H. P. Yennawar'
_publ_contact_author_address
;
Pennsylvania State University,
108 Althouse Building,
University Park, PA 16801
USA
;
_publ_contact_author_email     hpy1@psu.edu
_publ_contact_author_fax     8148637024
_publ_contact_author_phone     8148658383
_publ_section_title
;
Crystal structures of three hexakis(fluoroaryloxy)cyclotriphosphazenes
;
_publ_section_title_footnote     .
loop_
    _publ_author_name
    _publ_author_footnote
    _publ_author_address
    'Yennawar, Hemant P.' .
;
Pennsylvania State University, Department of Biochemistry and Molecular Biology,
108 Althouse Laboratory, University Park, PA 16802,
USA
;
    'Hess, Andrew R.' .
;
Pennsylvania State University, Department of Chemistry, 118 Chemistry Building,
University Park, PA 16802
USA
;
    'Allcock, Harry R.' .
;
Pennsylvania State University, Department of Chemistry, 118 Chemistry Building,
University Park, PA 16802
USA
;
_publ_section_synopsis
;
The syntheses and crystal structures of three cyclotriphosphazenes, all with
fluorinated aryloxy side groups that generate different steric characteristics
are reported.
;
_chemical_name_systematic
;
Hexakis(pentafluorophenoxy)cyclotriphosphazene
;
_chemical_name_common     ?
_chemical_formula_moiety     'C36 F30 N3 O6 P3'
_chemical_formula_sum     'C36 F30 N3 O6 P3'
_chemical_formula_iupac     'C36 F30 N3 O6 P3'
_chemical_formula_weight     1233.30
_chemical_melting_point     ?
_space_group_crystal_system     monoclinic
_space_group_name_H-M_alt     'P 1 21/c 1'
_space_group_name_Hall     '-P 2ybc'
loop_
    _space_group_symop_operation_xyz
    'x, y, z'
    '-x, y+1/2, -z+1/2'
    '-x, -y, -z'
    'x, -y-1/2, z-1/2'
_cell_length_a     8.1111(17)
_cell_length_b     44.054(9)
_cell_length_c     12.259(2)
_cell_angle_alpha     90
_cell_angle_beta     109.612(12)
_cell_angle_gamma     90
_cell_volume     4126.3(14)
_cell_formula_units_Z     4
_cell_measurement_reflns_used     4693
_cell_measurement_theta_min     2.666
_cell_measurement_theta_max     27.825
_cell_measurement_temperature     298(2)
_exptl_crystal_description     'block'
_exptl_crystal_colour     'colorless'
_exptl_crystal_size_max     0.22
_exptl_crystal_size_mid     0.09
_exptl_crystal_size_min     0.07
_exptl_crystal_density_diffrn     1.985
_exptl_crystal_density_meas     .
_exptl_crystal_density_method     'not measured'
_exptl_crystal_F_000     2400
_exptl_absorpt_coefficient_mu     0.334
_exptl_absorpt_correction_type     multi-scan
_exptl_absorpt_process_details
;
(SADABS; Bruker, 2001)
;
_exptl_absorpt_correction_T_min     0.735831
_exptl_absorpt_correction_T_max     0.9
_exptl_special_details     ?
_diffrn_ambient_temperature     298(2)
_diffrn_source     'fine-focus sealed tube'
_diffrn_radiation_type     MoK\a
_diffrn_radiation_wavelength     0.71073
_diffrn_radiation_monochromator     'graphite'
_diffrn_measurement_device_type     'Bruker SMART CCD area detector'
_diffrn_measurement_method     'phi and omega scans'
_diffrn_detector_area_resol_mean     ?
_diffrn_reflns_number     35241
_diffrn_reflns_av_R_equivalents     0.0477
_diffrn_reflns_av_unetI/netI     0.0547
_diffrn_reflns_theta_min     1.823
_diffrn_reflns_theta_max     28.297
_diffrn_reflns_theta_full     25.242
_diffrn_measured_fraction_theta_max     0.993
_diffrn_measured_fraction_theta_full     1.000
_diffrn_reflns_limit_h_min     -10
_diffrn_reflns_limit_h_max     10
_diffrn_reflns_limit_k_min     -58
_diffrn_reflns_limit_k_max     50
_diffrn_reflns_limit_l_min     -16
_diffrn_reflns_limit_l_max     16
_refine_special_details     ?
_reflns_number_total     10189
_reflns_number_gt     6392
_reflns_threshold_expression     'I > 2\s(I)'
_refine_ls_structure_factor_coef     Fsqd
_refine_ls_matrix_type     full
_refine_ls_R_factor_all     0.1122
_refine_ls_R_factor_gt     0.0653
_refine_ls_wR_factor_gt     0.1334
_refine_ls_wR_factor_ref     0.1528
_refine_ls_goodness_of_fit_ref     1.043
_refine_ls_restrained_S_all     1.043
_refine_ls_number_reflns     10189
_refine_ls_number_parameters     703
_refine_ls_number_restraints     0
_refine_ls_hydrogen_treatment     constr
_refine_ls_weighting_scheme     calc
_refine_ls_weighting_details
              'w=1/[\s^2^(Fo^2^)+(0.0615P)^2^+1.7223P] where P=(Fo^2^+2Fc^2^)/3'
_atom_sites_solution_hydrogens     .
_atom_sites_solution_primary     ?
_atom_sites_solution_secondary     ?
_refine_ls_shift/su_max     0.000
_refine_ls_shift/su_mean     0.000
_refine_diff_density_max     0.367
_refine_diff_density_min     -0.278
_refine_ls_extinction_method     none
_refine_ls_extinction_coef     .
loop_
    _atom_type_symbol
    _atom_type_description
    _atom_type_scat_dispersion_real
    _atom_type_scat_dispersion_imag
    _atom_type_scat_source
    'C' 'C' 0.0033 0.0016
                         'International Tables Vol C Tables 4.2.6.8 and 6.1.1.4'
    'F' 'F' 0.0171 0.0103
                         'International Tables Vol C Tables 4.2.6.8 and 6.1.1.4'
    'N' 'N' 0.0061 0.0033
                         'International Tables Vol C Tables 4.2.6.8 and 6.1.1.4'
    'O' 'O' 0.0106 0.0060
                         'International Tables Vol C Tables 4.2.6.8 and 6.1.1.4'
    'P' 'P' 0.1023 0.0942
                         'International Tables Vol C Tables 4.2.6.8 and 6.1.1.4'
_computing_data_collection
;
SMART (Bruker, 2001)
;
_computing_cell_refinement
;
SAINT (Bruker, 2001)
;
_computing_data_reduction
;
SAINT (Bruker, 2001)
;
_computing_structure_solution
;
SHELXS97 (Sheldrick, 2008)
;
_computing_structure_refinement
;
SHELXL (Sheldrick, 2015)
;
_computing_molecular_graphics
;
<i>OLEX2</i> (Dolomanov <i>et al.</i>,  2009)
;
_computing_publication_material
;
<i>OLEX2</i> (Dolomanov <i>et al.</i>,  2009)
;
loop_
    _atom_site_type_symbol
    _atom_site_label
    _atom_site_fract_x
    _atom_site_fract_y
    _atom_site_fract_z
    _atom_site_U_iso_or_equiv
    _atom_site_adp_type
    _atom_site_calc_flag
    _atom_site_occupancy
    _atom_site_disorder_assembly
    _atom_site_disorder_group
    C C1 0.6926(4) 0.09424(7) 1.1812(3) 0.0416(7) Uani d 1 . .
    C C2 0.5803(4) 0.07350(7) 1.2016(3) 0.0470(8) Uani d 1 . .
    C C3 0.5875(5) 0.06715(8) 1.3133(3) 0.0554(9) Uani d 1 . .
    C C4 0.7097(6) 0.08083(9) 1.4052(3) 0.0610(10) Uani d 1 . .
    C C5 0.8280(5) 0.10073(9) 1.3867(3) 0.0573(9) Uani d 1 . .
    C C6 0.8207(4) 0.10717(8) 1.2747(3) 0.0475(8) Uani d 1 . .
    C C7 0.5605(4) 0.17945(7) 1.0959(3) 0.0460(8) Uani d 1 . .
    C C8 0.5722(5) 0.18524(8) 1.2088(3) 0.0497(8) Uani d 1 . .
    C C9 0.4951(5) 0.21051(8) 1.2361(3) 0.0582(10) Uani d 1 . .
    C C10 0.4057(6) 0.23023(9) 1.1506(4) 0.0702(11) Uani d 1 . .
    C C11 0.3920(6) 0.22461(9) 1.0372(4) 0.0736(12) Uani d 1 . .
    C C12 0.4707(6) 0.19951(9) 1.0112(3) 0.0621(10) Uani d 1 . .
    C C13 0.3912(4) 0.07382(8) 0.6439(3) 0.0466(8) Uani d 1 . .
    C C14 0.4062(5) 0.05131(8) 0.7251(3) 0.0494(8) Uani d 1 . .
    C C15 0.3329(5) 0.02319(9) 0.6940(3) 0.0569(9) Uani d 1 . .
    C C16 0.2437(5) 0.01726(9) 0.5794(4) 0.0641(10) Uani d 1 . .
    C C17 0.2247(5) 0.03944(9) 0.4968(3) 0.0618(10) Uani d 1 . .
    C C18 0.2987(5) 0.06757(8) 0.5299(3) 0.0544(9) Uani d 1 . .
    C C19 0.3286(4) 0.16421(8) 0.5883(3) 0.0477(8) Uani d 1 . .
    C C20 0.3597(5) 0.15734(9) 0.4861(3) 0.0546(9) Uani d 1 . .
    C C21 0.2459(6) 0.16755(11) 0.3823(3) 0.0688(12) Uani d 1 . .
    C C22 0.1052(6) 0.18442(11) 0.3783(4) 0.0770(14) Uani d 1 . .
    C C23 0.0725(5) 0.19159(9) 0.4787(4) 0.0701(12) Uani d 1 . .
    C C24 0.1862(5) 0.18160(8) 0.5842(3) 0.0549(9) Uani d 1 . .
    C C25 0.0555(4) 0.06138(7) 0.9107(3) 0.0397(7) Uani d 1 . .
    C C26 0.0353(4) 0.06203(8) 1.0179(3) 0.0484(8) Uani d 1 . .
    C C27 -0.0802(5) 0.04288(9) 1.0433(3) 0.0568(10) Uani d 1 . .
    C C28 -0.1764(5) 0.02322(9) 0.9628(4) 0.0620(10) Uani d 1 . .
    C C29 -0.1628(5) 0.02253(8) 0.8558(4) 0.0613(10) Uani d 1 . .
    C C30 -0.0443(4) 0.04154(8) 0.8297(3) 0.0506(8) Uani d 1 . .
    C C31 -0.0249(4) 0.15380(7) 0.8629(3) 0.0408(7) Uani d 1 . .
    C C32 -0.1235(4) 0.16325(9) 0.7536(3) 0.0540(9) Uani d 1 . .
    C C33 -0.1967(5) 0.19206(10) 0.7379(4) 0.0681(11) Uani d 1 . .
    C C34 -0.1686(6) 0.21080(9) 0.8302(5) 0.0776(13) Uani d 1 . .
    C C35 -0.0736(6) 0.20128(11) 0.9383(4) 0.0848(14) Uani d 1 . .
    C C36 -0.0014(5) 0.17292(9) 0.9550(3) 0.0629(10) Uani d 1 . .
    F F1 0.4652(3) 0.05897(5) 1.11273(18) 0.0638(6) Uani d 1 . .
    F F2 0.4764(3) 0.04710(5) 1.3322(2) 0.0827(7) Uani d 1 . .
    F F3 0.7157(4) 0.07480(6) 1.51341(19) 0.0915(8) Uani d 1 . .
    F F4 0.9493(3) 0.11414(6) 1.47566(18) 0.0846(7) Uani d 1 . .
    F F5 0.9380(3) 0.12597(5) 1.25684(17) 0.0677(6) Uani d 1 . .
    F F6 0.6578(3) 0.16612(5) 1.29261(17) 0.0672(6) Uani d 1 . .
    F F7 0.5068(4) 0.21555(5) 1.3460(2) 0.0864(8) Uani d 1 . .
    F F8 0.3293(4) 0.25475(6) 1.1773(3) 0.1067(9) Uani d 1 . .
    F F9 0.3015(5) 0.24383(6) 0.9530(3) 0.1180(11) Uani d 1 . .
    F F10 0.4592(4) 0.19441(6) 0.90053(19) 0.0906(8) Uani d 1 . .
    F F11 0.4950(3) 0.05731(5) 0.83754(17) 0.0646(6) Uani d 1 . .
    F F12 0.3469(3) 0.00219(5) 0.7744(2) 0.0839(7) Uani d 1 . .
    F F13 0.1757(3) -0.01046(6) 0.5482(2) 0.0913(8) Uani d 1 . .
    F F14 0.1356(4) 0.03367(6) 0.3857(2) 0.0911(8) Uani d 1 . .
    F F15 0.2806(3) 0.08866(5) 0.44835(17) 0.0727(6) Uani d 1 . .
    F F16 0.5005(3) 0.14165(6) 0.48793(17) 0.0741(6) Uani d 1 . .
    F F17 0.2745(4) 0.16014(7) 0.28379(18) 0.1002(9) Uani d 1 . .
    F F18 -0.0045(4) 0.19480(7) 0.2765(2) 0.1156(11) Uani d 1 . .
    F F19 -0.0640(4) 0.20851(7) 0.4760(3) 0.1098(10) Uani d 1 . .
    F F20 0.1589(3) 0.18879(5) 0.6823(2) 0.0692(6) Uani d 1 . .
    F F21 0.1291(3) 0.08154(6) 1.09856(19) 0.0790(7) Uani d 1 . .
    F F22 -0.0943(4) 0.04346(6) 1.1492(2) 0.0922(8) Uani d 1 . .
    F F23 -0.2883(4) 0.00434(6) 0.9892(3) 0.1051(10) Uani d 1 . .
    F F24 -0.2579(3) 0.00299(7) 0.7757(3) 0.1065(10) Uani d 1 . .
    F F25 -0.0271(3) 0.03995(6) 0.72509(18) 0.0796(7) Uani d 1 . .
    F F26 -0.1516(3) 0.14481(7) 0.66480(19) 0.0926(8) Uani d 1 . .
    F F27 -0.2941(4) 0.20106(7) 0.6316(2) 0.1131(10) Uani d 1 . .
    F F28 -0.2407(5) 0.23864(7) 0.8134(3) 0.1388(14) Uani d 1 . .
    F F29 -0.0517(5) 0.21937(8) 1.0304(3) 0.1567(17) Uani d 1 . .
    F F30 0.0883(4) 0.16350(7) 1.0612(2) 0.1096(11) Uani d 1 . .
    N N1 0.5949(3) 0.12681(6) 0.8763(2) 0.0421(6) Uani d 1 . .
    N N2 0.2484(3) 0.11962(6) 0.7635(2) 0.0423(6) Uani d 1 . .
    N N3 0.3687(3) 0.12301(6) 0.9952(2) 0.0415(6) Uani d 1 . .
    O O1 0.6882(3) 0.10044(5) 1.06885(17) 0.0434(5) Uani d 1 . .
    O O2 0.6489(3) 0.15494(5) 1.07273(18) 0.0477(5) Uani d 1 . .
    O O3 0.4738(3) 0.10159(5) 0.67212(18) 0.0501(6) Uani d 1 . .
    O O4 0.4493(3) 0.15599(5) 0.69450(17) 0.0477(6) Uani d 1 . .
    O O5 0.1827(3) 0.07727(5) 0.8847(2) 0.0520(6) Uani d 1 . .
    O O6 0.0334(3) 0.12420(5) 0.8812(2) 0.0483(6) Uani d 1 . .
    P P1 0.56188(10) 0.12633(2) 0.99536(6) 0.03754(19) Uani d 1 . .
    P P2 0.43660(11) 0.12538(2) 0.75940(6) 0.0398(2) Uani d 1 . .
    P P3 0.21764(10) 0.11254(2) 0.88150(7) 0.0386(2) Uani d 1 . .
loop_
    _atom_site_aniso_label
    _atom_site_aniso_U_11
    _atom_site_aniso_U_22
    _atom_site_aniso_U_33
    _atom_site_aniso_U_12
    _atom_site_aniso_U_13
    _atom_site_aniso_U_23
    C1 0.0455(18) 0.0390(18) 0.0401(16) 0.0065(15) 0.0142(14) 0.0016(13)
    C2 0.0475(19) 0.0378(18) 0.0529(19) 0.0032(15) 0.0133(15) 0.0001(15)
    C3 0.066(2) 0.040(2) 0.065(2) 0.0042(18) 0.029(2) 0.0117(17)
    C4 0.085(3) 0.061(2) 0.0419(19) 0.017(2) 0.0273(19) 0.0082(17)
    C5 0.063(2) 0.062(2) 0.0373(18) 0.005(2) 0.0039(16) -0.0046(16)
    C6 0.047(2) 0.046(2) 0.0454(18) 0.0015(16) 0.0109(15) 0.0022(15)
    C7 0.0481(19) 0.0377(19) 0.0521(19) -0.0083(15) 0.0165(15) -0.0020(15)
    C8 0.054(2) 0.040(2) 0.0547(19) -0.0068(16) 0.0190(17) -0.0011(16)
    C9 0.075(3) 0.046(2) 0.065(2) -0.0116(19) 0.038(2) -0.0116(18)
    C10 0.091(3) 0.037(2) 0.094(3) 0.005(2) 0.046(3) -0.006(2)
    C11 0.101(3) 0.042(2) 0.079(3) 0.011(2) 0.031(3) 0.016(2)
    C12 0.086(3) 0.046(2) 0.054(2) 0.005(2) 0.023(2) 0.0002(17)
    C13 0.050(2) 0.048(2) 0.0482(18) 0.0033(16) 0.0245(15) -0.0031(15)
    C14 0.051(2) 0.056(2) 0.0454(18) 0.0130(17) 0.0211(15) 0.0036(16)
    C15 0.062(2) 0.049(2) 0.065(2) 0.0109(18) 0.0296(19) 0.0074(18)
    C16 0.062(2) 0.049(2) 0.087(3) -0.0019(19) 0.033(2) -0.009(2)
    C17 0.063(2) 0.068(3) 0.056(2) -0.005(2) 0.0223(19) -0.0138(19)
    C18 0.067(2) 0.056(2) 0.0445(19) 0.0048(19) 0.0246(17) 0.0027(16)
    C19 0.0469(19) 0.049(2) 0.0431(17) -0.0138(16) 0.0097(15) 0.0085(15)
    C20 0.052(2) 0.065(2) 0.0438(18) -0.0195(19) 0.0121(16) 0.0061(16)
    C21 0.066(3) 0.089(3) 0.046(2) -0.033(2) 0.0110(19) 0.014(2)
    C22 0.073(3) 0.076(3) 0.060(3) -0.023(2) -0.006(2) 0.033(2)
    C23 0.057(3) 0.051(2) 0.090(3) -0.001(2) 0.009(2) 0.018(2)
    C24 0.059(2) 0.044(2) 0.062(2) -0.0089(18) 0.0194(18) 0.0084(17)
    C25 0.0337(16) 0.0350(17) 0.0515(18) 0.0007(13) 0.0157(14) 0.0020(14)
    C26 0.049(2) 0.047(2) 0.0505(19) 0.0088(16) 0.0181(16) 0.0007(15)
    C27 0.063(2) 0.056(2) 0.061(2) 0.0210(19) 0.0337(19) 0.0187(18)
    C28 0.054(2) 0.043(2) 0.103(3) 0.0072(18) 0.045(2) 0.015(2)
    C29 0.047(2) 0.043(2) 0.091(3) -0.0061(17) 0.019(2) -0.016(2)
    C30 0.0438(19) 0.057(2) 0.0517(19) 0.0038(17) 0.0164(16) -0.0073(16)
    C31 0.0313(16) 0.0438(19) 0.0482(17) 0.0016(14) 0.0145(13) 0.0014(14)
    C32 0.0404(19) 0.064(2) 0.052(2) 0.0008(17) 0.0086(16) -0.0051(17)
    C33 0.046(2) 0.076(3) 0.072(3) 0.011(2) 0.0061(19) 0.024(2)
    C34 0.071(3) 0.044(2) 0.108(4) 0.016(2) 0.018(3) 0.004(2)
    C35 0.085(3) 0.071(3) 0.087(3) 0.022(3) 0.014(3) -0.027(3)
    C36 0.060(2) 0.068(3) 0.054(2) 0.013(2) 0.0106(18) -0.0071(19)
    F1 0.0627(13) 0.0517(13) 0.0676(13) -0.0130(10) 0.0094(11) -0.0062(10)
    F2 0.0933(18) 0.0708(16) 0.0991(18) -0.0122(13) 0.0523(15) 0.0165(13)
    F3 0.130(2) 0.0991(19) 0.0522(13) 0.0106(17) 0.0400(14) 0.0150(12)
    F4 0.0969(18) 0.0943(18) 0.0446(12) -0.0045(15) -0.0001(12) -0.0116(12)
    F5 0.0548(13) 0.0764(15) 0.0632(13) -0.0181(11) 0.0081(10) 0.0023(11)
    F6 0.0811(15) 0.0679(14) 0.0505(11) 0.0101(12) 0.0195(11) 0.0037(10)
    F7 0.124(2) 0.0742(17) 0.0773(15) -0.0031(15) 0.0556(15) -0.0204(12)
    F8 0.145(3) 0.0604(16) 0.131(2) 0.0308(17) 0.068(2) -0.0052(15)
    F9 0.167(3) 0.0779(19) 0.108(2) 0.0553(19) 0.045(2) 0.0362(16)
    F10 0.138(2) 0.0800(17) 0.0510(13) 0.0280(16) 0.0274(14) 0.0122(11)
    F11 0.0714(14) 0.0710(14) 0.0505(12) 0.0135(11) 0.0194(10) 0.0088(10)
    F12 0.1004(19) 0.0582(15) 0.0973(18) 0.0091(13) 0.0389(15) 0.0250(13)
    F13 0.0918(19) 0.0572(16) 0.117(2) -0.0105(13) 0.0252(16) -0.0142(14)
    F14 0.108(2) 0.0894(19) 0.0641(15) -0.0214(15) 0.0137(14) -0.0236(13)
    F15 0.0969(17) 0.0714(15) 0.0477(12) -0.0055(13) 0.0213(11) 0.0043(10)
    F16 0.0680(15) 0.1052(19) 0.0565(12) -0.0079(14) 0.0309(11) 0.0023(12)
    F17 0.0997(19) 0.155(3) 0.0414(12) -0.0437(18) 0.0177(12) 0.0091(14)
    F18 0.100(2) 0.131(3) 0.0808(17) -0.0171(18) -0.0158(15) 0.0543(17)
    F19 0.084(2) 0.089(2) 0.138(3) 0.0258(16) 0.0137(18) 0.0305(18)
    F20 0.0739(15) 0.0547(13) 0.0833(15) 0.0004(11) 0.0322(12) -0.0005(11)
    F21 0.0782(16) 0.0930(18) 0.0682(14) -0.0034(13) 0.0276(12) -0.0285(13)
    F22 0.108(2) 0.109(2) 0.0837(16) 0.0342(16) 0.0637(15) 0.0331(14)
    F23 0.0888(19) 0.0729(17) 0.179(3) -0.0060(14) 0.078(2) 0.0311(18)
    F24 0.0753(17) 0.101(2) 0.142(2) -0.0374(16) 0.0350(17) -0.0549(19)
    F25 0.0721(15) 0.109(2) 0.0579(13) -0.0093(14) 0.0224(11) -0.0215(12)
    F26 0.0747(16) 0.120(2) 0.0586(13) 0.0176(15) -0.0094(12) -0.0294(14)
    F27 0.092(2) 0.131(3) 0.0925(19) 0.0332(18) -0.0006(15) 0.0503(18)
    F28 0.125(3) 0.0636(19) 0.202(4) 0.0419(18) 0.021(2) 0.009(2)
    F29 0.185(4) 0.124(3) 0.129(3) 0.061(3) 0.010(2) -0.068(2)
    F30 0.129(2) 0.141(3) 0.0469(13) 0.062(2) 0.0131(14) -0.0107(14)
    N1 0.0348(14) 0.0533(17) 0.0400(13) -0.0002(12) 0.0150(11) 0.0015(12)
    N2 0.0359(14) 0.0434(16) 0.0436(14) -0.0005(12) 0.0084(11) 0.0010(11)
    N3 0.0432(14) 0.0477(16) 0.0378(13) 0.0003(12) 0.0191(11) 0.0023(11)
    O1 0.0445(12) 0.0474(13) 0.0381(11) 0.0057(10) 0.0135(9) -0.0002(9)
    O2 0.0435(13) 0.0471(14) 0.0503(13) -0.0012(11) 0.0128(10) -0.0058(10)
    O3 0.0574(15) 0.0533(15) 0.0475(13) -0.0046(12) 0.0280(11) -0.0041(10)
    O4 0.0497(13) 0.0525(14) 0.0394(11) -0.0095(11) 0.0130(10) 0.0041(10)
    O5 0.0466(13) 0.0388(13) 0.0809(16) -0.0011(10) 0.0352(12) 0.0006(11)
    O6 0.0366(12) 0.0435(13) 0.0700(15) 0.0032(10) 0.0246(11) 0.0038(11)
    P1 0.0361(4) 0.0414(5) 0.0356(4) 0.0004(4) 0.0126(3) -0.0002(3)
    P2 0.0392(4) 0.0463(5) 0.0348(4) -0.0025(4) 0.0137(3) 0.0017(3)
    P3 0.0342(4) 0.0372(5) 0.0473(4) 0.0003(3) 0.0174(3) 0.0012(3)
_geom_special_details
;
 All esds (except the esd in the dihedral angle between two l.s. planes)
 are estimated using the full covariance matrix.  The cell esds are taken
 into account individually in the estimation of esds in distances, angles
 and torsion angles; correlations between esds in cell parameters are only
 used when they are defined by crystal symmetry.  An approximate (isotropic)
 treatment of cell esds is used for estimating esds involving l.s. planes.
;
loop_
    _geom_bond_atom_site_label_1
    _geom_bond_atom_site_label_2
    _geom_bond_site_symmetry_2
    _geom_bond_distance
    _geom_bond_publ_flag
    C1 C2 . 1.371(5) ?
    C1 C6 . 1.385(4) ?
    C1 O1 . 1.392(3) ?
    C2 C3 . 1.379(5) ?
    C2 F1 . 1.336(4) ?
    C3 C4 . 1.366(5) ?
    C3 F2 . 1.336(4) ?
    C4 C5 . 1.374(6) ?
    C4 F3 . 1.337(4) ?
    C5 C6 . 1.383(5) ?
    C5 F4 . 1.337(4) ?
    C6 F5 . 1.334(4) ?
    C7 C8 . 1.379(4) ?
    C7 C12 . 1.372(5) ?
    C7 O2 . 1.378(4) ?
    C8 C9 . 1.372(5) ?
    C8 F6 . 1.330(4) ?
    C9 C10 . 1.367(6) ?
    C9 F7 . 1.337(4) ?
    C10 C11 . 1.380(6) ?
    C10 F8 . 1.340(4) ?
    C11 C12 . 1.367(5) ?
    C11 F9 . 1.346(5) ?
    C12 F10 . 1.347(4) ?
    C13 C14 . 1.381(5) ?
    C13 C18 . 1.374(5) ?
    C13 O3 . 1.382(4) ?
    C14 C15 . 1.372(5) ?
    C14 F11 . 1.350(4) ?
    C15 C16 . 1.372(5) ?
    C15 F12 . 1.328(4) ?
    C16 C17 . 1.378(6) ?
    C16 F13 . 1.342(4) ?
    C17 C18 . 1.377(5) ?
    C17 F14 . 1.334(4) ?
    C18 F15 . 1.336(4) ?
    C19 C20 . 1.391(5) ?
    C19 C24 . 1.373(5) ?
    C19 O4 . 1.389(4) ?
    C20 C21 . 1.373(5) ?
    C20 F16 . 1.328(4) ?
    C21 C22 . 1.349(6) ?
    C21 F17 . 1.344(5) ?
    C22 C23 . 1.380(6) ?
    C22 F18 . 1.346(4) ?
    C23 C24 . 1.385(5) ?
    C23 F19 . 1.326(5) ?
    C24 F20 . 1.331(4) ?
    C25 C26 . 1.379(4) ?
    C25 C30 . 1.365(4) ?
    C25 O5 . 1.370(4) ?
    C26 C27 . 1.372(5) ?
    C26 F21 . 1.338(4) ?
    C27 C28 . 1.347(6) ?
    C27 F22 . 1.342(4) ?
    C28 C29 . 1.354(6) ?
    C28 F23 . 1.348(4) ?
    C29 C30 . 1.390(5) ?
    C29 F24 . 1.338(4) ?
    C30 F25 . 1.338(4) ?
    C31 C32 . 1.374(4) ?
    C31 C36 . 1.369(5) ?
    C31 O6 . 1.380(4) ?
    C32 C33 . 1.387(5) ?
    C32 F26 . 1.315(4) ?
    C33 C34 . 1.358(6) ?
    C33 F27 . 1.337(4) ?
    C34 C35 . 1.357(6) ?
    C34 F28 . 1.344(5) ?
    C35 C36 . 1.366(6) ?
    C35 F29 . 1.343(5) ?
    C36 F30 . 1.327(4) ?
    N1 P1 . 1.570(2) ?
    N1 P2 . 1.572(3) ?
    N2 P2 . 1.565(3) ?
    N2 P3 . 1.579(3) ?
    N3 P1 . 1.573(3) ?
    N3 P3 . 1.584(3) ?
    O1 P1 . 1.594(2) ?
    O2 P1 . 1.593(2) ?
    O3 P2 . 1.597(2) ?
    O4 P2 . 1.586(2) ?
    O5 P3 . 1.582(2) ?
    O6 P3 . 1.579(2) ?
loop_
    _geom_angle_atom_site_label_1
    _geom_angle_atom_site_label_2
    _geom_angle_atom_site_label_3
    _geom_angle_site_symmetry_1
    _geom_angle_site_symmetry_3
    _geom_angle
    _geom_angle_publ_flag
    C2 C1 C6 . . 118.8(3) ?
    C2 C1 O1 . . 120.9(3) ?
    C6 C1 O1 . . 120.1(3) ?
    C1 C2 C3 . . 120.5(3) ?
    F1 C2 C1 . . 119.7(3) ?
    F1 C2 C3 . . 119.8(3) ?
    C4 C3 C2 . . 120.5(3) ?
    F2 C3 C2 . . 120.0(3) ?
    F2 C3 C4 . . 119.6(3) ?
    C3 C4 C5 . . 119.9(3) ?
    F3 C4 C3 . . 120.4(4) ?
    F3 C4 C5 . . 119.8(4) ?
    C4 C5 C6 . . 119.7(3) ?
    F4 C5 C4 . . 120.7(3) ?
    F4 C5 C6 . . 119.6(4) ?
    C5 C6 C1 . . 120.5(3) ?
    F5 C6 C1 . . 119.9(3) ?
    F5 C6 C5 . . 119.7(3) ?
    C12 C7 C8 . . 118.8(3) ?
    C12 C7 O2 . . 122.0(3) ?
    O2 C7 C8 . . 119.1(3) ?
    C9 C8 C7 . . 120.7(3) ?
    F6 C8 C7 . . 120.0(3) ?
    F6 C8 C9 . . 119.2(3) ?
    C10 C9 C8 . . 119.8(3) ?
    F7 C9 C8 . . 119.8(4) ?
    F7 C9 C10 . . 120.5(4) ?
    C9 C10 C11 . . 120.1(4) ?
    F8 C10 C9 . . 119.7(4) ?
    F8 C10 C11 . . 120.3(4) ?
    C12 C11 C10 . . 119.6(4) ?
    F9 C11 C10 . . 119.9(4) ?
    F9 C11 C12 . . 120.5(4) ?
    C11 C12 C7 . . 121.0(3) ?
    F10 C12 C7 . . 119.7(3) ?
    F10 C12 C11 . . 119.3(3) ?
    C14 C13 O3 . . 122.5(3) ?
    C18 C13 C14 . . 118.4(3) ?
    C18 C13 O3 . . 119.0(3) ?
    C15 C14 C13 . . 121.5(3) ?
    F11 C14 C13 . . 118.9(3) ?
    F11 C14 C15 . . 119.6(3) ?
    C14 C15 C16 . . 119.1(3) ?
    F12 C15 C14 . . 120.1(3) ?
    F12 C15 C16 . . 120.8(4) ?
    C15 C16 C17 . . 120.5(4) ?
    F13 C16 C15 . . 119.3(4) ?
    F13 C16 C17 . . 120.1(4) ?
    C18 C17 C16 . . 119.4(3) ?
    F14 C17 C16 . . 120.2(4) ?
    F14 C17 C18 . . 120.3(4) ?
    C13 C18 C17 . . 121.0(3) ?
    F15 C18 C13 . . 120.5(3) ?
    F15 C18 C17 . . 118.5(3) ?
    C24 C19 C20 . . 119.6(3) ?
    C24 C19 O4 . . 119.9(3) ?
    O4 C19 C20 . . 120.2(3) ?
    C21 C20 C19 . . 119.6(4) ?
    F16 C20 C19 . . 120.8(3) ?
    F16 C20 C21 . . 119.5(3) ?
    C22 C21 C20 . . 120.8(4) ?
    F17 C21 C20 . . 119.2(4) ?
    F17 C21 C22 . . 120.0(4) ?
    C21 C22 C23 . . 120.4(4) ?
    F18 C22 C21 . . 120.6(5) ?
    F18 C22 C23 . . 119.0(5) ?
    C22 C23 C24 . . 119.6(4) ?
    F19 C23 C22 . . 121.0(4) ?
    F19 C23 C24 . . 119.4(4) ?
    C19 C24 C23 . . 119.9(4) ?
    F20 C24 C19 . . 119.6(3) ?
    F20 C24 C23 . . 120.5(4) ?
    C30 C25 C26 . . 118.3(3) ?
    C30 C25 O5 . . 117.9(3) ?
    O5 C25 C26 . . 123.4(3) ?
    C27 C26 C25 . . 120.8(3) ?
    F21 C26 C25 . . 119.8(3) ?
    F21 C26 C27 . . 119.4(3) ?
    C28 C27 C26 . . 120.1(3) ?
    F22 C27 C26 . . 119.6(4) ?
    F22 C27 C28 . . 120.3(4) ?
    C27 C28 C29 . . 120.6(3) ?
    C27 C28 F23 . . 119.5(4) ?
    F23 C28 C29 . . 119.9(4) ?
    C28 C29 C30 . . 119.8(3) ?
    F24 C29 C28 . . 120.7(4) ?
    F24 C29 C30 . . 119.5(4) ?
    C25 C30 C29 . . 120.4(3) ?
    F25 C30 C25 . . 120.2(3) ?
    F25 C30 C29 . . 119.4(3) ?
    C32 C31 O6 . . 120.0(3) ?
    C36 C31 C32 . . 119.5(3) ?
    C36 C31 O6 . . 120.1(3) ?
    C31 C32 C33 . . 119.6(3) ?
    F26 C32 C31 . . 120.2(3) ?
    F26 C32 C33 . . 120.2(3) ?
    C34 C33 C32 . . 119.8(4) ?
    F27 C33 C32 . . 119.5(4) ?
    F27 C33 C34 . . 120.7(4) ?
    C35 C34 C33 . . 120.5(4) ?
    F28 C34 C33 . . 119.0(4) ?
    F28 C34 C35 . . 120.5(4) ?
    C34 C35 C36 . . 120.2(4) ?
    F29 C35 C34 . . 120.6(4) ?
    F29 C35 C36 . . 119.2(4) ?
    C35 C36 C31 . . 120.4(4) ?
    F30 C36 C31 . . 119.7(3) ?
    F30 C36 C35 . . 119.9(4) ?
    P1 N1 P2 . . 120.34(16) ?
    P2 N2 P3 . . 121.16(16) ?
    P1 N3 P3 . . 120.25(15) ?
    C1 O1 P1 . . 119.83(18) ?
    C7 O2 P1 . . 125.9(2) ?
    C13 O3 P2 . . 124.36(19) ?
    C19 O4 P2 . . 123.23(19) ?
    C25 O5 P3 . . 131.5(2) ?
    C31 O6 P3 . . 125.49(19) ?
    N1 P1 N3 . . 118.74(13) ?
    N1 P1 O1 . . 104.91(13) ?
    N1 P1 O2 . . 111.30(13) ?
    N3 P1 O1 . . 112.64(13) ?
    N3 P1 O2 . . 108.43(13) ?
    O2 P1 O1 . . 99.06(12) ?
    N1 P2 O3 . . 110.92(14) ?
    N1 P2 O4 . . 104.64(13) ?
    N2 P2 N1 . . 118.94(13) ?
    N2 P2 O3 . . 108.71(13) ?
    N2 P2 O4 . . 112.47(13) ?
    O4 P2 O3 . . 99.40(12) ?
    N2 P3 N3 . . 115.79(13) ?
    N2 P3 O5 . . 107.53(13) ?
    N2 P3 O6 . . 111.94(13) ?
    O5 P3 N3 . . 110.87(14) ?
    O6 P3 N3 . . 111.06(13) ?
    O6 P3 O5 . . 98.18(12) ?
loop_
    _geom_torsion_atom_site_label_1
    _geom_torsion_atom_site_label_2
    _geom_torsion_atom_site_label_3
    _geom_torsion_atom_site_label_4
    _geom_torsion_site_symmetry_1
    _geom_torsion_site_symmetry_2
    _geom_torsion_site_symmetry_3
    _geom_torsion_site_symmetry_4
    _geom_torsion
    _geom_torsion_publ_flag
    C1 C2 C3 C4 . . . . -1.7(5) ?
    C1 C2 C3 F2 . . . . 179.4(3) ?
    C1 O1 P1 N1 . . . . 179.4(2) ?
    C1 O1 P1 N3 . . . . -50.1(3) ?
    C1 O1 P1 O2 . . . . 64.3(2) ?
    C2 C1 C6 C5 . . . . -4.1(5) ?
    C2 C1 C6 F5 . . . . 175.9(3) ?
    C2 C1 O1 P1 . . . . 88.8(3) ?
    C2 C3 C4 C5 . . . . -0.9(6) ?
    C2 C3 C4 F3 . . . . 179.5(3) ?
    C3 C4 C5 C6 . . . . 1.0(6) ?
    C3 C4 C5 F4 . . . . -179.5(3) ?
    C4 C5 C6 C1 . . . . 1.5(5) ?
    C4 C5 C6 F5 . . . . -178.5(3) ?
    C6 C1 C2 C3 . . . . 4.2(5) ?
    C6 C1 C2 F1 . . . . -174.6(3) ?
    C6 C1 O1 P1 . . . . -96.5(3) ?
    C7 C8 C9 C10 . . . . -0.1(6) ?
    C7 C8 C9 F7 . . . . 179.4(3) ?
    C7 O2 P1 N1 . . . . 107.8(3) ?
    C7 O2 P1 N3 . . . . -24.5(3) ?
    C7 O2 P1 O1 . . . . -142.2(2) ?
    C8 C7 C12 C11 . . . . -0.9(6) ?
    C8 C7 C12 F10 . . . . 179.4(3) ?
    C8 C7 O2 P1 . . . . 117.5(3) ?
    C8 C9 C10 C11 . . . . 0.5(6) ?
    C8 C9 C10 F8 . . . . 179.5(4) ?
    C9 C10 C11 C12 . . . . -1.1(7) ?
    C9 C10 C11 F9 . . . . 178.9(4) ?
    C10 C11 C12 C7 . . . . 1.3(7) ?
    C10 C11 C12 F10 . . . . -179.0(4) ?
    C12 C7 C8 C9 . . . . 0.3(5) ?
    C12 C7 C8 F6 . . . . 179.7(3) ?
    C12 C7 O2 P1 . . . . -67.1(4) ?
    C13 C14 C15 C16 . . . . 0.5(5) ?
    C13 C14 C15 F12 . . . . -178.8(3) ?
    C13 O3 P2 N1 . . . . 108.2(3) ?
    C13 O3 P2 N2 . . . . -24.3(3) ?
    C13 O3 P2 O4 . . . . -142.1(2) ?
    C14 C13 C18 C17 . . . . -1.0(5) ?
    C14 C13 C18 F15 . . . . 179.9(3) ?
    C14 C13 O3 P2 . . . . -62.3(4) ?
    C14 C15 C16 C17 . . . . -1.3(6) ?
    C14 C15 C16 F13 . . . . 178.2(3) ?
    C15 C16 C17 C18 . . . . 1.1(6) ?
    C15 C16 C17 F14 . . . . -179.0(3) ?
    C16 C17 C18 C13 . . . . 0.1(6) ?
    C16 C17 C18 F15 . . . . 179.2(3) ?
    C18 C13 C14 C15 . . . . 0.7(5) ?
    C18 C13 C14 F11 . . . . -179.2(3) ?
    C18 C13 O3 P2 . . . . 121.5(3) ?
    C19 C20 C21 C22 . . . . 0.7(6) ?
    C19 C20 C21 F17 . . . . -178.3(3) ?
    C19 O4 P2 N1 . . . . -177.7(2) ?
    C19 O4 P2 N2 . . . . -47.3(3) ?
    C19 O4 P2 O3 . . . . 67.6(3) ?
    C20 C19 C24 C23 . . . . 1.5(5) ?
    C20 C19 C24 F20 . . . . -178.4(3) ?
    C20 C19 O4 P2 . . . . -94.2(3) ?
    C20 C21 C22 C23 . . . . -0.4(6) ?
    C20 C21 C22 F18 . . . . 178.9(3) ?
    C21 C22 C23 C24 . . . . 0.6(6) ?
    C21 C22 C23 F19 . . . . 179.0(4) ?
    C22 C23 C24 C19 . . . . -1.2(6) ?
    C22 C23 C24 F20 . . . . 178.7(3) ?
    C24 C19 C20 C21 . . . . -1.2(5) ?
    C24 C19 C20 F16 . . . . 177.1(3) ?
    C24 C19 O4 P2 . . . . 91.9(3) ?
    C25 C26 C27 C28 . . . . -0.4(5) ?
    C25 C26 C27 F22 . . . . 178.4(3) ?
    C25 O5 P3 N2 . . . . -131.9(3) ?
    C25 O5 P3 N3 . . . . 100.6(3) ?
    C25 O5 P3 O6 . . . . -15.7(3) ?
    C26 C25 C30 C29 . . . . -0.1(5) ?
    C26 C25 C30 F25 . . . . -179.2(3) ?
    C26 C25 O5 P3 . . . . -63.1(4) ?
    C26 C27 C28 C29 . . . . -1.3(6) ?
    C26 C27 C28 F23 . . . . 179.4(3) ?
    C27 C28 C29 C30 . . . . 2.2(6) ?
    C27 C28 C29 F24 . . . . 179.9(4) ?
    C28 C29 C30 C25 . . . . -1.5(6) ?
    C28 C29 C30 F25 . . . . 177.6(3) ?
    C30 C25 C26 C27 . . . . 1.0(5) ?
    C30 C25 C26 F21 . . . . -179.0(3) ?
    C30 C25 O5 P3 . . . . 123.8(3) ?
    C31 C32 C33 C34 . . . . 0.8(6) ?
    C31 C32 C33 F27 . . . . -179.2(3) ?
    C31 O6 P3 N2 . . . . -57.9(3) ?
    C31 O6 P3 N3 . . . . 73.2(3) ?
    C31 O6 P3 O5 . . . . -170.6(2) ?
    C32 C31 C36 C35 . . . . -0.8(6) ?
    C32 C31 C36 F30 . . . . 177.6(3) ?
    C32 C31 O6 P3 . . . . 94.2(3) ?
    C32 C33 C34 C35 . . . . -1.8(7) ?
    C32 C33 C34 F28 . . . . -180.0(4) ?
    C33 C34 C35 C36 . . . . 1.6(8) ?
    C33 C34 C35 F29 . . . . -177.3(5) ?
    C34 C35 C36 C31 . . . . -0.3(7) ?
    C34 C35 C36 F30 . . . . -178.6(4) ?
    C36 C31 C32 C33 . . . . 0.5(5) ?
    C36 C31 C32 F26 . . . . -177.9(3) ?
    C36 C31 O6 P3 . . . . -93.0(4) ?
    F1 C2 C3 C4 . . . . 177.1(3) ?
    F1 C2 C3 F2 . . . . -1.8(5) ?
    F2 C3 C4 C5 . . . . 178.0(3) ?
    F2 C3 C4 F3 . . . . -1.6(6) ?
    F3 C4 C5 C6 . . . . -179.4(3) ?
    F3 C4 C5 F4 . . . . 0.1(6) ?
    F4 C5 C6 C1 . . . . -178.0(3) ?
    F4 C5 C6 F5 . . . . 2.0(5) ?
    F6 C8 C9 C10 . . . . -179.6(3) ?
    F6 C8 C9 F7 . . . . -0.1(5) ?
    F7 C9 C10 C11 . . . . -179.0(4) ?
    F7 C9 C10 F8 . . . . 0.0(6) ?
    F8 C10 C11 C12 . . . . 179.9(4) ?
    F8 C10 C11 F9 . . . . 0.0(7) ?
    F9 C11 C12 C7 . . . . -178.7(4) ?
    F9 C11 C12 F10 . . . . 1.0(7) ?
    F11 C14 C15 C16 . . . . -179.7(3) ?
    F11 C14 C15 F12 . . . . 1.1(5) ?
    F12 C15 C16 C17 . . . . 177.9(4) ?
    F12 C15 C16 F13 . . . . -2.5(6) ?
    F13 C16 C17 C18 . . . . -178.5(3) ?
    F13 C16 C17 F14 . . . . 1.4(6) ?
    F14 C17 C18 C13 . . . . -179.8(3) ?
    F14 C17 C18 F15 . . . . -0.7(6) ?
    F16 C20 C21 C22 . . . . -177.7(4) ?
    F16 C20 C21 F17 . . . . 3.3(5) ?
    F17 C21 C22 C23 . . . . 178.6(4) ?
    F17 C21 C22 F18 . . . . -2.2(6) ?
    F18 C22 C23 C24 . . . . -178.6(3) ?
    F18 C22 C23 F19 . . . . -0.2(6) ?
    F19 C23 C24 C19 . . . . -179.6(3) ?
    F19 C23 C24 F20 . . . . 0.2(5) ?
    F21 C26 C27 C28 . . . . 179.6(3) ?
    F21 C26 C27 F22 . . . . -1.6(5) ?
    F22 C27 C28 C29 . . . . 180.0(3) ?
    F22 C27 C28 F23 . . . . 0.7(5) ?
    F23 C28 C29 C30 . . . . -178.5(3) ?
    F23 C28 C29 F24 . . . . -0.8(6) ?
    F24 C29 C30 C25 . . . . -179.2(3) ?
    F24 C29 C30 F25 . . . . -0.1(5) ?
    F26 C32 C33 C34 . . . . 179.2(4) ?
    F26 C32 C33 F27 . . . . -0.8(6) ?
    F27 C33 C34 C35 . . . . 178.2(4) ?
    F27 C33 C34 F28 . . . . 0.1(7) ?
    F28 C34 C35 C36 . . . . 179.7(4) ?
    F28 C34 C35 F29 . . . . 0.8(8) ?
    F29 C35 C36 C31 . . . . 178.6(4) ?
    F29 C35 C36 F30 . . . . 0.3(7) ?
    O1 C1 C2 C3 . . . . 178.9(3) ?
    O1 C1 C2 F1 . . . . 0.1(5) ?
    O1 C1 C6 C5 . . . . -178.9(3) ?
    O1 C1 C6 F5 . . . . 1.1(5) ?
    O2 C7 C8 C9 . . . . 175.9(3) ?
    O2 C7 C8 F6 . . . . -4.7(5) ?
    O2 C7 C12 C11 . . . . -176.4(4) ?
    O2 C7 C12 F10 . . . . 3.9(6) ?
    O3 C13 C14 C15 . . . . -175.6(3) ?
    O3 C13 C14 F11 . . . . 4.6(5) ?
    O3 C13 C18 C17 . . . . 175.4(3) ?
    O3 C13 C18 F15 . . . . -3.7(5) ?
    O4 C19 C20 C21 . . . . -175.2(3) ?
    O4 C19 C20 F16 . . . . 3.2(5) ?
    O4 C19 C24 C23 . . . . 175.5(3) ?
    O4 C19 C24 F20 . . . . -4.4(5) ?
    O5 C25 C26 C27 . . . . -172.0(3) ?
    O5 C25 C26 F21 . . . . 8.0(5) ?
    O5 C25 C30 C29 . . . . 173.3(3) ?
    O5 C25 C30 F25 . . . . -5.8(5) ?
    O6 C31 C32 C33 . . . . 173.4(3) ?
    O6 C31 C32 F26 . . . . -5.0(5) ?
    O6 C31 C36 C35 . . . . -173.7(4) ?
    O6 C31 C36 F30 . . . . 4.7(5) ?
    P1 N1 P2 N2 . . . . -7.2(3) ?
    P1 N1 P2 O3 . . . . -134.30(18) ?
    P1 N1 P2 O4 . . . . 119.40(19) ?
    P1 N3 P3 N2 . . . . -25.8(2) ?
    P1 N3 P3 O5 . . . . 96.99(19) ?
    P1 N3 P3 O6 . . . . -154.95(16) ?
    P2 N1 P1 N3 . . . . 2.5(3) ?
    P2 N1 P1 O1 . . . . 129.44(18) ?
    P2 N1 P1 O2 . . . . -124.38(18) ?
    P2 N2 P3 N3 . . . . 21.2(2) ?
    P2 N2 P3 O5 . . . . -103.39(19) ?
    P2 N2 P3 O6 . . . . 149.87(17) ?
    P3 N2 P2 N1 . . . . -5.2(3) ?
    P3 N2 P2 O3 . . . . 123.00(18) ?
    P3 N2 P2 O4 . . . . -127.94(17) ?
    P3 N3 P1 N1 . . . . 14.5(3) ?
    P3 N3 P1 O1 . . . . -108.68(18) ?
    P3 N3 P1 O2 . . . . 142.74(17) ?
_shelx_space_group_comment
;
The symmetry employed for this shelxl refinement is uniquely defined
by the following loop, which should always be used as a source of
symmetry information in preference to the above space-group names.
They are only intended as comments.
;
_shelx_hkl_file
;
   1   0   0    0.15    0.51   1
   1   0   0    0.06    0.58   2
   2   0   0  247.64    7.77   2
   2   0   0  246.75    7.95   1
   3   0   0   -0.93    1.11   1
   3   0   0   -0.04    1.39   2
   4   0   0   18.43    2.70   2
   4   0   0   17.40    2.55   1
   5   0   0    1.37    1.79   2
  -6   0   0  185.10    9.15   1
   6   0   0  148.42    8.05   2
  -7   0   0    2.56    2.36   1
   7   0   0    2.90    2.60   2
  -8   0   0   17.33    3.96   1
   8   0   0   20.47    4.44   2
   9   0   0    2.50    3.46   2
  10   0   0   17.98    5.36   2
   1   1   0  766.08   20.69   1
   1  -1   0  767.28   19.69   2
   1  -1   0  767.49   20.55   1
   1   1   0  752.68   19.63   2
   2   1   0  437.29   12.75   2
   2   1   0  456.91   13.38   1
   2  -1   0  465.25   12.86   2
   2  -1   0  454.52   13.19   1
   3   1   0  940.02   26.52   1
   3  -1   0  913.23   25.27   2
   3   1   0  936.25   25.33   2
   3  -1   0  936.35   26.34   1
   4   1   0    3.43    1.76   2
   4  -1   0    6.07    1.94   2
   4   1   0    4.41    1.69   1
   4  -1   0    5.35    1.75   1
   5   1   0    2.20    1.81   2
  -5   1   0   -0.74    1.55   1
   5  -1   0    2.64    1.96   2
   6   1   0   16.61    3.47   2
  -6  -1   0   20.42    3.86   1
   6  -1   0   18.90    3.56   2
  -6   1   0   15.50    3.34   1
  -7  -1   0   51.09    5.88   1
   7   1   0   59.39    5.81   2
   7  -1   0   67.63    6.13   2
  -7   1   0   54.24    5.93   1
   8   1   0    7.02    3.44   2
  -8  -1   0   13.86    3.88   1
  -8   1   0    6.48    3.10   1
   8  -1   0    6.14    3.32   2
   9  -1   0   13.28    4.88   2
   9   1   0   23.16    5.07   2
  -9  -1   0   20.32    5.03   1
  10   1   0   16.26    4.83   2
   1   2   0  194.17    5.59   2
   1  -2   0  188.26    5.62   2
   1  -2   0  189.69    5.63   1
   1   2   0  197.90    5.94   1
   2   2   0 3542.66   92.91   1
   2   2   0 3573.94   88.32   2
   2  -2   0 3526.00   88.38   2
   2  -2   0 3556.20   92.63   1
   3   2   0  818.04   23.65   1
   3  -2   0  818.41   22.58   2
   3   2   0  814.01   22.46   2
   3  -2   0  819.39   23.33   1
   4  -2   0    2.61    1.69   2
   4   2   0    1.47    1.61   2
   4   2   0    0.97    1.49   1
  -5   2   0  161.65    7.67   1
   5  -2   0  154.68    7.37   2
   5   2   0  160.43    7.48   2
   5   2   0  143.45    7.49   1
  -6  -2   0    6.86    2.70   1
   6   2   0    9.96    2.94   2
  -6   2   0    7.56    2.66   1
   6  -2   0    6.47    2.72   2
  -7  -2   0   14.85    3.56   1
   7   2   0   22.69    4.24   2
   7  -2   0   19.09    3.96   2
  -7   2   0   24.98    4.21   1
  -8  -2   0    4.88    3.05   1
   8  -2   0   -2.22    2.80   2
  -8   2   0    7.53    2.94   1
   8   2   0    2.11    3.09   2
   9  -2   0   49.91    6.97   2
  -9  -2   0   39.71    6.55   1
   9   2   0   44.85    6.46   2
  10   2   0    0.69    3.76   2
  -1   3   0  491.07   13.18   1
   1   3   0  477.56   13.53   1
   1   3   0  480.49   12.83   2
   2   3   0  199.66    6.53   2
   2   3   0  208.64    7.04   1
   2  -3   0  192.32    6.66   2
   3  -3   0   21.00    2.49   2
   3   3   0   13.72    2.18   1
   3   3   0   18.28    2.28   2
  -4   3   0  138.10    6.32   1
   4   3   0  134.99    6.49   1
   4  -3   0  142.51    6.43   2
   4   3   0  134.52    6.24   2
   5   3   0   -0.67    1.54   2
   5  -3   0    3.74    2.02   2
   5   3   0    1.31    1.68   1
  -5   3   0    1.09    1.64   1
   6  -3   0   10.57    3.11   2
   6   3   0    8.83    2.72   2
  -6  -3   0   14.23    3.55   1
  -6   3   0   12.27    2.97   1
   7   3   0    8.42    3.27   2
  -7   3   0    8.64    2.92   1
  -7  -3   0    5.91    2.93   1
   7  -3   0    6.57    3.08   2
  -8  -3   0    7.79    3.30   1
   8  -3   0    1.18    3.14   2
   8   3   0   11.83    3.81   2
  -8   3   0   10.29    3.21   1
   9  -3   0   20.55    5.09   2
   9   3   0   19.58    4.93   2
  -9  -3   0   16.36    4.37   1
 -10   3   0   -3.78    2.69   2
  10   3   0    3.01    3.97   2
   0   4   0 2401.59   59.63   2
   1   4   0    8.65    1.06   2
   1   4   0   10.31    1.18   1
  -1   4   0    9.71    1.18   2
   2  -4   0   87.84    3.93   2
  -2   4   0   91.40    3.59   1
   2   4   0   83.98    3.79   2
   2   4   0   89.12    4.00   1
   3   4   0   13.34    2.21   1
   3  -4   0   15.01    2.25   2
  -3   4   0   13.32    1.89   1
   3   4   0   14.50    2.17   2
   4  -4   0    0.63    1.61   2
  -4   4   0    1.15    1.34   1
   4   4   0    1.79    1.64   2
   4   4   0   -0.38    1.30   1
   5   4   0    3.25    1.99   2
   5  -4   0    8.69    2.45   2
  -5   4   0    4.92    1.97   1
   5   4   0    8.14    2.43   1
  -6   4   0  126.20    7.09   1
   6   4   0  110.83    6.76   2
   6  -4   0  114.89    6.96   2
  -7   4   0    1.96    2.06   1
   7  -4   0    4.00    2.80   2
   7   4   0    3.34    3.00   2
  -7  -4   0    1.74    2.48   1
   8  -4   0   37.43    5.74   2
   8   4   0   43.80    5.65   2
  -8  -4   0   32.88    5.34   1
   9   4   0   -1.91    3.37   2
  -9  -4   0    5.07    3.66   1
  10   4   0    6.93    4.37   2
 -10   4   0    2.13    3.38   2
  -1   5   0 1299.08   33.34   2
   1   5   0 1320.94   35.01   1
   1   5   0 1308.48   33.21   2
  -2   5   0  462.01   12.94   1
   2  -5   0  449.76   12.98   2
   2   5   0  435.09   12.73   2
   2   5   0  460.25   13.68   1
  -3   5   0   41.71    2.82   1
   3   5   0   41.94    3.46   1
   3  -5   0   44.35    3.38   2
   3   5   0   43.82    3.21   2
   4   5   0   52.04    3.99   2
   4  -5   0   60.07    4.36   2
   4   5   0   51.93    4.36   1
  -4   5   0   50.83    3.52   1
   5   5   0    3.28    1.95   1
  -5   5   0    4.92    1.90   1
   5  -5   0    4.36    2.26   2
   5   5   0    5.20    2.08   2
   6   5   0   71.41    5.65   2
   6  -5   0   74.81    5.96   2
  -6   5   0   72.29    5.38   1
  -7   5   0    3.64    2.15   1
   7   5   0    6.93    3.49   2
   7  -5   0    3.30    2.81   2
  -7  -5   0    2.46    2.45   1
   8  -5   0   39.21    5.80   2
   8   5   0   41.61    5.59   2
  -8  -5   0   40.85    6.09   1
   9   5   0    7.95    3.95   2
  -9  -5   0   13.53    4.12   1
  10   5   0   12.75    4.81   2
 -10   5   0    2.51    3.36   2
   0   6   0  584.82   15.46   1
   0   6   0  562.04   15.07   2
   1   6   0  186.67    5.78   2
   1   6   0  180.04    6.04   1
  -1   6   0  188.31    5.96   2
  -2   6   0 1622.60   41.90   2
   2   6   0 1646.73   44.10   1
  -2   6   0 1633.75   43.17   1
   2   6   0 1621.78   41.63   2
   3   6   0   71.85    4.15   1
  -3   6   0   75.50    3.70   1
   3   6   0   72.19    3.92   2
   3  -6   0   72.47    4.20   2
   4   6   0   13.64    2.60   1
  -4   6   0   15.29    2.34   1
   4   6   0   15.17    2.59   2
   4  -6   0   21.67    2.88   2
  -5   6   0   56.72    4.14   1
   5  -6   0   52.35    4.56   2
   5   6   0   54.62    5.04   1
   5   6   0   60.31    4.70   2
   6   6   0   79.12    5.67   2
   6  -6   0   86.48    6.02   2
  -6   6   0   90.36    5.83   1
  -7   6   0    7.08    2.74   1
  -7  -6   0    9.95    3.38   1
   7   6   0    8.50    3.56   2
   7  -6   0    5.28    3.08   2
  -8  -6   0   17.21    4.46   1
   8   6   0   17.77    4.16   2
  -9  -6   0   17.12    4.61   1
  -9   6   0    2.39    3.05   2
   9   6   0   11.75    4.13   2
  10   6   0    8.83    4.35   2
 -10  -6   0    0.69    3.94   1
 -10   6   0    4.31    3.47   2
   0   7   0    1.01    0.79   2
   0   7   0    1.53    0.52   1
   1   7   0   68.60    3.01   1
   1   7   0   68.95    3.03   2
  -1   7   0   62.23    3.08   2
   2   7   0  411.71   13.09   1
   2   7   0  431.38   12.40   2
  -2   7   0  436.96   12.19   1
  -2   7   0  426.85   12.56   2
   3   7   0  136.31    6.13   1
   3   7   0  139.37    5.76   2
  -3   7   0  133.52    5.33   1
   4   7   0   37.41    3.52   2
   4  -7   0   36.27    3.65   2
  -4   7   0   40.59    3.30   1
   4   7   0   39.56    3.94   1
  -5   7   0   18.80    2.97   1
   5  -7   0   16.04    3.18   2
   5   7   0   19.69    3.44   1
   5   7   0   16.09    3.01   2
   6   7   0    0.49    1.98   1
   6   7   0    3.09    2.34   2
  -6   7   0    0.28    1.86   1
   6  -7   0    1.96    2.37   2
   7   7   0   25.47    4.55   2
  -7   7   0   31.39    4.68   1
  -7  -7   0   28.09    4.77   1
   8   7   0   10.96    3.44   2
  -8  -7   0    1.93    2.90   1
  -9   7   0   12.68    4.10   2
   9   7   0   18.68    4.65   2
  -9  -7   0   25.21    5.49   1
  10   7   0    7.12    4.32   2
 -10  -7   0    2.89    4.35   1
 -10   7   0    1.03    3.11   2
   0   8   0  533.65   14.32   1
   0   8   0  509.06   14.17   2
   1   8   0 1850.60   49.39   1
  -1   8   0 1884.29   47.22   2
   1   8   0 1853.60   47.02   2
   2   8   0   86.36    4.01   2
   2   8   0   92.03    4.32   1
  -2   8   0   86.80    4.20   2
  -2   8   0   85.42    3.31   1
  -3   8   0  264.57    8.47   1
   3   8   0  256.81    8.77   2
   3   8   0  246.61    9.39   1
  -3   8   0  247.20    8.99   2
   4   8   0  135.39    6.69   1
  -4   8   0  130.91    5.77   1
   4   8   0  123.21    6.00   2
  -5   8   0   55.52    4.07   1
   5   8   0   60.96    5.37   1
   5   8   0   58.35    4.73   2
   6   8   0   73.40    6.46   1
  -6   8   0   78.40    5.40   1
   6   8   0   74.93    5.49   2
  -7  -8   0    2.72    2.60   1
   7   8   0    2.37    2.58   2
  -8  -8   0   66.84    7.78   1
   8   8   0   76.31    6.99   2
  -9  -8   0    0.40    3.17   1
   9   8   0    5.41    3.52   2
  -9   8   0    3.76    3.21   2
 -10   8   0    2.04    3.06   2
  10   8   0    6.79    4.15   2
 -10  -8   0   -0.05    3.92   1
   0   9   0    2.90    1.13   2
   0   9   0    0.23    0.62   1
   1   9   0 3308.51   82.75   2
   1   9   0 3308.59   86.96   1
  -1   9   0 3350.90   82.98   2
  -2   9   0  563.26   16.42   2
  -2   9   0  576.59   15.84   1
   2   9   0  583.27   17.17   1
   2   9   0  576.62   16.17   2
   3   9   0   15.85    2.22   2
  -3   9   0   16.21    1.87   1
   3   9   0   13.63    2.47   1
  -3   9   0   15.39    2.55   2
   4   9   0  443.74   15.73   1
  -4   9   0  474.19   14.62   1
   4   9   0  474.23   14.64   2
  -4   9   0  459.36   15.02   2
   5   9   0   12.24    2.92   1
  -5   9   0   13.93    2.60   1
   5   9   0   11.39    2.63   2
  -5   9   0   19.43    3.18   2
   6   9   0   71.32    5.75   2
  -6   9   0   77.57    5.26   1
  -6   9   0   83.49    6.39   2
   6   9   0   68.78    6.37   1
  -7   9   0   12.80    3.69   2
   7   9   0    9.97    3.05   2
  -7  -9   0    8.16    3.54   1
   8   9   0    3.27    2.94   2
  -8  -9   0    4.26    2.98   1
  -8   9   0    4.30    3.02   2
   9   9   0   10.51    3.85   2
  -9  -9   0    0.65    3.29   1
  -9   9   0   -2.74    2.75   2
 -10   9   0    4.44    3.63   2
  10   9   0   10.04    4.35   2
 -10  -9   0   -2.07    3.97   1
   0  10   0  161.77    5.12   1
   0  10   0  156.70    5.60   2
   1  10   0  443.91   12.63   2
   1  10   0  461.05   13.14   1
  -1  10   0  416.63   12.70   2
   2  10   0 2209.37   59.08   1
  -2  10   0 2249.32   57.69   1
   2  10   0 2174.79   56.02   2
  -2  10   0 2178.48   56.29   2
   3  10   0  150.81    6.70   1
   3  10   0  146.96    6.23   2
  -3  10   0  143.45    6.43   2
  -3  10   0  157.48    5.61   1
  -4  10   0   56.01    3.54   1
   4  10   0   55.27    4.84   1
  -4  10   0   64.80    4.86   2
   4  10   0   60.92    4.22   2
   5  10   0   45.90    5.01   1
  -5  10   0   53.08    3.96   1
   5  10   0   51.09    4.46   2
  -5  10   0   57.12    5.06   2
  -6  10   0    6.54    3.07   2
   6  10   0    7.14    2.61   2
   6  10   0    5.77    2.76   1
  -6  10   0    8.15    2.40   1
   7  10   0   71.18    6.27   2
  -7 -10   0   53.62    6.79   1
  -7  10   0   67.09    6.49   2
   8  10   0   55.44    6.29   2
  -8 -10   0   53.33    7.32   1
   9  10   0   16.27    4.24   2
  -9 -10   0   14.16    4.56   1
 -10 -10   0    6.51    4.25   1
  10  10   0    8.43    4.37   2
 -10  10   0   -0.99    3.16   2
   0  11   0    1.72    1.27   2
   0  11   0   -0.61    0.74   1
   1  11   0  977.91   26.13   2
   1  11   0 1001.07   27.27   1
  -1  11   0  987.24   26.34   2
   2  11   0  113.85    5.16   1
   2  11   0  117.91    4.97   2
  -2  11   0  114.94    3.87   1
  -2  11   0  111.50    5.19   2
  -3  11   0   26.23    2.00   1
   3  11   0   28.17    2.83   2
   3  11   0   22.49    3.04   1
  -3  11   0   25.12    2.97   2
  -4  11   0  114.90    5.24   1
   4  11   0  120.26    5.91   2
   4  11   0  118.19    6.41   1
  -4  11   0  111.18    6.04   2
   5  11   0   39.62    4.02   2
  -5  11   0   39.43    3.59   1
  -5  11   0   42.13    4.62   2
   5  11   0   31.37    4.35   1
   6  11   0    5.00    2.33   1
   6  11   0    7.04    2.68   2
  -6  11   0    3.41    2.01   1
  -6  11   0    7.04    2.91   2
   7  11   0   64.39    5.98   2
  -7  11   0   47.19    5.79   2
   8  11   0   31.76    5.28   2
  -8 -11   0   33.90    5.90   1
  -8  11   0   33.83    5.13   2
  -9 -11   0   25.83    5.64   1
   9  11   0   30.07    5.33   2
  10  11   0   12.68    4.74   2
 -10  11   0    6.70    3.70   2
 -10 -11   0    4.78    4.29   1
   0  12   0  451.83   13.13   2
   0  12   0  453.28   12.92   1
   1  12   0 1498.74   38.73   2
  -1  12   0 1502.04   38.97   2
   1  12   0 1508.36   40.44   1
  -1  12   0 1483.99   39.34   1
   2  12   0  117.09    5.08   2
   2  12   0  117.73    5.30   1
  -2  12   0  118.76    3.93   1
  -2  12   0  117.99    5.38   2
  -3  12   0   94.96    3.96   1
  -3  12   0  102.44    5.34   2
   3  12   0  100.45    5.38   1
   3  12   0   93.96    4.93   2
   4  12   0    9.73    2.43   2
  -4  12   0   13.85    2.08   1
   4  12   0   14.53    2.80   1
  -4  12   0   15.18    2.89   2
  -5  12   0   46.62    3.55   1
   5  12   0   41.53    4.19   2
   5  12   0   40.13    4.78   1
  -5  12   0   44.62    4.72   2
   6  12   0   44.00    5.49   1
  -6  12   0   51.45    5.54   2
   6  12   0   46.77    4.82   2
   7  12   0    6.06    2.55   2
  -7  12   0    3.98    2.81   2
   8  12   0   18.13    4.14   2
  -8 -12   0   27.00    5.44   1
  -8  12   0   18.94    4.36   2
  -9  12   0   -0.80    2.72   2
   9  12   0    9.67    3.68   2
  -9 -12   0   -0.56    3.07   1
 -10  12   0    2.67    3.42   2
  10  12   0   24.85    5.81   2
   0  13   0    2.22    0.89   1
   0  13   0    4.25    1.42   2
   1  13   0 4009.46  101.54   2
  -1  13   0 4162.51  105.68   1
   1  13   0 4019.46  106.44   1
  -1  13   0 4083.04  101.85   2
   2  13   0 1271.18   34.34   2
   2  13   0 1332.09   36.27   1
  -2  13   0 1298.14   34.76   2
  -3  13   0  349.56   10.67   1
  -3  13   0  356.31   12.07   2
   3  13   0  361.60   11.74   2
   3  13   0  359.49   12.63   1
   4  13   0  271.60   11.03   1
  -4  13   0  272.93   10.55   2
   4  13   0  265.57    9.99   2
  -4  13   0  276.69    9.29   1
  -5  13   0  174.03    7.48   1
   5  13   0  196.38    8.39   2
  -5  13   0  176.33    8.71   2
   5  13   0  190.47    9.29   1
   6  13   0   19.39    3.62   2
   6  13   0   17.76    3.76   1
  -6  13   0   13.03    3.51   2
  -7  13   0    8.41    3.46   2
   7  13   0   18.30    3.64   2
  -8  13   0   17.54    4.19   2
  -8 -13   0   32.65    6.05   1
   8  13   0   30.74    5.14   2
   9  13   0   12.45    3.94   2
  -9  13   0    7.04    3.33   2
  -9 -13   0   17.23    4.99   1
   0  14   0   -0.02    1.17   2
   0  14   0    0.16    0.77   1
  -1  14   0    2.57    1.53   2
   1  14   0    0.16    1.28   2
  -1  14   0   -0.90    0.62   1
   2  14   0    1.49    1.37   2
   2  14   0    4.94    1.49   1
  -2  14   0   -1.72    1.31   2
  -2  14   0    0.12    0.64   1
   3  14   0  206.14    8.51   1
  -3  14   0  197.47    8.22   2
  -3  14   0  205.21    6.71   1
   3  14   0  211.63    8.00   2
  -4  14   0  117.23    5.02   1
   4  14   0  121.21    6.64   1
  -4  14   0  113.98    6.38   2
   4  14   0  119.48    6.02   2
   5  14   0   30.41    4.36   1
   5  14   0   26.46    3.57   2
  -5  14   0   26.20    2.97   1
  -5  14   0   24.67    3.94   2
  -6  14   0    8.11    3.21   2
   6  14   0    8.87    2.96   1
   6  14   0    8.29    2.86   2
   7  14   0    6.23    2.75   2
  -7  14   0    9.55    3.58   2
  -8 -14   0    2.94    3.34   1
   8  14   0    7.31    3.48   2
  -8  14   0    1.17    2.88   2
   9  14   0   51.52    6.69   2
  -9 -14   0   62.55    8.43   1
  -1  15   0  607.88   18.16   2
   1  15   0  625.25   17.98   2
  -1  15   0  667.04   17.19   1
   1  15   0  626.63   18.43   1
  -2  15   0  263.00    9.57   2
   2  15   0  273.87    9.74   1
   2  15   0  273.01    9.32   2
   3  15   0  213.00    8.74   1
   3  15   0  212.41    8.15   2
  -3  15   0  209.10    6.78   1
  -3  15   0  206.32    8.53   2
   4  15   0   48.55    4.21   2
  -4  15   0   52.25    4.69   2
  -4  15   0   45.86    2.95   1
   4  15   0   44.68    4.61   1
   5  15   0    3.80    2.12   2
  -5  15   0    3.53    2.42   2
   5  15   0    3.89    2.28   1
   6  15   0    0.32    1.86   1
  -6  15   0    4.62    2.97   2
   6  15   0    3.23    2.39   2
   7  15   0   44.63    5.44   2
  -7  15   0   36.17    5.56   2
  -8  15   0    7.35    3.82   2
   8  15   0   17.90    4.58   2
  -8 -15   0   16.31    4.88   1
  -9 -15   0    2.41    3.60   1
  -9  15   0    2.46    3.10   2
   9  15   0    0.15    3.21   2
   0  16   0 1678.52   44.61   1
   0  16   0 1667.67   43.65   2
   1  16   0   24.85    2.63   2
  -1  16   0   24.66    2.77   2
  -1  16   0   19.13    1.48   1
  -2  16   0   16.25    1.23   1
   2  16   0   17.86    2.44   2
   2  16   0   16.99    2.48   1
  -2  16   0   18.45    2.65   2
  -3  16   0   54.74    2.65   1
   3  16   0   56.73    4.11   1
   3  16   0   56.02    3.93   2
  -3  16   0   59.62    4.62   2
   4  16   0   60.27    4.43   2
  -4  16   0   52.16    3.20   1
   4  16   0   58.21    5.19   1
  -4  16   0   56.17    4.80   2
  -5  16   0   79.41    5.84   2
   5  16   0   84.64    6.07   1
   5  16   0   82.82    5.45   2
   6  16   0   37.38    4.55   2
   6  16   0   30.59    4.81   1
  -6  16   0   34.62    5.10   2
  -7  16   0    6.18    3.16   2
   7  16   0    5.50    2.97   2
   7  16   0    4.92    2.90   1
  -8 -16   0   57.26    7.92   1
   8  16   0   61.96    6.80   2
   9  16   0   11.92    4.03   2
  -9  16   0    3.87    3.14   2
  -9 -16   0    5.36    3.80   1
   1  17   0 1850.00   47.86   2
  -1  17   0 1863.38   48.35   1
   1  17   0 1820.31   49.64   1
  -1  17   0 1818.43   48.03   2
   2  17   0  254.13    9.26   2
  -2  17   0  262.79    9.69   2
   2  17   0  274.96    9.80   1
  -3  17   0  673.63   20.80   2
   3  17   0  697.01   20.47   2
   3  17   0  693.03   21.65   1
   4  17   0   41.10    3.97   2
   4  17   0   45.88    4.69   1
  -4  17   0   39.62    4.32   2
  -4  17   0   38.67    2.73   1
  -5  17   0   82.76    5.96   2
   5  17   0   81.69    5.99   1
   5  17   0   83.17    5.51   2
   6  17   0   35.14    5.07   1
   6  17   0   28.71    4.19   2
  -6  17   0   32.93    5.06   2
   7  17   0    0.38    2.54   2
  -7  17   0    1.86    2.97   2
   7  17   0    7.86    3.28   1
  -8  17   0   -0.78    2.68   2
  -8 -17   0    1.22    2.87   1
   8  17   0    5.79    3.09   2
  -9 -17   0    3.95    4.09   1
  -9  17   0   -0.07    2.65   2
   9  17   0   12.39    3.92   2
   0  18   0  390.97   12.73   2
   0  18   0  409.46   12.08   1
   1  18   0   15.77    2.33   2
  -1  18   0   16.45    1.43   1
  -1  18   0   15.17    2.53   2
   2  18   0    6.26    1.91   2
   2  18   0    7.67    1.84   1
  -2  18   0    3.98    0.80   1
  -2  18   0    6.72    2.04   2
  -3  18   0    0.58    1.79   2
  -3  18   0    0.03    0.84   1
   3  18   0    5.34    1.88   1
   3  18   0    2.54    1.71   2
   4  18   0  123.93    6.32   2
   4  18   0  105.32    6.40   1
  -4  18   0  104.41    6.31   2
  -5  18   0   12.38    3.17   2
   5  18   0   13.63    3.33   1
   5  18   0   10.88    2.88   2
   6  18   0   22.66    3.93   2
  -6  18   0   23.65    4.42   2
   6  18   0   16.95    3.84   1
   7  18   0   13.11    3.69   1
   7  18   0    9.52    3.50   2
  -7  18   0    8.33    3.45   2
  -8 -18   0    4.27    3.52   1
  -8  18   0   -0.22    3.38   2
   8  18   0    2.95    3.05   2
  -9 -18   0   26.29    6.50   1
  -9  18   0    6.81    3.44   2
   0  19   0    5.97    1.87   2
   0  19   0    5.14    1.23   1
   1  19   0  169.87    6.94   2
  -1  19   0  162.89    5.40   1
  -1  19   0  152.38    6.86   2
   1  19   0  171.92    6.60   1
   2  19   0  212.19    8.47   2
   2  19   0  223.76    8.77   1
  -2  19   0  235.01    9.02   2
   3  19   0  141.73    6.99   1
   3  19   0  136.98    6.54   2
  -3  19   0  134.83    6.95   2
   4  19   0   28.59    3.62   2
   4  19   0   28.12    4.07   1
  -4  19   0   29.94    4.07   2
  -5  19   0   19.52    3.62   2
   5  19   0   16.54    3.46   1
   5  19   0   18.14    3.39   2
  -6  19   0   50.72    5.90   2
   6  19   0   47.42    5.92   1
   6  19   0   51.19    5.23   2
   7  19   0    3.60    2.73   1
   7  19   0   -3.86    3.09   2
  -7  19   0   -0.36    2.75   2
  -8 -19   0    3.09    3.16   1
   8  19   0    8.38    3.34   2
  -8  19   0    3.67    3.55   2
  -9 -19   0    8.78    4.49   1
  -9  19   0    1.41    3.25   2
   0  20   0   13.64    2.49   2
   0  20   0   19.98    1.99   1
   1  20   0  294.10   10.26   2
   1  20   0  284.98    9.86   1
  -1  20   0  270.06   10.18   2
  -1  20   0  293.18    8.66   1
  -2  20   0  303.18   11.20   2
  -2  20   0  311.18    8.77   1
   2  20   0  297.28   10.99   1
   2  20   0  316.43   10.94   2
  -3  20   0   45.10    4.30   2
   3  20   0   45.78    4.01   2
   3  20   0   47.68    4.45   1
   4  20   0    0.04    1.62   2
  -4  20   0    0.59    2.03   2
   4  20   0    0.52    1.86   1
   5  20   0   70.82    5.66   2
   5  20   0   72.60    6.54   1
  -5  20   0   81.05    6.53   2
   6  20   0   15.47    3.59   2
   6  20   0   10.24    3.19   1
  -6  20   0   22.97    4.64   2
   7  20   0    3.05    2.46   1
  -7  20   0    2.85    3.08   2
   7  20   0   -2.21    2.77   2
  -8 -20   0   16.26    4.94   1
   8  20   0   16.58    4.02   2
  -8  20   0   12.87    3.89   2
  -9  20   0   -0.27    2.82   2
  -9 -20   0    3.58    3.83   1
   0  21   0    4.77    1.24   1
   0  21   0    7.61    2.02   2
   1  21   0    3.43    1.68   2
   1  21   0    4.63    1.42   1
  -1  21   0    0.88    1.49   2
  -1  21   0    4.31    1.03   1
  -2  21   0   16.91    1.32   1
   2  21   0   17.86    2.75   1
   2  21   0   24.69    3.15   2
  -2  21   0   20.97    3.18   2
   3  21   0  117.41    6.13   2
  -3  21   0  116.53    6.50   2
   3  21   0  116.26    6.34   1
   4  21   0   24.93    3.52   2
  -4  21   0   18.80    3.59   2
   4  21   0   20.46    3.70   1
  -5  21   0   23.46    4.22   2
   5  21   0   16.47    3.66   1
   5  21   0   21.68    3.69   2
   6  21   0   38.07    5.45   1
   6  21   0   38.03    5.12   2
  -6  21   0   23.37    4.82   2
  -7  21   0    6.12    3.18   2
   7  21   0    8.36    3.28   1
   7  21   0    3.36    2.99   2
   8  21   0   -0.29    3.15   2
  -8  21   0    1.76    2.89   2
  -8 -21   0   -0.11    3.24   1
  -9  21   0    2.70    3.01   2
  -9 -21   0    2.77    3.86   1
   0  22   0  491.44   14.74   1
   0  22   0  487.99   15.64   2
   1  22   0   48.95    3.33   1
   1  22   0   47.30    4.05   2
  -1  22   0   41.85    2.43   1
  -1  22   0   54.25    4.36   2
   2  22   0   14.28    2.75   2
   2  22   0   14.71    2.54   1
  -2  22   0   14.40    1.19   1
  -2  22   0   12.98    2.79   2
   3  22   0    3.43    1.76   1
   3  22   0    0.25    1.62   2
  -3  22   0    2.34    1.98   2
   4  22   0    5.93    2.28   2
  -4  22   0    3.14    2.39   2
   4  22   0    5.09    2.33   1
   5  22   0   -0.45    2.12   2
  -5  22   0   -3.22    1.97   2
   5  22   0   -2.88    1.58   1
  -6  22   0   40.49    5.58   2
   6  22   0   30.95    4.74   2
   6  22   0   34.28    5.28   1
   7  22   0    1.71    2.68   2
   7  22   0    0.18    2.21   1
  -7  22   0   12.51    3.72   2
  -8  22   0    7.92    3.16   2
  -8 -22   0    4.58    3.72   1
   8  22   0    8.43    3.56   2
  -9 -22   0   10.17    4.62   1
  -9  22   0    9.21    3.83   2
   9  22   0    5.28    3.80   2
   1  23   0   74.10    4.77   2
  -1  23   0   68.75    3.20   1
   1  23   0   73.19    4.16   1
  -1  23   0   72.93    4.83   2
   2  23   0    5.42    1.72   1
  -2  23   0    2.98    0.79   1
   2  23   0    6.17    2.13   2
  -2  23   0    0.87    1.69   2
  -3  23   0   81.54    5.67   2
   3  23   0   95.98    5.80   1
   3  23   0   90.29    5.48   2
   4  23   0    7.44    2.46   2
   4  23   0    3.08    2.17   1
  -4  23   0    5.12    2.38   2
   5  23   0    4.76    2.64   2
  -5  23   0    6.85    2.89   2
   5  23   0    3.78    2.33   1
  -6  23   0   16.80    4.29   2
   6  23   0   16.75    3.88   2
   6  23   0   17.35    4.08   1
   7  23   0   47.19    6.51   1
   7  23   0   41.24    5.49   2
  -7  23   0   38.86    5.75   2
   8  23   0    5.31    3.26   2
  -8 -23   0    2.16    3.08   1
  -8  23   0    5.75    3.10   2
  -9  23   0    1.24    3.15   2
   9  23   0   14.64    4.68   2
  -9 -23   0    9.16    4.68   1
   0  24   0 1105.20   30.39   1
   0  24   0 1072.03   30.75   2
  -1  24   0   43.96    2.57   1
   1  24   0   51.29    4.32   2
   1  24   0   44.76    3.30   1
  -1  24   0   47.39    4.29   2
   2  24   0   79.01    5.04   2
  -2  24   0   77.22    5.33   2
  -2  24   0   78.31    3.00   1
   2  24   0   79.51    4.78   1
  -3  24   0    0.92    2.07   2
   3  24   0    1.70    1.54   1
   3  24   0   -1.88    1.65   2
   4  24   0    2.80    2.04   1
   4  24   0    3.35    2.05   2
  -4  24   0    4.37    2.38   2
   5  24   0   45.97    5.14   2
   5  24   0   46.82    5.68   1
  -5  24   0   34.88    5.02   2
  -6  24   0    4.09    3.27   2
   6  24   0    3.98    2.58   1
   6  24   0    2.23    2.52   2
  -7  24   0   19.53    4.56   2
   7  24   0   26.46    4.77   2
   7  24   0   24.19    4.82   1
   8  24   0    8.51    3.53   2
  -8  24   0    5.02    3.44   2
  -8 -24   0    0.44    3.47   1
  -9 -24   0    5.88    4.54   1
   9  24   0    7.03    4.00   2
  -9  24   0    4.62    3.46   2
   0  25   0   34.93    3.67   2
   1  25   0    4.65    1.94   2
  -1  25   0    2.68    1.10   1
   1  25   0    3.38    1.45   1
  -1  25   0    1.54    1.82   2
   2  25   0  203.79    8.66   1
   2  25   0  207.69    8.76   2
  -2  25   0  201.71    9.11   2
   3  25   0   47.11    4.72   1
  -3  25   0   46.84    4.80   2
   3  25   0   43.66    4.36   2
   4  25   0  110.53    6.92   1
   4  25   0   96.46    6.16   2
  -4  25   0  105.72    6.86   2
  -5  25   0   91.41    7.37   2
   5  25   0   80.97    6.37   2
   5  25   0   69.93    6.84   1
   6  25   0   26.44    4.50   2
  -6  25   0   21.99    4.55   2
   6  25   0   22.79    4.34   1
  -7  25   0   31.20    5.39   2
   7  25   0   40.65    5.58   2
   7  25   0   43.89    6.30   1
  -8  25   0    4.46    3.20   2
  -8 -25   0   10.66    4.48   1
   8  25   0   11.07    3.91   2
  -9  25   0    0.55    3.07   2
  -9 -25   0    2.27    4.08   1
   9  25   0   11.26    4.23   2
   0  26   0  513.47   15.84   1
   0  26   0  525.12   17.03   2
  -1  26   0  187.75    6.52   1
  -1  26   0  199.20    8.64   2
   1  26   0  178.03    8.24   2
   1  26   0  182.19    7.67   1
   2  26   0   70.18    4.67   1
  -2  26   0   60.37    5.22   2
   2  26   0   71.88    4.85   2
   3  26   0   17.79    3.21   2
   3  26   0   19.57    3.35   1
  -3  26   0   15.66    3.41   2
  -4  26   0  142.37    8.30   2
   4  26   0  149.46    8.35   1
   4  26   0  172.80    8.23   2
   5  26   0    5.16    2.56   2
  -5  26   0    6.72    2.90   2
   5  26   0    3.95    2.44   1
   6  26   0   43.44    5.45   2
  -6  26   0   42.02    5.85   2
   6  26   0   40.00    5.78   1
   7  26   0   52.26    6.99   1
   7  26   0   43.51    5.71   2
  -7  26   0   30.68    5.46   2
  -8  26   0   -0.81    3.01   2
   8  26   0    0.77    3.11   2
  -8 -26   0    4.39    3.97   1
  -9 -26   0    3.31    4.83   1
   9  26   0    9.54    4.12   2
  -9  26   0    1.92    3.48   2
   0  27   0   19.64    3.04   2
   0  27   0   12.41    1.96   1
  -1  27   0   13.42    1.74   1
   1  27   0   11.48    2.26   1
   1  27   0   11.26    2.66   2
  -1  27   0   11.99    2.74   2
   2  27   0   26.74    3.52   1
  -2  27   0   23.95    3.68   2
   2  27   0   18.48    3.21   2
   3  27   0   82.67    5.71   1
  -3  27   0   82.62    6.05   2
   3  27   0   88.31    5.64   2
  -4  27   0   -0.56    1.96   2
   4  27   0    2.97    2.20   2
   4  27   0    0.33    1.86   1
   5  27   0    1.96    2.40   2
  -5  27   0    1.26    2.51   2
   5  27   0    1.73    2.36   1
   6  27   0   35.16    5.25   2
  -6  27   0   37.04    5.64   2
   6  27   0   35.45    5.63   1
  -7  27   0   12.54    3.74   2
   7  27   0   10.97    3.80   1
   7  27   0   16.11    4.22   2
  -8  27   0    1.83    2.82   2
   8  27   0    9.10    3.97   2
  -8 -27   0    6.61    4.48   1
   9  27   0    9.49    4.13   2
  -9 -27   0   -8.45    3.07   1
  -9  27   0    3.17    3.37   2
   0  28   0  209.71    7.84   1
   0  28   0  202.97    9.12   2
  -1  28   0  152.95    5.85   1
  -1  28   0  150.02    7.72   2
   1  28   0  157.53    7.78   2
   1  28   0  161.27    7.03   1
   2  28   0   51.61    4.79   2
  -2  28   0   49.03    4.91   2
   2  28   0   49.93    4.53   1
   3  28   0    8.05    2.52   2
  -3  28   0    5.96    2.57   2
   3  28   0    2.14    1.96   1
   4  28   0   76.78    6.10   2
   4  28   0   59.74    6.02   1
  -4  28   0   65.62    6.15   2
   5  28   0  114.23    7.89   1
  -5  28   0  143.95    8.63   2
   5  28   0   88.86    6.77   2
  -6  28   0   14.57    4.04   2
   6  28   0    6.04    3.18   1
   6  28   0   14.25    3.65   2
  -7  28   0   19.50    4.57   2
   7  28   0   14.25    4.13   1
   7  28   0   22.42    4.59   2
  -8 -28   0    7.86    4.36   1
   8  28   0    5.87    3.72   2
  -8  28   0    6.88    3.86   2
   0  29   0    4.89    1.52   1
   0  29   0    1.89    1.95   2
  -1  29   0  106.37    4.53   1
   1  29   0   94.34    5.32   1
   1  29   0  105.70    6.37   2
  -1  29   0  104.32    6.37   2
   2  29   0  159.50    7.77   1
   2  29   0  164.44    8.08   2
  -2  29   0  154.71    8.16   2
   3  29   0   -0.98    1.69   1
   3  29   0   -0.52    1.86   2
  -3  29   0    2.41    2.19   2
   4  29   0    5.67    2.70   2
  -4  29   0    0.57    2.37   2
   4  29   0    8.13    2.79   1
   5  29   0   34.66    5.16   1
  -5  29   0   39.55    5.69   2
   5  29   0   43.60    5.19   2
   6  29   0    6.15    2.98   2
  -6  29   0    7.50    3.37   2
   6  29   0    5.68    2.93   1
   7  29   0    0.12    2.30   1
   7  29   0    3.42    3.30   2
  -7  29   0   -0.17    2.66   2
  -8 -29   0    2.87    3.92   1
  -8  29   0   -1.02    3.07   2
   8  29   0    4.88    3.95   2
   0  30   0    5.05    2.38   2
   0  30   0    2.58    1.43   1
   1  30   0  418.48   15.70   2
  -1  30   0  456.83   16.17   2
   1  30   0  478.13   15.30   1
   2  30   0    3.04    1.82   1
  -2  30   0    2.93    2.45   2
   2  30   0    0.27    1.89   2
   3  30   0    5.19    2.47   1
   3  30   0    4.29    2.51   2
  -3  30   0    5.04    2.63   2
  -4  30   0   75.31    6.86   2
   4  30   0   75.49    6.19   2
   4  30   0   74.77    6.74   1
  -5  30   0    1.12    2.75   2
   5  30   0    0.55    1.88   1
   5  30   0    1.86    2.51   2
   6  30   0   38.95    5.42   2
  -6  30   0   43.04    6.09   2
   6  30   0   38.85    5.89   1
  -7  30   0   15.34    4.12   2
   7  30   0   28.88    5.19   2
   7  30   0   22.67    4.81   1
  -8 -30   0   -1.96    3.56   1
  -8  30   0    2.44    3.23   2
   8  30   0    0.71    3.29   2
   0  31   0    8.31    1.84   1
   0  31   0    7.78    2.60   2
   1  31   0   75.39    6.01   2
   1  31   0   66.21    4.48   1
  -1  31   0   71.28    5.89   2
  -2  31   0   83.71    6.61   2
   2  31   0   87.91    5.63   1
   2  31   0   82.13    6.31   2
   3  31   0    9.55    2.92   1
  -3  31   0    9.41    3.19   2
   3  31   0    9.25    2.98   2
   4  31   0    8.14    2.88   1
  -4  31   0   12.21    3.77   2
   4  31   0    7.26    2.84   2
   5  31   0   10.23    3.32   2
   5  31   0    5.60    2.81   1
  -5  31   0    6.18    3.21   2
   6  31   0    3.02    2.79   2
   6  31   0    3.43    2.81   1
  -6  31   0    1.07    2.79   2
  -7  31   0    8.84    3.38   2
   7  31   0    9.50    3.51   1
   7  31   0   19.52    4.53   2
   8  31   0   -2.45    3.26   2
  -8 -31   0    3.97    3.72   1
  -8  31   0    4.47    3.20   2
   0  32   0  413.19   15.19   2
   0  32   0  408.27   13.53   1
  -1  32   0   48.37    5.14   2
   1  32   0   52.17    5.29   2
   1  32   0   54.50    4.42   1
   2  32   0    3.54    2.34   2
  -2  32   0    4.13    2.38   2
   2  32   0    3.12    1.97   1
   3  32   0    2.49    2.61   2
   3  32   0    8.19    2.54   1
  -3  32   0    5.36    2.72   2
   4  32   0    5.55    2.44   1
   4  32   0    1.91    2.57   2
  -4  32   0    2.11    2.81   2
   5  32   0   34.72    5.29   1
  -5  32   0   22.31    4.68   2
   5  32   0   19.93    4.20   2
   6  32   0    7.52    3.41   2
  -6  32   0   10.35    4.05   2
   6  32   0    6.00    3.13   1
  -7  32   0    1.05    3.06   2
   7  32   0    0.93    3.36   2
   8  32   0   -0.06    3.34   2
  -8  32   0    2.49    3.26   2
  -8 -32   0    7.10    3.86   1
   0  33   0   13.43    3.48   2
   0  33   0    8.31    1.97   1
   1  33   0   52.62    5.36   2
   1  33   0   43.86    4.18   1
  -1  33   0   50.14    5.41   2
   2  33   0  164.89    8.30   1
   2  33   0  190.38    9.22   2
  -2  33   0  159.08    8.92   2
  -3  33   0   -1.62    2.31   2
   3  33   0    2.02    1.69   1
   3  33   0    1.96    2.25   2
   4  33   0    8.40    2.89   1
   4  33   0    8.52    3.07   2
  -4  33   0   10.24    3.69   2
   5  33   0    3.48    2.56   2
   5  33   0    1.53    2.13   1
  -5  33   0    1.53    2.96   2
  -6  33   0    9.02    3.69   2
   6  33   0   12.72    3.97   2
   6  33   0    5.45    3.00   1
   7  33   0    1.66    2.68   1
  -7  33   0    0.03    2.59   2
   7  33   0    5.31    3.34   2
  -8  33   0    1.16    3.18   2
   8  33   0   -1.46    3.40   2
  -8 -33   0    4.92    3.83   1
   0  34   0   57.82    5.58   2
   1  34   0  203.74    9.62   2
  -1  34   0  174.34    9.29   2
   1  34   0  174.32    8.19   1
  -2  34   0   42.62    5.30   2
   2  34   0   44.46    5.10   2
   2  34   0   42.74    4.66   1
   3  34   0    2.36    2.40   2
  -3  34   0    3.00    2.58   2
   3  34   0    1.47    1.86   1
  -4  34   0    7.40    3.39   2
   4  34   0   10.88    3.21   2
   4  34   0   10.90    3.08   1
  -5  34   0   14.07    4.19   2
   5  34   0   16.58    3.81   2
   5  34   0   20.83    4.39   1
   6  34   0   21.49    4.48   2
   6  34   0   13.28    4.18   1
  -6  34   0    7.39    3.55   2
  -7  34   0    5.64    3.39   2
   7  34   0    9.03    3.84   2
   7  34   0   12.04    3.87   1
  -8  34   0   -1.20    3.13   2
  -8 -34   0    4.32    4.11   1
   8  34   0   -1.75    3.23   2
   0  35   0    5.61    2.89   2
   1  35   0   47.11    5.26   2
  -1  35   0   42.62    5.31   2
   1  35   0   52.96    4.56   1
  -2  35   0   14.60    3.91   2
   2  35   0   18.12    3.72   2
   2  35   0   16.52    3.21   1
   3  35   0   19.73    3.65   1
   3  35   0   17.12    3.98   2
  -3  35   0   20.20    4.23   2
   4  35   0   19.11    3.85   2
  -4  35   0   11.72    3.95   2
   4  35   0   14.49    3.55   1
   5  35   0   -2.61    2.08   1
  -5  35   0    2.73    2.74   2
   5  35   0   -0.36    2.44   2
  -6  35   0    0.68    2.65   2
   6  35   0   -2.20    3.03   2
   6  35   0    1.96    2.60   1
  -7  35   0   13.01    3.72   2
   7  35   0    9.70    4.29   2
   7  35   0   10.16    3.82   1
   8  35   0    1.25    3.61   2
  -8  35   0    2.85    3.02   2
  -8 -35   0   -0.11    3.29   1
   0  36   0   99.84    7.00   2
  -1  36   0   52.33    5.81   2
   1  36   0   48.27    4.55   1
   1  36   0   45.91    5.34   2
   2  36   0   28.23    4.47   2
  -2  36   0   16.46    3.97   2
   2  36   0   17.89    3.39   1
   3  36   0   20.25    3.70   1
  -3  36   0   20.02    4.33   2
   3  36   0   12.57    3.54   2
   4  36   0    4.41    2.34   1
   4  36   0    7.22    2.80   2
  -4  36   0    8.15    3.59   2
  -5  36   0    3.73    2.85   2
   5  36   0    3.82    2.75   2
   5  36   0    0.86    2.34   1
  -6  36   0   17.69    4.44   2
   6  36   0   22.49    4.82   1
   6  36   0   19.91    4.47   2
   7  36   0   -4.79    2.09   1
  -7  36   0   -0.71    2.84   2
   7  36   0    5.22    3.52   2
  -8 -36   0    3.75    4.50   1
   8  36   0   -0.36    3.50   2
  -8  36   0    5.19    3.62   2
   0  37   0    8.17    3.14   2
   1  37   0    4.58    2.87   2
  -1  37   0    2.93    2.90   2
   1  37   0    6.65    2.42   1
  -2  37   0   96.87    7.81   2
   2  37   0  106.20    7.27   2
   2  37   0  105.18    6.57   1
   3  37   0   33.22    4.88   1
  -3  37   0   36.72    5.58   2
   3  37   0   39.43    5.29   2
   4  37   0   15.31    3.74   2
  -4  37   0    9.84    3.59   2
   4  37   0   14.48    3.57   1
  -5  37   0    0.75    2.83   2
   5  37   0   -0.65    2.48   1
   5  37   0    5.97    2.90   2
  -6  37   0    1.05    2.96   2
   6  37   0    6.69    3.26   2
   6  37   0   11.30    3.58   1
   7  37   0    2.16    3.43   2
  -7  37   0    5.24    3.35   2
   0  38   0   40.28    5.44   2
   1  38   0   67.92    5.01   1
   1  38   0   79.44    6.89   2
  -1  38   0   69.26    6.79   2
  -2  38   0    3.35    2.96   2
   2  38   0    2.83    2.01   1
   2  38   0    2.47    2.60   2
   3  38   0    8.51    3.34   2
  -3  38   0   21.22    4.50   2
   3  38   0   16.25    3.46   1
  -4  38   0    2.14    2.83   2
   4  38   0    0.94    2.82   2
   4  38   0    0.44    2.02   1
  -5  38   0    8.81    3.68   2
   5  38   0   16.22    4.08   2
   5  38   0   14.61    4.09   1
   6  38   0    6.27    3.39   2
   6  38   0    3.31    3.37   1
  -6  38   0    2.26    3.29   2
  -7  38   0   11.75    4.22   2
   7  38   0   21.81    4.97   2
   0  39   0    0.62    2.54   2
   1  39   0   17.88    4.13   2
  -1  39   0   24.19    4.79   2
   2  39   0   43.15    4.94   1
  -2  39   0   37.82    5.62   2
   2  39   0   56.12    6.13   2
   3  39   0   -0.69    2.17   1
   3  39   0   -1.26    2.57   2
  -3  39   0    0.64    2.97   2
   4  39   0   18.26    4.14   2
  -4  39   0   17.49    4.28   2
   4  39   0   15.60    3.82   1
   5  39   0    7.43    3.55   2
   5  39   0    7.03    3.22   1
  -5  39   0    3.71    3.11   2
  -6  39   0    0.93    2.88   2
   6  39   0    3.52    2.79   1
   6  39   0    0.31    2.93   2
  -7  39   0    7.80    3.76   2
   7  39   0   13.55    4.53   2
   0  40   0   29.65    5.01   2
  -1  40   0    5.70    3.23   2
   1  40   0    0.38    2.53   2
  -2  40   0    3.15    3.19   2
   2  40   0    4.40    2.23   1
   2  40   0    1.41    2.85   2
   3  40   0    2.65    2.91   2
   3  40   0    6.06    2.59   1
  -3  40   0    0.24    3.04   2
  -4  40   0    4.51    3.42   2
   4  40   0   -1.65    2.85   2
   4  40   0    0.02    2.30   1
  -5  40   0   -0.60    2.69   2
   5  40   0   -2.22    2.85   2
   5  40   0    0.28    2.64   1
   6  40   0   11.55    3.92   2
   6  40   0    4.12    3.03   1
  -6  40   0    0.30    2.94   2
  -7  40   0    6.87    3.76   2
   7  40   0   -1.61    3.64   2
   0  41   0    2.65    2.96   2
   1  41   0    5.72    3.15   2
  -1  41   0    9.07    3.60   2
   2  41   0   58.07    5.79   1
  -2  41   0   72.66    7.30   2
   2  41   0   50.27    6.03   2
   3  41   0    2.33    2.98   2
  -3  41   0    4.21    3.05   2
   3  41   0   -1.30    1.44   1
   4  41   0    1.06    1.77   1
   4  41   0    1.06    2.62   2
  -4  41   0   -1.62    2.65   2
   5  41   0    6.26    3.01   1
   5  41   0    2.99    2.78   2
  -5  41   0    3.35    3.26   2
   6  41   0    0.17    2.73   1
  -6  41   0   -0.22    3.06   2
   6  41   0   -0.21    3.04   2
   7  41   0   -1.76    3.47   2
  -7  41   0   -2.10    2.86   2
   0  42   0    2.88    2.95   2
   1  42   0   71.58    7.02   2
  -1  42   0   65.51    7.18   2
  -2  42   0    1.04    2.98   2
   2  42   0    1.20    2.05   1
   2  42   0    3.97    3.04   2
  -3  42   0    3.31    2.97   2
   3  42   0    0.38    2.83   2
   3  42   0    3.55    2.44   1
  -4  42   0    2.34    3.24   2
   4  42   0    1.05    2.28   1
   4  42   0    5.86    3.04   2
  -5  42   0    1.02    3.24   2
   5  42   0   -1.85    2.04   1
   5  42   0    2.97    3.04   2
   6  42   0   -0.34    2.86   1
   6  42   0    2.18    3.24   2
  -6  42   0   -2.21    2.87   2
  -7  42   0    9.97    4.17   2
   7  42   0   10.12    4.11   2
   0  43   0    2.73    2.82   2
  -1  43   0   22.89    5.12   2
   1  43   0   18.43    4.43   2
   2  43   0   21.87    4.28   2
  -2  43   0   16.37    4.70   2
   3  43   0   17.74    3.76   1
   3  43   0   18.37    4.45   2
  -3  43   0    9.92    3.81   2
  -4  43   0   12.67    4.09   2
   4  43   0   13.46    4.07   2
   4  43   0   20.69    4.30   1
  -5  43   0    5.44    3.16   2
   5  43   0   -1.16    2.55   2
   5  43   0    4.35    2.86   1
  -6  43   0    0.88    3.15   2
   6  43   0    6.00    3.85   2
   6  43   0    7.53    3.62   1
   0  44   0   12.62    4.19   2
   1  44   0    3.00    2.99   2
  -1  44   0    2.15    3.54   2
  -2  44   0    3.30    3.48   2
   2  44   0   -1.27    2.98   2
   3  44   0    8.07    2.87   1
   3  44   0    0.52    2.69   2
  -3  44   0    7.24    3.33   2
  -4  44   0    5.66    4.08   2
   4  44   0   -0.13    2.54   1
   4  44   0    7.96    3.35   2
   5  44   0    5.80    3.46   2
  -5  44   0    7.04    3.27   2
   5  44   0   -1.66    2.46   1
  -6  44   0   -0.06    3.41   2
   6  44   0   -0.68    2.77   1
   6  44   0    1.29    3.79   2
   0  45   0   -0.29    2.70   2
  -1  45   0   12.41    4.18   2
   1  45   0   13.34    4.11   2
  -2  45   0   58.91    7.28   2
   2  45   0   60.23    6.91   2
   3  45   0    5.01    2.87   1
  -3  45   0   -0.33    2.94   2
   3  45   0   -0.42    3.08   2
   4  45   0    0.41    2.58   1
  -4  45   0    2.40    3.05   2
   4  45   0    5.06    3.32   2
   5  45   0   -2.83    2.55   1
   5  45   0    2.65    2.86   2
  -5  45   0   -0.51    2.77   2
   6  45   0    0.17    3.51   2
  -6  45   0    7.01    3.91   2
   6  45   0    0.18    2.78   1
   0  46   0    5.01    3.36   2
  -1  46   0    3.40    3.26   2
   1  46   0    1.10    3.17   2
   2  46   0    5.98    3.23   2
   3  46   0    5.57    3.80   2
  -3  46   0    4.23    3.39   2
  -4  46   0    4.30    3.47   2
   4  46   0    3.74    3.31   2
   4  46   0    3.13    3.13   1
  -5  46   0    2.05    3.36   2
   5  46   0    5.76    3.98   1
   5  46   0    6.61    3.89   2
  -6  46   0    2.74    3.43   2
   6  46   0    2.88    3.71   2
   0  47   0    3.34    3.44   2
   1  47   0   14.49    4.47   2
  -1  47   0    4.63    3.73   2
   2  47   0    5.76    3.66   2
  -2  47   0    6.62    3.82   2
  -3  47   0    7.09    3.64   2
   3  47   0    3.36    3.37   2
  -4  47   0    5.97    3.61   2
   4  47   0    9.75    3.56   2
   4  47   0   11.30    3.66   1
   5  47   0   -1.27    2.37   1
   5  47   0    6.51    3.86   2
  -5  47   0    3.16    3.48   2
  -6  47   0    2.03    3.96   2
   6  47   0    4.68    3.99   2
   0  48   0   57.72    7.26   2
  -1  48   0    4.70    3.96   2
   1  48   0    3.90    3.40   2
  -2  48   0    0.06    3.30   2
   2  48   0    4.08    3.06   2
  -3  48   0   11.02    4.18   2
   3  48   0    3.47    3.34   2
   4  48   0    1.83    3.10   2
  -4  48   0   -2.36    2.72   2
   4  48   0    0.37    2.62   1
   5  48   0    6.84    3.55   2
   5  48   0   -1.00    2.80   1
  -5  48   0    5.28    3.75   2
   0  49   0    0.07    2.98   2
  -1  49   0    1.61    3.42   2
   1  49   0    1.07    3.16   2
   2  49   0   18.79    4.52   2
  -2  49   0   17.17    4.60   2
   3  49   0    0.60    3.34   2
  -3  49   0    1.40    3.16   2
  -4  49   0    0.75    3.14   2
   4  49   0    0.08    3.49   2
   5  49   0   19.20    4.78   2
   5  49   0    3.42    3.28   1
  -5  49   0    6.22    3.84   2
   0  50   0   -0.09    3.45   2
  -1  50   0   29.12    5.81   2
   1  50   0   14.34    4.64   2
  -2  50   0    3.31    3.51   2
   2  50   0    0.80    3.12   2
   3  50   0   -3.48    2.85   2
  -3  50   0   -2.78    3.00   2
   4  50   0   -0.83    3.10   2
  -4  50   0    2.43    3.34   2
   5  50   0    2.76    3.17   1
   5  50   0    4.76    3.72   2
  -5  50   0    2.65    3.42   2
   0  51   0   -0.26    3.17   2
  -1  51   0   11.65    4.64   2
   1  51   0   15.69    4.91   2
   2  51   0   11.53    4.00   2
  -2  51   0    6.11    3.79   2
  -3  51   0   -1.60    3.37   2
   3  51   0    3.65    3.63   2
   4  51   0   10.12    4.26   2
  -4  51   0   14.79    4.87   2
  -5  51   0   -1.38    3.24   2
   5  51   0    0.49    3.67   2
   0  52   0    2.70    3.21   2
   1  52   0    3.35    3.37   2
  -1  52   0    3.47    3.82   2
   2  52   0    0.25    3.11   2
  -2  52   0   -2.96    3.11   2
   3  52   0    1.42    3.74   2
  -3  52   0    0.89    3.67   2
   4  52   0    5.62    3.57   2
  -4  52   0   -4.23    2.94   2
   0  53   0    2.44    3.17   2
  -1  53   0    3.46    3.88   2
   1  53   0    0.40    3.38   2
   2  53   0    2.69    3.27   2
  -2  53   0   -4.10    3.40   2
   3  53   0   13.66    5.05   2
  -3  53   0   11.02    4.76   2
  -4  53   0    3.44    3.59   2
   4  53   0    3.52    3.80   2
   0  54   0    4.53    3.94   2
  -1  54   0   11.99    4.98   2
   1  54   0   16.95    5.10   2
   2  54   0   -4.98    3.44   2
  -2  54   0   10.01    4.38   2
   3  54   0    3.94    3.77   2
  -3  54   0    1.83    3.82   2
   4  54   0    3.39    4.05   2
  -4  54   0    0.91    3.54   2
   0  55   0   -1.10    3.58   2
  -1  55   0    4.37    3.96   2
   1  55   0   10.41    4.12   2
  -2  55   0   14.86    5.11   2
   2  55   0   13.62    4.96   2
  -3  55   0    5.89    4.47   2
   3  55   0    6.62    4.28   2
   0  56   0    4.53    4.04   2
  -1  56   0    0.19    4.17   2
   1  56   0    5.31    4.05   2
   2  56   0   -1.55    4.01   2
  -2  56   0    2.41    5.40   2
   3  56   0    1.61    4.18   2
  -3  56   0   -2.89    4.26   2
   0  57   0    9.83    5.36   2
  -1  57   0    6.00    4.57   2
   1  57   0    2.99    4.08   2
   2  57   0    0.04    4.49   2
  -2  57   0    5.94    4.45   2
   0  58   0    1.46    4.60   2
   1  58   0    5.32    4.51   2
  -1  58   0   20.22    5.87   2
  -8   0   1   -1.23    2.18   1
   8   0  -1    0.33    2.78   2
   7   0  -1   18.04    3.66   2
  -7   0   1   13.01    3.52   1
   6   0  -1   -1.33    1.70   1
   6   0  -1    2.44    2.05   2
   5   0  -1    1.52    1.67   1
   5   0  -1    3.05    1.88   2
   4   0  -1    0.45    1.19   1
   4   0  -1   -0.51    1.53   2
   3   0  -1 1442.54   39.44   1
   3   0  -1 1454.55   37.55   2
   2   0  -1   -2.60    0.97   2
   2   0  -1   -0.48    0.95   1
  -1   0   1  757.04   19.49   3
   1   0  -1  733.72   20.02   1
   0   0  -1   -0.42    0.33   1
   0   0   1   -0.60    0.32   3
  -1   0  -1  951.87   25.94   1
   1   0   1  954.78   25.05   3
   1   0   1  957.53   24.66   2
   2   0   1   -0.03    0.81   3
   2   0   1    0.63    1.15   2
  -2   0  -1    0.41    1.02   1
   3   0   1 1646.06   43.65   3
   3   0   1 1645.28   43.32   2
  -3   0  -1 1664.11   45.46   1
   4   0   1    0.09    1.74   2
  -4   0  -1   -0.01    1.30   1
   5   0   1   51.97    4.68   2
  -5   0  -1   48.43    4.84   1
   6   0   1    0.50    2.14   2
  -6   0  -1   -0.88    1.85   1
   7   0   1   54.59    6.01   2
  -7   0  -1   50.29    6.11   1
  -8   0  -1    0.97    2.84   1
   8   0   1    2.58    2.84   2
   9   0   1    4.39    3.28   2
  10   1  -1    1.33    3.88   2
  -9  -1   1    1.32    2.88   1
   9  -1  -1    1.38    3.35   2
  -8  -1   1    4.86    3.08   1
   8   1  -1    6.22    3.11   2
   8  -1  -1    6.56    3.38   2
  -8   1   1    8.21    3.19   1
   7  -1  -1    4.04    2.43   2
  -7   1   1    1.31    2.14   1
   7   1  -1    4.41    2.60   2
   6  -1  -1   33.80    4.13   2
   6  -1  -1   33.18    4.20   1
   6   1  -1   38.50    4.48   1
   6   1  -1   39.78    4.26   2
   5   1  -1   15.84    2.86   1
   5   1  -1   18.93    2.87   2
   5  -1  -1   22.08    3.06   2
   5  -1  -1   17.94    2.89   1
   4   1  -1  524.76   16.66   1
   4  -1  -1  534.92   15.92   2
   4   1  -1  517.51   15.82   2
   4  -1  -1  533.15   16.51   1
   3   1  -1  179.75    6.67   2
   3  -1  -1  191.33    6.79   2
   3   1  -1  200.25    7.16   1
   3  -1  -1  187.70    6.87   1
   2   1  -1 5328.89  130.40   2
   2   1  -1 5303.69  137.35   1
   2  -1  -1 5275.67  130.42   2
   2  -1  -1 5244.50  137.15   1
   1   1  -1  231.38    7.02   1
   1  -1  -1  241.17    6.88   1
  -1  -1   1  240.48    6.78   3
   0   1   1  538.97   13.81   3
   0  -1   1  511.10   13.82   3
   0   1  -1  526.14   14.28   1
  -1  -1  -1 2068.41   53.42   1
   1   1   1 1997.56   51.49   3
   1  -1   1 1989.41   51.61   3
  -1   1  -1 2034.31   53.31   1
  -2  -1  -1   33.46    2.47   1
   2   1   1   36.35    2.29   3
   2  -1   1   36.61    2.39   3
   2   1   1   37.25    2.72   2
  -2   1  -1   39.31    2.61   1
   2  -1   1   40.97    2.76   2
   3   1   1  244.12    8.48   3
   3  -1   1  249.68    8.70   3
  -3   1  -1  252.75    9.17   1
  -3  -1  -1  251.92    9.24   1
   3   1   1  244.22    8.84   2
  -4   1  -1    7.77    2.16   1
  -4  -1  -1    9.75    2.33   1
   4  -1   1    9.41    2.46   2
   4   1   1    9.26    2.28   2
  -5   1  -1  406.98   14.83   1
  -5  -1  -1  389.83   14.80   1
   5  -1   1  395.33   14.10   2
   5   1   1  392.06   14.04   2
  -6  -1  -1   59.62    6.05   1
  -6   1  -1   65.38    6.13   1
   6   1   1   74.45    6.10   2
   6  -1   1   75.73    6.09   2
   7   1   1   13.48    3.56   2
   7  -1   1   10.48    3.58   2
  -7   1  -1   12.99    3.65   1
  -7  -1  -1   14.47    3.70   1
  -8   1  -1   -3.61    2.25   1
  -8  -1  -1   -1.01    2.31   1
   8   1   1    3.41    3.22   2
   8  -1   1    3.26    3.10   2
  -9  -1  -1   27.45    5.50   1
   9   1   1   43.16    6.30   2
   9  -1   1   30.13    5.31   2
 -10   2   1    2.38    3.17   2
  10   2  -1    0.11    3.69   2
  -9  -2   1    4.58    3.02   1
   9  -2  -1   -2.16    3.22   2
  -8  -2   1    2.50    2.94   1
   8  -2  -1    4.80    2.92   2
   8   2  -1    1.10    2.57   2
  -8   2   1    1.23    2.31   1
   7   2  -1    0.96    2.20   2
  -7   2   1   -0.89    1.94   1
   7  -2  -1    2.29    2.29   2
   6   2  -1    4.91    2.17   2
   6   2  -1    0.28    1.63   1
   6  -2  -1   -1.17    1.89   2
   6  -2  -1    3.33    1.92   1
   5  -2  -1    2.53    1.70   1
   5   2  -1    1.19    1.60   1
   5   2  -1    1.92    1.72   2
   5  -2  -1    2.42    1.84   2
   4  -2  -1  431.70   13.88   1
   4   2  -1  434.59   13.38   2
   4  -2  -1  411.70   13.36   2
   4   2  -1  430.52   14.16   1
   3  -2  -1  848.71   23.34   1
   3  -2  -1  813.93   22.40   2
   3   2  -1  825.27   22.31   2
   3   2  -1  815.76   23.63   1
   2  -2  -1 1722.80   45.80   1
   2  -2  -1 1731.73   43.70   2
   2   2  -1 1729.65   43.60   2
   2   2  -1 1744.82   46.21   1
   1  -2  -1   89.43    2.95   1
  -1   2   1   87.88    2.89   2
  -1  -2   1   90.52    2.99   3
   1   2  -1   88.50    3.27   1
   0   2   1  441.71   11.56   3
   0  -2  -1  435.53   11.97   1
   0   2  -1  433.03   12.00   1
   0   2   1  433.83   11.28   2
   1   2   1   97.25    3.73   2
   1  -2   1   97.83    3.76   2
  -1   2  -1  101.00    3.79   1
   1  -2   1   94.96    3.82   3
   1   2   1  105.64    3.62   3
  -1  -2  -1  103.42    4.03   1
   2   2   1   60.82    3.31   2
   2  -2   1   58.11    3.13   3
   2   2   1   64.12    3.10   3
   2  -2   1   69.22    3.51   2
  -2   2  -1   58.84    3.23   1
  -2  -2  -1   61.27    3.40   1
   3   2   1  403.59   12.69   2
   3   2   1  418.17   12.44   3
  -3   2  -1  407.24   13.17   1
   3  -2   1  406.66   12.79   2
  -3  -2  -1  403.38   13.44   1
   3  -2   1  383.84   12.60   3
  -4  -2  -1  330.97   11.92   1
   4  -2   1  293.78   10.98   2
  -4   2  -1  301.13   11.37   1
   5  -2   1   50.97    4.71   2
  -5  -2  -1   46.17    4.76   1
  -5   2  -1   43.22    4.54   1
   5   2   1   46.15    4.50   2
   6  -2   1  105.82    6.84   2
  -6  -2  -1  109.09    7.22   1
   6   2   1  120.32    7.13   2
  -6   2  -1   96.68    6.76   1
  -7  -2  -1   48.41    6.12   1
   7  -2   1   65.69    6.35   2
  -7   2  -1   52.63    6.07   1
   7   2   1   51.96    5.78   2
  -8   2  -1   37.76    5.78   1
  -8  -2  -1   38.30    6.00   1
   8   2   1   39.58    5.85   2
   8  -2   1   35.14    5.58   2
   9   2   1    5.71    3.54   2
  -9  -2  -1    4.66    3.10   1
   9  -2   1    1.43    3.28   2
 -10   3   1    5.76    3.91   2
  10   3  -1   -0.64    3.61   2
  -9  -3   1    3.39    3.15   1
   8  -3  -1   29.17    4.94   2
  -8   3   1   31.62    4.93   1
   8   3  -1   24.12    4.52   2
   7   3  -1   15.08    3.35   1
  -7   3   1   11.96    3.26   1
   7   3  -1   14.24    3.34   2
   7  -3  -1   15.76    3.57   2
   6  -3  -1   19.06    3.53   2
   6   3  -1   25.14    3.53   2
   6   3  -1   20.99    3.65   1
   5  -3  -1    1.02    1.49   1
   5  -3  -1    1.68    1.73   2
   5   3  -1    0.37    1.53   2
   5   3  -1    0.70    1.55   1
   4  -3  -1   17.73    2.57   2
   4  -3  -1   21.13    2.55   1
   4   3  -1   14.45    2.36   2
   4   3  -1   10.35    2.16   1
   3  -3  -1    1.80    1.18   1
   3  -3  -1    1.25    1.51   2
   3   3  -1   -0.75    1.31   2
   3   3  -1    1.29    1.32   1
   2  -3  -1  478.27   13.31   2
   2   3  -1  490.54   14.24   1
   2  -3  -1  494.27   13.68   1
   2   3  -1  473.28   13.09   2
  -1   3   1   49.05    2.01   2
   1   3  -1   48.75    1.85   2
  -1  -3   1   50.07    1.94   3
   1   3  -1   48.58    2.27   1
   0   3   1   70.74    2.38   3
   0   3   1   67.20    2.37   2
   0   3  -1   66.83    2.51   1
   0   3  -1   66.27    2.33   2
   0  -3  -1   70.40    2.49   1
   0  -3   1   70.03    2.51   3
  -1  -3  -1    5.34    1.15   1
   1   3   1    3.98    1.09   2
   1   3   1    5.85    0.93   3
   1  -3   1    3.84    1.10   3
  -1   3  -1    6.85    1.09   1
   1  -3   1    5.82    1.18   2
   2   3   1   -0.37    1.07   2
  -2   3  -1    0.29    0.93   1
   2  -3   1    0.44    1.17   2
   2   3   1    1.19    0.87   3
  -2  -3  -1   -0.03    0.97   1
   2  -3   1    0.91    1.07   3
   3  -3   1   43.62    3.54   2
   3   3   1   38.61    2.72   3
   3   3   1   35.87    3.19   2
  -3   3  -1   33.36    3.06   1
   3  -3   1   36.36    3.12   3
  -3  -3  -1   37.48    3.45   1
  -4  -3  -1   88.38    5.42   1
   4  -3   1   90.30    5.28   2
  -4   3  -1   91.31    5.19   1
   4   3   1   93.20    5.21   2
  -5   3  -1  176.17    8.47   1
  -5  -3  -1  166.91    8.65   1
   5  -3   1  183.45    8.50   2
   5   3   1  189.13    8.41   2
  -6  -3  -1    1.71    1.99   1
   6  -3   1    2.05    2.39   2
  -6   3  -1    2.82    2.36   1
   6   3   1    0.53    2.51   2
   7  -3   1    7.42    3.23   2
   7   3   1   10.77    3.13   2
  -7   3  -1    7.78    2.90   1
  -7  -3  -1    5.67    2.71   1
   8  -3   1   23.91    4.88   2
  -8  -3  -1   18.57    4.43   1
  -8   3  -1   17.66    4.12   1
   8   3   1   21.71    4.55   2
  -9  -3  -1   29.91    6.05   1
   9  -3   1   13.41    4.35   2
   9   3   1   19.55    4.81   2
 -10   4   1    3.65    3.70   2
  10   4  -1    2.22    3.92   2
  -9  -4   1   24.56    4.99   1
  -8  -4   1   -0.93    2.51   1
   8   4  -1    7.34    2.96   2
   8  -4  -1    2.95    3.22   2
  -7   4   1   14.47    3.32   1
   7  -4  -1    8.74    3.19   2
   7   4  -1   13.20    3.12   2
   7   4  -1   13.65    3.35   1
   6   4  -1   16.40    3.13   2
   6  -4  -1   13.75    3.12   2
   6   4  -1    7.54    2.76   1
   5   4  -1   54.14    4.36   2
   5   4  -1   57.84    4.87   1
   5  -4  -1   55.64    4.02   1
   5  -4  -1   57.82    4.52   2
   4   4  -1   31.85    3.01   2
   4  -4  -1   31.75    3.15   2
   4   4  -1   27.30    3.17   1
   4  -4  -1   29.37    2.88   1
   3   4  -1 2428.14   65.10   1
   3  -4  -1 2475.18   64.38   1
   3  -4  -1 2415.07   61.64   2
   3   4  -1 2411.54   61.50   2
  -2   4   1 1496.44   38.55   2
   2   4  -1 1518.13   38.33   2
   2   4  -1 1526.69   40.76   1
   2  -4  -1 1514.47   40.00   1
   1   4  -1  586.35   14.99   2
   1   4  -1  556.26   16.11   1
  -1   4   1  593.78   15.25   2
   0  -4  -1    0.40    0.45   1
   0   4   1    1.05    0.50   3
   0  -4   1    1.07    0.57   3
   0   4  -1    0.49    0.57   2
   0   4   1    0.53    0.51   2
   0   4  -1    0.03    0.46   1
   1   4   1 4135.16  106.21   3
   1  -4   1 4124.57  106.54   3
   1  -4   1 4409.54  104.64   2
  -1  -4  -1 4179.73  110.11   1
  -1   4  -1 4257.99  109.87   1
   1   4   1 4256.45  104.62   2
   2   4   1  614.90   17.47   2
   2   4   1  638.43   17.19   3
   2  -4   1  618.36   17.58   2
   2  -4   1  637.62   17.95   3
  -2   4  -1  639.81   18.08   1
   3  -4   1  220.88    8.31   3
   3   4   1  215.31    8.15   2
   3   4   1  234.80    7.74   3
  -3  -4  -1  225.83    8.88   1
   3  -4   1  229.18    8.43   2
  -3   4  -1  225.78    8.30   1
  -4  -4  -1    9.61    2.37   1
   4   4   1    5.52    1.95   2
  -4   4  -1    5.68    1.97   1
   4  -4   1    5.00    2.10   2
  -5  -4  -1   85.68    5.91   1
  -5   4  -1   77.51    5.38   1
   5  -4   1   89.13    5.87   2
   5   4   1   93.43    5.79   2
  -6   4  -1   50.47    5.38   1
   6  -4   1   47.37    5.20   2
   6   4   1   47.43    5.30   2
  -6  -4  -1   65.46    6.19   1
   7  -4   1    9.31    3.63   2
   7   4   1   11.65    3.35   2
  -7   4  -1   12.74    3.26   1
  -7  -4  -1   15.93    3.92   1
   8  -4   1   -0.90    2.99   2
   8   4   1    4.70    3.08   2
  -8  -4  -1    2.42    2.89   1
   9  -4   1    4.71    3.55   2
  -9  -4  -1    1.37    3.48   1
   9   4   1    9.45    4.09   2
  10   5  -1    5.64    4.06   2
 -10   5   1    3.43    3.79   2
  -9   5   1    3.27    3.06   2
  -9  -5   1    5.44    3.51   1
   9   5  -1    1.63    3.42   2
   8   5  -1    7.80    3.16   2
  -8  -5   1    3.04    2.96   1
   7   5  -1   14.67    3.18   2
   7  -5  -1    5.29    3.03   2
   7   5  -1    8.56    2.92   1
  -7   5   1   11.14    3.17   1
  -6   5   1   10.70    2.71   1
   6  -5  -1   12.70    2.99   2
   6   5  -1    7.99    2.67   1
   6   5  -1   17.05    3.20   2
   5   5  -1    9.52    2.47   2
   5  -5  -1   14.48    2.77   2
   5  -5  -1    7.87    2.06   1
   5   5  -1   10.58    2.64   1
   4  -5  -1 1155.17   31.30   2
   4  -5  -1 1173.58   32.18   1
   4   5  -1 1107.17   32.95   1
   4   5  -1 1152.91   31.05   2
   3  -5  -1 1367.05   36.66   1
   3   5  -1 1345.02   35.27   2
   3   5  -1 1359.02   37.60   1
   2   5  -1  984.14   26.36   2
  -2   5   1 1023.25   26.69   2
   2  -5  -1 1022.18   27.31   1
   2   5  -1 1062.63   28.30   1
   1   5  -1   13.90    1.44   1
  -1   5   1   11.80    1.34   2
  -1  -5   1   10.04    0.95   3
   1   5  -1   11.05    1.16   2
   0  -5   1  128.73    4.04   3
   0  -5  -1  127.87    4.00   1
   0   5   1  123.31    3.97   2
   0   5  -1  115.86    3.90   2
   0   5   1  120.55    3.77   3
   0   5  -1  116.73    4.02   1
   1   5   1   -0.15    0.89   2
  -1   5  -1    0.25    0.78   1
  -1  -5  -1    1.40    0.99   1
   1   5   1    0.62    0.70   3
   1  -5   1   -1.01    0.88   3
  -1   5  -1    0.79    1.00   2
   2   5   1  217.58    7.51   2
   2  -5   1  222.40    7.77   3
   2   5   1  228.93    6.98   3
  -2   5  -1  235.97    7.58   1
   2  -5   1  213.96    7.60   2
   3  -5   1  662.17   19.78   2
  -3   5  -1  696.78   20.35   1
   3  -5   1  687.26   20.17   3
   3   5   1  694.59   19.70   2
   3   5   1  697.40   19.23   3
  -4  -5  -1  123.77    6.71   1
   4  -5   1  127.07    6.31   2
   4   5   1  114.98    5.99   2
  -4   5  -1  125.92    6.09   1
  -5  -5  -1  182.78    9.19   1
   5  -5   1  189.02    8.79   2
  -5   5  -1  192.91    8.74   1
   5   5   1  195.50    8.70   2
   6   5   1    0.75    2.30   2
   6  -5   1    2.41    2.46   2
  -6   5  -1    1.98    2.26   1
  -6  -5  -1    3.72    2.24   1
  -7  -5  -1    5.78    3.14   1
   7  -5   1    2.92    2.88   2
   7   5   1   10.43    3.19   2
  -7   5  -1    8.37    2.87   1
   8   5   1    6.33    3.23   2
  -8  -5  -1    2.84    2.68   1
   8  -5   1    2.19    3.00   2
   9   5   1    5.22    3.80   2
  -9  -5  -1    7.48    3.93   1
 -10   6   1    5.37    3.88   2
  10   6  -1    1.21    3.85   2
 -10  -6   1    4.74    4.33   1
  -9   6   1    2.49    3.20   2
  -9  -6   1   12.21    3.90   1
   9   6  -1    4.61    3.51   2
   8   6  -1   10.52    3.39   2
  -8  -6   1    3.08    3.08   1
   7   6  -1    7.11    2.59   2
  -7   6   1   -0.41    2.08   1
   7   6  -1    4.23    2.45   1
   6   6  -1   24.24    3.53   2
   6   6  -1    8.27    2.81   1
   6  -6  -1   11.64    2.91   2
  -6   6   1    9.87    2.67   1
   5   6  -1    0.81    1.76   2
   5   6  -1    1.29    1.68   1
   5  -6  -1    0.71    1.86   2
   4  -6  -1   67.06    3.75   1
   4  -6  -1   67.18    4.37   2
   4   6  -1   66.74    4.06   2
   4   6  -1   61.38    4.21   1
   3   6  -1 1828.77   49.69   1
   3   6  -1 1763.82   46.69   2
   3  -6  -1 1848.11   48.59   1
  -3   6   1 1857.47   47.14   2
   2  -6  -1 9999.60  255.00   1
   2   6  -1 9902.81  242.46   2
   2   6  -1 9845.79  255.35   1
  -2  -6   1 9780.22  248.13   3
  -2   6   1 9841.35  242.68   2
  -1  -6   1  599.39   16.12   3
   1   6  -1  603.99   16.14   2
   1   6  -1  599.84   17.26   1
  -1   6   1  614.13   16.43   2
   0   6   1  408.38   11.06   3
   0   6  -1  423.56   11.22   2
   0  -6  -1  409.63   11.51   1
   0  -6   1  411.75   11.37   3
   0   6   1  408.93   11.25   2
   0   6  -1  415.59   11.63   1
   1  -6   1  102.57    4.10   3
   1   6   1   99.75    4.08   1
   1   6   1  108.81    3.41   3
  -1   6  -1  104.89    3.79   1
   1   6   1   97.83    4.03   2
  -1   6  -1  100.02    4.10   2
   2  -6   1  144.06    5.79   2
   2   6   1  157.66    6.08   1
   2   6   1  151.59    4.99   3
  -2   6  -1  149.99    5.48   1
   2   6   1  143.14    5.62   2
   2  -6   1  147.95    5.88   3
   3  -6   1  679.05   20.05   3
  -3   6  -1  688.39   20.01   1
   3   6   1  670.22   20.69   1
   3   6   1  702.74   18.96   3
   3  -6   1  659.96   19.67   2
   3   6   1  673.92   19.42   2
   4  -6   1    3.54    2.04   2
  -4   6  -1    1.89    1.50   1
   4   6   1    2.97    1.80   2
   5   6   1    3.86    2.14   2
  -5  -6  -1    2.43    2.11   1
  -5   6  -1    2.26    1.86   1
   5  -6   1   -2.58    1.93   2
  -6   6  -1   51.59    5.25   1
  -6  -6  -1   51.51    5.88   1
   6   6   1   53.53    5.49   2
   6  -6   1   51.95    5.41   2
  -7   6  -1   21.01    3.91   1
  -7  -6  -1   18.77    4.35   1
   7  -6   1   17.06    4.17   2
   7   6   1   35.67    4.96   2
   8   6   1   32.02    5.09   2
   8  -6   1   13.11    3.86   2
  -8  -6  -1   13.55    4.23   1
  -9  -6  -1    1.66    3.17   1
   9   6   1   10.65    4.19   2
 -10  -7   1    4.70    4.11   1
 -10   7   1   -3.30    3.18   2
  10   7  -1    1.90    3.70   2
  -9   7   1    1.71    3.25   2
  -9  -7   1   -3.82    2.52   1
   9   7  -1    2.08    3.35   2
   8   7  -1   38.65    5.20   2
  -8   7   1   29.00    5.10   2
   7   7  -1   21.24    3.96   1
   7   7  -1   24.76    3.99   2
  -7   7   1   25.91    4.05   1
  -6   7   1   81.29    5.42   1
   6   7  -1   98.85    5.92   2
   6   7  -1   79.52    5.93   1
   5   7  -1  356.01   13.15   1
  -5   7   1  344.28   12.21   1
   5   7  -1  335.61   12.03   2
  -4   7   1   31.73    3.29   2
   4   7  -1   35.48    3.64   1
   4  -7  -1   35.33    2.73   1
   4   7  -1   36.40    3.25   2
   3  -7  -1  417.33   12.18   1
   3   7  -1  386.36   12.17   2
   3   7  -1  425.11   13.43   1
  -3   7   1  414.40   12.68   2
   2   7  -1  140.36    5.11   2
   2   7  -1  176.90    5.95   1
   2  -7  -1  136.60    4.50   1
  -2  -7   1  133.60    4.53   3
  -2   7   1  132.02    5.33   2
   1   7  -1    4.19    1.05   2
  -1   7   1    3.30    1.17   2
   1   7  -1    3.67    1.05   1
  -1  -7   1    4.43    0.71   3
   0  -7  -1    1.15    0.73   1
   0  -7   1    1.44    0.80   3
   0   7  -1    0.61    0.93   2
   0   7   1    1.19    0.91   2
   0   7  -1    0.91    0.72   1
   0   7   1    1.33    0.66   3
   1   7   1    9.43    0.99   3
   1  -7   1    9.47    1.53   3
   1   7   1    8.93    1.44   1
   1   7   1   10.65    1.57   2
  -1   7  -1   10.73    1.66   2
  -1   7  -1    9.83    1.19   1
   2   7   1  743.98   22.17   1
   2   7   1  765.52   20.32   3
   2   7   1  756.89   20.97   2
   2  -7   1  772.06   21.65   3
  -2   7  -1  798.68   21.50   1
   3  -7   1  109.18    5.33   3
  -3   7  -1  112.82    5.03   1
   3   7   1  111.30    4.43   3
   3  -7   1  106.00    5.44   2
   3   7   1  104.88    5.22   2
   3   7   1  108.75    5.52   1
   4  -7   1   52.48    4.26   2
  -4   7  -1   49.38    3.58   1
   4   7   1   49.98    4.16   2
  -5  -7  -1  198.82    9.64   1
   5  -7   1  196.85    8.95   2
   5   7   1  192.26    8.75   2
  -5   7  -1  192.69    8.66   1
  -6   7  -1   50.62    5.18   1
   6  -7   1   52.71    5.62   2
  -6  -7  -1   71.07    6.61   1
   6   7   1   59.56    5.67   2
  -7   7  -1    2.19    2.28   1
  -7  -7  -1    1.46    2.42   1
   7   7   1    4.41    3.04   2
   7  -7   1    0.58    2.70   2
   8   7   1   33.86    5.34   2
  -8  -7  -1   15.10    4.45   1
  -9   7  -1    1.17    2.80   2
  -9  -7  -1    5.45    4.01   1
   9   7   1    9.93    4.04   2
  10   8  -1    0.11    3.68   2
 -10   8   1    3.18    3.40   2
 -10  -8   1    1.97    4.03   1
   9   8  -1   14.17    4.22   2
  -9  -8   1   11.26    4.37   1
  -9   8   1    6.92    3.71   2
   8   8  -1   16.17    3.83   2
  -8   8   1   18.65    4.24   2
  -7   8   1   14.09    3.46   2
   7   8  -1   19.07    3.51   2
   7   8  -1   20.54    3.99   1
  -6   8   1    6.81    2.67   2
   6   8  -1    1.82    1.93   2
  -6   8   1    2.97    1.90   1
   6   8  -1    3.61    2.08   1
   5   8  -1  251.90   10.44   1
  -5   8   1  240.60    9.31   1
  -5   8   1  232.57    9.72   2
   5   8  -1  242.85    9.42   2
   4   8  -1    2.67    1.64   1
  -4   8   1    1.82    1.78   2
   4   8  -1   -0.65    1.47   2
   3   8  -1   22.17    2.74   1
   3  -8  -1   21.73    1.83   1
  -3   8   1   18.05    2.43   2
   3   8  -1   17.14    2.11   2
  -2  -8   1  617.17   16.79   3
  -2   8   1  625.86   17.65   2
   2   8  -1  639.07   17.38   2
   2  -8  -1  650.43   17.20   1
   2   8  -1  663.55   18.71   1
  -1   8   1  520.71   14.28   2
   1   8  -1  510.92   14.00   2
   1   8  -1  523.27   14.94   1
  -1  -8   1  520.13   13.66   3
   0   8  -1  411.39   11.97   1
   0   8   1  420.03   11.78   2
   0   8  -1  411.38   11.69   2
   0   8   1  444.93   11.41   3
   0  -8   1  416.24   11.71   3
   1   8   1  199.34    6.83   1
  -1   8  -1  193.66    6.26   1
   1   8   1  199.17    6.62   2
   1  -8   1  204.32    6.83   3
   1   8   1  204.58    5.68   3
  -1   8  -1  192.31    6.62   2
   2   8   1   14.17    2.07   1
  -2   8  -1   13.91    2.19   2
   2   8   1   18.03    1.44   3
   2   8   1   17.56    2.11   2
  -2   8  -1   13.04    1.61   1
   2  -8   1   14.06    2.08   3
   3  -8   1   75.08    4.56   2
   3   8   1   84.10    4.74   1
   3   8   1   77.29    3.48   3
  -3   8  -1   68.81    3.83   1
   3  -8   1   81.60    4.50   3
   3   8   1   74.17    4.32   2
  -4   8  -1   -2.30    1.07   1
   4  -8   1    0.05    1.50   2
   4   8   1   -0.48    1.51   2
  -5  -8  -1  111.07    7.04   1
   5   8   1  116.40    6.39   2
   5  -8   1  105.12    6.51   2
  -5   8  -1  103.51    6.01   1
  -6   8  -1   30.92    4.31   1
   6  -8   1   35.95    4.82   2
  -6  -8  -1   34.66    5.21   1
   6   8   1   35.53    4.67   2
  -7   8  -1   18.29    3.69   1
   7   8   1   25.44    4.45   2
  -7  -8  -1   21.63    4.48   1
  -8  -8  -1    1.68    2.81   1
  -8   8  -1    6.98    3.08   2
   8   8   1   13.44    3.94   2
  -9  -8  -1    5.91    4.17   1
  -9   8  -1    3.49    2.98   2
   9   8   1   10.63    4.51   2
 -10  -9   1    7.29    4.61   1
 -10   9   1    4.43    3.67   2
  10   9  -1   14.83    4.81   2
   9   9  -1    7.39    3.60   2
  -9  -9   1    1.95    3.33   1
  -9   9   1    0.63    3.21   2
  -8   9   1   14.02    4.01   2
   8   9  -1   13.69    3.67   2
   7   9  -1    4.55    2.47   1
   7   9  -1    9.41    2.91   2
  -7   9   1    7.17    2.98   2
  -6   9   1    3.52    1.96   1
   6   9  -1    1.06    1.90   2
  -6   9   1    4.62    2.53   2
   6   9  -1    3.55    2.29   1
   5   9  -1   39.06    3.85   2
  -5   9   1   32.95    3.28   1
   5   9  -1   48.44    4.77   1
  -5   9   1   43.97    4.43   2
   4   9  -1   95.17    5.46   1
   4   9  -1   96.91    4.93   2
  -4   9   1   95.47    5.28   2
  -4   9   1  104.48    4.64   1
   3   9  -1  302.10    9.58   2
   3   9  -1  297.19   10.47   1
  -3   9   1  280.74    9.77   2
   2   9  -1 5171.84  137.48   1
   2   9  -1 5274.60  130.37   2
  -2  -9   1 5398.99  132.15   3
  -2   9   1 5230.48  130.77   2
  -1   9   1   48.46    2.88   2
   1   9  -1   52.78    2.82   1
  -1  -9   1   49.70    2.04   3
   1   9  -1   46.02    2.69   2
   0   9   1  773.34   21.92   2
   0   9   1  837.57   22.47   1
   0   9  -1  829.81   22.60   1
   0  -9   1  843.97   22.05   3
   0   9   1  862.76   21.73   3
   0   9  -1  847.39   21.99   2
   1   9   1  237.95    7.86   1
  -1   9  -1  238.45    7.76   2
   1  -9   1  229.72    7.75   3
   1   9   1  232.17    7.62   2
  -1   9  -1  244.52    7.31   1
   2   9   1    3.15    0.84   3
   2  -9   1    3.03    1.35   3
  -2   9  -1    2.68    1.42   2
   2   9   1    1.47    1.28   1
   2   9   1    2.24    1.30   2
  -2   9  -1    1.97    0.94   1
   3  -9   1   43.57    3.74   3
   3   9   1   36.85    3.25   2
   3   9   1   36.66    2.30   3
  -3   9  -1   34.13    2.69   1
  -3   9  -1   40.30    3.63   2
   3   9   1   39.38    3.65   1
   4   9   1   47.64    4.01   2
   4   9   1   46.45    4.49   1
  -4   9  -1   48.82    3.49   1
   5  -9   1  156.65    8.03   2
   5   9   1  165.95    7.80   2
  -5   9  -1  146.57    7.35   1
  -5  -9  -1  151.53    8.50   1
  -6   9  -1   48.13    5.12   1
  -6  -9  -1   46.65    5.94   1
   6   9   1   56.90    5.45   2
   7   9   1    8.30    3.15   2
  -7  -9  -1    8.48    3.32   1
  -8  -9  -1   17.84    4.48   1
   8   9   1   14.03    3.91   2
  -8   9  -1    9.05    3.54   2
   9   9   1    7.60    3.91   2
  -9   9  -1    1.08    2.82   2
  -9  -9  -1    5.50    3.55   1
 -10 -10   1    0.74    3.86   1
 -10  10   1    4.07    3.44   2
  10  10  -1   12.71    4.52   2
  -9 -10   1   -5.44    2.84   1
   9  10  -1    9.77    3.59   2
  -9  10   1   -1.43    2.97   2
  -8  10   1   23.88    4.71   2
   8  10  -1   35.35    5.01   2
  -7  10   1   32.39    4.97   2
   7  10  -1   18.84    3.67   2
   7  10  -1   16.16    3.85   1
   6  10  -1   50.86    4.70   2
  -6  10   1   45.10    5.00   2
  -6  10   1   52.94    4.48   1
   6  10  -1   45.73    5.25   1
  -5  10   1   94.73    5.78   2
   5  10  -1   81.01    5.61   1
   5  10  -1   93.84    5.38   2
  -5  10   1   80.52    4.62   1
   4  10  -1  210.74    8.80   1
   4  10  -1  196.39    7.88   2
  -4  10   1  208.63    8.38   2
  -4  10   1  206.17    7.43   1
  -3 -10   1   99.54    3.85   3
   3  10  -1  100.80    5.19   1
  -3  10   1  104.93    5.09   2
  -3  10   1  103.35    3.97   1
   3  10  -1  102.59    4.79   2
  -2 -10   1 1258.60   31.96   3
  -2  10   1 1233.29   32.87   2
   2  10  -1 1248.53   32.46   2
   2  10  -1 1256.27   34.53   1
   1  10  -1  347.38   10.74   1
  -1  10   1  348.20   10.44   2
  -1 -10   1  348.14    9.52   3
   1  10  -1  349.07   10.17   2
   0  10   1 2119.11   54.50   2
   0  10   1 2182.89   56.64   1
   0 -10   1 2191.63   55.09   3
   0  10  -1 2213.51   54.52   2
   0  10  -1 2088.72   56.73   1
   1 -10   1   85.67    3.95   3
  -1  10  -1   92.29    4.15   2
  -1  10  -1   84.37    3.35   1
   1  10   1   82.46    3.90   2
   1  10   1   82.52    3.80   1
   2 -10   1   40.71    2.98   3
  -2  10  -1   41.22    3.24   2
   2  10   1   43.23    3.12   2
  -2  10  -1   38.72    2.43   1
   2  10   1   37.18    2.89   1
   2  10   1   39.18    1.88   3
  -3  10  -1  110.60    4.90   1
   3  10   1  111.89    5.78   1
   3  10   1  115.64    5.44   2
   3 -10   1  119.27    5.73   3
  -3  10  -1  104.38    5.59   2
   3  10   1  120.13    4.35   3
   4  10   1    3.45    1.77   2
  -4  10  -1    0.88    1.80   2
  -4  10  -1    1.62    1.33   1
   4  10   1    1.79    1.66   1
  -5  10  -1   32.70    3.69   1
   5  10   1   36.71    4.14   2
  -6 -10  -1  259.43   12.48   1
  -6  10  -1  251.39   11.19   2
  -6  10  -1  245.34   10.75   1
   6  10   1  260.42   11.14   2
  -7  10  -1   21.03    4.53   2
   7  10   1   21.57    4.23   2
  -7 -10  -1   22.23    4.52   1
  -8  10  -1   30.49    5.18   2
  -8 -10  -1   33.95    6.18   1
   8  10   1   51.38    6.25   2
  -9  10  -1    2.13    2.87   2
   9  10   1    4.52    3.38   2
  -9 -10  -1    1.09    3.34   1
 -10  11   1    2.93    3.39   2
 -10 -11   1    1.10    3.95   1
  10  11  -1   15.53    4.90   2
  -9  11   1    8.04    3.68   2
   9  11  -1   22.01    4.46   2
  -9 -11   1   16.24    4.84   1
   8  11  -1    2.30    2.93   2
  -8  11   1    1.81    2.81   2
   7  11  -1   27.45    4.29   2
  -7  11   1   28.84    4.70   2
   7  11  -1   32.67    5.00   1
   6  11  -1    5.56    2.62   1
   6  11  -1   10.24    2.78   2
  -6  11   1    3.67    2.58   2
  -5  11   1  231.58    8.78   1
   5  11  -1  223.12   10.13   1
   5  11  -1  242.67    9.32   2
  -5  11   1  230.34    9.72   2
   4  11  -1 1220.49   35.87   1
  -4  11   1 1224.89   34.06   2
  -4  11   1 1245.73   33.99   1
   4  11  -1 1262.75   33.58   2
   3  11  -1 1504.47   40.56   2
  -3  11   1 1532.05   41.03   2
  -3 -11   1 1651.78   39.96   3
  -3  11   1 1576.87   41.24   1
   3  11  -1 1505.50   43.19   1
   2  11  -1  157.57    5.77   2
  -2 -11   1  156.13    4.63   3
   2  11  -1  162.69    6.32   1
  -2  11   1  149.67    6.14   2
  -1  11   1  853.71   23.34   2
   1  11  -1  875.20   23.12   2
   1  11  -1  877.46   24.30   1
  -1 -11   1  879.87   22.60   3
   0  11  -1 1269.97   32.65   2
   0 -11   1 1249.16   32.77   3
   0  11   1 1278.98   33.58   1
   0  11  -1 1249.30   33.70   1
   0  11   1 1244.69   32.67   2
   1 -11   1  230.34    7.56   3
   1  11   1  212.47    7.47   1
  -1  11  -1  219.24    6.86   1
   1  11   1  210.69    7.36   2
  -1  11  -1  217.10    7.54   2
  -2  11  -1  148.36    5.35   1
   2  11   1  140.16    6.15   1
   2  11   1  155.58    4.55   3
   2  11   1  144.56    5.96   2
   2 -11   1  139.61    6.09   3
  -2  11  -1  156.51    6.29   2
  -3  11  -1    5.31    1.95   2
   3  11   1    2.26    1.57   1
  -3  11  -1    4.65    1.40   1
   3 -11   1    2.07    1.39   3
   3  11   1    3.79    1.75   2
   4  11   1   18.00    3.10   1
  -4  11  -1   17.96    3.23   2
   4  11   1   22.12    3.20   2
  -4  11  -1   17.55    2.52   1
  -5  11  -1   51.53    5.22   2
   5  11   1   50.26    4.72   2
  -5  11  -1   40.05    4.01   1
  -6  11  -1   66.71    5.55   1
   6  11   1   82.08    6.45   2
  -6 -11  -1   71.26    7.06   1
  -6  11  -1   79.33    6.64   2
  -7  11  -1    3.41    3.13   2
  -7 -11  -1    3.65    2.69   1
   7  11   1    1.03    2.53   2
  -8  11  -1    2.91    3.12   2
   8  11   1    5.21    3.37   2
  -8 -11  -1    6.51    3.36   1
  -9 -11  -1    2.79    3.34   1
   9  11   1    5.70    3.37   2
  -9  11  -1    1.08    2.72   2
 -10  12   1    3.69    3.45   2
 -10 -12   1    7.37    4.80   1
  -9 -12   1   71.21    8.84   1
   9  12  -1   58.95    6.65   2
   8  12  -1    5.60    3.01   1
   8  12  -1    5.29    2.86   2
  -8  12   1   -0.43    2.81   2
   7  12  -1    8.12    2.69   2
  -7  12   1    3.47    2.96   2
   7  12  -1    3.37    2.51   1
   6  12  -1    3.67    2.26   2
  -6  12   1   -0.56    2.16   2
   6  12  -1    3.18    2.39   1
   5  12  -1  282.98   11.92   1
  -5  12   1  284.00   11.24   2
  -5  12   1  288.66   10.23   1
   5  12  -1  298.44   10.79   2
  -4  12   1    5.22    2.41   2
  -4  12   1    6.48    1.53   1
   4  12  -1   10.63    2.46   1
  -4 -12   1    6.76    1.45   3
   4  12  -1    7.06    1.94   2
  -3  12   1   29.62    3.18   2
   3  12  -1   32.89    3.39   1
   3  12  -1   31.23    2.85   2
  -3 -12   1   29.67    1.84   3
  -3  12   1   33.55    2.00   1
  -2  12   1  271.18    9.18   2
   2  12  -1  273.38    9.44   1
   2  12  -1  265.67    8.71   2
   1  12  -1  288.45    9.28   2
   1  12  -1  307.69    9.73   1
  -1  12   1  307.98    9.62   2
  -1 -12   1  309.27    8.50   3
   0 -12   1   46.55    2.49   3
   0  12  -1   41.44    2.85   2
   0  12   1   48.20    2.97   2
   0  12  -1   43.89    2.42   1
   0  12   1   36.90    2.19   1
  -1  12  -1 1054.14   27.61   1
  -1  12  -1  979.65   27.36   2
   1  12   1  985.63   26.15   3
   1  12   1 1033.83   27.33   2
   1  12   1 1054.73   28.40   1
   2  12   1  397.00   12.19   2
   2  12   1  382.51   10.35   3
  -2  12  -1  364.31   12.16   2
   2 -12   1  399.21   12.52   3
   2  12   1  379.04   12.67   1
  -2  12  -1  388.80   11.49   1
   3  12   1   79.01    4.87   2
   3  12   1   80.26    4.85   1
  -3  12  -1   77.01    4.77   2
   3 -12   1   81.29    4.72   3
  -3  12  -1   77.68    3.93   1
   4  12   1    7.33    2.29   2
  -4  12  -1    8.32    2.44   2
  -4  12  -1    5.77    1.71   1
   4  12   1    7.45    2.35   1
  -5  12  -1   27.47    4.31   2
  -5  12  -1   31.78    3.55   1
   5  12   1   32.52    3.92   2
  -6  12  -1   36.84    5.11   2
   6  12   1   36.79    4.71   2
  -6 -12  -1   31.61    4.98   1
  -7 -12  -1   28.77    5.14   1
   7  12   1   28.46    4.61   2
  -7  12  -1   30.30    5.20   2
  -8  12  -1    6.88    3.37   2
   8  12   1    7.16    3.45   2
  -8 -12  -1    5.18    3.32   1
  -9 -12  -1    0.67    3.31   1
   9  12   1    5.92    3.41   2
  -9  12  -1   -0.34    2.80   2
 -10 -13   1   13.61    5.34   1
 -10  13   1    8.73    3.61   2
  -9 -13   1    3.76    3.80   1
  -9  13   1    5.91    3.27   2
   9  13  -1    9.81    3.62   2
   8  13  -1    3.93    2.83   2
   8  13  -1    2.31    2.53   1
  -8  13   1    2.51    2.96   2
   7  13  -1   23.79    4.51   1
  -7  13   1   34.34    5.07   2
   7  13  -1   24.84    4.08   2
   6  13  -1   83.47    6.96   1
  -6  13   1   77.09    6.31   2
   6  13  -1   73.60    5.69   2
  -5  13   1   32.94    4.05   2
   5  13  -1   20.92    3.10   2
   5  13  -1   25.25    3.95   1
  -5  13   1   23.94    2.74   1
  -4  13   1   17.67    3.03   2
   4  13  -1   16.41    2.55   2
   4  13  -1   16.99    2.87   1
  -4  13   1   19.69    2.02   1
  -4 -13   1   19.05    1.85   3
  -3  13   1   22.39    1.54   1
  -3  13   1   26.59    3.06   2
   3  13  -1   24.99    3.13   1
   3  13  -1   25.11    2.69   2
  -3 -13   1   23.39    1.60   3
   2  13  -1  565.64   15.98   2
   2  13  -1  528.36   16.93   1
  -2  13   1  580.96   16.54   2
  -1 -13   1  198.45    5.85   3
   1  13  -1  195.42    6.98   1
   1  13  -1  204.12    6.92   2
  -1  13   1  185.68    7.00   2
   0  13   1   69.02    3.61   2
   0 -13   1   60.19    3.00   3
   0  13   1   59.29    2.82   1
   0  13  -1   64.22    3.52   2
   0  13  -1   66.06    3.00   1
   1  13   1 1065.65   27.66   3
  -1  13  -1 1063.79   28.98   2
  -1  13  -1 1096.23   29.18   1
   1  13   1 1056.36   28.82   2
   1 -13   1 1098.10   29.29   3
   1  13   1 1102.23   29.98   1
   2  13   1   44.82    3.30   2
  -2  13  -1   44.69    2.55   1
   2 -13   1   43.69    3.48   3
   2  13   1   41.07    3.16   1
  -2  13  -1   46.44    3.63   2
  -3  13  -1   13.90    1.90   1
   3  13   1   16.51    2.65   2
  -3  13  -1   17.73    2.85   2
   3  13   1   19.19    3.00   1
   3 -13   1   11.74    2.46   3
   4  13   1  275.98   10.54   2
  -4  13  -1  282.26    9.93   1
   4  13   1  282.29   11.51   1
  -4  13  -1  276.30   10.85   2
  -5  13  -1   89.38    6.14   2
   5  13   1   84.02    5.58   2
  -5  13  -1   89.92    5.21   1
   6  13   1    3.47    2.47   2
  -6  13  -1    2.77    2.68   2
  -6 -13  -1    2.06    2.54   1
   7  13   1    5.16    2.72   2
  -7  13  -1    2.19    2.89   2
  -7 -13  -1    5.71    3.32   1
   8  13   1    8.62    3.29   2
  -8  13  -1   -0.49    2.73   2
  -8 -13  -1    9.32    4.24   1
  -9 -13  -1    0.92    3.79   1
  -9  13  -1    1.81    3.10   2
   9  13   1    9.25    3.68   2
 -10 -14   1    6.96    4.99   1
 -10  14   1    7.59    3.50   2
  -9 -14   1   37.95    6.86   1
   9  14  -1   34.23    5.38   2
  -8  14   1   11.62    3.72   2
   8  14  -1   15.69    3.83   2
   8  14  -1   13.98    3.77   1
   7  14  -1   53.50    5.29   2
   7  14  -1   38.63    5.63   1
  -7  14   1   50.23    5.76   2
   6  14  -1   15.26    3.07   2
  -6  14   1   18.87    3.91   2
   6  14  -1   11.70    3.14   1
   5  14  -1  211.35    8.66   2
   5  14  -1  173.84    9.04   1
  -5  14   1  199.93    9.04   2
   4  14  -1    0.96    1.51   1
  -4 -14   1    3.58    1.18   3
   4  14  -1    0.24    1.55   2
  -4  14   1    1.79    1.94   2
  -4  14   1    2.72    1.20   1
  -3  14   1  140.39    4.54   1
   3  14  -1  142.99    6.03   2
  -3  14   1  145.63    6.57   2
   3  14  -1  138.89    6.60   1
   2  14  -1 1510.70   41.26   1
   2  14  -1 1503.89   38.96   2
  -2  14   1 1460.83   39.38   2
  -1 -14   1 1353.10   34.53   3
   1  14  -1 1348.97   35.22   2
  -1  14   1 1335.19   35.52   2
   1  14  -1 1342.34   36.74   1
   0  14  -1  608.32   16.74   1
   0  14  -1  584.91   16.78   2
   0  14   1  557.84   16.68   2
   0  14   1  573.77   16.53   1
   0 -14   1  613.87   16.39   3
  -1  14  -1  345.63   11.38   2
   1 -14   1  360.74   11.31   3
   1  14   1  356.15   11.46   1
  -1  14  -1  367.25   10.67   1
   1  14   1  367.67    9.74   3
   1  14   1  363.69   11.34   2
  -2  14  -1   66.92    3.15   1
   2 -14   1   68.52    4.05   3
   2  14   1   70.30    4.07   2
   2  14   1   59.93    3.88   1
  -2  14  -1   62.80    4.18   2
   3 -14   1   36.58    3.76   3
  -3  14  -1   40.94    3.97   2
   3  14   1   42.23    3.99   1
   3  14   1   40.22    3.74   2
  -3  14  -1   34.65    2.61   1
  -4  14  -1    0.43    1.26   1
   4  14   1    0.17    1.53   1
   4  14   1    0.86    1.62   2
  -4  14  -1    0.35    1.82   2
   5  14   1   47.18    4.62   2
  -5  14  -1   54.81    4.10   1
   5  14   1   57.85    5.80   1
  -5  14  -1   52.75    5.32   2
   6  14   1  179.11    9.07   2
  -6 -14  -1  174.09   10.16   1
  -6  14  -1  175.08    9.36   2
   7  14   1   13.86    3.52   2
  -7  14  -1   13.32    4.09   2
  -7 -14  -1    8.18    3.56   1
  -8 -14  -1   16.85    4.54   1
  -8  14  -1    4.94    3.40   2
   8  14   1   12.20    4.03   2
  -9 -14  -1   -2.18    3.07   1
   9  14   1    5.96    3.45   2
  -9  14  -1    2.26    2.94   2
 -10 -15   1    6.14    4.83   1
 -10  15   1    4.02    3.36   2
  -9  15   1    1.67    2.95   2
   9  15  -1   10.87    4.11   2
  -9 -15   1    4.83    3.56   1
   8  15  -1   10.76    3.62   2
  -8  15   1    3.34    3.20   2
   8  15  -1   -2.05    1.94   1
   7  15  -1   19.05    4.27   1
   7  15  -1   25.78    4.40   2
  -7  15   1   27.55    4.70   2
  -6  15   1    3.28    2.64   2
   6  15  -1    4.00    2.33   1
   6  15  -1    3.37    2.08   2
  -5  15   1   29.71    4.02   2
   5  15  -1   25.40    4.02   1
   5  15  -1   25.93    3.40   2
  -4  15   1   -0.20    0.92   1
   4  15  -1   -1.22    1.36   1
  -4  15   1    0.47    1.76   2
   4  15  -1    1.10    1.73   2
  -4 -15   1    0.95    0.94   3
   3  15  -1   -0.41    1.35   2
   3  15  -1   15.84    2.63   1
  -3  15   1    3.91    1.76   2
  -3  15   1    0.27    0.61   1
  -3 -15   1    0.53    0.68   3
   2  15  -1   29.29    2.81   2
  -2  15   1   33.05    3.19   2
   2  15  -1   28.33    2.93   1
  -1  15   1 1237.18   33.57   2
  -1 -15   1 1287.45   32.45   3
   1  15  -1 1275.63   34.63   1
  -1  15   1 1254.97   33.20   1
   1  15  -1 1239.30   33.21   2
   0 -15   1  110.63    4.37   3
   0  15  -1  106.78    4.95   2
   0  15  -1  106.91    4.37   1
   0  15   1  117.42    5.06   2
   0  15   1  108.55    4.28   1
  -1  15  -1   18.34    2.42   2
   1  15   1   13.85    1.17   3
   1  15   1   14.89    2.22   2
   1 -15   1   18.30    2.24   3
   1  15   1   15.28    2.06   1
  -1  15  -1   17.11    1.60   1
   2 -15   1  564.42   17.12   3
   2  15   1  564.35   16.73   2
  -2  15  -1  553.23   16.99   2
   2  15   1  548.76   17.43   1
   3  15   1  221.02    8.68   2
  -3  15  -1  219.53    8.92   2
  -3  15  -1  214.52    7.62   1
   3  15   1  222.82    9.21   1
  -4  15  -1   24.46    2.65   1
  -4  15  -1   26.07    3.70   2
   4  15   1   27.47    3.97   1
   4  15   1   28.05    3.46   2
   5  15   1  167.32    8.24   2
  -5  15  -1  168.49    8.67   2
   5  15   1  197.58    9.65   1
  -5  15  -1  171.50    7.68   1
   6  15   1   24.48    4.22   2
  -6  15  -1   31.98    5.11   2
  -6 -15  -1   16.27    4.05   1
   7  15   1    1.47    2.49   2
  -7  15  -1   -3.15    2.41   2
  -7 -15  -1   -4.73    2.08   1
  -8 -15  -1   14.33    4.44   1
   8  15   1    9.05    3.86   2
  -8  15  -1    6.50    3.49   2
  -9  15  -1   -0.35    2.78   2
  -9 -15  -1    1.93    3.91   1
   9  15   1    2.88    3.36   2
 -10 -16   1    0.07    4.25   1
 -10  16   1   -2.30    2.79   2
   9  16  -1   16.18    4.46   2
  -9 -16   1   -0.04    3.02   1
  -9  16   1    2.35    3.13   2
   8  16  -1    2.65    2.79   1
  -8  16   1   -1.82    2.58   2
   8  16  -1    3.87    3.19   2
  -7  16   1   32.76    5.04   2
   7  16  -1   32.12    5.18   1
   7  16  -1   32.47    4.71   2
   6  16  -1   10.75    3.04   1
   6  16  -1    4.23    2.63   2
  -6  16   1   10.79    3.24   2
   5  16  -1    1.52    1.88   1
  -5  16   1    2.01    2.14   2
   5  16  -1    4.66    2.02   2
   4  16  -1   54.42    4.17   2
  -4  16   1   47.21    2.63   1
   4  16  -1   51.20    4.79   1
  -4 -16   1   52.21    2.57   3
  -4  16   1   57.00    4.74   2
   3  16  -1  218.85    9.00   1
  -3  16   1  218.80    8.81   2
   3  16  -1  223.53    8.30   2
  -2  16   1   53.48    3.96   2
   2  16  -1   42.96    3.27   1
   2  16  -1   45.64    3.43   2
  -1  16   1  621.72   16.93   1
   1  16  -1  627.44   17.89   2
  -1  16   1  631.45   18.24   2
   1  16  -1  623.48   18.39   1
  -1 -16   1  619.36   16.73   3
   0  16   1  103.05    4.65   2
   0 -16   1   69.12    3.49   3
   0  16   1   72.51    3.46   1
   0  16  -1   79.85    4.27   2
   0  16  -1   68.02    3.48   1
   1  16   1    4.34    0.85   3
   1  16   1    3.85    1.38   1
  -1  16  -1    6.59    1.89   2
   1 -16   1    3.61    1.42   3
   1  16   1    5.34    1.73   2
  -1  16  -1    5.86    1.20   1
  -2  16  -1  211.05    8.33   2
   2  16   1  212.63    8.07   2
   2 -16   1  192.15    8.02   3
   2  16   1  220.03    8.44   1
  -3  16  -1   61.74    4.82   2
  -3  16  -1   64.59    3.35   1
   3  16   1   64.79    4.49   1
   3  16   1   59.35    4.25   2
   4  16   1    0.32    1.67   2
   4  16   1    0.68    1.58   1
  -4  16  -1    0.93    2.00   2
  -4  16  -1    1.15    1.26   1
   5  16   1    3.43    2.10   1
  -5  16  -1    4.52    2.57   2
   5  16   1   -0.67    1.92   2
  -6  16  -1   21.52    4.40   2
  -6 -16  -1   19.48    4.32   1
   6  16   1   17.69    3.85   2
   7  16   1   14.13    3.82   2
  -7 -16  -1    6.62    3.36   1
  -7  16  -1   12.64    3.84   2
  -8  16  -1   -2.34    2.49   2
   8  16   1    2.75    3.23   2
  -8 -16  -1    1.23    2.80   1
  -9 -16  -1    2.43    3.72   1
  -9  16  -1   -0.03    2.63   2
   9  16   1    2.99    3.58   2
  -9 -17   1    4.69    3.95   1
   9  17  -1   11.72    3.60   2
  -9  17   1   -3.01    2.80   2
  -8  17   1    2.00    2.79   2
   8  17  -1    5.80    3.16   1
   8  17  -1   11.34    3.36   2
  -7  17   1   27.97    5.10   2
   7  17  -1   28.95    4.38   2
   7  17  -1   25.54    4.77   1
   6  17  -1   20.68    3.74   2
   6  17  -1   21.11    4.04   1
  -6  17   1   23.49    4.20   2
  -5  17   1   37.69    4.50   2
   5  17  -1   35.33    4.59   1
   5  17  -1   34.36    3.92   2
   4  17  -1   77.45    5.39   1
  -4  17   1   93.74    5.67   2
   4  17  -1   77.05    4.88   2
   3  17  -1  116.95    5.63   2
   3  17  -1  116.07    6.08   1
  -3  17   1  117.95    6.06   2
   2  17  -1    4.87    1.67   2
   2  17  -1    5.07    1.66   1
  -2  17   1    3.91    1.79   2
  -1  17   1   34.03    3.13   2
   1  17  -1   33.72    2.94   2
  -1 -17   1   27.30    1.85   3
   1  17  -1   33.06    2.76   1
  -1  17   1   28.28    1.64   1
   0  17  -1 2010.41   52.67   2
   0  17   1 1991.33   52.67   2
   0 -17   1 2061.09   52.62   3
   0  17   1 2037.66   54.08   1
   0  17  -1 2084.11   54.25   1
   1  17   1   50.42    2.21   3
   1  17   1   56.04    3.44   1
  -1  17  -1   56.76    2.81   1
   1 -17   1   50.81    3.34   3
  -1  17  -1   60.42    3.95   2
   1  17   1   53.51    3.65   2
   2  17   1  542.40   16.66   2
   2  17   1  541.33   17.38   1
  -2  17  -1  545.89   17.05   2
  -2  17  -1  556.39   15.75   1
   2 -17   1  557.23   17.09   3
  -3  17  -1    7.54    2.30   2
  -3  17  -1    5.83    1.30   1
   3  17   1    4.32    1.91   1
   3  17   1    8.17    2.10   2
  -4  17  -1   14.12    2.18   1
   4  17   1   14.51    3.01   2
  -4  17  -1   13.30    3.08   2
   4  17   1   16.97    3.27   1
   5  17   1   47.17    4.83   2
   5  17   1   44.91    5.35   1
  -5  17  -1   43.08    5.13   2
  -6  17  -1   12.42    3.91   2
  -6 -17  -1   13.40    3.82   1
   6  17   1   14.63    3.49   2
   7  17   1    3.52    3.11   2
  -7  17  -1    2.32    2.99   2
  -7 -17  -1    6.31    3.44   1
   8  17   1    6.83    3.40   2
  -8  17  -1    6.47    3.11   2
  -8 -17  -1    4.90    3.52   1
  -9  17  -1   -0.17    2.62   2
   9  17   1   14.81    4.46   2
  -9 -17  -1    7.37    4.29   1
  -9  18   1    4.08    3.19   2
   9  18  -1   14.02    3.95   2
  -9 -18   1   21.02    5.92   1
   8  18  -1    1.05    2.57   1
   8  18  -1   13.46    3.74   2
  -8  18   1    1.63    3.02   2
   7  18  -1    6.15    2.91   2
  -7  18   1    7.03    3.54   2
   7  18  -1    4.54    2.72   1
   6  18  -1    2.18    2.11   1
   6  18  -1    0.60    2.09   2
  -6  18   1    3.95    2.69   2
   5  18  -1   13.37    3.13   1
  -5  18   1    9.46    2.94   2
   5  18  -1    9.98    2.59   2
   4  18  -1    1.33    1.71   1
  -4  18   1    0.87    1.90   2
   4  18  -1    3.21    1.78   2
   3  18  -1  771.38   22.10   2
   3  18  -1  764.91   23.64   1
  -3  18   1  758.25   22.74   2
   2  18  -1  435.58   14.44   1
   2  18  -1  447.57   13.78   2
  -2  18   1  440.56   14.22   2
   1  18  -1  175.56    6.73   2
  -1 -18   1  167.13    5.35   3
  -1  18   1  158.01    5.16   1
  -1  18   1  149.11    6.70   2
   1  18  -1  161.76    6.45   1
   0  18   1  851.47   23.61   1
   0  18   1  849.14   23.82   2
   0  18  -1  831.58   23.69   1
   0 -18   1  841.54   23.16   3
   0  18  -1  859.75   23.81   2
   1  18   1  819.35   23.60   2
   1  18   1  849.08   21.80   3
  -1  18  -1  834.96   23.84   2
  -1  18  -1  857.55   23.07   1
   1  18   1  817.52   24.08   1
   1 -18   1  833.90   23.57   3
   2  18   1   10.14    2.23   2
  -2  18  -1    8.43    1.42   1
   2  18   1   10.23    2.14   1
   2 -18   1    7.18    1.88   3
  -2  18  -1   10.79    2.46   2
  -3  18  -1  109.73    4.69   1
   3  18   1  102.70    6.00   1
  -3  18  -1  115.51    6.28   2
   3  18   1  115.83    5.90   2
   4  18   1    7.12    2.38   1
  -4  18  -1    3.07    2.18   2
   4  18   1    3.61    2.09   2
  -4  18  -1    5.21    1.52   1
   5  18   1   32.08    4.63   1
   5  18   1   30.50    4.18   2
  -5  18  -1   35.16    4.74   2
  -6  18  -1  143.54    8.70   2
   6  18   1  141.19    8.15   2
  -7  18  -1   26.36    4.97   2
  -7 -18  -1   16.99    4.48   1
   7  18   1    9.10    3.35   2
  -8 -18  -1    0.49    2.81   1
   8  18   1    3.67    3.03   2
  -8  18  -1    2.61    2.96   2
  -9  18  -1   -0.50    2.65   2
  -9 -18  -1    0.91    3.85   1
   9  18   1   14.80    4.61   2
  -9  19   1    1.68    2.87   2
   9  19  -1   14.76    4.15   2
  -9 -19   1    9.53    4.69   1
   8  19  -1   -2.05    2.58   1
  -8  19   1    0.28    2.69   2
   8  19  -1    3.40    2.99   2
   7  19  -1    3.00    2.50   1
   7  19  -1    0.56    2.65   2
  -7  19   1   -3.55    2.55   2
   6  19  -1    3.24    2.40   1
  -6  19   1    7.18    3.08   2
   6  19  -1   10.41    3.02   2
   5  19  -1   12.38    2.68   2
   5  19  -1    5.30    2.18   1
  -5  19   1    6.38    2.85   2
  -4  19   1   48.73    4.67   2
   4  19  -1   50.78    4.22   2
   4  19  -1   50.17    4.90   1
   3  19  -1   10.64    2.17   2
  -3  19   1    7.20    2.34   2
   3  19  -1    5.75    1.99   1
   2  19  -1  309.72   10.98   1
   2  19  -1  302.41   10.44   2
  -2  19   1  298.98   10.92   2
  -1  19   1  131.47    4.50   1
   1  19  -1  133.86    5.74   1
  -1  19   1  132.16    6.17   2
   1  19  -1  133.50    5.95   2
  -1 -19   1  134.89    4.66   3
   0  19  -1    2.33    1.18   1
   0  19   1    6.80    1.40   1
   0  19  -1    6.90    1.95   2
   0 -19   1    1.59    1.16   3
   1 -19   1   -0.25    1.18   3
   1  19   1    1.23    1.46   2
  -1  19  -1   -0.65    1.44   2
   1  19   1    0.50    0.73   3
  -1  19  -1   -0.70    0.91   1
   1  19   1    2.66    1.44   1
  -2  19  -1   30.96    3.50   2
   2  19   1   25.43    3.14   1
   2  19   1   40.87    3.67   2
   2 -19   1   34.87    3.52   3
  -2  19  -1   27.43    2.10   1
   3  19   1   31.58    3.86   1
   3  19   1   32.47    3.50   2
  -3  19  -1   31.60    3.87   2
  -3  19  -1   29.62    2.38   1
   4  19   1   76.20    5.22   2
  -4  19  -1   77.56    5.95   2
   4  19   1   71.86    5.53   1
  -5  19  -1   89.72    6.38   2
   5  19   1   92.62    6.20   2
   5  19   1   85.84    6.43   1
  -6  19  -1    7.60    3.09   2
   6  19   1   11.29    3.35   2
  -7 -19  -1    4.95    3.16   1
  -7  19  -1    3.80    3.04   2
   7  19   1    0.58    2.68   2
  -8 -19  -1   24.87    5.64   1
  -8  19  -1   15.31    3.80   2
   8  19   1   21.57    4.51   2
  -9 -19  -1   22.62    6.10   1
  -9  19  -1    1.41    2.82   2
   9  19   1   28.31    5.46   2
  -9  20   1    1.61    3.04   2
   9  20  -1    7.44    3.78   2
  -9 -20   1    5.60    4.92   1
   8  20  -1   15.22    4.06   2
   8  20  -1   13.30    3.90   1
  -8  20   1   10.47    3.54   2
   7  20  -1   33.96    4.85   2
   7  20  -1   49.94    6.20   1
  -7  20   1   38.70    5.64   2
  -6  20   1    6.55    2.89   2
   6  20  -1    1.64    2.59   2
   6  20  -1    5.17    2.77   1
   5  20  -1   -0.30    1.69   1
   5  20  -1    3.04    2.14   2
  -5  20   1    1.57    2.23   2
  -4  20   1   16.12    3.26   2
   4  20  -1   18.67    3.27   1
   4  20  -1   16.62    2.81   2
  -3  20   1    1.34    1.79   2
   3  20  -1   -0.85    1.45   2
   3  20  -1    1.41    1.46   1
  -2  20   1  489.86   15.71   2
   2  20  -1  508.74   15.92   1
   2  20  -1  457.49   15.02   2
  -1  20   1    5.53    1.11   1
   1  20  -1    8.46    1.84   1
  -1  20   1    5.58    1.99   2
   1  20  -1    9.85    2.16   2
  -1 -20   1    5.73    1.21   3
   0  20   1    4.71    1.34   1
   0  20  -1    4.57    1.83   2
   0  20   1    5.26    1.90   2
   0  20  -1    4.83    1.41   1
   0 -20   1    3.82    1.26   3
   1  20   1  237.93    6.41   3
  -1  20  -1  206.74    7.00   1
   1  20   1  205.18    8.23   2
   1  20   1  208.28    7.96   1
   1 -20   1  202.34    7.80   3
  -1  20  -1  196.87    8.28   2
  -2  20  -1    8.20    2.25   2
   2  20   1    5.26    1.72   1
   2  20   1    3.41    1.77   2
  -2  20  -1    6.77    1.27   1
  -3  20  -1    4.97    2.25   2
   3  20   1    4.94    2.09   1
   3  20   1    7.47    2.25   2
  -3  20  -1    4.52    1.36   1
  -4  20  -1   48.84    5.09   2
   4  20   1   41.01    4.88   1
   4  20   1   43.83    4.46   2
  -5  20  -1   -0.91    2.15   2
   5  20   1    1.32    2.34   2
   5  20   1    1.74    1.99   1
   6  20   1   14.92    3.53   2
  -6  20  -1   15.17    4.00   2
   7  20   1    9.05    3.60   2
  -7 -20  -1    5.32    3.38   1
  -7  20  -1    6.13    3.05   2
  -8  20  -1    4.55    2.96   2
   8  20   1    5.40    2.95   2
  -8 -20  -1    0.53    2.93   1
  -9 -20  -1    3.40    4.42   1
  -9  20  -1   -0.97    2.81   2
   9  20   1    2.24    3.81   2
  -9  21   1    3.61    3.33   2
   9  21  -1    0.94    3.56   2
  -9 -21   1    5.15    4.20   1
   8  21  -1   19.48    4.57   1
   8  21  -1   12.95    3.91   2
  -8  21   1    8.50    3.72   2
   7  21  -1   28.05    4.96   1
  -7  21   1   39.39    5.57   2
   7  21  -1   42.03    5.24   2
   6  21  -1   27.47    4.73   1
  -6  21   1   30.17    4.95   2
   6  21  -1   23.50    3.99   2
  -5  21   1   40.87    4.89   2
   5  21  -1   43.07    4.45   2
   5  21  -1   26.81    4.29   1
   4  21  -1   45.71    4.19   2
   4  21  -1   47.07    4.94   1
  -4  21   1   48.50    4.81   2
   3  21  -1   30.64    3.33   2
  -3  21   1   31.53    3.77   2
   3  21  -1   33.41    3.84   1
   2  21  -1  276.27   10.28   1
   2  21  -1  271.19    9.94   2
  -2  21   1  267.96   10.35   2
  -1 -21   1  140.98    4.85   3
   1  21  -1  144.90    6.33   2
   1  21  -1  130.09    5.91   1
  -1  21   1  122.19    6.27   2
  -1  21   1  135.39    4.70   1
   0  21   1   39.05    2.63   1
   0 -21   1   39.74    2.69   3
   0  21  -1   31.05    2.50   1
   0  21  -1   44.15    3.72   2
   0  21   1   45.67    3.88   2
   1  21   1   39.14    2.09   3
   1  21   1   35.48    3.47   2
  -1  21  -1   48.13    4.06   2
  -1  21  -1   34.75    2.33   1
   1  21   1   36.96    3.24   1
   1 -21   1   35.73    3.22   3
   2  21   1   41.98    3.91   2
  -2  21  -1   43.76    4.11   2
  -2  21  -1   42.79    2.55   1
   2  21   1   46.75    4.08   1
  -3  21  -1    1.85    1.08   1
  -3  21  -1   -0.01    1.78   2
   3  21   1   -0.04    1.53   2
   3  21   1    0.06    1.57   1
   4  21   1   10.97    2.98   1
   4  21   1   17.63    3.33   2
  -4  21  -1   11.09    3.07   2
   5  21   1    1.86    2.12   1
   5  21   1   -2.00    1.96   2
  -5  21  -1   -1.62    2.28   2
  -6  21  -1   33.48    5.43   2
   6  21   1   24.53    4.37   2
  -7 -21  -1    4.99    3.52   1
  -7  21  -1    3.16    3.14   2
   7  21   1    8.96    3.61   2
  -8  21  -1    8.18    3.15   2
  -8 -21  -1    3.94    3.57   1
   8  21   1    9.48    3.70   2
  -9 -21  -1    1.31    3.64   1
   9  21   1    9.31    4.50   2
  -9  21  -1    3.27    3.25   2
   9  22  -1    7.10    3.88   2
  -9  22   1    0.29    3.25   2
  -8  22   1    0.71    3.08   2
   8  22  -1    5.48    3.26   2
   8  22  -1    8.85    3.46   1
  -7  22   1   38.93    5.78   2
   7  22  -1   50.51    6.48   1
   7  22  -1   44.62    5.44   2
   6  22  -1   14.41    3.72   1
   6  22  -1   22.11    3.87   2
  -6  22   1   21.52    4.38   2
  -5  22   1   -0.69    2.17   2
   5  22  -1   -0.17    1.97   2
   5  22  -1    1.98    1.97   1
   4  22  -1   20.31    3.53   1
  -4  22   1   22.16    3.83   2
   4  22  -1   20.50    3.20   2
   3  22  -1  617.75   19.10   2
  -3  22   1  638.84   19.99   2
   3  22  -1  621.09   20.35   1
  -2  22   1   22.08    3.24   2
   2  22  -1   29.85    3.34   1
   2  22  -1   30.01    3.25   2
  -1  22   1    9.84    1.32   1
   1  22  -1   12.28    2.32   2
  -1  22   1   11.07    2.44   2
   1  22  -1    9.60    1.90   1
   0 -22   1  223.47    7.79   3
   0  22   1  211.52    8.69   2
   0  22   1  225.33    7.81   1
   0  22  -1  219.30    7.87   1
   0  22  -1  230.04    8.90   2
   1  22   1  124.58    6.25   2
   1 -22   1  129.78    5.84   3
   1  22   1  134.59    5.96   1
  -1  22  -1  122.20    4.93   1
  -1  22  -1  132.11    6.50   2
   1  22   1  129.03    4.44   3
  -2  22  -1   11.01    2.68   2
   2  22   1    7.81    2.31   2
   2  22   1    8.35    2.18   1
  -2  22  -1    7.03    1.33   1
   3  22   1   26.17    3.45   2
   3  22   1   25.58    3.67   1
  -3  22  -1   31.32    4.02   2
   4  22   1   70.58    5.69   2
  -4  22  -1   76.86    6.21   2
   4  22   1   70.80    6.12   1
   5  22   1   81.52    7.23   1
   5  22   1   76.61    6.17   2
  -5  22  -1   97.72    7.41   2
   6  22   1   18.47    4.01   2
  -6  22  -1   14.61    4.19   2
   7  22   1    2.75    3.20   2
  -7  22  -1    3.98    3.07   2
  -7 -22  -1    5.19    3.32   1
  -8 -22  -1    1.25    3.42   1
   8  22   1   -0.40    2.84   2
  -8  22  -1    1.13    2.76   2
  -9 -22  -1    7.43    4.70   1
   9  22   1    6.39    4.04   2
  -9  22  -1   12.53    3.79   2
   9  23  -1    4.35    3.59   2
  -9  23   1   -3.46    2.88   2
  -8  23   1   -3.15    2.84   2
   8  23  -1    6.00    3.24   2
   8  23  -1    4.27    2.64   1
   7  23  -1    3.08    2.40   1
   7  23  -1   -0.76    2.73   2
  -7  23   1   -0.22    2.66   2
  -6  23   1   27.42    4.75   2
   6  23  -1   26.20    4.73   1
   6  23  -1   36.47    4.72   2
  -5  23   1    6.54    2.78   2
   5  23  -1    4.61    2.34   2
   5  23  -1    6.88    2.66   1
  -4  23   1   53.56    5.23   2
   4  23  -1   55.05    4.70   2
   4  23  -1   48.57    5.14   1
  -3  23   1   19.31    3.42   2
   3  23  -1   21.32    3.14   2
   3  23  -1   23.29    3.39   1
   2  23  -1   57.52    4.14   2
  -2  23   1   54.46    4.65   2
   2  23  -1   58.28    4.03   1
  -1  23   1  285.68    8.71   1
   1  23  -1  277.89   10.36   2
  -1  23   1  283.97   10.72   2
   1  23  -1  283.59   10.20   1
   0  23   1   34.18    2.63   1
   0  23   1   34.55    3.58   2
   0  23  -1   26.53    2.59   1
   0  23  -1   37.09    3.69   2
   1  23   1   19.35    1.61   3
  -1  23  -1   18.24    1.93   1
  -1  23  -1   22.37    3.11   2
   1  23   1   16.93    2.87   2
   1  23   1   19.87    2.65   1
  -2  23  -1   19.91    3.24   2
  -2  23  -1   15.05    1.72   1
   2  23   1   14.20    2.69   2
   2  23   1   18.75    2.89   1
  -3  23  -1    2.90    2.03   2
   3  23   1    5.64    2.13   1
   3  23   1    5.72    2.16   2
  -4  23  -1   87.81    6.30   2
   4  23   1   97.60    6.44   1
   4  23   1   99.17    6.24   2
   5  23   1   71.65    6.16   2
   5  23   1   71.12    6.92   1
  -5  23  -1   74.43    6.79   2
   6  23   1  135.76    8.19   2
  -6  23  -1  118.33    8.16   2
   7  23   1    3.66    3.12   2
  -7  23  -1    5.67    3.11   2
  -7 -23  -1   -1.68    2.56   1
  -8 -23  -1    3.62    3.51   1
  -8  23  -1    3.72    2.99   2
   8  23   1    9.50    4.04   2
  -9 -23  -1   12.38    5.10   1
   9  23   1   17.27    4.57   2
  -9  24   1    5.68    3.70   2
   9  24  -1    8.42    4.01   2
   8  24  -1   18.81    4.35   1
  -8  24   1    8.23    3.68   2
   8  24  -1   17.77    4.14   2
   7  24  -1    1.83    2.33   1
  -7  24   1    4.71    3.24   2
   7  24  -1   -2.90    2.50   2
   6  24  -1   14.17    3.45   2
  -6  24   1   15.51    3.85   2
   6  24  -1   11.38    3.61   1
   5  24  -1    2.33    2.17   1
  -5  24   1    8.06    2.86   2
   5  24  -1    8.07    2.80   2
  -4  24   1  109.65    6.80   2
   4  24  -1  104.29    6.62   1
   4  24  -1   95.34    5.98   2
   3  24  -1   13.79    2.70   2
  -3  24   1   13.50    3.09   2
   3  24  -1   13.80    2.79   1
   2  24  -1   51.87    3.94   1
  -2  24   1   53.74    4.65   2
   2  24  -1   52.70    4.30   2
   1  24  -1    2.95    1.37   1
  -1  24   1    2.67    1.05   1
  -1  24   1    5.33    2.10   2
   1  24  -1    7.48    2.02   2
   0  24   1  488.34   14.79   1
   0  24  -1  495.07   14.90   1
   0  24   1  458.87   15.57   2
   0  24  -1  483.88   15.69   2
   1  24   1    7.09    1.24   3
  -1  24  -1    5.30    1.41   1
   1  24   1   10.34    2.46   2
  -1  24  -1    6.99    2.15   2
   1  24   1    8.04    1.84   1
  -2  24  -1   92.29    5.87   2
   2  24   1  101.82    5.65   1
   2  24   1  103.72    5.84   2
  -2  24  -1  101.85    4.16   1
   3  24   1   17.23    3.22   2
  -3  24  -1   17.60    3.32   2
   3  24   1   22.28    3.50   1
   4  24   1   38.19    4.55   2
   4  24   1   44.09    5.16   1
  -4  24  -1   40.15    4.91   2
   5  24   1   23.49    4.39   2
  -5  24  -1   23.87    4.47   2
   5  24   1   16.04    3.73   1
  -6  24  -1    2.19    2.81   2
   6  24   1    5.12    3.02   2
   7  24   1   45.58    6.00   2
  -7  24  -1   38.37    5.76   2
  -7 -24  -1   42.40    6.82   1
  -8 -24  -1   -0.91    3.05   1
  -8  24  -1    5.23    3.25   2
   8  24   1   -1.36    3.30   2
   9  24   1    6.82    3.85   2
  -9 -24  -1    4.30    4.74   1
  -9  25   1    3.84    3.48   2
   9  25  -1    2.02    3.59   2
   8  25  -1   20.98    4.81   1
   8  25  -1   15.08    4.27   2
  -8  25   1    5.22    3.46   2
   7  25  -1    5.76    2.88   1
   7  25  -1    6.51    3.52   2
  -7  25   1    8.41    3.40   2
   6  25  -1    4.53    2.46   1
  -6  25   1   11.09    3.41   2
   6  25  -1   16.92    4.06   2
   5  25  -1    1.73    2.11   1
  -5  25   1    5.74    2.80   2
   5  25  -1    6.09    2.54   2
   4  25  -1    4.25    2.10   1
  -4  25   1    4.10    2.39   2
   4  25  -1    3.89    2.13   2
   3  25  -1  124.86    6.81   1
   3  25  -1  116.28    6.40   2
  -3  25   1  130.57    7.14   2
   2  25  -1   53.61    4.50   1
  -2  25   1   60.32    5.02   2
   2  25  -1   49.97    4.36   2
   1  25  -1  123.47    5.80   1
   1  25  -1  127.38    6.41   2
  -1  25   1  117.40    4.64   1
  -1  25   1  125.03    6.57   2
   0  25  -1  114.30    6.18   2
   0  25   1  127.09    6.48   2
   0  25   1  111.98    5.17   1
   0  25  -1  117.04    5.28   1
  -1  25  -1  269.32    9.09   1
   1  25   1  274.80   10.20   1
   1  25   1  274.01   10.69   2
   1  25   1  281.50    8.38   3
  -1  25  -1  280.74   10.80   2
  -2  25  -1    8.17    2.45   2
   2  25   1    7.95    2.32   2
  -2  25  -1    4.40    1.28   1
   2  25   1    6.87    2.11   1
  -3  25  -1  141.77    7.77   2
   3  25   1  142.49    7.60   1
   3  25   1  145.55    7.40   2
   4  25   1    4.35    2.21   1
  -4  25  -1    6.55    2.83   2
   4  25   1    4.53    2.56   2
   5  25   1   -1.36    1.92   1
  -5  25  -1   -1.54    2.52   2
   5  25   1    0.00    2.39   2
  -6  25  -1   -1.39    2.62   2
   6  25   1    1.54    2.53   2
  -7 -25  -1   16.27    4.75   1
  -7  25  -1   18.29    4.62   2
   7  25   1   16.34    4.35   2
  -8 -25  -1    1.13    3.97   1
  -8  25  -1    3.21    3.59   2
   8  25   1   -5.23    3.18   2
   9  25   1    4.81    3.99   2
  -9  25  -1   -4.51    2.50   2
   9  26  -1   11.50    4.01   2
  -9  26   1   -0.08    3.08   2
  -8  26   1    4.18    3.16   2
   8  26  -1    8.87    3.20   1
   8  26  -1    4.33    3.43   2
   7  26  -1    4.47    3.45   2
  -7  26   1    4.68    3.18   2
   7  26  -1    5.23    2.91   1
  -6  26   1    2.95    2.79   2
   6  26  -1    2.85    2.49   1
   6  26  -1    7.14    3.14   2
  -5  26   1   55.09    5.85   2
   5  26  -1   43.15    4.91   2
   5  26  -1   48.83    5.83   1
  -4  26   1    3.01    2.20   2
   4  26  -1    2.62    1.83   1
   4  26  -1    1.39    1.83   2
  -3  26   1    3.37    2.21   2
   3  26  -1    4.94    2.14   1
   3  26  -1    3.11    2.07   2
   2  26  -1  250.08   10.23   1
  -2  26   1  258.66   10.70   2
   2  26  -1  262.14   10.26   2
  -1  26   1  196.15    8.94   2
   1  26  -1  225.57    9.13   2
   1  26  -1  203.92    8.36   1
  -1  26   1  214.48    7.12   1
   0  26   1  156.56    7.59   2
   0  26  -1  161.80    6.61   1
   0  26   1  158.12    6.53   1
   0  26  -1  177.63    7.89   2
   1  26   1  398.63   11.94   3
  -1  26  -1  431.93   12.98   1
  -1  26  -1  421.63   14.71   2
   1  26   1  420.69   14.58   2
   1  26   1  423.46   14.15   1
   2  26   1  171.60    8.04   1
   2  26   1  177.95    8.28   2
  -2  26  -1  176.71    8.39   2
  -3  26  -1   33.62    4.48   2
   3  26   1   37.20    4.55   1
   3  26   1   38.54    4.31   2
   4  26   1   12.35    2.85   1
   4  26   1    9.20    2.87   2
  -4  26  -1   15.48    3.47   2
   5  26   1    7.64    3.11   1
  -5  26  -1   13.86    3.82   2
   5  26   1   13.67    3.59   2
  -6  26  -1    0.72    2.87   2
   6  26   1    6.80    3.32   2
  -7  26  -1   10.53    4.01   2
   7  26   1    2.10    3.23   2
  -7 -26  -1    6.47    3.67   1
  -8 -26  -1   -1.31    3.39   1
   8  26   1   -0.35    3.12   2
  -8  26  -1   -0.16    3.05   2
  -9  27   1   -1.84    3.12   2
   9  27  -1    6.82    4.00   2
  -8  27   1   12.59    3.96   2
   8  27  -1   16.04    3.90   1
   8  27  -1   13.25    4.20   2
   7  27  -1    4.02    2.86   1
  -7  27   1    0.38    2.70   2
   7  27  -1    1.37    2.87   2
   6  27  -1   -2.73    1.99   1
   6  27  -1    1.92    2.64   2
  -6  27   1    3.43    2.70   2
  -5  27   1   11.06    3.59   2
   5  27  -1    5.91    2.73   1
   5  27  -1   10.03    2.99   2
   4  27  -1   18.47    3.41   2
   4  27  -1   20.45    3.71   1
  -4  27   1   26.80    4.30   2
   3  27  -1   11.69    2.78   1
   3  27  -1   11.37    2.77   2
  -3  27   1   11.57    3.12   2
   2  27  -1  395.73   13.96   1
   2  27  -1  379.15   13.67   2
  -2  27   1  384.92   14.26   2
  -1  27   1   59.83    3.15   1
   1  27  -1   59.45    4.02   1
  -1  27   1   60.24    5.11   2
   1  27  -1   63.94    5.02   2
   0  27   1  137.21    5.95   1
   0  27  -1  142.10    7.15   2
   0  27   1  140.34    7.15   2
   0  27  -1  137.26    5.99   1
   1  27   1  135.05    7.11   2
   1  27   1  143.59    5.03   3
  -1  27  -1  124.43    5.44   1
   1  27   1  148.04    6.66   1
  -1  27  -1  132.90    7.12   2
   2  27   1   30.99    3.80   1
   2  27   1   28.00    3.85   2
  -2  27  -1   27.63    3.94   2
   3  27   1   24.21    3.79   2
  -3  27  -1   34.20    4.47   2
   3  27   1   30.19    4.22   1
   4  27   1  272.40   11.44   2
  -4  27  -1  258.03   11.82   2
   4  27   1  251.52   11.92   1
   5  27   1  193.40   10.47   1
   5  27   1  173.62    9.33   2
  -5  27  -1  177.72   10.05   2
   6  27   1   23.04    4.60   2
  -6  27  -1   29.76    5.33   2
  -7 -27  -1    2.45    2.95   1
   7  27   1    3.90    3.29   2
  -7  27  -1   -1.47    2.73   2
  -8  27  -1    5.41    3.34   2
   8  27   1    9.32    3.92   2
  -8 -27  -1    8.33    4.30   1
  -9  28   1    2.63    3.39   2
   8  28  -1    5.07    2.78   1
  -8  28   1    8.29    3.61   2
   8  28  -1    3.34    3.28   2
   7  28  -1    4.17    3.18   2
   7  28  -1    0.60    2.78   1
  -7  28   1    2.47    3.05   2
   6  28  -1   -1.19    2.59   2
  -6  28   1    0.70    2.92   2
   6  28  -1   -1.32    1.98   1
   5  28  -1  113.92    7.10   2
   5  28  -1  104.78    7.38   1
  -5  28   1  113.92    7.64   2
   4  28  -1   -0.98    1.58   1
   4  28  -1   -3.22    1.87   2
  -4  28   1   -1.33    2.16   2
   3  28  -1    1.81    1.78   1
   3  28  -1    2.78    2.00   2
  -3  28   1    2.79    2.39   2
   2  28  -1   59.64    4.50   1
   2  28  -1   54.69    4.77   2
  -2  28   1   57.85    5.30   2
   1  28  -1  172.13    7.58   1
  -1  28   1  173.39    8.47   2
   1  28  -1  187.73    8.50   2
  -1  28   1  186.58    6.54   1
   0  28   1    7.01    1.74   1
   0  28  -1    4.45    1.59   1
   0  28   1    9.03    2.55   2
   0  28  -1    6.69    2.32   2
  -1  28  -1    0.82    1.79   2
   1  28   1    6.57    2.26   2
   1  28   1    5.85    1.90   1
  -1  28  -1    2.45    1.30   1
   2  28   1   12.97    3.10   2
  -2  28  -1   21.90    3.70   2
   2  28   1   17.61    3.08   1
   3  28   1   92.83    6.12   2
   3  28   1   89.89    6.02   1
  -3  28  -1   85.54    6.25   2
   4  28   1   20.28    3.91   1
   4  28   1   22.93    3.96   2
  -4  28  -1   18.77    4.08   2
   5  28   1   19.52    4.07   1
   5  28   1   16.87    3.90   2
  -5  28  -1   16.13    4.16   2
  -6  28  -1    3.40    3.24   2
   6  28   1    1.26    2.70   2
  -7 -28  -1   26.29    5.50   1
   7  28   1   42.23    5.76   2
  -7  28  -1   43.93    6.43   2
  -8 -28  -1   -0.01    3.11   1
  -8  28  -1    0.04    2.77   2
   8  28   1   -0.25    3.31   2
  -9  29   1    3.28    3.35   2
   8  29  -1    4.45    3.12   1
  -8  29   1   -2.10    2.59   2
   8  29  -1   -2.37    2.80   2
   7  29  -1   10.86    3.64   1
   7  29  -1   17.60    4.05   2
  -7  29   1   15.04    4.43   2
   6  29  -1    3.94    2.64   1
  -6  29   1    7.28    3.33   2
   6  29  -1   10.83    3.63   2
  -5  29   1    6.88    3.14   2
   5  29  -1   12.20    3.42   1
   5  29  -1    7.01    2.87   2
   4  29  -1   11.57    3.04   1
   4  29  -1   11.74    2.94   2
  -4  29   1   10.59    3.25   2
   3  29  -1    2.70    1.92   2
  -3  29   1    2.32    2.37   2
   3  29  -1    0.06    1.76   1
   2  29  -1   30.16    3.79   1
   2  29  -1   26.88    3.73   2
  -2  29   1   28.70    4.16   2
   1  29  -1   20.73    2.94   1
   1  29  -1   25.23    3.61   2
  -1  29   1   20.11    3.55   2
   0  29   1   89.14    5.75   2
   0  29   1   84.73    4.47   1
   0  29  -1   77.56    5.43   2
   0  29  -1   79.72    4.48   1
   1  29   1  103.01    6.29   2
  -1  29  -1  104.54    6.39   2
  -1  29  -1   95.11    4.54   1
   1  29   1  102.62    5.63   1
   2  29   1    4.42    2.40   2
  -2  29  -1    0.74    2.04   2
   2  29   1    6.01    2.08   1
  -3  29  -1  101.30    6.99   2
   3  29   1  114.39    6.91   2
   3  29   1  109.57    6.87   1
   4  29   1   41.05    5.21   1
   4  29   1   40.36    4.92   2
  -4  29  -1   39.12    5.39   2
   5  29   1    7.56    3.06   2
   5  29   1   12.68    3.69   1
  -5  29  -1   10.86    3.68   2
   6  29   1    3.60    2.94   2
  -6  29  -1    3.68    3.12   2
   7  29   1    4.74    2.97   2
  -7 -29  -1    2.68    3.10   1
  -7  29  -1    0.36    2.97   2
   8  29   1   -5.22    3.01   2
  -8  29  -1    7.26    3.45   2
  -8 -29  -1    6.60    4.11   1
   8  30  -1    2.91    3.37   2
  -8  30   1   10.00    3.81   2
   8  30  -1    3.24    3.19   1
   7  30  -1   -2.61    2.76   2
   7  30  -1    5.51    3.12   1
  -7  30   1   -1.82    3.01   2
   6  30  -1    6.36    2.76   1
  -6  30   1    9.12    3.42   2
   6  30  -1    5.30    3.01   2
  -5  30   1    1.06    2.67   2
   5  30  -1    7.14    3.02   1
   5  30  -1    2.68    2.56   2
   4  30  -1    0.80    2.10   2
  -4  30   1    2.19    2.63   2
   4  30  -1    2.97    1.85   1
   3  30  -1   -1.01    1.83   2
  -3  30   1    0.01    2.06   2
   3  30  -1   -0.03    1.49   1
  -2  30   1   97.95    6.57   2
   2  30  -1  102.46    6.03   1
   2  30  -1   99.73    6.23   2
   1  30  -1   32.77    3.68   1
   1  30  -1   42.37    4.41   2
  -1  30   1   37.89    4.50   2
   0  30   1   14.30    2.29   1
   0  30  -1   15.10    2.34   1
   0  30  -1   20.80    3.45   2
   0  30   1   19.02    3.44   2
   1  30   1    1.10    1.76   2
  -1  30  -1    3.47    2.05   2
   1  30   1    3.95    1.85   1
  -2  30  -1   84.61    6.19   2
   2  30   1   82.31    5.90   2
   2  30   1   94.19    5.82   1
   3  30   1   10.55    2.87   1
   3  30   1   17.67    3.60   2
  -3  30  -1    8.26    3.24   2
   4  30   1    5.93    2.84   2
   4  30   1    8.97    3.07   1
  -4  30  -1    3.90    2.78   2
   5  30   1   35.89    5.15   2
  -5  30  -1   31.92    5.41   2
   5  30   1   32.83    5.24   1
  -6  30  -1    3.87    3.46   2
   6  30   1   11.49    3.56   2
   7  30   1    8.22    3.40   2
  -7  30  -1    6.34    3.34   2
  -7 -30  -1    6.37    3.22   1
  -8  30  -1    3.72    3.09   2
  -8 -30  -1    3.74    3.72   1
   8  30   1    2.39    3.12   2
   8  31  -1    1.93    3.40   2
  -8  31   1   -0.41    3.46   2
   8  31  -1    3.58    2.82   1
   7  31  -1    1.81    2.42   1
  -7  31   1    1.59    3.07   2
   6  31  -1    5.30    3.27   2
  -6  31   1    5.33    3.40   2
   6  31  -1    5.83    2.94   1
   5  31  -1   22.80    4.05   2
  -5  31   1   19.52    4.40   2
   5  31  -1   19.76    4.30   1
  -4  31   1   16.27    4.05   2
   4  31  -1   17.98    3.72   2
   4  31  -1   17.52    3.57   1
   3  31  -1   -0.18    2.15   2
   3  31  -1    0.64    1.89   1
  -3  31   1   -0.36    2.17   2
   2  31  -1  304.24   11.74   1
  -2  31   1  276.99   11.99   2
   2  31  -1  289.29   11.74   2
   1  31  -1  275.76   11.33   2
   1  31  -1  281.62   10.65   1
  -1  31   1  264.48   11.47   2
   0  31  -1  127.52    5.99   1
   0  31   1  130.95    5.96   1
   0  31  -1  133.87    7.36   2
   0  31   1  127.45    7.30   2
  -1  31  -1   23.56    3.75   2
   1  31   1   20.76    3.04   1
   1  31   1   21.27    3.73   2
   2  31   1    3.16    2.46   2
   2  31   1    2.69    1.98   1
  -2  31  -1    2.99    2.83   2
   3  31   1   30.74    4.29   1
  -3  31  -1   31.21    4.94   2
   3  31   1   34.27    4.66   2
   4  31   1    1.33    2.48   2
  -4  31  -1    1.72    2.74   2
   4  31   1    0.90    2.03   1
   5  31   1   61.25    6.37   2
  -5  31  -1   71.67    7.18   2
   5  31   1   55.10    6.68   1
   6  31   1    3.45    2.72   2
  -6  31  -1    2.24    2.80   2
  -7 -31  -1    5.68    3.42   1
  -7  31  -1    6.20    3.58   2
   7  31   1    3.16    3.17   2
  -8  31  -1    3.01    3.01   2
   8  31   1    6.58    3.66   2
  -8 -31  -1    5.41    3.98   1
  -8  32   1    1.22    3.30   2
   8  32  -1    6.99    3.58   1
   8  32  -1   -1.21    3.28   2
   7  32  -1    7.81    3.33   2
   7  32  -1   -1.87    2.41   1
  -7  32   1    2.10    3.07   2
   6  32  -1    9.78    3.68   2
  -6  32   1    6.58    3.32   2
   6  32  -1    8.69    3.40   1
  -5  32   1   40.58    5.95   2
   5  32  -1   33.28    4.70   2
   5  32  -1   42.88    5.80   1
   4  32  -1   41.36    4.84   2
  -4  32   1   41.33    5.54   2
   4  32  -1   33.62    4.99   1
   3  32  -1    4.64    2.34   2
   3  32  -1    5.58    2.28   1
  -3  32   1    0.10    2.26   2
   2  32  -1  112.89    6.76   2
  -2  32   1  118.84    7.25   2
   2  32  -1  109.01    6.47   1
   1  32  -1  191.77    9.05   2
  -1  32   1  176.06    9.05   2
   1  32  -1  178.40    8.07   1
   0  32  -1   74.89    4.48   1
   0  32  -1   83.61    6.30   2
   0  32   1   81.25    4.55   1
   0  32   1   76.96    6.25   2
   1  32   1    0.08    2.13   2
  -1  32  -1    0.19    2.12   2
   1  32   1    0.89    1.47   1
  -2  32  -1   78.66    6.52   2
   2  32   1   70.54    5.27   1
   2  32   1   76.56    6.27   2
   3  32   1   23.71    3.83   1
  -3  32  -1   19.95    4.27   2
   3  32   1   24.91    4.18   2
   4  32   1    2.08    2.76   2
  -4  32  -1    1.13    2.82   2
   4  32   1    3.09    2.40   1
   5  32   1    4.62    2.52   1
  -5  32  -1    3.63    2.85   2
   5  32   1    1.32    2.54   2
  -6  32  -1   28.27    5.37   2
   6  32   1   26.14    4.96   2
  -7  32  -1   26.76    5.52   2
   7  32   1   49.47    6.69   2
  -7 -32  -1   40.22    6.81   1
   8  32   1    3.89    3.42   2
  -8 -32  -1    1.65    4.02   1
  -8  32  -1    6.64    3.43   2
   8  33  -1    2.57    3.05   1
   8  33  -1   -1.17    3.49   2
  -8  33   1    0.22    3.20   2
   7  33  -1   21.09    4.58   2
  -7  33   1   16.02    4.36   2
   6  33  -1   -0.51    2.39   2
  -6  33   1   -2.39    2.57   2
   6  33  -1    1.88    2.25   1
  -5  33   1   -2.84    2.46   2
   5  33  -1   -1.57    2.06   1
   5  33  -1    2.25    2.55   2
   4  33  -1   71.75    6.70   1
   4  33  -1   72.09    6.10   2
   3  33  -1    7.05    2.49   1
   3  33  -1   11.58    3.25   2
  -3  33   1    9.85    3.20   2
   2  33  -1   39.88    4.64   2
   2  33  -1   32.74    4.08   1
  -2  33   1   31.21    4.53   2
   1  33  -1   27.17    3.47   1
  -1  33   1   21.86    3.89   2
   1  33  -1   25.79    4.00   2
   0  33  -1  108.82    6.85   2
   0  33  -1   96.12    5.21   1
   0  33   1  104.45    5.36   1
   0  33   1  100.65    6.78   2
  -1  33  -1   10.37    3.17   2
   1  33   1   13.16    2.76   1
   1  33   1   16.39    3.51   2
   2  33   1   20.74    3.99   2
   2  33   1   18.81    3.35   1
  -2  33  -1   15.78    3.83   2
  -3  33  -1  153.12    9.23   2
   3  33   1  164.99    8.90   2
   3  33   1  178.90    9.12   1
   4  33   1   13.74    3.74   2
   4  33   1   16.57    3.78   1
  -4  33  -1    6.32    3.32   2
  -5  33  -1    9.08    3.89   2
   5  33   1   19.57    4.34   2
   5  33   1   16.49    3.94   1
   6  33   1    2.45    3.02   2
  -6  33  -1   -2.03    2.53   2
  -7 -33  -1    1.23    2.88   1
  -7  33  -1    2.87    3.25   2
   7  33   1    4.98    3.19   2
  -8 -33  -1    4.18    4.53   1
  -8  33  -1    3.56    3.29   2
   8  33   1    2.72    3.43   2
   8  34  -1   -1.31    3.20   2
   8  34  -1   -0.34    2.63   1
  -8  34   1   -1.97    2.63   2
  -7  34   1    0.44    2.86   2
   7  34  -1    0.81    3.22   2
   7  34  -1    2.39    3.05   1
   6  34  -1    9.11    3.73   2
   6  34  -1   10.78    3.49   1
  -6  34   1   10.21    3.96   2
  -5  34   1   17.04    4.41   2
   5  34  -1   17.87    4.11   1
   5  34  -1   25.86    4.72   2
   4  34  -1   -0.47    1.78   1
   4  34  -1    0.61    2.72   2
  -4  34   1    6.19    2.77   2
  -3  34   1    2.64    2.76   2
   3  34  -1    1.48    1.87   1
   3  34  -1   -3.16    1.93   2
   2  34  -1  112.63    6.66   1
   2  34  -1  119.15    7.24   2
  -2  34   1  121.16    7.64   2
   1  34  -1    5.73    2.79   2
  -1  34   1    4.87    2.59   2
   1  34  -1    5.76    2.14   1
   0  34   1   15.37    3.51   2
   0  34  -1   19.76    4.02   2
   0  34  -1   15.86    2.57   1
  -1  34  -1    1.55    2.39   2
   1  34   1    2.14    2.31   2
   1  34   1    2.80    1.79   1
  -2  34  -1  126.29    7.99   2
   2  34   1  105.84    6.72   1
   2  34   1  122.05    7.52   2
  -3  34  -1   40.93    5.64   2
   3  34   1   35.13    4.92   2
   3  34   1   39.77    5.04   1
  -4  34  -1    3.11    2.95   2
   4  34   1    1.22    2.54   2
   4  34   1    1.53    2.08   1
   5  34   1   12.67    3.70   1
   5  34   1   11.27    3.63   2
  -5  34  -1    6.80    3.50   2
   6  34   1    3.11    3.12   2
  -6  34  -1    5.08    3.02   2
   7  34   1    6.13    3.72   2
  -7  34  -1    0.79    2.99   2
  -7 -34  -1    5.46    4.14   1
  -8  34  -1    7.01    3.85   2
  -8 -34  -1    8.45    4.63   1
   8  34   1   -1.81    3.61   2
   8  35  -1    2.59    3.60   2
   8  35  -1    3.71    3.31   1
  -8  35   1    1.34    2.99   2
   7  35  -1    2.85    3.28   2
  -7  35   1   -0.42    2.78   2
   7  35  -1    6.65    3.17   1
  -6  35   1   17.26    4.53   2
   6  35  -1   21.07    4.53   1
   6  35  -1   21.97    4.54   2
   5  35  -1    7.12    3.22   1
   5  35  -1    7.89    3.27   2
  -5  35   1    7.90    3.42   2
   4  35  -1   13.43    3.37   2
   4  35  -1   18.50    3.87   1
  -4  35   1   19.93    4.40   2
  -3  35   1    2.97    2.79   2
   3  35  -1    4.49    2.71   2
   3  35  -1    0.20    1.91   1
   2  35  -1   59.74    5.42   1
   2  35  -1   60.45    5.68   2
  -2  35   1   59.68    6.15   2
  -1  35   1   39.27    4.97   2
   1  35  -1   40.16    4.19   1
   1  35  -1   42.76    5.04   2
   0  35  -1   27.11    4.44   2
   0  35   1   19.04    4.01   2
   1  35   1   28.67    3.83   1
   1  35   1   40.38    5.07   2
  -1  35  -1   30.91    4.72   2
  -2  35  -1   31.14    5.05   2
   2  35   1   22.64    4.25   2
   2  35   1   22.89    3.76   1
   3  35   1    3.07    2.73   2
  -3  35  -1    3.78    3.20   2
   3  35   1    2.97    2.06   1
   4  35   1    2.63    2.57   2
   4  35   1   -1.60    1.85   1
  -4  35  -1    0.04    2.53   2
  -5  35  -1    0.97    3.24   2
   5  35   1    3.61    2.95   2
   5  35   1    2.10    2.67   1
  -6  35  -1    0.62    3.04   2
   6  35   1    3.26    3.08   2
  -7  35  -1   -0.01    2.91   2
  -7 -35  -1    4.71    3.47   1
   7  35   1    2.13    3.38   2
   8  36  -1   12.00    4.36   1
  -8  36   1   -0.51    3.04   2
   8  36  -1    5.66    4.16   2
   7  36  -1   -0.85    2.30   1
  -7  36   1    3.55    3.06   2
   7  36  -1   10.32    3.81   2
   6  36  -1    0.76    2.97   2
   6  36  -1   -2.89    1.86   1
  -6  36   1    3.00    2.92   2
  -5  36   1    3.81    2.99   2
   5  36  -1    4.77    2.82   2
   5  36  -1    5.02    2.54   1
  -4  36   1    1.25    2.64   2
   4  36  -1   -1.39    1.73   1
   4  36  -1    3.94    2.42   2
   3  36  -1    7.00    2.70   1
   3  36  -1   11.63    3.29   2
  -3  36   1    2.67    2.87   2
   2  36  -1    2.93    2.49   2
  -2  36   1    4.16    2.69   2
   2  36  -1    2.92    2.16   1
  -1  36   1   35.76    5.03   2
   1  36  -1   34.25    4.74   2
   1  36  -1   38.46    4.13   1
   0  36  -1    8.89    3.22   2
   0  36   1    3.42    2.68   2
   1  36   1    2.01    1.93   1
  -1  36  -1    4.26    2.90   2
   1  36   1    7.47    2.92   2
   2  36   1   72.05    6.46   2
  -2  36  -1   58.34    6.42   2
   2  36   1   65.95    5.76   1
   3  36   1   96.68    7.01   2
   3  36   1   83.36    6.40   1
  -3  36  -1   95.15    7.85   2
  -4  36  -1   52.30    6.58   2
   4  36   1   39.24    5.46   2
   4  36   1   50.69    6.23   1
   5  36   1    2.01    2.45   1
  -5  36  -1    3.61    3.11   2
   5  36   1    0.76    2.91   2
   6  36   1   -3.66    2.78   2
  -6  36  -1   -0.05    3.20   2
  -7  36  -1   25.71    5.55   2
  -7 -36  -1   34.77    6.53   1
   7  36   1   47.87    6.81   2
   8  37  -1   -1.77    3.81   2
   8  37  -1    7.15    3.67   1
  -8  37   1   -0.02    3.21   2
  -7  37   1    6.33    3.73   2
   7  37  -1    4.60    2.95   1
   7  37  -1    8.31    4.04   2
   6  37  -1    0.39    2.27   1
  -6  37   1    1.87    2.99   2
   6  37  -1   -1.47    2.80   2
   5  37  -1    6.30    3.28   2
  -5  37   1    2.90    2.78   2
   5  37  -1    2.44    2.38   1
   4  37  -1    9.39    3.22   1
   4  37  -1    5.03    2.83   2
  -4  37   1    4.63    3.08   2
   3  37  -1   63.34    6.11   1
   3  37  -1   67.84    6.39   2
  -3  37   1   75.80    7.21   2
   2  37  -1   40.98    4.75   1
   2  37  -1   44.78    5.26   2
  -2  37   1   47.38    5.78   2
   1  37  -1  104.20    7.05   2
   1  37  -1   91.48    5.72   1
  -1  37   1   95.15    6.97   2
   0  37  -1   10.20    3.42   2
   0  37   1    9.96    3.33   2
   1  37   1    1.32    1.97   1
  -1  37  -1    0.70    2.53   2
   1  37   1    7.08    2.88   2
  -2  37  -1    1.09    2.65   2
   2  37   1    2.56    2.06   1
   2  37   1    0.92    2.52   2
   3  37   1   15.38    3.37   1
   3  37   1    7.66    3.46   2
  -3  37  -1   13.03    4.04   2
   4  37   1    3.08    2.68   2
  -4  37  -1    0.38    2.66   2
   4  37   1    2.37    2.53   1
   5  37   1    2.63    2.62   2
  -5  37  -1   -1.95    2.63   2
   5  37   1   -2.42    2.21   1
  -6  37  -1    6.31    4.03   2
   6  37   1    5.08    3.39   2
  -6 -37  -1    2.88    3.11   1
   7  37   1    3.46    3.34   2
  -7  37  -1    2.84    3.33   2
  -7 -37  -1    9.40    3.99   1
   7  38  -1    3.19    3.21   1
   7  38  -1    1.04    3.18   2
  -7  38   1    2.52    3.13   2
   6  38  -1   -1.92    2.93   2
  -6  38   1    1.37    2.82   2
   6  38  -1   -0.04    2.42   1
   5  38  -1    2.12    2.80   2
  -5  38   1    1.19    2.77   2
   5  38  -1    2.62    2.39   1
   4  38  -1    1.11    2.24   1
   4  38  -1    2.53    3.01   2
  -4  38   1    2.69    3.08   2
   3  38  -1    3.61    2.34   1
   3  38  -1    9.96    3.45   2
  -3  38   1    8.52    3.39   2
   2  38  -1   63.61    5.78   1
  -2  38   1   87.30    7.48   2
   2  38  -1   75.41    6.64   2
   1  38  -1   49.76    4.78   1
   1  38  -1   48.48    5.64   2
  -1  38   1   56.00    6.08   2
   0  38  -1   -2.05    2.56   2
   0  38   1    2.13    2.73   2
   1  38   1   37.38    5.22   2
  -1  38  -1   50.40    5.98   2
  -2  38  -1    6.24    3.11   2
   2  38   1    0.33    2.52   2
   2  38   1   -1.71    1.63   1
   3  38   1    9.33    3.32   2
  -3  38  -1    5.23    3.25   2
   3  38   1    5.32    2.60   1
  -4  38  -1    1.20    2.85   2
   4  38   1    4.48    2.99   2
   4  38   1    0.84    2.15   1
  -5  38  -1   -2.29    2.71   2
   5  38   1    9.08    3.29   1
   5  38   1    2.74    2.92   2
  -6 -38  -1    1.18    3.02   1
   6  38   1   -0.69    2.94   2
  -6  38  -1    3.06    3.04   2
  -7 -38  -1    5.63    4.13   1
   7  38   1   -0.39    3.47   2
  -7  38  -1    3.13    3.07   2
   7  39  -1    0.52    2.88   2
  -7  39   1    0.66    2.96   2
   7  39  -1    2.91    2.97   1
   6  39  -1    6.62    3.92   2
  -6  39   1    2.82    2.94   2
   6  39  -1    2.19    2.69   1
   5  39  -1    2.01    2.60   1
   5  39  -1    3.76    3.04   2
  -5  39   1    0.25    2.79   2
   4  39  -1   -0.31    2.37   2
   4  39  -1    0.65    2.17   1
  -4  39   1    0.47    2.91   2
   3  39  -1    5.43    2.52   1
   3  39  -1    3.58    2.88   2
  -3  39   1   10.00    3.36   2
  -2  39   1   10.46    3.64   2
   2  39  -1    7.06    3.26   2
   2  39  -1   10.15    2.75   1
   1  39  -1    8.86    3.26   2
  -1  39   1    7.49    3.37   2
   0  39  -1   94.44    7.62   2
   0  39   1   94.18    7.78   2
   1  39   1    1.88    2.71   2
  -1  39  -1    4.62    3.09   2
   2  39   1    3.12    2.02   1
  -2  39  -1   -1.51    2.75   2
   2  39   1   -0.20    2.44   2
   3  39   1    0.23    1.94   1
   3  39   1    0.83    2.84   2
  -3  39  -1    3.23    3.21   2
   4  39   1    7.51    3.26   2
   4  39   1    8.41    3.01   1
  -4  39  -1    3.73    3.08   2
   5  39   1   -1.01    2.91   2
  -5  39  -1    0.85    2.81   2
   6  39   1    9.08    3.87   2
  -6 -39  -1   10.67    3.78   1
  -6  39  -1   10.55    3.88   2
   7  39   1   12.94    5.02   2
  -7 -39  -1   -4.31    3.02   1
  -7  39  -1   -1.81    2.93   2
  -7  40   1    7.67    3.81   2
   7  40  -1    7.98    3.52   1
   7  40  -1    0.98    3.39   2
  -6  40   1   14.00    4.47   2
   6  40  -1    2.83    4.05   2
   6  40  -1    4.86    2.74   1
   5  40  -1   11.49    3.67   1
  -5  40   1   12.74    4.10   2
   5  40  -1    6.15    3.83   2
  -4  40   1    1.37    2.75   2
   4  40  -1    0.05    2.48   2
   4  40  -1   -0.78    1.61   1
  -3  40   1   11.63    3.67   2
   3  40  -1   13.51    3.85   2
   3  40  -1   15.72    3.58   1
   2  40  -1   82.73    6.06   1
   2  40  -1   94.96    7.51   2
  -2  40   1   94.02    8.09   2
   1  40  -1  161.58    9.35   2
  -1  40   1  170.57    9.83   2
   0  40   1    6.54    3.22   2
   0  40  -1    6.19    3.30   2
  -1  40  -1    2.62    3.09   2
   1  40   1    3.66    2.69   2
   2  40   1   10.63    3.94   2
   2  40   1    8.75    2.72   1
  -2  40  -1   11.92    3.85   2
   3  40   1    7.56    3.05   2
  -3  40  -1   -0.57    2.99   2
   3  40   1   -0.20    1.94   1
   4  40   1    0.35    2.10   1
  -4  40  -1    3.72    3.14   2
   4  40   1    2.64    2.98   2
   5  40   1    4.14    3.03   2
  -5  40  -1    6.79    3.53   2
   6  40   1    0.43    3.24   2
  -6 -40  -1    5.23    2.98   1
  -6  40  -1    2.36    2.86   2
   7  40   1   23.82    5.59   2
  -7 -40  -1   24.84    6.30   1
  -7  40  -1   16.71    4.47   2
  -7  41   1    0.13    3.46   2
   7  41  -1    0.00    2.81   1
   7  41  -1    7.94    4.22   2
   6  41  -1    6.50    3.46   1
  -6  41   1    2.91    3.23   2
   6  41  -1    7.10    4.03   2
   5  41  -1    3.23    3.25   2
  -5  41   1   -0.30    2.62   2
   5  41  -1    3.52    2.99   1
  -4  41   1    5.23    3.36   2
   4  41  -1    2.83    2.79   2
   4  41  -1    3.07    2.30   1
   3  41  -1    4.23    2.35   1
   3  41  -1    5.21    2.95   2
  -3  41   1    7.34    3.21   2
   2  41  -1   18.33    3.51   1
  -2  41   1   16.73    4.42   2
   2  41  -1   19.40    4.13   2
   1  41  -1   19.52    4.24   2
  -1  41   1   17.41    4.39   2
   0  41   1   14.48    4.23   2
   0  41  -1   17.56    4.33   2
  -1  41  -1    5.66    3.39   2
   1  41   1   12.74    3.80   2
   2  41   1   -2.74    2.32   2
   2  41   1   -1.29    1.88   1
  -2  41  -1    0.48    2.94   2
   3  41   1    3.47    3.02   2
   3  41   1    4.92    2.61   1
  -3  41  -1    0.29    2.94   2
   4  41   1    3.76    2.51   1
  -4  41  -1   -2.45    2.55   2
   4  41   1   -0.35    2.71   2
   5  41   1    7.39    3.67   2
  -5  41  -1    4.20    3.15   2
   6  41   1   13.56    4.59   2
  -6 -41  -1   13.43    4.15   1
  -6  41  -1    5.03    3.90   2
  -7 -41  -1    3.71    4.22   1
  -7  41  -1    6.36    4.06   2
   7  41   1    1.49    4.05   2
   7  42  -1   -0.60    2.92   1
  -7  42   1    5.18    3.42   2
   7  42  -1   -2.97    3.61   2
  -6  42   1   -3.12    2.72   2
   6  42  -1   -2.73    2.41   1
   6  42  -1    4.62    3.49   2
   5  42  -1    0.40    3.16   2
  -5  42   1    0.01    2.86   2
   5  42  -1    2.24    2.87   1
   4  42  -1    6.94    3.61   2
  -4  42   1    3.71    3.17   2
   4  42  -1    5.82    2.83   1
   3  42  -1   -3.29    2.71   2
   3  42  -1    2.62    2.32   1
  -3  42   1   -0.57    2.69   2
  -2  42   1   71.76    7.46   2
   2  42  -1   83.19    7.26   2
   2  42  -1   67.07    6.20   1
  -1  42   1    0.41    2.76   2
   1  42  -1    1.22    2.92   2
   0  42   1   48.58    6.31   2
   0  42  -1   31.36    5.37   2
  -1  42  -1   18.64    4.48   2
   1  42   1   21.71    4.59   2
  -2  42  -1    3.92    3.37   2
   2  42   1   -0.15    2.79   2
   3  42   1    4.74    3.30   2
   3  42   1    2.05    2.09   1
  -3  42  -1    0.87    3.25   2
   4  42   1    8.51    3.49   2
   4  42   1    4.42    3.21   1
  -4  42  -1    7.39    3.46   2
  -5  42  -1    4.37    3.67   2
   5  42   1    2.12    3.03   2
  -6  42  -1    4.49    3.64   2
   6  42   1    5.95    3.75   2
  -6 -42  -1    5.66    3.02   1
   7  43  -1    1.15    3.18   1
  -7  43   1    0.94    3.41   2
   7  43  -1    9.71    4.51   2
   6  43  -1    1.70    3.26   1
  -6  43   1   -1.03    2.91   2
   6  43  -1    3.30    3.42   2
  -5  43   1    1.49    3.05   2
   5  43  -1    8.95    3.03   1
   5  43  -1    7.27    3.37   2
   4  43  -1   -0.65    2.85   2
   4  43  -1    7.36    3.03   1
  -4  43   1    8.81    3.77   2
   3  43  -1    6.99    2.75   1
   3  43  -1    3.01    3.24   2
  -3  43   1    5.81    3.56   2
   2  43  -1   41.86    5.84   2
  -2  43   1   39.44    6.19   2
   1  43  -1   30.01    5.24   2
  -1  43   1   25.23    5.24   2
   0  43   1   50.55    6.50   2
   0  43  -1   66.36    6.99   2
   1  43   1   51.81    6.32   2
  -1  43  -1   44.40    6.19   2
  -2  43  -1    1.66    3.01   2
   2  43   1    0.53    2.87   2
   3  43   1    9.52    3.79   2
  -3  43  -1   18.14    5.04   2
   3  43   1    9.51    3.13   1
  -4  43  -1    4.33    3.20   2
   4  43   1    0.65    2.55   1
   4  43   1    2.72    3.03   2
   5  43   1    2.18    3.00   2
  -5  43  -1    1.88    3.02   2
  -6  43  -1    6.03    3.75   2
   6  43   1    5.23    3.60   2
  -6 -43  -1    7.36    3.28   1
   6  44  -1   10.38    3.80   2
  -6  44   1    2.81    3.24   2
   6  44  -1    2.75    2.94   1
   5  44  -1   21.32    4.86   2
  -5  44   1   16.27    4.71   2
   5  44  -1   21.07    4.65   1
  -4  44   1   18.42    4.46   2
   4  44  -1   15.13    3.90   1
   4  44  -1   14.38    4.30   2
   3  44  -1   -0.74    2.79   2
  -3  44   1    2.82    3.02   2
   3  44  -1    4.54    2.51   1
   2  44  -1   16.54    4.33   2
  -2  44   1   19.54    4.48   2
   1  44  -1    8.07    3.54   2
  -1  44   1    6.92    3.62   2
   0  44  -1    3.84    3.53   2
   0  44   1    0.85    3.13   2
   1  44   1    2.00    2.83   2
  -1  44  -1    0.53    2.82   2
  -2  44  -1    9.15    3.76   2
   2  44   1    5.52    3.26   2
   3  44   1    5.32    2.83   1
  -3  44  -1    6.89    3.92   2
   3  44   1    1.85    3.17   2
   4  44   1   12.25    3.90   2
  -4  44  -1    5.69    3.73   2
   5  44   1    5.86    3.65   2
  -5  44  -1   -0.29    2.78   2
  -6  44  -1    0.33    3.02   2
   6  44   1   -1.60    2.98   2
  -6 -44  -1    1.17    3.01   1
   6  45  -1    0.74    3.38   2
  -6  45   1    3.69    3.30   2
   6  45  -1    2.14    3.13   1
  -5  45   1    3.43    3.15   2
   5  45  -1   -3.71    2.41   1
   5  45  -1    2.21    3.57   2
   4  45  -1    6.38    3.19   1
  -4  45   1    1.11    3.34   2
   4  45  -1    8.24    3.48   2
   3  45  -1    3.60    2.49   1
  -3  45   1   -1.47    2.69   2
   3  45  -1   -2.77    2.63   2
   2  45  -1    7.61    3.29   2
  -2  45   1    0.22    2.63   2
   1  45  -1    4.77    3.48   2
  -1  45   1    6.97    3.71   2
   0  45   1   16.88    4.56   2
   0  45  -1   13.62    4.12   2
   1  45   1   -3.30    2.48   2
  -1  45  -1   -1.72    2.98   2
   2  45   1   17.12    4.65   2
  -2  45  -1   24.79    5.49   2
  -3  45  -1    0.72    3.26   2
   3  45   1    1.10    2.49   1
   3  45   1   -0.30    2.71   2
  -4  45  -1    3.50    3.50   2
   4  45   1    5.22    3.57   2
   5  45   1    6.29    3.58   2
  -5  45  -1    3.13    3.14   2
  -5 -45  -1   -0.69    2.93   1
  -6  45  -1   12.71    4.56   2
  -6 -45  -1    6.50    3.56   1
   6  45   1   -0.88    3.58   2
  -6  46   1    1.18    3.11   2
   6  46  -1    3.50    3.76   2
   6  46  -1    2.25    3.13   1
   5  46  -1    7.22    3.94   2
   5  46  -1    3.13    3.30   1
  -5  46   1    7.60    3.66   2
   4  46  -1    4.66    2.85   1
  -4  46   1    1.00    3.22   2
   4  46  -1   -1.62    2.88   2
  -3  46   1    2.55    3.26   2
   3  46  -1   -1.29    2.89   2
   2  46  -1   15.80    4.02   2
  -2  46   1   16.37    4.50   2
   1  46  -1    5.78    3.48   2
  -1  46   1    6.92    3.57   2
   0  46  -1    2.81    3.25   2
   0  46   1    1.31    3.17   2
   1  46   1    0.73    2.97   2
  -1  46  -1   -0.14    3.16   2
  -2  46  -1   36.07    6.45   2
   2  46   1   42.51    6.41   2
   3  46   1    4.74    3.34   2
  -3  46  -1    2.65    3.04   2
   4  46   1    6.09    3.59   2
  -4  46  -1    4.23    3.49   2
  -5 -46  -1   -0.30    2.74   1
  -5  46  -1   -2.07    2.77   2
   5  46   1   11.29    4.44   2
  -6  46  -1    6.84    3.97   2
  -6 -46  -1    9.17    4.26   1
   6  46   1    3.03    4.22   2
  -6  47   1    1.26    3.37   2
   6  47  -1    1.81    3.65   2
   6  47  -1    3.54    3.30   1
   5  47  -1   -0.31    3.17   2
  -5  47   1    1.49    2.91   2
   5  47  -1   -0.31    2.73   1
   4  47  -1    5.85    3.40   2
   4  47  -1    6.91    2.81   1
  -4  47   1    5.25    3.50   2
   3  47  -1   15.45    4.20   2
  -3  47   1   14.36    4.50   2
   2  47  -1    7.78    3.53   2
  -2  47   1    0.92    3.32   2
   1  47  -1    1.98    2.96   2
  -1  47   1   10.78    4.08   2
   0  47   1   11.18    4.26   2
   0  47  -1   18.61    4.57   2
   1  47   1    2.79    3.33   2
  -1  47  -1   -3.34    2.86   2
  -2  47  -1    5.22    3.76   2
   2  47   1   -3.77    2.86   2
   3  47   1   22.64    5.19   2
  -3  47  -1   41.43    6.59   2
  -4  47  -1    9.30    3.96   2
   4  47   1   13.20    4.18   2
   5  47   1    5.30    3.80   2
  -5 -47  -1    3.37    3.07   1
  -5  47  -1   -0.92    3.16   2
  -6  48   1    0.23    3.59   2
   6  48  -1   -0.80    3.11   1
   6  48  -1    7.71    4.16   2
  -5  48   1    8.98    3.92   2
   5  48  -1   14.18    4.17   1
   5  48  -1    5.43    3.83   2
  -4  48   1    1.68    3.03   2
   4  48  -1    3.72    2.79   1
   4  48  -1    1.46    3.72   2
   3  48  -1    2.65    3.14   2
  -3  48   1    1.51    3.05   2
  -2  48   1    0.12    2.89   2
   2  48  -1    7.42    3.36   2
   1  48  -1    5.25    3.60   2
  -1  48   1    3.20    3.73   2
   0  48   1    2.11    3.17   2
   0  48  -1   -0.20    2.82   2
   1  48   1   27.57    5.36   2
  -1  48  -1   28.22    5.60   2
  -2  48  -1   27.56    5.78   2
   2  48   1   16.60    4.94   2
  -3  48  -1    7.07    4.09   2
   3  48   1    6.11    3.57   2
   4  48   1    2.43    3.02   2
  -4  48  -1    2.81    3.73   2
  -5 -48  -1    3.24    3.46   1
   5  48   1    2.57    3.62   2
  -5  48  -1   -1.00    3.26   2
   5  49  -1    2.64    3.93   2
  -5  49   1    3.84    3.44   2
   5  49  -1    3.58    3.15   1
  -4  49   1    8.39    3.93   2
   4  49  -1    3.21    3.84   2
   4  49  -1   16.51    4.31   1
   3  49  -1   -0.06    3.00   2
  -3  49   1    1.38    3.12   2
   2  49  -1   36.14    5.99   2
  -2  49   1   39.62    6.25   2
   1  49  -1    6.64    3.43   2
  -1  49   1    2.13    3.32   2
   0  49  -1   14.11    4.49   2
   0  49   1   16.75    4.83   2
  -1  49  -1   12.88    4.62   2
   1  49   1    9.69    3.99   2
  -2  49  -1   17.12    5.01   2
   2  49   1   21.52    4.88   2
  -3  49  -1   -2.23    3.08   2
   3  49   1   -4.98    3.02   2
   4  49   1    7.11    3.40   2
  -4  49  -1    8.67    4.26   2
  -5 -49  -1    1.87    3.37   1
  -5  49  -1   -0.20    3.34   2
   5  49   1    2.70    3.99   2
  -5  50   1   -1.01    2.95   2
   5  50  -1    0.98    4.35   2
   5  50  -1    0.61    3.04   1
  -4  50   1    0.49    3.72   2
   4  50  -1   -3.91    2.88   2
   3  50  -1   12.19    4.19   2
  -3  50   1    7.11    3.85   2
   2  50  -1    4.41    3.54   2
  -2  50   1   -0.10    2.94   2
   1  50  -1   -0.23    3.30   2
  -1  50   1    2.67    3.52   2
   0  50   1    1.83    3.25   2
   0  50  -1    6.58    3.57   2
   1  50   1    3.32    3.44   2
  -1  50  -1    1.17    3.34   2
   2  50   1    9.28    4.18   2
  -2  50  -1    8.15    4.35   2
   3  50   1    0.98    3.12   2
  -3  50  -1   -4.43    3.52   2
  -4  50  -1    2.91    3.53   2
   4  50   1    7.51    3.67   2
   5  50   1    4.98    3.82   2
  -5 -50  -1    3.41    3.67   1
  -5  50  -1    4.72    3.72   2
  -5  51   1    5.72    4.46   2
   5  51  -1    3.60    3.30   1
   5  51  -1    3.43    3.92   2
   4  51  -1    5.22    3.89   2
  -4  51   1    9.26    3.87   2
   3  51  -1    4.52    3.31   2
  -3  51   1    2.27    3.38   2
   2  51  -1    4.70    3.96   2
  -2  51   1    4.29    3.15   2
   1  51  -1    8.85    4.02   2
  -1  51   1   14.43    4.65   2
   0  51  -1    5.77    3.86   2
   0  51   1   10.48    4.01   2
  -1  51  -1    3.90    3.69   2
   1  51   1    9.84    3.70   2
  -2  51  -1    2.34    3.65   2
   2  51   1    6.69    4.20   2
   3  51   1    3.28    3.25   2
  -3  51  -1    1.33    3.47   2
  -4  51  -1    8.22    4.50   2
   4  51   1    2.29    3.61   2
  -4  52   1    9.92    3.92   2
   4  52  -1    0.55    3.05   2
  -3  52   1    4.36    3.39   2
   3  52  -1    4.21    3.52   2
   2  52  -1    4.77    3.69   2
  -2  52   1    4.85    3.52   2
   1  52  -1   11.35    4.66   2
  -1  52   1    7.34    3.69   2
   0  52   1    4.22    3.48   2
   0  52  -1   -0.29    3.37   2
   1  52   1    1.60    3.18   2
  -1  52  -1   -0.29    3.25   2
   2  52   1    5.71    3.75   2
  -2  52  -1    8.63    4.26   2
   3  52   1    3.19    3.45   2
  -3  52  -1    3.03    4.25   2
  -4  52  -1    9.45    4.93   2
   4  52   1   13.97    4.47   2
  -4  53   1   11.27    4.75   2
   4  53  -1    3.43    3.90   2
  -3  53   1    8.78    4.34   2
   3  53  -1    9.56    4.44   2
   2  53  -1    9.62    4.17   2
  -2  53   1   16.06    4.54   2
   1  53  -1    3.26    3.57   2
  -1  53   1    4.40    3.81   2
   0  53  -1   -2.28    3.17   2
   0  53   1    4.70    3.71   2
   1  53   1    1.23    3.64   2
  -1  53  -1    1.13    3.56   2
  -2  53  -1    4.90    3.76   2
   2  53   1    0.62    3.39   2
  -3  53  -1   -2.54    3.68   2
   3  53   1    6.43    3.88   2
  -4  53  -1   10.03    5.31   2
   4  53   1    6.09    3.99   2
  -4  54   1    7.87    4.01   2
   4  54  -1    1.27    4.04   2
  -3  54   1    7.04    4.06   2
   3  54  -1    1.86    3.31   2
   2  54  -1   14.16    4.80   2
  -2  54   1    3.12    4.51   2
   1  54  -1    0.01    3.39   2
  -1  54   1   -3.76    3.14   2
   0  54  -1    2.68    3.46   2
   0  54   1    3.22    3.78   2
  -1  54  -1    3.91    4.05   2
   1  54   1    5.83    4.01   2
  -2  54  -1   -0.51    3.74   2
   2  54   1    1.77    3.44   2
  -3  54  -1   11.39    5.21   2
   3  54   1    8.01    4.78   2
   3  55  -1    3.11    3.69   2
  -3  55   1   -0.55    3.77   2
  -2  55   1   13.23    5.18   2
   2  55  -1    7.23    3.93   2
   1  55  -1    3.20    3.77   2
  -1  55   1    2.72    3.94   2
   0  55  -1   -1.61    3.18   2
   0  55   1    3.35    3.85   2
  -1  55  -1    3.70    3.78   2
   1  55   1    4.45    4.08   2
  -2  55  -1    2.62    4.20   2
   2  55   1    6.17    4.37   2
  -3  55  -1    1.89    4.57   2
   3  55   1    4.95    5.01   2
   3  56  -1   10.81    4.35   2
  -3  56   1    7.98    4.69   2
   2  56  -1    4.91    3.97   2
  -2  56   1    0.18    4.40   2
   1  56  -1   19.74    5.33   2
  -1  56   1   23.25    6.15   2
   0  56  -1    1.18    3.91   2
   0  56   1    5.35    4.64   2
  -1  56  -1    2.21    4.76   2
   1  56   1   -5.00    3.93   2
   2  56   1   22.03    5.98   2
  -2  56  -1   11.43    5.42   2
   2  57  -1    7.21    4.56   2
   1  57  -1    3.06    4.01   2
  -1  57   1    5.08    4.40   2
   0  57  -1   11.93    4.77   2
   0  57   1    5.16    4.93   2
   1  57   1    1.08    4.41   2
  -1  57  -1   10.54    4.84   2
  -2  57  -1   -3.18    5.08   2
   2  57   1    7.06    5.21   2
  -1  58   1    1.97    4.10   2
   1  58  -1    5.06    4.33   2
   0  58  -1    4.05    4.85   2
   0  58   1    5.01    4.95   2
   1  58   1    8.91    5.42   2
  -1  58  -1    0.97    4.24   2
   9   0  -2   -3.45    3.03   2
   8   0  -2    4.95    2.84   2
   7   0  -2   -0.18    1.99   2
   7   0  -2   -0.11    1.68   1
   6   0  -2  185.00    8.82   1
   6   0  -2  199.74    8.59   2
   5   0  -2   -0.41    1.42   1
   5   0  -2   -1.03    1.68   2
   4   0  -2  275.54    9.20   2
   4   0  -2  263.97    9.64   1
   3   0  -2    1.30    1.03   1
   3   0  -2   -1.87    1.06   2
   2   0  -2  569.37   14.74   2
   2   0  -2  558.04   16.07   1
  -2   0   2  562.98   15.74   3
  -1   0   2    0.58    0.73   3
   1   0  -2    0.39    0.73   1
   0   0   2   49.05    2.38   3
   0   0   2   46.19    2.02   2
   0   0  -2   44.21    2.43   1
  -1   0  -2   -3.35    1.04   1
   1   0   2   -2.51    1.17   2
   1   0   2   -2.20    1.18   3
  -2   0  -2 1680.12   45.36   1
   2   0   2 1639.86   43.63   3
   3   0   2    1.62    1.51   2
   3   0   2   -0.39    1.15   3
  -3   0  -2    0.27    1.38   1
   4   0   2    7.90    2.36   2
  -4   0  -2    7.16    2.27   1
   4   0   2    8.52    2.14   3
  -5   0  -2    6.06    2.58   1
   5   0   2    6.89    2.57   2
  -6   0  -2   20.09    4.07   1
   6   0   2   22.21    4.12   2
   7   0   2    8.37    3.16   2
  -7   0  -2    6.12    2.95   1
   8   0   2    6.54    3.27   2
  -8   0  -2    8.57    3.65   1
   9   0   2    1.69    3.66   2
   9   1  -2    4.85    3.63   2
   9  -1  -2   -6.01    2.77   2
   8  -1  -2    1.10    2.67   2
   8   1  -2    2.51    2.48   2
   8   1  -2    5.69    2.55   1
   7  -1  -2   24.71    4.08   1
   7  -1  -2   26.45    3.96   2
   7   1  -2   24.45    4.01   1
   7   1  -2   25.64    3.89   2
   6   1  -2   55.70    5.05   1
   6  -1  -2   66.03    4.82   1
   6   1  -2   67.66    4.79   2
   6  -1  -2   62.39    4.93   2
   5  -1  -2    0.76    1.53   1
   5   1  -2   -1.29    1.63   2
   5  -1  -2   -0.43    1.76   2
   5   1  -2    0.82    1.49   1
   4   1  -2 1104.40   29.72   2
   4   1  -2 1125.61   31.70   1
   4  -1  -2 1099.81   31.38   1
   4  -1  -2 1118.19   29.90   2
   3  -1  -2  169.71    6.40   1
   3   1  -2  177.22    6.61   1
   3  -1  -2  165.72    5.89   2
   3   1  -2  171.00    5.91   2
   2   1  -2  551.59   15.80   1
  -2  -1   2  551.07   15.33   3
   2  -1  -2  555.95   15.61   1
   2   1  -2  548.68   14.34   2
  -2   1   2  536.27   15.43   3
  -1   1   2 1572.02   39.56   3
   1  -1  -2 1477.39   40.69   1
  -1  -1   2 1587.11   39.60   3
   1   1  -2 1504.42   40.80   1
   0  -1  -2  334.89   10.04   1
   0  -1   2  339.69    9.73   3
   0   1   2  341.12    9.71   3
   0  -1   2  338.60    9.10   2
   0   1  -2  334.71   10.09   1
   0   1   2  336.50    9.12   2
   1   1   2  401.07   11.62   3
   1  -1   2  390.14   11.70   3
  -1   1  -2  407.76   12.10   1
  -1  -1  -2  382.79   12.05   1
   2   1   2  507.28   15.05   3
  -2  -1  -2  514.65   15.88   1
   2   1   2  519.43   15.12   2
   2  -1   2  524.36   15.29   3
  -2   1  -2  511.37   15.82   1
   3   1   2   32.66    3.03   3
   3  -1   2   29.04    2.99   3
   3  -1   2   31.11    3.21   2
  -3  -1  -2   34.80    3.47   1
   3   1   2   33.24    3.23   2
  -3   1  -2   30.21    3.22   1
  -4  -1  -2   56.09    4.77   1
   4   1   2   46.61    4.15   2
   4   1   2   49.65    4.05   3
  -4   1  -2   54.04    4.64   1
   4  -1   2   50.61    4.39   2
   4  -1   2   47.26    4.17   3
   5  -1   2  296.96   12.00   2
  -5   1  -2  300.30   12.57   1
   5   1   2  303.87   12.02   2
  -5  -1  -2  312.08   12.76   1
   6   1   2  138.29    7.98   2
  -6   1  -2  128.30    7.90   1
  -6  -1  -2  131.77    8.29   1
   6  -1   2  128.51    7.87   2
  -7  -1  -2   56.87    6.87   1
   7  -1   2   66.13    6.70   2
  -7   1  -2   62.67    6.82   1
   7   1   2   71.11    6.73   2
  -8   1  -2   24.37    4.85   1
   8   1   2   21.27    4.60   2
  -8  -1  -2   20.85    4.70   1
   8  -1   2   12.68    4.11   2
   9   1   2    1.72    3.97   2
   9  -1   2   -1.76    3.44   2
  -9  -1  -2    1.33    3.24   1
  -9  -2   2   12.61    4.22   1
   9   2  -2   14.63    4.37   2
   8   2  -2   -0.04    2.36   2
   8  -2  -2    0.84    2.93   2
  -8   2   2    3.09    2.72   1
   8   2  -2   -1.30    1.99   1
   7  -2  -2   18.22    3.60   2
   7   2  -2   21.80    3.73   2
   7   2  -2   24.04    3.88   1
   7  -2  -2   17.20    3.57   1
   6   2  -2   39.70    4.44   1
   6   2  -2   44.01    4.18   2
   6  -2  -2   37.25    4.05   2
   6  -2  -2   34.23    3.97   1
   5   2  -2  248.45    9.22   2
   5  -2  -2  258.81    9.47   2
   5   2  -2  241.90    9.80   1
   5  -2  -2  245.09    9.58   1
   4  -2  -2    1.39    1.39   1
   4  -2  -2    0.33    1.63   2
   4   2  -2    2.44    1.47   1
   4   2  -2    0.87    1.49   2
   3  -2  -2  787.90   21.28   2
   3  -2  -2  792.18   22.52   1
   3   2  -2  796.04   22.93   1
   3   2  -2  808.70   21.24   2
   2  -2  -2  751.79   21.01   1
  -2   2   2  769.27   19.78   2
  -2  -2   2  762.48   20.60   3
  -2   2   2  776.96   20.94   3
   2   2  -2  745.83   21.37   1
   2   2  -2  774.74   19.59   2
  -1   2   2   29.39    1.95   3
  -1  -2   2   28.63    1.79   3
   1  -2  -2   30.90    1.83   1
   1   2  -2   29.50    1.93   1
   0   2   2   -0.10    0.65   2
   0  -2   2    0.18    0.65   2
   0  -2  -2    0.12    0.78   1
   0   2   2    0.64    0.81   3
   0  -2   2   -0.19    0.71   3
   0   2  -2    0.64    0.85   1
   1   2   2   28.80    2.21   3
   1  -2   2   29.26    2.34   2
  -1  -2  -2   28.32    2.39   1
  -1   2  -2   29.68    2.26   1
   1   2   2   30.04    2.24   2
   1  -2   2   30.57    2.35   3
   2  -2   2 1109.15   30.12   3
  -2   2  -2 1117.44   31.08   1
  -2  -2  -2 1087.71   31.24   1
   2   2   2 1126.78   29.87   3
   2   2   2 1103.11   29.56   2
   3   2   2  108.88    5.16   3
   3   2   2  118.74    5.63   2
   3  -2   2  123.08    5.65   3
  -3   2  -2  113.14    5.66   1
   3  -2   2  121.15    5.76   2
  -3  -2  -2  121.27    6.01   1
  -4  -2  -2    2.03    1.82   1
   4   2   2    1.27    1.72   2
   4  -2   2    2.95    1.65   3
  -4   2  -2    1.67    1.60   1
   4  -2   2    1.43    1.73   2
   4   2   2    1.37    1.37   3
  -5   2  -2  222.38   10.45   1
   5  -2   2  235.05   10.31   2
  -5  -2  -2  247.25   11.07   1
   5   2   2  242.48   10.28   2
  -6  -2  -2   54.94    6.20   1
   6   2   2   52.73    5.56   2
   6  -2   2   60.80    5.99   2
  -6   2  -2   55.16    5.82   1
   7  -2   2  242.15   11.75   2
  -7  -2  -2  239.33   12.35   1
  -7   2  -2  214.22   11.58   1
   7   2   2  242.29   11.60   2
  -8   2  -2    4.21    3.13   1
   8  -2   2    7.46    3.71   2
   8   2   2   11.01    3.84   2
  -8  -2  -2    7.26    3.27   1
  -9  -2  -2   10.05    3.97   1
   9  -2   2   -2.73    3.74   2
   9   2   2    3.22    4.07   2
   9   3  -2    4.09    3.26   2
  -9  -3   2    2.00    2.98   1
  -8   3   2    1.59    2.31   1
   8   3  -2    0.41    2.29   1
   8   3  -2    2.33    2.70   2
   8  -3  -2    1.39    3.00   2
   7   3  -2   25.38    4.05   1
   7  -3  -2   19.42    3.79   1
   7  -3  -2   31.78    4.32   2
   7   3  -2   22.63    3.77   2
   6  -3  -2    8.45    2.47   1
   6  -3  -2   15.11    2.97   2
   6   3  -2   12.81    2.86   1
   6   3  -2   22.68    3.25   2
   5  -3  -2  242.89    9.30   1
   5   3  -2  225.03    9.52   1
   5   3  -2  251.70    9.12   2
   5  -3  -2  232.56    9.05   2
   4  -3  -2  744.36   20.94   2
   4   3  -2  756.85   20.92   2
   4   3  -2  735.92   22.42   1
   4  -3  -2  760.13   21.92   1
   3   3  -2   52.78    3.19   1
   3   3  -2   40.86    2.69   2
   3  -3  -2   46.68    2.81   1
  -2   3   2  248.19    7.15   2
   2   3  -2  242.80    6.85   2
   2  -3  -2  246.68    7.54   1
   2   3  -2  234.61    7.96   1
  -2  -3   2  234.37    7.48   3
   1  -3  -2  183.13    5.87   1
  -1   3   2  191.35    5.30   2
   1   3  -2  182.68    6.23   1
  -1  -3   2  187.06    5.89   3
  -1   3   2  182.56    5.98   3
   0  -3  -2  355.85   10.52   1
   0   3   2  355.46    9.70   2
   0  -3   2  357.30    9.62   2
   0   3   2  355.27   10.12   3
   0   3  -2  347.94   10.56   1
  -1   3  -2   20.20    2.01   1
   1   3   2   24.52    2.02   3
   1  -3   2   19.69    2.14   3
   1   3   2   23.23    2.04   2
  -1  -3  -2   23.44    2.25   1
   1  -3   2   23.14    2.09   2
   2  -3   2  249.44    8.39   2
   2   3   2  240.45    8.07   3
  -2   3  -2  233.01    8.51   1
  -2  -3  -2  244.35    8.82   1
   2  -3   2  243.73    8.49   3
   2   3   2  232.08    8.20   2
   3   3   2   40.39    2.95   3
   3   3   2   36.15    3.31   2
   3  -3   2   45.05    3.72   2
  -3  -3  -2   36.38    3.69   1
   3  -3   2   37.94    3.39   3
  -3   3  -2   41.49    3.60   1
   4  -3   2    3.07    1.94   2
  -4   3  -2    0.98    1.55   1
   4   3   2    4.47    1.61   3
   4   3   2    1.19    1.73   2
   4  -3   2   -0.91    1.10   3
  -4  -3  -2    1.00    1.77   1
  -5  -3  -2  280.68   12.16   1
   5  -3   2  270.18   11.29   2
  -5   3  -2  278.11   11.66   1
   6  -3   2   94.78    6.90   2
  -6  -3  -2   95.77    7.01   1
   6   3   2   98.95    6.77   2
  -6   3  -2   81.57    6.34   1
  -7  -3  -2   25.00    4.99   1
   7  -3   2   23.54    4.71   2
  -7   3  -2   22.49    4.59   1
   7   3   2   24.15    4.39   2
  -8   3  -2   23.78    4.73   1
   8  -3   2   13.24    4.15   2
  -8  -3  -2   16.06    4.38   1
   8   3   2   22.88    4.56   2
   9  -3   2   -2.25    3.90   2
  -9  -3  -2    6.87    3.68   1
   9   3   2   -2.57    3.49   2
   9   4  -2    4.11    3.29   2
  -9  -4   2    0.74    3.14   1
  -9   4   2   -2.28    3.14   2
   8   4  -2   10.73    3.41   2
   8   4  -2    6.44    2.83   1
   7  -4  -2    1.72    2.29   1
   7   4  -2    2.94    2.40   1
   7   4  -2    0.75    2.38   2
   7  -4  -2    0.72    2.35   2
   6  -4  -2  100.60    6.08   2
   6  -4  -2  109.72    6.08   1
   6   4  -2   99.87    6.36   1
   6   4  -2  117.30    6.16   2
   5  -4  -2   31.83    3.54   2
   5  -4  -2   33.07    3.37   1
   5   4  -2   38.37    3.49   2
   5   4  -2   38.90    3.99   1
   4   4  -2   14.10    2.15   2
   4   4  -2   13.71    2.38   1
   4  -4  -2   16.71    2.21   1
   4  -4  -2   11.70    2.24   2
   3   4  -2  803.46   21.46   2
   3   4  -2  809.08   23.41   1
  -3  -4   2  824.37   22.20   3
  -3   4   2  792.55   21.72   2
   3  -4  -2  805.74   22.54   1
   2   4  -2  775.20   22.57   1
  -2  -4   2  815.22   21.52   3
   2  -4  -2  813.46   21.90   1
  -2   4   2  810.48   20.98   2
   2   4  -2  803.38   20.61   2
   1  -4  -2  349.71   10.06   1
   1   4  -2  340.28   10.54   1
  -1   4   2  357.58   10.21   3
  -1   4   2  345.15    9.47   2
  -1  -4   2  352.70   10.01   3
   0   4  -2   25.49    2.05   1
   0   4   2   22.68    1.67   3
   0   4  -2   26.44    1.84   2
   0  -4  -2   25.74    1.88   1
   0   4   2   23.38    1.74   2
   0  -4   2   22.55    1.88   3
   1  -4   2   20.05    2.22   3
  -1  -4  -2   21.14    2.11   1
   1   4   2   22.97    1.98   2
   1  -4   2   20.06    2.01   2
  -1   4  -2   18.41    1.99   1
   1   4   2   19.67    1.84   3
   2  -4   2 1441.33   38.46   2
  -2  -4  -2 1469.47   40.70   1
   2  -4   2 1474.41   39.34   3
  -2   4  -2 1486.88   40.29   1
   2   4   2 1485.02   38.71   3
   2   4   2 1467.78   38.33   2
   3   4   2   53.89    3.95   2
  -3   4  -2   41.88    3.56   1
   3  -4   2   47.32    3.54   3
   3  -4   2   55.72    4.11   2
   3   4   2   44.29    3.04   3
  -3  -4  -2   48.69    4.16   1
  -4   4  -2    2.73    1.75   1
  -4  -4  -2   -0.04    1.50   1
   4  -4   2    2.20    1.77   2
   4  -4   2    0.98    1.42   3
   4   4   2   -0.66    1.54   2
   4   4   2    1.01    1.38   3
   5  -4   2  148.26    8.10   2
   5   4   2  143.23    7.77   2
  -5   4  -2  172.31    8.49   1
  -5  -4  -2  171.33    8.89   1
   6  -4   2  101.94    7.04   2
   6   4   2   92.14    6.72   2
  -6   4  -2   86.43    6.48   1
  -6  -4  -2   90.10    6.84   1
  -7   4  -2   20.09    4.09   1
   7   4   2   25.51    4.43   2
  -7  -4  -2   28.33    5.07   1
   7  -4   2   26.10    5.24   2
   8   4   2    6.56    3.20   2
   8  -4   2    2.91    3.01   2
  -8  -4  -2    5.48    3.15   1
  -8   4  -2    7.87    3.35   1
  -9  -4  -2   -1.61    3.40   1
   9   4   2    0.62    3.77   2
   9  -4   2    3.57    3.93   2
  -9   5   2   -0.55    3.17   2
  -9  -5   2    2.66    3.17   1
   9   5  -2    7.89    3.27   2
   8   5  -2    4.76    2.46   1
   8   5  -2    5.66    2.96   2
  -8   5   2    5.73    3.00   2
   7   5  -2   32.55    4.31   2
   7   5  -2   35.29    4.75   1
   6   5  -2   12.83    2.68   2
   6   5  -2   10.23    2.74   1
   6  -5  -2    8.79    2.39   1
   5   5  -2  551.44   16.52   2
   5  -5  -2  527.54   16.88   1
   5   5  -2  522.95   17.68   1
   4   5  -2  247.51    8.62   2
   4   5  -2  242.72    9.57   1
   4  -5  -2  256.90    8.78   1
  -4   5   2  262.52    8.93   2
  -3  -5   2    7.22    1.47   3
   3   5  -2   11.32    1.90   1
   3   5  -2    5.39    1.39   2
  -3   5   2    5.25    1.54   2
   3  -5  -2    7.90    1.44   1
  -2  -5   2  809.88   21.47   3
   2  -5  -2  807.79   21.75   1
  -2   5   2  808.91   21.08   2
   2   5  -2  795.42   22.67   1
   2   5  -2  787.46   20.63   2
   1   5  -2 3366.73   88.91   1
   1   5  -2 3392.85   84.08   2
  -1  -5   2 3396.12   85.78   3
  -1   5   2 3457.02   86.02   3
  -1   5   2 3337.41   84.13   2
   1  -5  -2 3436.82   88.47   1
   0   5   2    0.47    0.81   3
   0   5  -2    1.19    0.86   1
   0   5  -2   -0.09    0.88   2
   0   5   2    2.01    0.92   2
   0  -5   2    1.34    0.93   3
   0  -5  -2    0.41    0.89   1
   1  -5   2   46.56    2.90   3
  -1  -5  -2   49.85    3.02   1
   1   5   2   41.40    2.73   2
  -1   5  -2   44.46    2.77   1
   1  -5   2   52.51    2.91   2
   1   5   2   52.57    2.65   3
   2  -5   2  275.91    9.17   2
  -2   5  -2  258.14    9.17   1
   2  -5   2  265.22    9.29   3
   2   5   2  278.62    8.71   3
  -2  -5  -2  270.81    9.66   1
   2   5   2  265.74    9.03   2
   3  -5   2   10.94    2.22   3
  -3   5  -2   11.92    2.22   1
   3  -5   2    8.71    2.33   2
   3   5   2   10.85    2.24   2
   3   5   2   11.04    1.87   3
  -3  -5  -2    7.28    2.13   1
   4  -5   2  126.11    6.33   3
   4  -5   2  129.47    6.56   2
  -4   5  -2  109.31    6.11   1
  -4  -5  -2  112.18    6.56   1
   4   5   2  115.46    5.54   3
   4   5   2  117.34    6.28   2
   5  -5   2   50.45    5.11   2
  -5  -5  -2   66.20    6.05   1
  -5   5  -2   63.66    4.91   1
   5   5   2   53.71    5.06   2
   6  -5   2    2.94    2.78   2
  -6  -5  -2    2.82    2.62   1
   6   5   2    0.75    2.52   2
  -6   5  -2    3.42    2.54   1
  -7  -5  -2    8.86    3.69   1
  -7   5  -2   10.71    3.21   1
   7  -5   2    2.46    3.44   2
   7   5   2   12.51    3.41   2
  -8  -5  -2    3.92    3.28   1
   8   5   2    5.04    3.06   2
   8  -5   2   -0.04    2.92   2
   9   5   2    2.24    3.74   2
  -9  -5  -2    1.60    3.07   1
  -9   6   2    4.10    3.40   2
   9   6  -2    1.62    3.03   2
   8   6  -2    1.47    2.57   1
   8   6  -2    0.73    2.69   2
  -7   6   2   28.84    4.41   2
   7   6  -2   22.93    3.77   2
   7   6  -2   13.76    3.19   1
   6  -6  -2   29.82    3.68   1
  -6   6   2   31.66    3.97   2
   6   6  -2   30.57    4.30   1
   6   6  -2   34.75    3.76   2
   5   6  -2   34.03    3.31   2
  -5   6   2   29.38    3.44   2
   5  -6  -2   21.16    2.84   1
   5   6  -2   19.45    3.23   1
  -4   6   2   20.36    2.64   2
   4   6  -2   24.58    2.57   2
   4   6  -2   21.16    2.94   1
   4  -6  -2   21.36    2.32   1
   3   6  -2  891.60   23.61   2
  -3  -6   2  912.21   24.14   3
  -3   6   2  870.24   23.99   2
   3   6  -2  884.42   25.75   1
   3  -6  -2  899.67   24.54   1
  -2  -6   2   -0.29    0.84   3
   2   6  -2   -0.06    0.83   2
  -2   6   2    1.29    1.03   2
   2  -6  -2    2.10    0.82   1
   2   6  -2    0.93    1.10   1
   2  -6  -2    2.12    0.82   1
  -1  -6   2 3435.85   85.01   3
   1   6  -2 3228.86   88.04   1
  -1   6   2 3413.43   85.26   3
   1  -6  -2 3389.61   87.63   1
   1   6  -2 3430.34   83.29   2
  -1   6   2 3297.58   83.46   2
   0   6  -2  316.54    9.60   1
   0   6   2  312.70    8.94   2
   0   6   2  301.76    8.98   3
   0  -6  -2  307.03    9.43   1
   0  -6   2  303.14    9.36   3
   0   6  -2  315.38    8.85   2
   1  -6   2  116.59    4.75   2
  -1  -6  -2  123.11    5.07   1
  -1   6  -2  118.38    4.82   1
   1   6   2  129.24    4.48   3
   1   6   2  119.37    4.78   2
   1  -6   2  127.99    5.09   3
  -2   6  -2   14.64    2.08   1
   2   6   2   18.48    2.33   2
  -2  -6  -2   17.40    2.50   1
   2   6   2   17.09    1.86   3
   2  -6   2   17.23    2.33   2
   2  -6   2   13.64    2.20   3
  -3   6  -2    3.80    1.57   1
   3  -6   2    5.63    1.80   3
   3   6   2    6.08    1.46   3
   3   6   2    4.08    1.69   2
   3  -6   2    3.52    1.92   2
  -3  -6  -2    3.19    1.71   1
   4   6   2    0.50    1.61   2
  -4  -6  -2    2.36    1.86   1
   4  -6   2    4.42    1.94   2
  -4   6  -2   -1.04    1.29   1
   4   6   2    3.89    1.52   3
   4  -6   2    3.21    1.66   3
   5  -6   2  154.03    8.34   2
   5   6   2  153.75    8.06   2
  -5   6  -2  199.01    8.82   1
  -5  -6  -2  167.98    8.99   1
   6  -6   2   60.24    5.93   2
  -6  -6  -2   46.15    5.88   1
  -6   6  -2   52.54    5.61   1
   6   6   2   60.35    5.86   2
   7  -6   2   15.01    4.37   2
   7   6   2   20.94    3.95   2
  -7   6  -2   15.19    3.66   1
  -7  -6  -2   11.83    3.87   1
   8   6   2    9.08    3.42   2
   8  -6   2    0.79    3.03   2
  -8  -6  -2    2.41    3.19   1
   9   6   2   12.57    4.57   2
  -9  -6  -2   24.32    5.36   1
 -10  -7   2    6.98    4.38   1
  -9   7   2    0.17    2.99   2
   9   7  -2    7.63    3.54   2
   8   7  -2    7.64    3.12   2
   8   7  -2    6.18    2.56   1
  -7   7   2   23.39    4.22   2
   7   7  -2   15.78    3.59   1
  -7   7   2   17.30    3.53   1
   7   7  -2   19.76    3.47   2
  -6   7   2   46.15    4.73   2
   6   7  -2   41.14    4.75   1
   6   7  -2   47.15    4.37   2
   6  -7  -2   45.87    4.18   1
  -5   7   2    9.22    2.53   2
   5   7  -2   11.24    2.38   2
   5   7  -2   12.06    2.68   1
   5  -7  -2   12.50    2.21   1
   4  -7  -2   22.13    2.28   1
  -4   7   2   24.02    2.76   2
  -4  -7   2   20.34    2.30   3
   4   7  -2   19.47    2.85   1
   4   7  -2   17.83    2.33   2
   3   7  -2  789.23   23.05   1
  -3  -7   2  795.29   21.30   3
   3  -7  -2  775.18   21.55   1
  -3   7   2  767.78   21.38   2
   3   7  -2  774.15   20.92   2
  -2  -7   2   71.53    3.10   3
   2   7  -2   67.07    3.65   1
  -2   7   2   74.13    3.42   2
   2   7  -2   68.49    3.05   2
   2  -7  -2   79.56    2.85   1
  -1  -7   2   58.81    2.76   3
   1   7  -2   60.35    3.28   1
   1  -7  -2   62.99    2.60   1
  -1   7   2   59.97    2.97   3
   1   7  -2   74.75    2.78   2
   0   7   2  220.07    6.96   2
   0   7  -2  227.76    6.91   2
   0   7  -2  216.15    7.31   1
   0  -7  -2  226.64    7.25   1
   0  -7   2  222.20    7.30   3
   1  -7   2   14.51    2.03   3
  -1   7  -2   17.50    2.05   2
   1   7   2   13.14    1.74   2
  -1  -7  -2   15.12    1.94   1
  -1   7  -2   15.72    1.78   1
   1   7   2   15.80    1.50   3
  -2  -7  -2   95.87    5.04   1
   2   7   2  112.33    4.36   3
   2   7   2  100.99    4.79   2
  -2   7  -2  105.33    4.77   1
   2  -7   2  112.17    5.19   3
   2  -7   2  100.82    4.92   2
  -3   7  -2  194.26    7.60   1
  -3  -7  -2  184.75    8.21   1
   3  -7   2  187.32    7.70   2
   3   7   2  169.44    7.24   2
   3   7   2  186.77    6.81   3
   3  -7   2  194.83    7.91   3
   4   7   2  105.96    5.12   3
   4  -7   2  104.72    5.98   2
   4  -7   2  105.48    5.94   3
  -4   7  -2  108.90    5.79   1
  -4  -7  -2  100.95    6.24   1
   4   7   2  100.53    5.79   2
  -5  -7  -2    6.23    2.79   1
   5  -7   2    2.46    2.54   2
  -5   7  -2    5.02    2.20   1
   5   7   2    4.21    2.27   2
  -6  -7  -2    5.42    2.74   1
  -6   7  -2    5.27    2.66   1
   6   7   2    5.23    2.81   2
   6  -7   2    4.87    2.81   2
   7   7   2   23.87    4.40   2
   7  -7   2   10.28    3.95   2
  -7   7  -2   15.18    3.63   1
  -7  -7  -2   16.33    4.31   1
   8   7   2   23.38    4.62   2
  -8  -7  -2   13.32    4.45   1
   9   7   2    6.81    3.68   2
  -9   7  -2    4.66    2.94   2
  -9  -7  -2    5.70    4.16   1
 -10  -8   2   -0.07    3.95   1
  -9   8   2    1.74    3.23   2
   9   8  -2    6.56    3.50   2
   8   8  -2   23.95    4.21   2
   8   8  -2   15.97    3.84   1
   7   8  -2    1.07    1.83   1
  -7   8   2    3.17    2.80   2
   7   8  -2    5.55    2.59   2
   6   8  -2    5.36    2.30   1
   6  -8  -2    3.08    1.92   1
  -6   8   2    3.69    2.43   2
   6   8  -2    3.51    2.18   2
   5  -8  -2    1.13    1.45   1
  -5   8   2    3.95    2.01   2
   5   8  -2    0.50    1.62   2
   5   8  -2    2.25    1.76   1
   4   8  -2   34.58    2.94   2
   4   8  -2   40.83    3.85   1
  -4   8   2   33.71    3.20   2
   4  -8  -2   33.59    2.66   1
  -4  -8   2   34.00    2.83   3
   3   8  -2    4.01    1.44   1
  -3   8   2    0.38    1.29   2
   3  -8  -2   -0.49    0.79   1
   3   8  -2   -0.18    1.12   2
  -3  -8   2    0.74    0.96   3
  -2  -8   2 2307.41   57.92   3
   2  -8  -2 2271.48   59.35   1
   2   8  -2 2216.34   60.73   1
   2   8  -2 2261.06   56.88   2
  -2   8   2 2305.76   57.44   2
  -1  -8   2 2681.78   69.23   3
  -1   8   2 2818.38   69.69   3
   1   8  -2 2753.58   67.97   2
   1   8  -2 2694.74   72.01   1
  -1   8   2 2696.03   68.25   2
   1  -8  -2 2748.41   71.30   1
   0   8  -2    3.88    1.38   2
   0   8   2    1.09    1.20   2
   0  -8   2    3.66    1.44   3
   0   8   2    1.89    1.06   3
   0   8  -2    2.19    1.15   1
   0  -8  -2    0.98    1.03   1
   1  -8   2    4.67    1.44   3
   1   8   2    2.37    0.97   3
  -1  -8  -2    5.69    1.52   1
  -1   8  -2    4.58    1.24   1
   1   8   2    3.77    1.33   2
  -1   8  -2    4.26    1.55   2
  -2   8  -2  364.25   11.65   1
   2   8   2  379.22   10.90   3
   2  -8   2  353.24   11.89   3
   2   8   2  371.63   11.61   2
  -2  -8  -2  361.23   12.35   1
  -3  -8  -2   26.62    3.39   1
   3   8   2   28.19    2.45   3
   3  -8   2   22.49    3.09   3
   3   8   2   37.23    3.44   2
  -3   8  -2   28.68    2.95   1
   3  -8   2   26.73    3.24   2
   4  -8   2   65.57    4.70   2
  -4   8  -2   64.38    4.40   1
   4   8   2   59.33    3.67   3
   4  -8   2   58.39    4.96   3
   4   8   2   61.53    4.81   2
  -4  -8  -2   68.27    5.57   1
   5  -8   2    7.19    2.72   2
  -5   8  -2   10.06    2.71   1
  -5  -8  -2   11.26    3.15   1
   5   8   2    7.22    2.76   2
   6  -8   2  194.35    9.93   2
  -6  -8  -2  203.87   10.78   1
  -6   8  -2  172.64    9.28   1
   6   8   2  191.34    9.71   2
   7  -8   2    3.40    3.31   2
  -7  -8  -2    3.16    2.75   1
   7   8   2    4.61    2.73   2
  -7   8  -2    2.29    2.35   1
  -8  -8  -2   59.37    7.91   1
   8   8   2   67.26    6.95   2
  -9   8  -2    3.25    2.83   2
  -9  -8  -2   -2.08    3.22   1
   9   8   2    0.56    3.37   2
 -10  -9   2    2.95    3.99   1
   9   9  -2    8.04    3.59   2
  -9   9   2    5.40    3.48   2
   8   9  -2   36.65    4.79   2
   8   9  -2   38.22    5.62   1
  -8   9   2   34.17    5.16   2
   7   9  -2   81.27    6.23   1
   7   9  -2   84.06    5.74   2
  -7   9   2   90.61    6.40   2
   6   9  -2   87.12    6.14   1
   6   9  -2  114.27    6.24   2
  -6   9   2  113.98    6.57   2
   5   9  -2  293.78   10.48   2
   5   9  -2  304.36   11.88   1
  -5   9   2  299.13   10.97   2
  -5  -9   2  292.00   10.13   3
   5  -9  -2  278.37   10.17   1
  -4  -9   2  527.28   15.28   3
  -4   9   2  530.52   15.97   2
   4  -9  -2  524.99   15.37   1
   4   9  -2  511.44   15.23   2
   4   9  -2  503.90   16.98   1
   3  -9  -2  245.96    7.34   1
   3   9  -2  239.14    8.99   1
  -3   9   2  233.70    8.17   2
   3   9  -2  228.65    7.64   2
  -3  -9   2  227.52    7.47   3
   2   9  -2 3192.51   79.17   2
  -2  -9   2 3197.59   80.41   3
   2  -9  -2 3216.51   82.76   1
  -2   9   2 3162.87   79.70   2
   2   9  -2 3135.79   84.14   1
   2  -9  -2 3177.96   82.73   1
  -1  -9   2  611.04   16.69   3
   1   9  -2  595.53   17.73   1
   1   9  -2  618.82   16.44   2
  -1   9   2  610.96   17.15   3
  -1   9   2  640.12   16.85   2
   1  -9  -2  619.34   16.84   1
   0   9  -2  224.41    7.25   1
   0   9   2  214.08    6.96   2
   0   9   2  191.57    6.50   3
   0   9  -2  210.74    6.87   2
   0  -9   2  209.51    7.07   3
   0  -9  -2  209.84    6.93   1
   1   9   2  942.61   24.95   2
  -1  -9  -2  912.60   26.26   1
   1   9   2  933.78   24.43   3
   1  -9   2  953.16   25.67   3
  -1   9  -2  948.31   25.86   1
  -1   9  -2  895.44   24.92   2
  -2   9  -2   20.50    2.32   1
   2   9   2   23.28    2.00   3
  -2   9  -2   30.55    2.97   2
   2   9   2   26.11    2.68   2
   2  -9   2   18.66    2.55   3
  -2  -9  -2   22.45    2.75   1
   3  -9   2   41.50    3.92   3
   3  -9   2   43.61    3.92   2
   3   9   2   39.61    2.65   3
  -3  -9  -2   45.34    4.19   1
  -3   9  -2   41.32    3.19   1
   3   9   2   38.94    3.63   2
   4  -9   2  187.13    8.52   2
   4   9   2  199.12    7.33   3
   4  -9   2  185.07    8.44   3
  -4  -9  -2  194.80    9.13   1
  -4   9  -2  183.68    8.03   1
   5   9   2  218.43    9.77   2
  -5  -9  -2  218.64   10.66   1
  -5   9  -2  225.76    9.76   1
   5  -9   2  207.49    9.92   2
   6  -9   2  104.29    7.17   2
  -6  -9  -2   96.85    8.15   1
   6   9   2   93.65    6.67   2
  -6   9  -2   91.31    6.47   1
   7   9   2   70.31    6.64   2
  -7  -9  -2   82.09    8.31   1
  -8   9  -2    1.91    2.78   2
  -8  -9  -2   -1.48    2.79   1
   8   9   2    7.99    3.12   2
  -9  -9  -2   -0.46    3.11   1
   9   9   2    8.90    3.79   2
  -9   9  -2    3.45    3.06   2
 -10 -10   2    0.25    4.40   1
 -10  10   2    6.08    3.44   2
  -9  10   2    4.66    3.32   2
   9  10  -2    3.91    3.15   2
   8  10  -2   20.04    3.87   2
  -8  10   2   14.46    3.88   2
   8  10  -2    7.91    3.03   1
  -7  10   2    7.69    3.04   2
   7  10  -2    3.89    2.44   1
   7  10  -2    5.29    2.62   2
  -6  10   2   54.96    5.25   2
   6  10  -2   61.65    4.97   2
   6  10  -2   53.01    5.41   1
  -6 -10   2   53.80    3.96   3
   5  10  -2  608.06   18.19   2
   5  10  -2  557.74   19.72   1
  -5 -10   2  605.69   17.78   3
   5 -10  -2  598.77   18.14   1
  -5  10   2  620.57   18.83   2
   4  10  -2   61.61    4.30   1
   4  10  -2   56.24    3.66   2
  -4 -10   2   55.07    3.31   3
   4 -10  -2   53.73    3.14   1
  -4  10   2   56.31    4.01   2
   3  10  -2  146.49    5.56   2
  -3  10   2  144.25    5.97   2
   3 -10  -2  140.07    4.79   1
  -3 -10   2  134.65    4.99   3
   3  10  -2  138.83    6.34   1
  -2 -10   2 1713.46   43.78   3
   2  10  -2 1709.89   43.33   2
   2 -10  -2 1719.60   44.74   1
   2  10  -2 1692.85   46.43   1
  -2  10   2 1697.33   43.91   2
  -1 -10   2  192.17    6.38   3
   1  10  -2  207.45    6.46   2
   1  10  -2  202.36    7.10   1
  -1  10   2  197.46    6.72   2
  -1  10   2  198.49    6.80   3
   1 -10  -2  203.14    6.13   1
   0  10  -2  208.49    6.82   2
   0  10   2  194.89    6.82   2
   0  10  -2  206.07    7.01   1
   0  10   2  202.67    6.39   3
   0 -10   2  205.27    6.96   3
   0 -10  -2  200.38    6.78   1
   1  10   2  125.63    5.19   2
   1  10   2  124.69    4.38   3
  -1  10  -2  115.32    4.90   1
  -1  10  -2  135.95    5.39   2
  -1 -10  -2  137.70    5.56   1
   1 -10   2  125.01    5.35   3
  -2 -10  -2   10.44    2.08   1
   2  10   2    9.52    2.05   2
  -2  10  -2    8.38    1.71   1
   2  10   2   11.40    1.53   3
   2 -10   2    7.27    1.87   3
  -2  10  -2    9.33    2.22   2
   3  10   2   49.78    2.89   3
  -3 -10  -2   48.07    4.36   1
   3 -10   2   49.57    4.25   3
   3  10   2   51.81    4.06   2
  -3  10  -2   48.40    3.49   1
  -3  10  -2   53.11    4.27   2
   4  10   2  122.92    5.43   3
  -4  10  -2  132.74    6.45   1
   4  10   2  124.13    6.41   2
   4 -10   2  122.40    6.62   3
  -4 -10  -2  128.18    7.30   1
  -5  10  -2  153.24    7.79   1
  -5 -10  -2  170.65    9.12   1
   5  10   2  158.70    8.19   2
  -6 -10  -2   25.30    4.68   1
   6  10   2   23.22    4.32   2
  -6  10  -2   24.73    4.16   1
  -7 -10  -2    3.59    2.90   1
  -7  10  -2    2.13    2.78   2
   7  10   2    5.37    2.91   2
   8  10   2   17.02    3.94   2
  -8 -10  -2    7.75    3.65   1
  -8  10  -2    6.60    3.36   2
  -9 -10  -2   -1.62    3.35   1
   9  10   2    5.08    3.70   2
  -9  10  -2   -1.04    2.73   2
 -10 -11   2    1.67    4.62   1
 -10  11   2    5.97    3.82   2
   9  11  -2   20.94    4.61   2
   9  11  -2   14.10    3.80   1
   8  11  -2   19.92    4.02   2
   8  11  -2   14.28    3.69   1
  -8  11   2   14.33    4.05   2
   7  11  -2   14.01    3.52   1
   7  11  -2   18.12    3.64   2
  -7  11   2   14.81    3.70   2
  -6  11   2   33.15    4.43   2
   6  11  -2   35.57    4.60   1
   6  11  -2   41.87    4.46   2
  -5 -11   2   97.89    4.74   3
   5 -11  -2   88.07    4.61   1
   5  11  -2   94.62    6.04   1
  -5  11   2   89.21    5.56   2
   5  11  -2   83.77    5.04   2
   4  11  -2  179.18    7.98   1
  -4 -11   2  173.69    6.37   3
   4 -11  -2  175.92    6.30   1
   4  11  -2  174.82    6.89   2
  -4  11   2  176.91    7.43   2
   3  11  -2  148.98    5.76   2
  -3 -11   2  165.04    5.39   3
  -3  11   2  141.49    6.19   2
   3  11  -2  144.60    6.64   1
   3 -11  -2  150.05    4.93   1
   2  11  -2  385.82   11.38   2
   2  11  -2  386.83   12.63   1
  -2  11   2  402.51   12.05   2
  -2 -11   2  389.92   11.07   3
  -1  11   2   35.76    2.64   2
   1  11  -2   38.77    2.45   2
   1 -11  -2   35.72    1.86   1
   1  11  -2   32.92    2.42   1
  -1 -11   2   33.43    2.16   3
   0  11   2 1548.26   40.31   2
   0  11  -2 1538.42   42.08   1
   0 -11  -2 1555.06   41.90   1
   0  11  -2 1621.99   40.27   2
   0  11   2 1561.30   40.39   3
   0 -11   2 1564.00   40.95   3
   1 -11   2    4.34    1.42   3
  -1  11  -2    5.84    1.35   1
   1  11   2    5.22    1.08   3
  -1  11  -2    4.50    1.63   2
  -1 -11  -2    3.06    1.25   1
   1  11   2    4.11    1.49   2
   2  11   2  315.27   10.81   2
   2 -11   2  353.49   11.54   3
  -2 -11  -2  335.82   11.73   1
   2  11   2  336.08    9.80   3
  -2  11  -2  321.97   11.01   2
  -2  11  -2  323.19   10.68   1
  -3  11  -2  308.73   11.20   2
  -3 -11  -2  295.35   11.76   1
   3  11   2  315.97   10.94   2
  -3  11  -2  320.56   10.79   1
   3  11   2  301.91    9.60   3
   3 -11   2  322.64   11.53   3
   4  11   2   63.47    3.59   3
   4 -11   2   63.17    5.19   3
  -4 -11  -2   64.22    5.72   1
  -4  11  -2   63.35    4.38   1
   4  11   2   60.40    4.41   2
  -4  11  -2   70.22    5.34   2
  -5 -11  -2   46.92    5.49   1
  -5  11  -2   50.79    5.22   2
  -5  11  -2   50.10    4.69   1
   5  11   2   46.76    4.91   2
  -6 -11  -2    4.69    2.93   1
   6  11   2    6.01    2.98   2
  -6  11  -2    7.72    3.08   2
  -6  11  -2    4.46    2.44   1
  -7  11  -2    0.96    3.06   2
  -7 -11  -2    1.48    2.49   1
   7  11   2    0.84    2.68   2
  -8 -11  -2   12.73    4.40   1
   8  11   2   14.51    3.99   2
  -8  11  -2   13.53    3.85   2
   9  11   2    9.36    3.84   2
  -9 -11  -2    5.17    4.12   1
  -9  11  -2    3.28    3.06   2
 -10  12   2    1.52    3.57   2
 -10 -12   2   -1.59    3.95   1
   9  12  -2   15.71    4.16   2
   9  12  -2   14.58    3.93   1
  -8  12   2    1.31    2.99   2
   8  12  -2    5.22    2.79   2
   8  12  -2    3.07    2.80   1
  -7  12   2    1.27    2.64   2
   7  12  -2    2.49    2.38   1
   7  12  -2    3.90    2.63   2
   6  12  -2   80.60    6.01   1
  -6  12   2   80.81    5.88   2
   6  12  -2   96.15    5.82   2
   5  12  -2   -0.34    1.57   2
  -5 -12   2   -0.13    1.30   3
   5  12  -2    1.74    1.73   1
  -5  12   2    1.58    2.04   2
   4 -12  -2  258.56    8.35   1
   4  12  -2  252.24    8.97   2
   4  12  -2  272.80   10.48   1
  -4  12   2  263.72    9.69   2
  -4 -12   2  247.51    8.35   3
   3 -12  -2   89.43    3.18   1
   3  12  -2   86.96    4.19   2
   3  12  -2   81.07    4.87   1
  -3 -12   2   93.29    3.64   3
  -3  12   2   78.57    4.57   2
   2  12  -2 9107.19  244.83   1
  -2 -12   2 9538.07  235.85   3
   2  12  -2 9673.83  232.21   2
  -2  12   2 9428.93  232.69   2
   1  12  -2    6.53    1.51   1
   1  12  -2    9.19    1.55   2
  -1  12   2    9.31    1.69   2
  -1 -12   2    7.53    1.32   3
   0  12  -2   77.85    3.89   2
   0  12  -2   81.73    3.76   1
   0  12   2   75.36    3.87   2
   0 -12  -2   76.32    3.53   1
   0  12   2   76.08    3.30   3
   0 -12   2   77.37    3.78   3
  -1  12  -2  172.95    6.15   1
  -1  12  -2  155.67    6.36   2
   1 -12   2  171.58    6.64   3
  -1 -12  -2  163.53    6.52   1
   1  12   2  161.76    5.29   3
   1  12   2  170.70    6.44   2
   2  12   2    9.63    1.37   3
  -2  12  -2    8.76    1.68   1
  -2  12  -2    8.13    2.17   2
   2 -12   2    6.59    1.85   3
   2  12   2    6.61    1.87   2
  -2 -12  -2    7.30    1.99   1
  -3  12  -2   67.39    4.13   1
   3 -12   2   74.15    4.75   3
  -3 -12  -2   73.12    4.99   1
  -3  12  -2   73.90    4.88   2
   3  12   2   81.14    4.87   2
   3  12   2   82.71    3.59   3
  -4  12  -2   14.34    3.08   2
  -4  12  -2   22.64    2.99   1
   4  12   2   23.47    2.39   3
   4 -12   2   21.29    3.43   3
   4  12   2   16.70    2.92   2
  -4 -12  -2   17.92    3.45   1
   5  12   2   86.04    5.90   2
  -5  12  -2   69.35    5.17   1
  -5  12  -2   82.83    6.49   2
  -5 -12  -2   77.55    6.78   1
  -6  12  -2   77.45    6.99   2
  -6 -12  -2   69.51    7.35   1
   6  12   2   77.46    6.61   2
  -6  12  -2   71.54    6.08   1
  -7 -12  -2    4.50    2.88   1
   7  12   2    4.76    3.01   2
  -7  12  -2   -0.42    3.15   2
  -8  12  -2    7.60    3.34   2
  -8 -12  -2    5.88    3.60   1
   8  12   2   10.37    3.56   2
  -9  12  -2   -2.66    2.63   2
   9  12   2   13.91    4.23   2
  -9 -12  -2    0.96    3.95   1
 -10 -13   2    2.49    4.33   1
 -10  13   2    3.66    3.65   2
   9  13  -2    1.55    2.48   1
   9  13  -2   10.45    3.56   2
   8  13  -2    2.17    2.45   1
   8  13  -2    2.70    2.48   2
  -8  13   2    7.89    3.40   2
   7  13  -2   47.41    5.02   2
  -7  13   2   51.27    5.65   2
   7  13  -2   50.36    6.04   1
   6  13  -2   27.26    3.68   2
   6  13  -2   25.38    3.99   1
  -6  13   2   26.02    4.05   2
  -5  13   2   26.81    3.68   2
  -5  13   2   29.07    2.67   1
  -5 -13   2   26.29    2.67   3
   5  13  -2   27.12    3.22   2
   5  13  -2   23.22    3.71   1
   4  13  -2  139.05    7.01   1
  -4  13   2  143.65    6.74   2
  -4 -13   2  140.25    5.33   3
   4  13  -2  143.05    6.21   2
   3  13  -2    9.53    1.85   2
   3  13  -2    9.79    2.25   1
   3 -13  -2    8.61    0.98   1
  -3  13   2    9.77    2.12   2
  -3 -13   2    8.93    1.33   3
  -2  13   2  261.23    9.34   2
   2  13  -2  280.78    8.86   2
   2  13  -2  284.74    9.89   1
  -2 -13   2  279.90    8.23   3
   1  13  -2  416.75   12.95   1
   1  13  -2  423.39   12.20   2
  -1  13   2  419.85   12.55   2
  -1 -13   2  402.90   11.93   3
   1 -13  -2  414.26   11.76   1
   0  13  -2  193.96    7.09   2
   0  13   2  198.43    7.19   2
   0  13   2  216.39    6.62   3
   0 -13  -2  203.87    6.93   1
   0 -13   2  197.47    7.05   3
   0  13  -2  207.19    7.16   1
   1 -13   2   16.10    2.34   3
   1  13   2   17.28    1.49   3
  -1  13  -2   15.76    1.90   1
   1  13   2   18.24    2.30   2
  -1 -13  -2   14.27    2.10   1
  -1  13  -2   16.83    2.31   2
  -2  13  -2  180.76    6.67   1
   2 -13   2  170.57    7.25   3
  -2 -13  -2  176.51    7.61   1
  -2  13  -2  175.76    7.31   2
   2  13   2  173.47    5.74   3
   2  13   2  170.23    7.03   2
   3 -13   2  201.83    8.46   3
   3  13   2  195.16    8.05   2
   3  13   2  192.18    6.48   3
  -3  13  -2  184.93    8.12   2
  -3 -13  -2  189.09    8.68   1
  -3  13  -2  184.54    7.44   1
  -4 -13  -2   67.95    5.88   1
   4 -13   2   67.74    4.93   3
  -4  13  -2   57.48    5.18   2
  -4  13  -2   63.87    4.41   1
   4  13   2   73.26    5.00   2
   4  13   2   79.33    3.79   3
  -5  13  -2  358.19   13.84   2
  -5 -13  -2  352.88   14.73   1
  -5  13  -2  327.91   12.85   1
  -6 -13  -2   14.76    3.99   1
  -6  13  -2   12.90    3.75   2
   6  13   2   15.27    3.66   2
  -7 -13  -2   -0.21    2.33   1
   7  13   2    6.36    2.84   2
  -7  13  -2    3.05    3.08   2
   8  13   2    5.84    3.20   2
  -8  13  -2    0.35    2.61   2
  -8 -13  -2    5.24    3.28   1
  -9  13  -2    0.07    2.83   2
  -9 -13  -2   -1.77    3.31   1
   9  13   2    6.30    3.53   2
 -10 -14   2    1.85    3.93   1
 -10  14   2    4.56    3.77   2
  -9  14   2    2.74    3.05   2
   9  14  -2    2.02    2.62   1
  -8  14   2   15.63    3.82   2
   8  14  -2   15.57    3.61   2
   8  14  -2   10.69    3.54   1
   7  14  -2    2.61    2.49   1
  -7  14   2    1.65    2.45   2
   7  14  -2    5.23    2.56   2
  -6  14   2   48.05    5.17   2
   6  14  -2   57.91    4.89   2
   6  14  -2   47.48    5.42   1
  -5  14   2  429.09   15.16   2
   5  14  -2  455.82   16.46   1
   5  14  -2  452.40   14.64   2
  -5 -14   2  444.70   13.54   3
  -4  14   2   19.43    3.11   2
   4  14  -2   28.67    3.63   1
   4  14  -2   22.09    2.75   2
  -4 -14   2   23.46    2.08   3
  -4  14   2   23.79    1.95   1
   3  14  -2  172.81    7.60   1
  -3  14   2  173.13    7.17   2
  -3 -14   2  168.02    5.61   3
   3  14  -2  168.63    6.58   2
   2  14  -2  294.15   10.41   1
  -2  14   2  295.42   10.00   2
  -2 -14   2  300.70    8.67   3
   2  14  -2  292.47    9.43   2
   1 -14  -2 1024.89   27.45   1
  -1  14   2 1014.11   27.60   2
   1  14  -2 1016.98   28.73   1
  -1 -14   2 1026.87   27.15   3
   1  14  -2 1034.67   27.26   2
   0  14  -2  404.74   12.69   1
   0  14   2  406.70   12.60   2
   0  14  -2  419.05   12.51   2
   0 -14   2  399.88   12.45   3
   0 -14  -2  410.99   12.51   1
   0  14   2  443.85   11.97   3
  -1  14  -2   13.01    1.80   1
  -1  14  -2    9.54    2.09   2
   1 -14   2   11.93    2.03   3
   1  14   2   10.29    2.00   2
   1  14   2   12.13    1.34   3
  -1 -14  -2   12.29    2.07   1
  -2  14  -2  213.97    7.74   1
   2 -14   2  211.61    8.49   3
   2  14   2  213.45    6.79   3
   2  14   2  213.37    8.25   2
  -2 -14  -2  225.02    8.93   1
  -2  14  -2  224.60    8.54   2
   3  14   2   17.69    1.80   3
  -3  14  -2   22.37    3.22   2
   3 -14   2   26.22    3.46   3
  -3  14  -2   28.27    2.79   1
   3  14   2   23.48    3.09   2
  -3 -14  -2   14.71    2.88   1
   4  14   2  100.65    6.00   2
  -4  14  -2   94.56    6.12   2
   4 -14   2  104.07    6.30   3
  -4 -14  -2  109.56    6.83   1
   4  14   2  104.37    4.51   3
  -4  14  -2  107.29    5.60   1
  -5 -14  -2  240.32   11.38   1
  -5  14  -2  204.21   10.04   2
   5  14   2  213.80    9.87   2
  -5  14  -2  229.66    9.73   1
  -6 -14  -2   96.03    8.35   1
   6  14   2   79.57    6.78   2
  -6  14  -2   91.85    7.57   2
   7  14   2    8.11    3.02   2
  -7  14  -2   29.03    5.18   2
  -7 -14  -2   11.94    3.69   1
  -8 -14  -2   11.91    4.31   1
   8  14   2   11.81    4.08   2
  -8  14  -2    6.80    3.21   2
  -9 -14  -2    3.07    3.95   1
  -9  14  -2   -2.16    2.73   2
   9  14   2    6.31    3.41   2
 -10  15   2    2.57    3.48   2
 -10 -15   2   20.71    6.49   1
  -9  15   2    3.38    3.21   2
   9  15  -2   -2.97    2.72   1
  -8  15   2    1.07    2.74   2
   8  15  -2    0.60    2.65   2
   8  15  -2    4.86    2.85   1
   7  15  -2   -0.35    2.25   2
   7  15  -2   -1.60    1.83   1
  -7  15   2   -1.28    2.45   2
  -6  15   2   43.01    4.86   2
   6  15  -2   40.14    4.30   2
   6  15  -2   36.77    4.88   1
  -5  15   2  200.50    9.05   2
   5  15  -2  202.54    8.41   2
   5  15  -2  210.02    9.82   1
   4  15  -2  274.26   11.00   1
  -4  15   2  278.58   10.38   2
  -4 -15   2  279.84    8.57   3
  -4  15   2  260.87    8.26   1
   4  15  -2  258.84    9.55   2
  -3 -15   2  854.95   21.64   3
   3  15  -2  836.11   22.69   2
   3  15  -2  779.96   24.57   1
  -3  15   2  780.93   23.21   2
   2  15  -2   58.09    3.70   1
   2  15  -2   51.99    3.32   2
  -2  15   2   54.51    3.76   2
  -2 -15   2   52.49    2.59   3
   1  15  -2  507.31   15.51   1
  -1  15   2  514.26   15.14   2
  -1 -15   2  527.45   14.41   3
   1  15  -2  464.77   14.57   2
   1 -15  -2  517.93   14.20   1
   0  15   2  287.25    8.52   3
   0  15  -2  276.66    9.06   1
   0 -15   2  272.18    8.97   3
   0  15   2  262.96    9.21   2
   0  15  -2  267.44    9.14   2
   0 -15  -2  273.14    8.92   1
  -1 -15  -2  297.34   10.40   1
   1  15   2  313.12    8.82   3
  -1  15  -2  312.73    9.87   1
   1 -15   2  296.84   10.28   3
   1  15   2  310.36   10.25   2
  -1  15  -2  287.42   10.22   2
   2  15   2   33.78    2.35   3
   2 -15   2   53.09    4.15   3
  -2  15  -2   44.79    3.87   2
   2  15   2   45.54    3.75   2
  -2 -15  -2   42.96    3.93   1
  -2  15  -2   41.71    2.93   1
   3  15   2    1.10    0.88   3
  -3  15  -2    2.27    1.85   2
   3  15   2    0.90    1.50   2
   3 -15   2    0.00    1.41   3
  -3 -15  -2   -0.26    1.55   1
  -3  15  -2    1.04    1.17   1
  -4  15  -2   77.08    5.53   2
   4  15   2   78.70    5.35   2
  -4  15  -2   78.34    4.73   1
  -4 -15  -2   74.41    5.74   1
   4 -15   2   79.86    5.41   3
   5  15   2   61.29    5.40   2
  -5  15  -2   63.58    6.01   2
  -5  15  -2   66.56    5.13   1
  -5 -15  -2   55.35    6.10   1
  -6  15  -2    0.43    2.64   2
  -6 -15  -2    0.87    2.46   1
   6  15   2    2.60    2.84   2
  -7 -15  -2   14.38    4.37   1
  -7  15  -2   18.98    4.16   2
   7  15   2   17.10    3.85   2
  -8 -15  -2    3.25    3.29   1
  -8  15  -2    4.23    3.12   2
   8  15   2    0.03    2.96   2
   9  15   2    1.78    3.06   2
  -9  15  -2    0.61    3.13   2
  -9 -15  -2    1.36    3.54   1
 -10 -16   2   -1.39    4.25   1
 -10  16   2    0.23    3.21   2
  -9  16   2   19.76    4.43   2
   9  16  -2   25.20    5.12   1
  -8  16   2   28.96    4.94   2
   8  16  -2   31.10    5.23   1
   8  16  -2   29.91    4.78   2
   7  16  -2   61.11    5.56   2
   7  16  -2   60.91    6.83   1
  -7  16   2   55.84    6.02   2
  -6  16   2   71.43    6.03   2
   6  16  -2   70.30    5.14   2
   6  16  -2   76.72    5.87   1
   5  16  -2   23.99    3.31   2
   5  16  -2   25.90    4.14   1
  -5  16   2   26.26    3.88   2
  -4  16   2   44.51    4.18   2
   4  16  -2   44.64    3.75   2
   4  16  -2   38.69    4.28   1
  -4 -16   2   41.06    2.48   3
   3  16  -2   19.38    2.42   2
   3  16  -2   18.22    2.86   1
  -3 -16   2   17.15    1.61   3
  -3  16   2   19.46    2.93   2
  -2  16   2  268.10    9.48   2
   2  16  -2  259.11    9.72   1
   2  16  -2  268.27    8.97   2
  -2 -16   2  267.93    8.00   3
   1  16  -2  125.83    5.43   2
   1 -16  -2  122.94    4.43   1
  -1  16   2  128.71    5.72   2
  -1 -16   2  131.01    4.91   3
   1  16  -2  131.99    5.56   1
   0  16  -2   86.34    4.52   2
   0  16   2   91.18    3.84   3
   0  16   2   90.69    4.66   2
   0  16  -2   90.02    4.20   1
   0 -16  -2   85.65    4.03   1
   0 -16   2   94.33    4.32   3
   1  16   2   49.47    2.44   3
   1  16   2   51.55    3.69   2
  -1 -16  -2   58.74    3.64   1
  -1  16  -2   52.83    3.05   1
   1 -16   2   49.49    3.41   3
  -1  16  -2   51.03    3.87   2
   2  16   2  230.52    8.85   2
  -2 -16  -2  247.19    9.63   1
   2  16   2  229.50    7.06   3
  -2  16  -2  222.04    8.12   1
  -2  16  -2  234.24    9.13   2
   2 -16   2  239.36    9.29   3
   3  16   2   -0.01    1.47   2
   3 -16   2   -1.58    1.18   3
  -3  16  -2    0.37    1.12   1
   3  16   2    1.91    0.89   3
  -3  16  -2   -2.24    1.62   2
  -3 -16  -2    1.18    1.63   1
   4  16   2   18.42    3.27   2
  -4 -16  -2   15.62    3.52   1
   4 -16   2   23.78    3.68   3
  -4  16  -2   20.85    2.91   1
  -4  16  -2   21.97    3.77   2
   5  16   2    8.20    2.73   2
  -5 -16  -2    1.90    2.36   1
  -5  16  -2    5.21    2.79   2
  -6  16  -2   85.27    7.43   2
   6  16   2   77.24    6.77   2
  -6 -16  -2   95.34    8.34   1
   7  16   2    5.74    2.73   2
  -7 -16  -2    0.28    2.83   1
  -7  16  -2    3.61    2.99   2
  -8  16  -2    3.62    3.02   2
  -8 -16  -2    0.70    2.99   1
   8  16   2    3.24    3.42   2
   9  16   2   10.99    4.24   2
  -9 -16  -2   -1.02    3.94   1
  -9  16  -2   -1.48    2.74   2
 -10  17   2    0.90    3.33   2
 -10 -17   2    8.66    4.93   1
   9  17  -2    2.13    2.80   1
  -9  17   2    1.34    2.98   2
   8  17  -2    2.93    2.59   1
  -8  17   2    6.89    3.16   2
   8  17  -2    4.22    2.80   2
   7  17  -2   11.10    3.47   1
   7  17  -2    5.09    2.56   2
  -7  17   2    8.63    3.22   2
   6  17  -2   51.69    5.79   1
  -6  17   2   52.86    5.48   2
   6  17  -2   58.42    4.86   2
   5  17  -2    1.78    1.87   2
  -5  17   2   -0.27    2.08   2
   5  17  -2    1.33    1.78   1
   4  17  -2   -0.97    1.29   1
  -4 -17   2   -0.33    0.93   3
   4  17  -2    1.95    1.74   2
  -4  17   2    2.67    1.94   2
   3  17  -2   25.34    3.29   1
  -3  17   2   23.48    3.13   2
  -3 -17   2   25.40    1.76   3
   3  17  -2   27.21    2.85   2
  -2  17   2  437.84   14.05   2
   2  17  -2  441.78   13.53   2
  -2 -17   2  441.42   12.45   3
   2  17  -2  455.57   14.64   1
   1 -17  -2   11.92    1.42   1
   1  17  -2   21.43    2.43   2
  -1  17   2   17.85    2.52   2
   1  17  -2   14.63    2.21   1
  -1 -17   2   13.57    1.75   3
   0  17   2   49.12    3.58   2
   0  17  -2   49.51    3.07   1
   0  17  -2   48.05    3.43   2
   0 -17  -2   50.69    2.92   1
   0  17   2   49.50    2.73   3
   0 -17   2   49.48    3.14   3
   1 -17   2    1.60    1.45   3
   1  17   2    1.22    0.90   3
  -1  17  -2    2.60    1.72   2
  -1  17  -2   -0.14    1.05   1
   1  17   2    1.24    1.47   2
  -1 -17  -2    1.96    1.35   1
   2  17   2  105.26    5.42   2
  -2  17  -2   94.26    5.48   2
   2  17   2   95.51    3.64   3
   2 -17   2  101.76    5.56   3
  -2  17  -2  102.06    4.64   1
   3  17   2    6.71    2.15   2
  -3  17  -2    3.77    1.51   1
   3 -17   2    8.92    2.36   3
  -3 -17  -2    5.24    2.13   1
   3  17   2    6.46    1.20   3
  -3  17  -2    2.01    2.09   2
   4 -17   2  450.27   16.39   3
  -4  17  -2  462.43   16.25   2
  -4  17  -2  457.71   15.12   1
  -4 -17  -2  475.63   17.48   1
   4  17   2  456.17   15.70   2
  -5 -17  -2  111.61    7.81   1
  -5  17  -2   99.76    7.07   2
   5  17   2  115.93    7.06   2
  -6 -17  -2   28.04    5.00   1
  -6  17  -2   30.37    5.02   2
   6  17   2   34.20    4.94   2
   7  17   2   11.14    3.44   2
  -7 -17  -2   13.48    4.20   1
  -7  17  -2    5.85    3.60   2
   8  17   2   -0.88    3.18   2
  -8  17  -2    4.40    3.03   2
  -8 -17  -2   11.37    4.38   1
   9  17   2    4.02    3.79   2
  -9  17  -2    0.82    2.78   2
 -10 -18   2    6.02    4.96   1
 -10  18   2    0.43    3.34   2
  -9  18   2   10.47    3.81   2
   9  18  -2    9.84    3.77   1
   8  18  -2    2.37    2.85   1
   8  18  -2   10.15    3.36   2
  -8  18   2    4.48    3.09   2
   7  18  -2    3.46    2.63   2
   7  18  -2   -0.47    2.19   1
  -7  18   2    1.94    2.78   2
  -6  18   2    0.05    2.47   2
   6  18  -2    3.75    2.13   2
   6  18  -2   -0.97    1.86   1
   5  18  -2  178.67    7.77   2
  -5  18   2  163.01    8.31   2
   5  18  -2  167.60    8.74   1
  -4  18   2   36.45    3.98   2
   4  18  -2   36.07    4.33   1
   4  18  -2   36.00    3.53   2
   3  18  -2   10.37    2.27   1
  -3  18   2    9.16    2.45   2
   3  18  -2    6.55    1.90   2
  -3 -18   2    6.30    1.14   3
  -2  18   2  136.75    6.34   2
   2  18  -2  129.22    5.73   2
  -2 -18   2  127.27    4.65   3
   2  18  -2  133.73    6.23   1
   1 -18  -2  799.48   21.70   1
   1  18  -2  779.18   23.09   1
   1  18  -2  789.28   22.25   2
  -1  18   2  780.91   22.62   2
  -1 -18   2  809.97   21.65   3
   0  18   2  127.28    5.03   3
   0  18   2  149.21    6.33   2
   0 -18   2  121.53    5.46   3
   0 -18  -2  137.60    5.46   1
   0  18  -2  132.77    5.58   1
   0  18  -2  148.07    6.14   2
   1  18   2  727.38   21.56   2
   1 -18   2  747.78   21.74   3
  -1 -18  -2  743.94   22.27   1
  -1  18  -2  720.71   21.60   2
  -1  18  -2  781.46   21.46   1
   1  18   2  751.97   19.92   3
  -2  18  -2  245.25    9.52   2
   2  18   2  231.98    9.12   2
   2  18   2  238.03    7.04   3
  -2  18  -2  229.15    8.24   1
   2 -18   2  240.20    9.47   3
   3  18   2    1.17    1.69   2
  -3  18  -2    1.45    1.89   2
  -3  18  -2    4.57    1.52   1
  -3 -18  -2    0.42    1.57   1
   3 -18   2    2.46    1.78   3
   4 -18   2   19.61    3.54   3
   4  18   2   20.15    3.48   2
  -4  18  -2   19.95    3.64   2
  -4  18  -2   20.69    2.84   1
  -4 -18  -2   19.80    3.76   1
  -5  18  -2  151.90    8.68   2
  -5 -18  -2  150.93    9.31   1
   5  18   2  169.66    8.63   2
   6  18   2    5.54    2.89   2
  -6  18  -2    3.27    3.05   2
  -6 -18  -2    0.43    2.34   1
  -7 -18  -2   -0.52    2.54   1
   7  18   2    1.94    2.56   2
  -7  18  -2    0.41    2.70   2
  -8 -18  -2    7.45    3.59   1
  -8  18  -2    2.36    2.71   2
   8  18   2    5.71    3.61   2
   9  18   2    2.33    3.66   2
  -9 -18  -2    0.38    4.05   1
  -9  18  -2    2.07    3.05   2
 -10  19   2    1.96    3.41   2
   9  19  -2    3.59    2.75   1
  -9  19   2   -0.74    3.23   2
   8  19  -2    2.77    2.61   1
   8  19  -2   12.22    3.29   2
  -8  19   2    3.87    3.13   2
   7  19  -2   11.52    3.40   1
   7  19  -2   12.91    3.44   2
  -7  19   2   15.40    3.98   2
   6  19  -2    9.68    3.07   1
   6  19  -2   11.71    3.22   2
  -6  19   2   14.71    3.57   2
   5  19  -2   50.10    4.49   2
   5  19  -2   47.31    5.37   1
  -5  19   2   51.03    5.07   2
   4  19  -2  108.78    6.48   1
  -4  19   2  120.25    6.54   2
   4  19  -2  113.26    5.78   2
  -3 -19   2  237.01    6.97   3
  -3  19   2  238.88    9.48   2
   3  19  -2  228.43    8.66   2
   3  19  -2  230.16    9.52   1
   2  19  -2   56.32    3.81   1
  -2 -19   2   49.87    2.65   3
  -2  19   2   61.04    4.46   2
   2  19  -2   52.99    3.62   2
   1 -19  -2  127.63    4.74   1
   1  19  -2  131.42    5.81   1
  -1 -19   2  122.80    5.02   3
   1  19  -2  136.66    5.95   2
  -1  19   2  145.28    6.37   2
   0  19   2  332.32   11.36   2
   0  19  -2  327.32   10.86   1
   0  19  -2  338.06   11.22   2
   0 -19  -2  322.46   10.71   1
   0  19   2  338.13   10.21   3
   0 -19   2  337.31   10.81   3
  -1  19  -2  676.44   20.03   1
   1  19   2  698.36   18.63   3
   1 -19   2  703.65   20.54   3
   1  19   2  687.36   20.42   2
  -1  19  -2  694.12   20.54   2
  -2  19  -2   -1.53    0.91   1
   2 -19   2    1.19    1.57   3
   2  19   2   -0.51    0.84   3
  -2  19  -2   -0.16    1.63   2
   2  19   2    1.03    1.50   2
  -3  19  -2    7.91    1.82   1
   3  19   2    7.10    2.29   2
  -3  19  -2    6.87    2.42   2
   3 -19   2    7.13    2.26   3
   4  19   2    5.14    2.41   2
  -4 -19  -2    6.48    2.55   1
  -4  19  -2    7.56    1.96   1
  -4  19  -2    6.15    2.59   2
  -5 -19  -2   98.02    7.29   1
  -5  19  -2   95.51    7.39   2
   5  19   2   94.71    6.52   2
   6  19   2   47.07    5.55   2
  -6  19  -2   49.04    6.22   2
  -6 -19  -2   39.48    6.00   1
   7  19   2   25.03    4.80   2
  -7 -19  -2   15.79    4.25   1
  -7  19  -2   16.03    4.23   2
  -8 -19  -2   -0.83    2.65   1
   8  19   2    2.86    3.02   2
  -8  19  -2   -1.78    2.43   2
  -9  19  -2    0.04    2.49   2
  -9 -19  -2   -0.79    3.69   1
   9  19   2    7.99    4.04   2
  -9  20   2    1.43    3.29   2
   9  20  -2    5.66    3.32   1
   8  20  -2    6.21    3.09   2
   8  20  -2    5.61    2.75   1
  -8  20   2    8.02    3.59   2
  -7  20   2   25.04    4.62   2
   7  20  -2   16.60    3.73   1
   7  20  -2   18.09    3.83   2
   6  20  -2   32.42    4.84   1
   6  20  -2   31.38    4.36   2
  -6  20   2   31.15    4.70   2
   5  20  -2   30.09    3.75   2
  -5  20   2   29.67    4.30   2
   5  20  -2   23.66    3.94   1
   4  20  -2  100.39    6.25   1
  -4  20   2  101.82    6.16   2
   4  20  -2  105.67    5.55   2
   3  20  -2   91.01    5.55   1
   3  20  -2   93.04    5.05   2
  -3  20   2   91.74    5.57   2
  -3 -20   2   97.06    3.42   3
   2  20  -2    4.68    1.75   1
   2  20  -2    7.81    2.00   2
  -2  20   2   10.92    2.45   2
  -2 -20   2    6.06    1.22   3
  -1  20   2   86.80    5.05   2
   1 -20  -2   87.57    3.72   1
   1  20  -2   95.40    4.85   1
  -1 -20   2   93.48    4.18   3
   1  20  -2   99.16    5.02   2
   0  20   2  196.79    6.78   3
   0  20  -2  189.96    7.79   2
   0  20  -2  199.71    7.35   1
   0 -20   2  179.72    7.18   3
   0 -20  -2  200.64    7.26   1
   0  20   2  201.92    8.05   2
  -1  20  -2   11.56    1.96   1
   1 -20   2    7.49    1.95   3
   1  20   2    9.83    2.32   2
   1  20   2    8.21    1.38   3
  -1  20  -2    7.87    2.19   2
   2  20   2   45.23    4.02   2
   2 -20   2   36.82    3.92   3
   2  20   2   38.62    2.03   3
  -2  20  -2   40.17    2.85   1
  -2  20  -2   44.39    4.22   2
   3 -20   2   41.59    4.47   3
   3  20   2   43.20    4.20   2
  -3  20  -2   40.68    4.42   2
  -3  20  -2   38.38    3.00   1
   4  20   2    5.05    2.55   2
  -4  20  -2    8.60    2.82   2
  -4 -20  -2    4.93    2.42   1
  -5 -20  -2    1.39    2.33   1
   5  20   2    3.55    2.55   2
  -5  20  -2   -0.54    2.51   2
  -6 -20  -2   28.63    5.32   1
   6  20   2   34.14    5.08   2
  -6  20  -2   42.23    5.80   2
   7  20   2   -0.17    2.59   2
  -7 -20  -2    1.43    2.70   1
  -7  20  -2    2.58    3.05   2
  -8  20  -2    3.45    2.65   2
  -8 -20  -2    8.92    4.21   1
   8  20   2    7.50    3.38   2
   9  20   2    5.11    4.10   2
  -9  20  -2    2.23    2.99   2
  -9 -20  -2    2.14    4.00   1
   9  21  -2    3.71    3.12   1
  -9  21   2    6.50    3.58   2
  -8  21   2    2.33    2.95   2
   8  21  -2    2.18    2.93   2
   8  21  -2    0.43    2.37   1
  -7  21   2    9.68    3.56   2
   7  21  -2   11.29    3.27   2
   7  21  -2    5.92    2.75   1
   6  21  -2   10.93    3.09   1
  -6  21   2   16.43    3.65   2
   6  21  -2   13.09    3.29   2
  -5  21   2    8.63    2.89   2
   5  21  -2   12.57    2.86   2
   5  21  -2    5.81    2.45   1
   4  21  -2  169.11    8.51   1
  -4  21   2  168.55    8.27   2
   4  21  -2  180.49    7.73   2
   3  21  -2  352.46   13.33   1
   3  21  -2  364.43   12.33   2
  -3  21   2  379.66   13.15   2
   2  21  -2  526.03   16.50   2
  -2  21   2  561.96   17.38   2
   2  21  -2  537.29   17.47   1
  -2 -21   2  547.84   14.99   3
   1 -21  -2  380.84   11.48   1
   1  21  -2  382.54   12.68   2
   1  21  -2  404.62   13.04   1
  -1 -21   2  391.30   11.71   3
  -1  21   2  376.39   13.01   2
   0  21  -2   -0.39    1.45   2
   0  21  -2   -0.60    1.02   1
   0  21   2    1.51    1.62   2
   0 -21  -2    0.75    1.21   1
   0  21   2   -1.30    0.92   3
   0 -21   2    0.78    1.27   3
  -1  21  -2  151.04    5.90   1
   1  21   2  138.46    4.96   3
  -1  21  -2  146.69    6.93   2
   1  21   2  142.26    6.71   2
   1 -21   2  134.16    6.34   3
  -2  21  -2  161.79    7.58   2
   2 -21   2  158.63    7.41   3
   2  21   2  147.29    4.82   3
   2  21   2  147.01    7.16   2
  -2  21  -2  155.79    6.15   1
  -3  21  -2  119.87    5.45   1
   3 -21   2  108.92    6.57   3
  -3  21  -2  112.58    6.70   2
   3  21   2  140.64    6.90   2
  -4  21  -2  209.05    9.81   2
  -4 -21  -2  199.07   10.18   1
   4  21   2  198.95    9.31   2
   5  21   2    3.74    2.59   2
  -5 -21  -2    9.02    3.26   1
  -5  21  -2    7.62    3.16   2
  -6 -21  -2   -1.96    2.08   1
   6  21   2   -1.01    2.52   2
  -6  21  -2   -1.52    2.61   2
   7  21   2    6.86    3.26   2
  -7 -21  -2    2.03    3.29   1
  -7  21  -2    8.27    3.50   2
  -8 -21  -2    5.13    4.02   1
  -8  21  -2    5.61    2.94   2
   8  21   2    7.52    3.53   2
  -9 -21  -2   -3.34    3.88   1
  -9  21  -2   -0.62    2.61   2
   9  21   2    1.04    4.01   2
   9  22  -2    1.62    2.70   1
  -9  22   2   -1.30    3.02   2
   8  22  -2   21.45    4.32   2
   8  22  -2   23.82    4.96   1
  -8  22   2   21.74    4.71   2
   7  22  -2    5.13    2.93   1
   7  22  -2    8.20    3.18   2
  -7  22   2   -0.31    2.69   2
  -6  22   2    3.22    2.52   2
   6  22  -2    5.99    2.64   2
   6  22  -2    0.52    1.92   1
   5  22  -2   35.29    4.89   1
   5  22  -2   41.08    4.28   2
  -5  22   2   50.54    5.20   2
  -4  22   2    7.70    2.68   2
   4  22  -2    6.84    2.39   2
   4  22  -2    7.22    2.47   1
  -3  22   2    0.80    1.92   2
   3  22  -2   -0.01    1.53   2
   3  22  -2   -0.95    1.30   1
   2  22  -2  143.55    6.81   1
  -2  22   2  149.34    7.10   2
  -2 -22   2  135.38    4.98   3
   2  22  -2  145.55    6.52   2
   1 -22  -2   21.51    1.88   1
  -1  22   2   22.99    3.15   2
   1  22  -2   18.22    2.62   1
   1  22  -2   21.55    2.92   2
  -1 -22   2   17.42    2.08   3
   0  22   2   44.47    2.88   3
   0  22   2   52.00    4.20   2
   0 -22  -2   46.29    3.06   1
   0  22  -2   47.98    4.00   2
   0 -22   2   42.52    3.15   3
   0  22  -2   44.86    3.19   1
   1  22   2   48.97    2.74   3
  -1  22  -2   71.61    4.76   2
   1  22   2   57.85    4.46   2
  -1  22  -2   63.82    3.58   1
   1 -22   2   62.07    4.13   3
  -2  22  -2  323.95   12.60   2
   2 -22   2  351.55   12.73   3
   2  22   2  348.38   12.56   2
  -2  22  -2  385.07   11.59   1
  -3  22  -2   43.26    3.21   1
  -3  22  -2   41.56    4.60   2
   3  22   2   51.18    4.65   2
   3 -22   2   53.56    5.01   3
  -4  22  -2   20.82    3.91   2
   4  22   2   18.24    3.52   2
  -4 -22  -2   20.23    3.90   1
  -5  22  -2   24.60    4.67   2
   5  22   2   28.99    4.57   2
  -5 -22  -2   26.74    4.78   1
  -6 -22  -2    4.32    3.10   1
  -6  22  -2   12.30    3.88   2
   6  22   2   11.64    3.40   2
  -7  22  -2    6.12    2.92   2
   7  22   2    7.09    3.51   2
  -7 -22  -2    8.94    3.70   1
  -8  22  -2    2.61    2.69   2
  -8 -22  -2    1.60    3.24   1
   8  22   2    3.84    3.20   2
  -9  23   2    2.92    3.50   2
   9  23  -2    6.70    3.11   1
  -8  23   2   -1.07    2.80   2
   8  23  -2    2.28    2.73   2
   8  23  -2    1.03    2.41   1
   7  23  -2   -0.01    2.28   1
  -7  23   2    2.67    2.87   2
   7  23  -2   -0.02    2.58   2
  -6  23   2   32.32    4.89   2
   6  23  -2   30.12    4.89   1
   6  23  -2   37.77    4.58   2
   5  23  -2    3.85    2.37   1
   5  23  -2    1.36    2.11   2
  -5  23   2    1.02    2.17   2
  -4  23   2   84.49    5.81   2
   4  23  -2   78.52    5.62   1
   4  23  -2   72.97    4.98   2
   3  23  -2    9.81    2.40   2
  -3  23   2   11.44    2.90   2
   3  23  -2   11.63    2.68   1
  -2  23   2    4.74    2.14   2
   2  23  -2    4.49    1.84   2
  -2 -23   2    3.13    1.13   3
   2  23  -2    4.66    1.71   1
   1  23  -2    3.89    1.75   2
   1  23  -2    2.29    1.48   1
  -1 -23   2   -1.11    1.02   3
  -1  23   2    3.96    1.91   2
   1 -23  -2    1.09    1.08   1
   0  23   2  456.01   14.99   2
   0 -23   2  453.40   14.12   3
   0  23  -2  433.19   14.70   2
   0 -23  -2  457.26   14.21   1
   0  23  -2  441.19   14.29   1
   0  23   2  471.40   13.62   3
   1  23   2   85.89    5.18   2
   1 -23   2   77.44    4.64   3
   1  23   2   81.72    3.54   3
  -1  23  -2   88.75    4.27   1
  -1  23  -2   81.47    5.15   2
  -2  23  -2   80.64    5.42   2
   2 -23   2   84.80    5.33   3
   2  23   2   91.03    5.48   2
   2  23   2   81.22    5.19   1
  -2  23  -2   93.18    4.39   1
  -3  23  -2   56.70    5.43   2
   3 -23   2   63.49    5.44   3
   3  23   2   64.59    5.31   2
  -4  23  -2   20.38    3.99   2
   4  23   2   14.36    3.42   2
  -4 -23  -2   13.46    3.44   1
  -5  23  -2    3.77    2.96   2
   5  23   2   -0.93    2.45   2
  -5 -23  -2    0.82    2.40   1
  -6  23  -2   68.33    7.12   2
  -6 -23  -2   61.72    7.35   1
   6  23   2   67.20    6.59   2
  -7 -23  -2    6.18    3.31   1
   7  23   2    3.22    3.48   2
  -7  23  -2    7.23    3.09   2
   8  23   2   -2.36    2.93   2
  -8 -23  -2    4.74    4.12   1
  -8  23  -2    2.44    2.75   2
   9  24  -2   11.77    3.72   1
  -9  24   2   10.89    3.93   2
  -8  24   2    3.12    3.07   2
   8  24  -2    1.84    2.74   1
   8  24  -2    5.68    3.47   2
   7  24  -2    3.06    2.76   2
   7  24  -2    8.69    3.13   1
  -7  24   2    3.99    3.00   2
  -6  24   2  123.91    7.79   2
   6  24  -2  112.31    6.95   2
   6  24  -2  109.34    7.70   1
  -5  24   2   50.74    5.47   2
   5  24  -2   51.28    4.95   2
   5  24  -2   48.96    5.54   1
   4  24  -2    8.65    2.45   2
  -4  24   2    6.99    2.67   2
   4  24  -2    7.20    2.49   1
   3  24  -2  202.97    8.45   2
   3  24  -2  198.54    9.09   1
  -3  24   2  206.81    9.20   2
  -2 -24   2    3.17    1.07   3
   2  24  -2    0.43    1.36   1
   2  24  -2    2.02    1.72   2
  -2  24   2    3.69    2.00   2
   1 -24  -2  155.02    5.72   1
  -1  24   2  162.21    7.55   2
   1  24  -2  157.93    7.16   2
   1  24  -2  154.68    6.92   1
  -1 -24   2  164.53    6.09   3
   0  24  -2   34.04    3.08   1
   0  24  -2   42.05    3.95   2
   0 -24   2   35.37    3.24   3
   0 -24  -2   34.45    2.96   1
   0  24   2   31.34    2.64   3
   0  24   2   36.95    3.76   2
   1  24   2   25.20    3.41   2
   1  24   2   20.58    2.01   3
  -1  24  -2   30.01    2.76   1
   1 -24   2   31.06    3.45   3
  -1  24  -2   38.77    4.03   2
  -2  24  -2   16.83    3.23   2
  -2  24  -2   17.51    2.22   1
   2 -24   2   19.76    3.15   3
   2  24   2   18.90    3.07   1
   2  24   2   15.49    2.98   2
  -3  24  -2   -0.01    2.08   2
   3  24   2    6.84    2.36   2
   3 -24   2    5.18    2.18   3
  -4  24  -2   11.07    3.28   2
  -4 -24  -2   12.37    3.34   1
   4  24   2   17.07    3.58   2
   5  24   2   40.49    5.12   2
  -5  24  -2   41.90    5.76   2
  -5 -24  -2   36.52    5.54   1
   6  24   2   11.89    3.86   2
  -6 -24  -2    9.53    3.71   1
  -6  24  -2   14.05    4.26   2
   7  24   2    4.97    3.06   2
  -7 -24  -2    5.90    3.54   1
  -7  24  -2   10.00    3.46   2
   8  24   2    5.36    3.76   2
  -8  24  -2    3.72    3.00   2
  -8 -24  -2   -0.16    3.49   1
  -9  25   2    0.25    3.17   2
   9  25  -2    4.57    3.08   1
   8  25  -2   10.79    3.96   2
  -8  25   2    9.41    3.98   2
   8  25  -2   13.01    3.88   1
  -7  25   2    3.20    3.05   2
   7  25  -2    2.84    2.69   1
   7  25  -2    4.03    2.98   2
  -6  25   2   41.32    5.42   2
   6  25  -2   38.53    4.66   2
   6  25  -2   36.48    5.45   1
   5  25  -2   11.06    2.85   2
  -5  25   2   10.32    3.31   2
   5  25  -2    9.27    2.89   1
   4  25  -2  136.85    7.82   1
  -4  25   2  155.51    8.20   2
   4  25  -2  144.50    7.21   2
  -3  25   2  341.15   12.97   2
   3  25  -2  348.83   12.37   2
   3  25  -2  342.25   13.21   1
   2  25  -2  149.38    7.38   1
  -2  25   2  170.85    7.99   2
   2  25  -2  165.86    7.45   2
  -2 -25   2  164.00    5.61   3
   1 -25  -2    5.16    1.31   1
  -1 -25   2    1.86    1.35   3
  -1  25   2    8.27    2.27   2
   1  25  -2    1.75    1.40   1
   1  25  -2   10.21    2.33   2
   0 -25   2   65.34    3.99   3
   0  25   2   66.87    4.77   2
   0  25  -2   64.43    4.61   2
   0  25   2   64.07    3.54   3
   0 -25  -2   67.15    3.91   1
   0  25  -2   75.18    4.08   1
  -1  25  -2  352.99   11.53   1
   1 -25   2  364.60   12.38   3
  -1  25  -2  344.51   12.77   2
   1  25   2  340.64   12.71   2
  -2  25  -2  122.42    6.88   2
   2 -25   2  105.16    6.29   3
  -2  25  -2  126.42    5.40   1
   2  25   2  121.36    6.63   2
   2  25   2  134.77    6.87   1
  -3  25  -2   13.98    3.35   2
   3  25   2   17.47    3.44   2
  -4  25  -2   79.23    6.83   2
  -4 -25  -2   80.78    7.22   1
   4  25   2   84.23    6.55   2
  -5  25  -2   34.38    5.39   2
  -5 -25  -2   44.44    5.84   1
   5  25   2   33.85    5.02   2
  -6  25  -2   12.77    4.01   2
  -6 -25  -2    4.01    2.73   1
   6  25   2    0.20    2.95   2
  -7  25  -2    4.10    2.95   2
  -7 -25  -2    1.58    2.94   1
   7  25   2    2.12    2.75   2
  -8 -25  -2   -2.48    3.30   1
   8  25   2   -0.54    3.16   2
  -8  25  -2   -2.83    2.47   2
  -9  26   2    4.36    3.33   2
   9  26  -2    2.50    2.94   1
   8  26  -2    7.79    3.53   2
   8  26  -2    0.16    1.93   1
  -8  26   2    2.68    2.81   2
  -7  26   2   -1.84    2.39   2
   7  26  -2    1.89    2.61   1
   7  26  -2    4.77    3.15   2
  -6  26   2    5.42    3.33   2
   6  26  -2    5.37    2.66   2
   6  26  -2    5.91    2.65   1
  -5  26   2   77.12    6.66   2
   5  26  -2   86.51    6.36   1
   5  26  -2   76.87    5.98   2
   4  26  -2   42.79    4.95   1
   4  26  -2   28.45    3.68   2
  -4  26   2   21.31    3.91   2
  -3  26   2    5.36    2.41   2
   3  26  -2   -0.14    1.85   2
   3  26  -2    5.02    2.09   1
   2  26  -2  124.54    6.58   1
   2  26  -2  130.86    6.48   2
  -2  26   2  115.88    6.69   2
  -1 -26   2  218.64    7.61   3
  -1  26   2  219.01    9.30   2
   1 -26  -2  210.80    7.33   1
   1  26  -2  211.53    8.64   1
   1  26  -2  206.53    8.81   2
   0  26  -2   34.08    3.84   2
   0  26   2   31.90    2.70   3
   0  26  -2   38.32    3.29   1
   0  26   2   35.71    3.93   2
   0 -26   2   29.75    3.12   3
   0 -26  -2   28.09    2.86   1
   1 -26   2   21.08    3.07   3
  -1  26  -2   22.63    2.58   1
   1  26   2   21.99    2.00   3
  -1  26  -2   24.94    3.55   2
   1  26   2   25.58    3.64   2
  -2  26  -2   26.75    4.00   2
   2  26   2   27.86    3.73   2
   2  26   2   29.55    3.81   1
   2 -26   2   24.62    3.61   3
  -2  26  -2   31.47    2.72   1
   3  26   2   67.61    5.64   2
  -3  26  -2   69.63    6.07   2
   4  26   2   83.91    6.64   2
  -4  26  -2   71.88    6.65   2
  -4 -26  -2   67.09    6.62   1
  -5  26  -2    8.33    3.40   2
   5  26   2    3.52    3.11   2
  -5 -26  -2    4.54    2.81   1
  -6 -26  -2   15.62    4.13   1
   6  26   2   12.09    3.99   2
  -6  26  -2   16.45    3.98   2
   7  26   2    8.43    3.49   2
  -7 -26  -2    4.97    3.33   1
  -7  26  -2    7.54    3.52   2
  -8 -26  -2   -2.66    3.03   1
   8  26   2   -2.85    2.98   2
  -8  26  -2    3.30    2.95   2
  -9  27   2    2.80    3.31   2
   9  27  -2    2.00    2.82   1
   8  27  -2    4.50    3.39   2
  -8  27   2    1.66    2.82   2
   8  27  -2    0.27    2.12   1
   7  27  -2    3.77    2.49   1
   7  27  -2    3.12    3.11   2
  -7  27   2    2.51    2.87   2
   6  27  -2    1.63    2.13   1
   6  27  -2    1.97    2.57   2
  -6  27   2    2.94    2.78   2
   5  27  -2  129.98    7.33   2
  -5  27   2  129.99    8.01   2
   5  27  -2  129.58    8.10   1
  -4  27   2  429.04   15.95   2
   4  27  -2  409.50   16.02   1
   4  27  -2  441.47   15.11   2
   3  27  -2  201.95    8.65   2
  -3  27   2  187.09    9.12   2
   3  27  -2  188.32    9.04   1
   2  27  -2   13.46    2.61   2
   2  27  -2   13.43    2.65   1
  -2  27   2   10.09    2.76   2
  -1 -27   2   90.48    4.48   3
  -1  27   2  112.30    6.38   2
   1  27  -2   98.48    5.77   2
   1  27  -2  102.34    5.41   1
   1 -27  -2   98.88    4.39   1
   0 -27   2   64.04    3.94   3
   0  27  -2   68.60    4.06   1
   0  27  -2   67.50    5.18   2
   0  27   2   68.29    3.68   3
   0 -27  -2   58.59    3.82   1
   0  27   2   64.34    5.17   2
   1 -27   2   10.63    2.38   3
  -1  27  -2    6.98    1.70   1
  -1  27  -2   12.45    2.91   2
   1  27   2   12.31    2.92   2
   2 -27   2   73.94    5.12   3
  -2  27  -2   73.19    5.89   2
   2  27   2   77.39    5.27   1
   2  27   2   79.36    5.45   2
   3  27   2   98.88    6.41   2
  -3  27  -2   94.92    6.69   2
  -4 -27  -2    9.50    2.99   1
  -4  27  -2    7.80    3.18   2
   4  27   2    5.06    2.96   2
  -5 -27  -2   22.25    4.65   1
  -5  27  -2   20.82    4.43   2
   5  27   2   23.09    4.67   2
   6  27   2   32.43    5.28   2
  -6  27  -2   23.01    4.86   2
  -6 -27  -2   21.12    4.51   1
   7  27   2   12.85    4.14   2
  -7 -27  -2   21.33    4.79   1
  -7  27  -2   12.81    4.36   2
  -8  27  -2    1.40    2.91   2
   8  27   2    0.93    3.22   2
  -8 -27  -2    5.85    3.89   1
   9  28  -2    8.00    3.24   1
  -9  28   2    5.18    3.37   2
   8  28  -2    5.64    2.82   1
  -8  28   2   -3.09    2.66   2
   8  28  -2   -3.89    2.99   2
   7  28  -2    1.66    2.81   2
  -7  28   2    1.39    2.68   2
   7  28  -2   -2.99    2.00   1
  -6  28   2   64.85    6.73   2
   6  28  -2   64.63    7.12   1
   6  28  -2   57.98    5.84   2
   5  28  -2   37.12    5.22   1
   5  28  -2   36.41    4.46   2
  -5  28   2   29.78    4.82   2
   4  28  -2  117.05    6.79   2
  -4  28   2  120.04    7.56   2
   4  28  -2  121.59    7.37   1
   3  28  -2  126.22    6.74   2
  -3  28   2  118.62    7.19   2
   3  28  -2  118.13    6.95   1
   2  28  -2  225.97    9.39   2
   2  28  -2  208.57    9.30   1
  -2  28   2  223.69    9.95   2
  -1  28   2   16.37    3.23   2
   1 -28  -2   15.89    1.99   1
   1  28  -2   19.73    3.26   2
  -1 -28   2   15.08    2.10   3
   1  28  -2   16.02    2.61   1
   0  28   2    3.77    2.04   2
   0  28   2    0.58    1.09   3
   0 -28  -2    0.71    1.21   1
   0  28  -2   -0.27    1.28   1
   0 -28   2    0.85    1.41   3
   0  28  -2   -0.53    1.84   2
   1 -28   2   59.60    4.30   3
  -1  28  -2   48.65    4.81   2
   1  28   2   70.18    5.09   2
  -1  28  -2   62.89    3.71   1
   2  28   2   27.43    4.05   2
   2  28   2   36.52    4.27   1
  -2  28  -2   32.51    4.38   2
   2 -28   2   28.68    3.87   3
  -3  28  -2   12.97    3.48   2
   3  28   2   10.48    2.99   2
  -4 -28  -2    7.22    3.02   1
   4  28   2   14.58    3.50   2
  -4  28  -2   11.17    3.58   2
   5  28   2   19.79    4.36   2
  -5 -28  -2   23.39    4.59   1
  -5  28  -2   28.69    5.33   2
   6  28   2   29.00    5.17   2
  -6  28  -2   29.21    5.45   2
  -6 -28  -2   22.58    5.12   1
  -7 -28  -2   21.33    4.92   1
   7  28   2   11.75    3.97   2
  -7  28  -2    9.39    4.32   2
   8  28   2    2.90    3.44   2
  -8  28  -2   -5.41    2.72   2
  -8 -28  -2    1.80    3.76   1
  -9  29   2   -0.93    3.12   2
   9  29  -2    9.38    3.89   1
  -8  29   2    3.52    3.16   2
   8  29  -2    3.34    2.75   1
   7  29  -2   -0.15    3.17   2
  -7  29   2    4.60    3.48   2
   7  29  -2    4.87    2.87   1
   6  29  -2   15.65    3.81   1
  -6  29   2   16.99    4.13   2
   6  29  -2   14.65    3.61   2
   5  29  -2   49.34    5.06   2
   5  29  -2   51.66    6.07   1
  -5  29   2   42.47    5.59   2
  -4  29   2   95.91    6.75   2
   4  29  -2   83.47    5.77   2
   4  29  -2   89.06    6.39   1
   3  29  -2    2.80    1.99   1
   3  29  -2    3.98    2.09   2
  -3  29   2    2.11    2.22   2
   2  29  -2    5.29    2.12   1
   2  29  -2    5.27    2.22   2
  -2  29   2    5.74    2.64   2
  -1 -29   2    8.19    1.73   3
   1  29  -2   10.31    2.63   2
   1  29  -2    7.67    2.07   1
  -1  29   2    7.39    2.73   2
   0  29   2    1.94    1.97   2
   0 -29   2    1.26    1.42   3
   0  29   2   -0.72    1.14   3
   0  29  -2   -0.61    1.18   1
   0  29  -2   -1.64    1.83   2
   0 -29  -2    0.53    1.28   1
   1 -29   2    2.24    1.63   3
  -1  29  -2    1.66    1.93   2
  -1  29  -2    1.45    1.34   1
   1  29   2    2.91    2.07   2
   2  29   2   53.74    4.97   1
  -2  29  -2   59.62    5.56   2
   2  29   2   43.61    4.82   2
   3  29   2   25.05    3.99   2
  -3  29  -2   25.32    4.62   2
   4  29   2  107.37    7.19   2
  -4  29  -2  108.37    7.79   2
  -4 -29  -2  108.78    7.89   1
  -5  29  -2   41.58    6.01   2
  -5 -29  -2   44.33    6.14   1
   5  29   2   44.29    5.68   2
  -6  29  -2   11.69    4.03   2
  -6 -29  -2   12.55    4.00   1
   6  29   2   11.08    3.73   2
  -7  29  -2    6.53    3.23   2
   7  29   2   11.51    3.93   2
  -7 -29  -2    7.62    3.44   1
  -8 -29  -2   -1.45    3.35   1
   8  29   2    0.03    3.52   2
  -8  29  -2    3.47    3.09   2
  -9  30   2    2.03    3.52   2
   9  30  -2   13.12    4.48   1
  -8  30   2    0.33    2.98   2
   8  30  -2   25.27    5.38   1
   7  30  -2   15.44    4.17   2
  -7  30   2   19.02    4.60   2
   7  30  -2   14.02    4.09   1
   6  30  -2    0.48    2.05   1
  -6  30   2   -0.13    2.56   2
   6  30  -2    8.67    3.54   2
   5  30  -2  114.02    7.62   1
  -5  30   2  103.99    7.52   2
   5  30  -2  108.84    6.90   2
  -4  30   2    5.65    2.67   2
   4  30  -2    2.59    2.17   2
   4  30  -2   -1.67    1.49   1
   3  30  -2   68.49    5.49   2
  -3  30   2   63.97    5.96   2
   3  30  -2   68.85    5.90   1
   2  30  -2    0.51    1.62   1
  -2  30   2    0.93    2.21   2
   2  30  -2   -0.93    1.70   2
  -1 -30   2   10.53    1.97   3
   1  30  -2   10.17    2.40   1
  -1  30   2   16.12    3.33   2
   1  30  -2    6.84    2.48   2
   0 -30  -2    5.05    1.73   1
   0  30  -2    5.72    1.74   1
   0  30  -2    3.44    2.11   2
   0  30   2    3.41    2.29   2
   0  30   2    5.36    1.55   3
   0 -30   2    2.70    1.59   3
   1  30   2  129.72    7.35   2
   1 -30   2  124.65    6.54   3
  -1  30  -2  133.87    7.46   2
  -1  30  -2  135.43    5.95   1
  -2  30  -2   12.15    3.44   2
   2  30   2   11.17    2.95   2
  -3  30  -2  372.65   15.13   2
   3  30   2  382.05   14.71   2
   4  30   2   93.43    6.87   2
  -4  30  -2  106.37    7.78   2
  -4 -30  -2   95.29    7.31   1
  -5  30  -2   44.43    6.26   2
  -5 -30  -2   41.04    5.93   1
   5  30   2   50.57    5.97   2
   6  30   2    0.45    2.81   2
  -6  30  -2    6.34    3.44   2
  -6 -30  -2    1.17    3.16   1
  -7 -30  -2    4.06    3.04   1
  -7  30  -2    0.46    2.78   2
   7  30   2    3.95    3.33   2
   8  30   2    4.54    3.81   2
  -8  30  -2    1.13    2.64   2
  -8 -30  -2   -2.88    3.38   1
  -9  31   2   -1.98    3.19   2
  -8  31   2    2.60    2.97   2
   8  31  -2    3.29    3.25   1
  -7  31   2    2.28    2.66   2
   7  31  -2    0.86    3.06   2
   7  31  -2   -1.65    2.29   1
   6  31  -2    1.45    2.55   2
   6  31  -2    0.93    1.97   1
  -6  31   2   -0.47    2.65   2
   5  31  -2  151.52    8.18   2
  -5  31   2  126.40    8.24   2
   5  31  -2  138.71    8.61   1
   4  31  -2   77.66    6.07   2
  -4  31   2   86.86    7.07   2
   4  31  -2   83.61    6.99   1
   3  31  -2    9.03    2.73   2
  -3  31   2   17.15    3.77   2
   3  31  -2   15.89    3.36   1
  -2  31   2    3.34    2.36   2
   2  31  -2    3.25    2.07   2
   2  31  -2    1.51    1.69   1
   1  31  -2  138.01    6.94   1
  -1  31   2  138.92    7.79   2
   1  31  -2  145.61    7.51   2
   0  31   2   -0.60    1.96   2
   0 -31  -2    0.29    1.41   1
   0  31   2    0.46    1.17   3
   0  31  -2   -0.30    1.84   2
   0  31  -2    1.13    1.35   1
  -1  31  -2  189.35    9.35   2
   1  31   2  195.07    9.35   2
  -2  31  -2  207.85   10.35   2
   2  31   2  229.29   10.32   2
  -3  31  -2   18.68    4.26   2
   3  31   2   20.63    4.08   2
   4  31   2   86.33    7.08   2
  -4  31  -2   95.82    7.99   2
  -4 -31  -2   85.39    7.56   1
  -5  31  -2    5.24    3.07   2
   5  31   2    0.43    2.66   2
  -5 -31  -2    0.43    2.21   1
  -6 -31  -2    1.05    2.46   1
   6  31   2    1.79    2.96   2
  -6  31  -2    4.58    3.02   2
   7  31   2   21.24    4.59   2
  -7  31  -2   21.65    5.01   2
  -7 -31  -2   18.68    4.75   1
   8  31   2   -0.69    3.30   2
  -8  31  -2    6.96    3.72   2
   8  32  -2   12.53    4.00   1
  -8  32   2    8.03    3.57   2
  -7  32   2    4.61    3.13   2
   7  32  -2   -4.78    1.92   1
   7  32  -2   -0.36    2.94   2
   6  32  -2   42.66    5.30   2
   6  32  -2   43.13    6.06   1
  -6  32   2   38.03    5.88   2
   5  32  -2    1.14    2.43   1
  -5  32   2    3.68    2.94   2
   5  32  -2    1.98    2.58   2
   4  32  -2  194.45    9.51   2
   4  32  -2  193.80   10.07   1
  -4  32   2  209.88   10.50   2
   3  32  -2   -1.79    1.50   1
   3  32  -2    3.06    2.42   2
  -3  32   2    0.77    2.20   2
   2  32  -2  233.29   10.14   1
   2  32  -2  222.90   10.01   2
  -2  32   2  230.70   10.65   2
  -1  32   2    3.37    2.33   2
   1  32  -2    6.56    2.47   2
   1  32  -2    4.13    1.85   1
   0  32  -2   22.42    3.69   2
   0  32  -2   24.98    3.06   1
   0 -32  -2   21.80    2.83   1
   0  32   2   23.35    3.85   2
   0  32   2   19.53    2.48   3
  -1  32  -2  184.01    9.26   2
   1  32   2  168.37    8.81   2
  -2  32  -2  111.94    7.44   2
   2  32   2  102.39    6.83   2
  -3  32  -2    6.92    3.39   2
   3  32   2    9.61    3.23   2
  -4 -32  -2    9.22    3.20   1
  -4  32  -2    9.39    3.82   2
   4  32   2   13.74    3.64   2
  -5 -32  -2   -0.82    2.33   1
   5  32   2    1.18    2.82   2
  -5  32  -2    0.06    2.62   2
  -6  32  -2   46.18    6.55   2
   6  32   2   57.55    6.70   2
  -6 -32  -2   45.74    6.77   1
   7  32   2   13.47    4.50   2
  -7  32  -2   10.08    3.70   2
  -7 -32  -2    5.35    3.10   1
   8  32   2    3.96    4.03   2
  -8 -32  -2   13.07    5.44   1
  -8  32  -2    0.86    3.09   2
  -8  33   2    9.08    3.80   2
   8  33  -2    2.58    2.83   1
   7  33  -2    0.13    2.40   1
  -7  33   2   -1.84    2.78   2
   7  33  -2    2.97    3.17   2
   6  33  -2   32.00    5.42   1
   6  33  -2   24.54    4.62   2
  -6  33   2   21.53    4.70   2
   5  33  -2    9.72    3.20   2
  -5  33   2    5.94    3.32   2
   5  33  -2    8.88    3.09   1
   4  33  -2   21.71    4.12   1
  -4  33   2   15.35    3.96   2
   4  33  -2   11.78    3.40   2
   3  33  -2   -1.29    1.60   1
   3  33  -2    1.44    2.20   2
  -3  33   2    1.12    2.25   2
   2  33  -2    8.79    2.75   2
  -2  33   2    7.14    2.91   2
   2  33  -2    5.40    2.26   1
   1  33  -2   70.52    5.85   2
  -1  33   2   78.99    6.41   2
   1  33  -2   63.53    4.80   1
   0  33   2   53.27    5.46   2
   0  33  -2   41.91    4.97   2
   0  33  -2   46.41    3.97   1
   0 -33  -2   43.03    3.81   1
  -1  33  -2   34.40    4.78   2
   1  33   2   37.29    4.70   2
   2  33   2    3.54    2.46   2
  -2  33  -2    2.72    2.70   2
   3  33   2  137.33    8.24   2
  -3  33  -2  139.93    8.81   2
   4  33   2   10.40    3.26   2
  -4 -33  -2    6.32    2.94   1
  -4  33  -2   10.64    3.81   2
  -5 -33  -2   11.04    3.94   1
  -5  33  -2   13.40    3.92   2
   5  33   2   17.86    4.29   2
  -6  33  -2    0.02    2.80   2
   6  33   2   -1.82    2.66   2
  -6 -33  -2    0.27    2.35   1
  -7 -33  -2    3.30    3.30   1
   7  33   2   11.39    4.22   2
  -7  33  -2    6.71    3.18   2
   8  34  -2   -3.28    2.50   1
  -8  34   2    2.11    3.17   2
   7  34  -2   -0.75    3.02   2
   7  34  -2    5.71    3.61   1
  -7  34   2   -1.37    2.89   2
   6  34  -2    1.31    2.93   2
   6  34  -2    2.57    2.62   1
  -6  34   2    1.44    2.82   2
  -5  34   2   58.85    6.79   2
   5  34  -2   55.39    6.57   1
   5  34  -2   58.65    5.76   2
   4  34  -2    1.86    2.81   2
  -4  34   2    1.13    2.76   2
   4  34  -2    6.17    2.64   1
   3  34  -2    1.35    1.91   1
  -3  34   2    1.13    2.54   2
   3  34  -2   -1.36    2.04   2
  -2  34   2   12.91    3.62   2
   2  34  -2    5.70    2.29   1
   2  34  -2    7.96    2.97   2
   1  34  -2  104.63    6.09   1
  -1  34   2  115.98    7.21   2
   1  34  -2  110.94    6.95   2
   0  34  -2    9.28    3.04   2
   0  34  -2    6.23    1.95   1
   0  34   2    5.75    2.77   2
  -1  34  -2   63.28    6.05   2
   1  34   2   63.65    5.94   2
   2  34   2    1.99    2.46   2
  -2  34  -2    0.58    2.60   2
   3  34   2   45.20    5.42   2
  -3  34  -2   41.85    5.72   2
   4  34   2   -1.06    2.37   2
  -4  34  -2    2.37    2.92   2
  -4 -34  -2    0.79    2.15   1
   5  34   2   57.60    6.65   2
  -5  34  -2   49.84    6.69   2
  -5 -34  -2   40.61    6.21   1
  -6  34  -2    8.26    3.83   2
  -6 -34  -2    9.45    3.80   1
   6  34   2    7.30    3.89   2
  -7 -34  -2    9.66    3.73   1
  -7  34  -2    7.96    3.84   2
   7  34   2   15.30    5.04   2
  -8  35   2    1.64    3.55   2
   8  35  -2    2.59    2.72   1
   7  35  -2   -2.01    3.04   2
   7  35  -2    2.44    2.82   1
  -7  35   2   -1.59    2.86   2
  -6  35   2    3.39    3.05   2
   6  35  -2    4.08    3.12   2
   6  35  -2    4.53    3.05   1
  -5  35   2   16.41    4.22   2
   5  35  -2   19.55    4.06   2
   5  35  -2   18.96    4.08   1
   4  35  -2   12.73    3.14   1
   4  35  -2   14.02    3.59   2
  -4  35   2   11.88    3.71   2
   3  35  -2    5.36    2.54   1
   3  35  -2    3.27    2.41   2
  -3  35   2    5.68    2.87   2
   2  35  -2   10.46    2.79   1
   2  35  -2   12.89    3.30   2
  -2  35   2   12.14    3.47   2
   1  35  -2   23.66    3.50   1
  -1  35   2   25.27    4.30   2
   1  35  -2   30.95    4.43   2
   0  35   2    2.22    2.25   2
   0  35  -2    4.59    3.01   2
   1  35   2  297.64   12.86   2
  -1  35  -2  304.02   13.03   2
  -2  35  -2    0.61    2.58   2
   2  35   2    0.04    2.35   2
   3  35   2   44.38    5.54   2
  -3  35  -2   33.83    5.65   2
   4  35   2    9.16    3.56   2
  -4  35  -2   10.55    3.84   2
  -4 -35  -2   12.49    3.44   1
  -5  35  -2    9.46    3.51   2
   5  35   2    0.67    3.02   2
  -5 -35  -2    3.73    2.75   1
  -6  35  -2    4.46    3.02   2
  -6 -35  -2    3.37    2.81   1
   6  35   2   -0.01    2.96   2
  -7  35  -2    8.18    3.75   2
   7  35   2   15.95    4.79   2
  -7 -35  -2   15.30    4.64   1
   8  36  -2    1.01    2.87   1
  -8  36   2    0.15    3.35   2
  -7  36   2    3.50    3.17   2
   7  36  -2    5.80    3.15   1
   7  36  -2    0.22    2.99   2
   6  36  -2   19.08    4.32   1
  -6  36   2   16.77    4.51   2
   6  36  -2   19.59    4.51   2
   5  36  -2   13.87    3.56   1
  -5  36   2   10.65    3.66   2
   5  36  -2   18.61    4.03   2
   4  36  -2  119.15    7.86   1
  -4  36   2  124.76    8.52   2
   4  36  -2  122.78    7.66   2
  -3  36   2   99.93    7.36   2
   3  36  -2   92.73    6.54   1
   3  36  -2  105.10    6.93   2
   2  36  -2  150.53    8.31   2
  -2  36   2  141.01    8.62   2
   2  36  -2  135.94    7.68   1
   1  36  -2   14.04    3.50   2
  -1  36   2   13.42    3.49   2
   1  36  -2   16.92    3.19   1
   0  36  -2   -1.38    2.30   2
   0  36   2    6.26    2.73   2
  -1  36  -2   15.03    3.79   2
   1  36   2   24.31    4.22   2
  -1 -36  -2   28.49    3.84   1
  -2  36  -2    0.68    2.81   2
   2  36   2   -0.30    2.39   2
   3  36   2   98.89    7.25   2
   4  36   2    1.26    2.73   2
  -4 -36  -2    3.84    2.45   1
  -4  36  -2    0.87    2.97   2
   5  36   2    3.15    3.13   2
  -5 -36  -2    1.09    2.75   1
  -5  36  -2    0.26    2.74   2
   6  36   2   22.29    5.00   2
  -6 -36  -2   10.26    4.24   1
  -6  36  -2    9.59    3.77   2
   7  36   2    7.90    4.10   2
  -7  36  -2    6.82    3.70   2
  -7 -36  -2    5.04    3.53   1
   8  37  -2    2.28    3.31   1
  -8  37   2    4.13    3.51   2
  -7  37   2    3.58    2.96   2
   7  37  -2    3.63    2.97   2
   7  37  -2   -0.89    2.43   1
   6  37  -2    2.21    2.25   1
  -6  37   2    0.80    3.22   2
   6  37  -2    4.76    3.36   2
  -5  37   2   37.05    5.64   2
   5  37  -2   30.59    4.96   2
   5  37  -2   33.41    5.29   1
   4  37  -2    8.70    3.10   2
  -4  37   2    4.54    3.18   2
   4  37  -2    6.88    2.86   1
   3  37  -2   36.96    5.08   2
   3  37  -2   41.50    5.21   1
  -2  37   2    3.91    2.77   2
   2  37  -2    2.48    1.97   1
   2  37  -2    2.71    2.60   2
   1  37  -2   15.15    3.70   2
  -1  37   2   25.13    4.46   2
   1  37  -2   16.76    3.18   1
   0  37   2   41.45    5.39   2
   0  37  -2   40.25    5.32   2
  -1 -37  -2    1.76    1.96   1
  -1  37  -2    2.63    2.66   2
   1  37   2    1.38    2.40   2
   2  37   2   37.59    5.21   2
  -2  37  -2   37.01    5.35   2
  -3 -37  -2   12.36    3.41   1
   3  37   2    9.59    3.43   2
  -4  37  -2   40.37    6.35   2
  -4 -37  -2   46.88    5.96   1
   4  37   2   44.65    5.98   2
   5  37   2    4.36    3.21   2
  -5  37  -2    4.10    3.25   2
  -5 -37  -2    5.67    3.11   1
  -6 -37  -2    5.73    3.58   1
   6  37   2    1.64    3.12   2
  -6  37  -2    0.61    2.99   2
  -7 -37  -2    1.26    4.08   1
   7  37   2   -3.03    3.42   2
  -7  37  -2    1.23    3.16   2
   8  38  -2    3.52    3.12   1
  -8  38   2    4.06    3.44   2
   7  38  -2    0.28    3.46   2
  -7  38   2    5.71    3.48   2
   7  38  -2    5.30    2.89   1
  -6  38   2    4.08    3.54   2
   6  38  -2    4.07    3.36   2
   6  38  -2    0.57    2.32   1
   5  38  -2    5.81    3.42   2
   5  38  -2    7.83    3.13   1
  -5  38   2    2.62    3.23   2
  -4  38   2    0.33    2.93   2
   4  38  -2    6.84    3.15   2
   4  38  -2    3.31    2.36   1
   3  38  -2   16.35    3.89   2
   3  38  -2   13.50    3.19   1
  -3  38   2   13.77    4.10   2
  -2  38   2    2.40    3.18   2
   2  38  -2    2.87    2.54   2
   2  38  -2   -0.30    1.77   1
  -1  38   2   20.98    4.31   2
   1  38  -2   15.18    3.89   2
   1  38  -2   12.61    2.87   1
   0  38  -2   69.93    6.69   2
   0  38   2   68.34    6.67   2
   1  38   2   94.69    7.64   2
  -1  38  -2  103.57    7.49   2
  -1 -38  -2   83.85    5.85   1
   2  38   2    5.50    3.13   2
  -2  38  -2    8.16    3.56   2
  -2 -38  -2    3.76    2.39   1
   3  38   2   74.65    7.02   2
  -3  38  -2   71.24    7.37   2
  -3 -38  -2   59.59    6.35   1
  -4  38  -2    1.35    3.00   2
   4  38   2    6.79    3.22   2
  -4 -38  -2    3.79    2.52   1
  -5 -38  -2   18.07    4.38   1
  -5  38  -2   26.63    5.32   2
   5  38   2   21.56    4.67   2
  -6  38  -2    0.92    3.25   2
   6  38   2    1.73    3.17   2
  -6 -38  -2    7.43    3.65   1
   7  38   2   20.43    5.33   2
  -7 -38  -2   13.27    5.13   1
  -7  38  -2    9.55    3.98   2
   7  39  -2   -1.17    3.40   2
   7  39  -2    0.28    2.85   1
  -7  39   2    4.60    3.61   2
   6  39  -2    8.26    3.44   2
  -6  39   2    0.20    3.03   2
   6  39  -2    1.73    2.74   1
   5  39  -2   11.52    3.47   1
   5  39  -2   11.33    3.64   2
  -5  39   2   12.11    4.15   2
  -4  39   2    3.02    3.13   2
   4  39  -2    4.57    2.41   1
   4  39  -2    3.18    2.98   2
   3  39  -2   37.17    5.04   1
   3  39  -2   28.65    4.74   2
  -3  39   2   29.94    5.28   2
   2  39  -2   35.06    5.00   2
  -2  39   2   34.35    5.58   2
   2  39  -2   34.27    4.64   1
  -1  39   2   27.69    4.84   2
   1  39  -2   28.24    4.85   2
   1  39  -2   30.51    4.06   1
   0  39   2   26.76    4.75   2
   0  39  -2   26.52    4.63   2
  -1  39  -2    3.50    2.97   2
   1  39   2   -0.80    2.33   2
  -2  39  -2    0.65    3.18   2
  -2 -39  -2    0.61    2.09   1
  -3 -39  -2   55.57    6.24   1
  -3  39  -2   71.00    7.43   2
   3  39   2   62.33    6.75   2
   4  39   2   19.13    4.78   2
  -4 -39  -2   23.97    4.66   1
  -4  39  -2   21.99    5.28   2
   5  39   2    1.93    3.24   2
  -5 -39  -2   -0.72    2.63   1
  -5  39  -2    2.67    3.44   2
   6  39   2    5.39    3.51   2
  -6 -39  -2   -1.27    2.47   1
  -6  39  -2    4.91    3.20   2
  -7  39  -2    4.28    3.45   2
   7  39   2   10.29    4.44   2
  -7 -39  -2    5.91    4.99   1
  -7  40   2    3.84    3.63   2
   7  40  -2   24.96    5.80   1
   7  40  -2   -1.28    3.50   2
  -6  40   2   19.43    4.78   2
   6  40  -2   30.06    5.55   1
   6  40  -2   20.64    4.69   2
  -5  40   2    7.27    3.98   2
   5  40  -2   15.90    4.17   2
   5  40  -2    9.38    3.34   1
  -4  40   2    0.56    2.91   2
   4  40  -2    2.88    2.96   2
   4  40  -2    4.66    2.58   1
   3  40  -2    2.95    2.22   1
  -3  40   2   -1.44    2.49   2
   3  40  -2    6.40    3.13   2
  -2  40   2   76.25    7.32   2
   2  40  -2   67.40    6.03   1
   2  40  -2   59.94    6.26   2
   1  40  -2    8.03    3.22   2
  -1  40   2   18.24    4.38   2
   0  40  -2    0.40    2.72   2
   0  40   2    0.02    2.42   2
  -1  40  -2    5.94    3.49   2
   1  40   2    6.50    3.16   2
  -2 -40  -2    4.43    2.36   1
   2  40   2    0.62    2.71   2
  -2  40  -2    2.12    3.28   2
  -3  40  -2   -0.13    3.16   2
  -3 -40  -2    3.69    2.45   1
   3  40   2    4.54    2.99   2
  -4  40  -2   15.16    4.71   2
   4  40   2   12.81    4.17   2
  -4 -40  -2    8.04    3.28   1
  -5  40  -2    9.21    4.02   2
   5  40   2   11.61    4.05   2
  -5 -40  -2   15.21    4.33   1
   6  40   2   24.03    5.28   2
  -6  40  -2   15.57    4.41   2
  -6 -40  -2   21.73    5.18   1
   7  41  -2   -2.12    2.77   1
  -7  41   2   -0.30    3.00   2
   6  41  -2   -0.47    2.75   1
  -6  41   2    0.80    2.91   2
   6  41  -2    1.18    3.29   2
   5  41  -2    9.65    3.44   1
   5  41  -2    7.46    3.30   2
  -5  41   2    9.86    3.66   2
   4  41  -2    0.86    2.15   1
   4  41  -2    0.96    2.85   2
  -4  41   2    2.35    2.70   2
  -3  41   2   21.05    4.81   2
   3  41  -2   22.45    4.79   2
   3  41  -2   22.39    4.13   1
   2  41  -2    0.04    3.08   2
   2  41  -2    2.96    2.21   1
  -2  41   2    5.11    3.18   2
   1  41  -2   15.26    3.90   2
  -1  41   2   11.76    3.97   2
   0  41   2   13.58    3.92   2
   0  41  -2    8.90    3.76   2
   1  41   2    3.34    2.98   2
  -1  41  -2    0.53    3.01   2
  -2  41  -2   -0.08    2.88   2
  -2 -41  -2    6.87    2.54   1
   2  41   2    5.71    3.12   2
  -3 -41  -2    1.79    2.30   1
   3  41   2   -1.63    2.62   2
  -3  41  -2    0.85    3.07   2
  -4  41  -2   27.46    5.64   2
   4  41   2   32.78    5.57   2
  -4 -41  -2   21.18    4.59   1
   5  41   2   -2.22    3.14   2
  -5 -41  -2    1.64    2.88   1
  -5  41  -2   -3.37    2.69   2
   6  41   2    1.28    3.26   2
  -6  41  -2   -1.65    3.42   2
  -6 -41  -2    6.31    3.69   1
   7  42  -2    2.57    3.22   1
  -7  42   2    2.16    3.39   2
   6  42  -2    4.85    3.43   1
   6  42  -2    4.71    3.22   2
  -6  42   2   -1.34    2.70   2
   5  42  -2   19.33    4.58   1
  -5  42   2   23.22    5.12   2
   4  42  -2    5.36    2.61   1
  -4  42   2    4.24    2.98   2
   4  42  -2    0.65    2.96   2
  -3  42   2    8.86    3.53   2
   3  42  -2    5.22    2.62   1
   3  42  -2    5.94    3.30   2
   2  42  -2   42.22    5.14   1
  -2  42   2   49.48    6.55   2
   2  42  -2   39.90    5.62   2
   1  42  -2  112.34    7.94   2
  -1  42   2  110.44    8.84   2
   0  42  -2   83.59    7.61   2
   0  42   2   78.20    7.65   2
   1  42   2   45.29    6.16   2
  -1  42  -2   42.29    6.05   2
   2  42   2    8.49    3.54   2
  -2  42  -2   11.23    3.99   2
   3  42   2   39.26    5.95   2
  -3  42  -2   28.74    5.87   2
  -3 -42  -2   36.23    5.15   1
  -4 -42  -2    0.74    2.76   1
   4  42   2   -2.57    3.08   2
  -4  42  -2    2.04    3.13   2
  -5 -42  -2   15.35    4.32   1
  -5  42  -2   28.32    5.62   2
   5  42   2   31.63    5.78   2
  -6 -42  -2    1.98    2.67   1
   6  42   2    4.55    3.69   2
  -6  42  -2    0.22    3.03   2
  -7  43   2   -0.82    3.34   2
   7  43  -2    7.15    3.21   1
   6  43  -2    6.55    3.78   2
  -6  43   2    1.93    3.43   2
   6  43  -2   -1.33    2.48   1
   5  43  -2    5.45    2.88   1
  -5  43   2    6.70    3.61   2
   5  43  -2    9.41    3.59   2
  -4  43   2    9.51    3.58   2
   4  43  -2    3.96    3.18   2
   4  43  -2    6.20    3.03   1
   3  43  -2   -0.96    2.69   2
  -3  43   2    2.17    3.00   2
   3  43  -2    2.27    2.11   1
   2  43  -2    2.35    3.02   2
  -2  43   2    1.39    3.10   2
   1  43  -2   25.93    4.65   2
  -1  43   2   33.08    5.67   2
   0  43  -2    7.34    3.40   2
   0  43   2   10.12    3.79   2
  -1  43  -2   12.31    3.76   2
   1  43   2    9.01    3.98   2
   2  43   2   10.29    3.80   2
  -2  43  -2    8.94    3.74   2
   3  43   2    4.43    3.59   2
  -3  43  -2    1.77    3.45   2
  -3 -43  -2    5.65    2.81   1
   4  43   2   10.63    4.55   2
  -4  43  -2   28.10    5.61   2
   5  43   2    4.70    3.64   2
  -5 -43  -2    0.68    2.85   1
  -5  43  -2    6.85    3.95   2
  -6  43  -2    2.81    3.17   2
  -6 -43  -2    2.32    2.82   1
   6  43   2    3.62    3.75   2
   7  44  -2    6.70    3.69   1
  -7  44   2    1.80    3.16   2
   6  44  -2   12.75    4.51   1
   6  44  -2   13.60    4.27   2
  -6  44   2   11.83    4.37   2
  -5  44   2    7.20    3.65   2
   5  44  -2    5.38    3.55   2
   5  44  -2    1.76    2.26   1
  -4  44   2   10.10    3.81   2
   4  44  -2   11.40    3.81   2
   4  44  -2   13.93    3.86   1
  -3  44   2    6.58    3.48   2
   3  44  -2    2.01    2.25   1
   3  44  -2   -0.96    3.11   2
   2  44  -2   67.11    6.91   2
  -2  44   2   69.97    7.51   2
   1  44  -2    0.96    2.88   2
  -1  44   2    5.58    3.24   2
   0  44  -2    2.16    3.23   2
   0  44   2   -2.65    2.64   2
   1  44   2    5.26    3.39   2
  -1  44  -2    2.88    3.50   2
   2  44   2   -1.62    2.81   2
  -2  44  -2    1.85    3.09   2
   3  44   2    6.75    3.63   2
  -3  44  -2    3.67    4.01   2
  -3 -44  -2    3.12    2.76   1
  -4  44  -2    0.63    3.65   2
   4  44   2    3.49    3.36   2
  -4 -44  -2    3.81    3.05   1
   5  44   2    0.95    3.12   2
  -5  44  -2    2.88    4.25   2
  -5 -44  -2    1.25    2.82   1
  -6  44  -2    4.43    3.74   2
   6  44   2    8.00    4.53   2
  -6 -44  -2    8.06    3.61   1
  -6  45   2    5.69    3.74   2
   6  45  -2    2.82    2.88   1
   6  45  -2    4.96    3.81   2
   5  45  -2   31.82    5.46   2
   5  45  -2   40.79    6.12   1
  -5  45   2   24.22    5.41   2
  -4  45   2   16.17    4.30   2
   4  45  -2   25.92    4.72   1
   4  45  -2   19.55    4.58   2
   3  45  -2   -0.45    2.99   2
   3  45  -2   -0.53    2.14   1
  -3  45   2    1.13    2.78   2
   2  45  -2    3.09    2.92   2
  -2  45   2    2.19    3.02   2
  -1  45   2   33.20    5.67   2
   1  45  -2   24.03    5.04   2
   0  45  -2   18.14    4.42   2
   0  45   2   14.02    4.25   2
   1  45   2    6.74    3.62   2
  -1  45  -2   12.52    4.10   2
   2  45   2   -4.88    3.09   2
  -2  45  -2    1.34    3.35   2
  -3  45  -2    6.46    3.71   2
   3  45   2   -2.38    3.13   2
  -3 -45  -2    3.52    2.76   1
   4  45   2   13.19    4.28   2
  -4  45  -2    7.85    3.91   2
  -4 -45  -2    5.49    3.31   1
  -5  45  -2   -0.11    3.40   2
  -5 -45  -2   -3.97    2.49   1
   5  45   2   -3.01    3.31   2
   6  45   2    4.46    4.50   2
  -6  45  -2    1.99    3.32   2
  -6  46   2    4.11    3.65   2
   6  46  -2    1.41    3.04   1
   6  46  -2    3.67    3.29   2
   5  46  -2   16.50    4.72   1
   5  46  -2   10.03    3.93   2
  -5  46   2    1.83    2.97   2
   4  46  -2    1.32    2.40   1
  -4  46   2    2.73    3.05   2
   4  46  -2    2.02    3.04   2
   3  46  -2    0.59    2.24   1
   3  46  -2    2.11    3.24   2
  -3  46   2   -1.56    3.10   2
   2  46  -2    5.19    3.32   2
  -2  46   2    1.08    3.00   2
  -1  46   2    9.87    3.70   2
   1  46  -2    1.37    2.80   2
   0  46  -2    2.92    3.09   2
   0  46   2    5.29    3.52   2
  -1  46  -2    2.09    3.22   2
   1  46   2    4.01    3.38   2
   2  46   2    2.01    3.02   2
  -2  46  -2   -0.14    3.06   2
  -3  46  -2   24.73    5.27   2
   3  46   2   11.10    4.09   2
   4  46   2    2.47    3.43   2
  -4 -46  -2    3.25    2.97   1
  -4  46  -2   -1.57    3.48   2
  -5 -46  -2   10.14    3.93   1
  -5  46  -2   12.17    4.56   2
   5  46   2   11.68    4.25   2
   6  47  -2    5.22    3.44   1
   6  47  -2    6.47    4.21   2
  -6  47   2    3.75    3.65   2
  -5  47   2    4.25    3.36   2
   5  47  -2    1.39    2.86   1
   5  47  -2    5.65    3.76   2
   4  47  -2    4.71    2.94   2
   4  47  -2    3.34    2.44   1
  -4  47   2    4.51    3.29   2
  -3  47   2    4.15    3.30   2
   3  47  -2    7.29    3.91   2
  -2  47   2    4.74    3.33   2
   2  47  -2   -0.57    3.41   2
   1  47  -2    6.72    3.70   2
  -1  47   2    4.53    3.39   2
   0  47  -2   12.87    4.40   2
   0  47   2   18.15    4.69   2
   1  47   2    6.14    3.94   2
  -1  47  -2    7.27    4.00   2
  -2  47  -2    6.54    3.78   2
   2  47   2    9.07    3.94   2
   3  47   2    8.77    3.83   2
  -3  47  -2   11.83    4.62   2
   4  47   2   13.29    4.25   2
  -4  47  -2    6.58    4.09   2
  -4 -47  -2    7.74    3.49   1
   5  47   2    5.90    3.82   2
  -5 -47  -2    4.84    3.30   1
  -5  47  -2    0.21    3.88   2
  -6  48   2   -4.48    2.92   2
   6  48  -2    6.55    4.30   2
   6  48  -2   -3.38    2.91   1
   5  48  -2    2.04    3.54   2
  -5  48   2    4.56    3.25   2
   5  48  -2    4.63    3.31   1
   4  48  -2   15.22    4.22   2
   4  48  -2    4.34    2.96   1
  -4  48   2    8.23    3.68   2
  -3  48   2    3.14    3.32   2
   3  48  -2    0.36    3.12   2
   2  48  -2   30.99    5.70   2
  -2  48   2   28.37    5.85   2
  -1  48   2    4.71    3.24   2
   1  48  -2   -0.38    3.17   2
   0  48   2    2.21    3.20   2
   0  48  -2    2.29    3.35   2
   1  48   2    9.42    3.97   2
  -1  48  -2   12.68    4.24   2
   2  48   2    4.61    3.24   2
  -2  48  -2    1.68    3.47   2
   3  48   2    1.31    3.28   2
  -3  48  -2    1.82    3.49   2
  -4  48  -2    6.70    4.13   2
  -4 -48  -2    9.85    3.46   1
   4  48   2   16.48    4.32   2
  -5 -48  -2    3.00    3.01   1
   5  48   2    7.42    3.99   2
  -5  48  -2    3.41    4.15   2
  -5  49   2    2.72    3.54   2
   5  49  -2   -0.52    3.15   1
   5  49  -2    4.11    3.74   2
  -4  49   2    7.62    4.13   2
   4  49  -2   16.03    4.12   1
   4  49  -2   14.43    4.54   2
   3  49  -2    2.61    3.25   2
  -3  49   2    4.20    4.18   2
  -2  49   2    6.58    3.47   2
   2  49  -2    3.93    3.22   2
  -1  49   2   -3.10    3.03   2
   1  49  -2    7.08    3.67   2
   0  49  -2    8.44    3.81   2
   0  49   2    4.19    3.74   2
  -1  49  -2    4.13    3.60   2
   1  49   2    7.00    3.93   2
   2  49   2    2.35    3.32   2
  -2  49  -2    0.25    3.79   2
   3  49   2    0.49    3.17   2
  -3  49  -2    1.56    3.59   2
  -4  49  -2    4.38    4.13   2
   4  49   2   13.52    4.28   2
  -5  49  -2    3.37    4.63   2
   5  49   2    8.24    4.62   2
  -5 -49  -2    3.87    3.41   1
   5  50  -2    9.65    4.42   2
  -5  50   2    5.98    3.75   2
   5  50  -2    5.50    3.28   1
   4  50  -2    3.87    3.62   2
  -4  50   2    7.08    3.71   2
  -3  50   2   12.35    4.49   2
   3  50  -2    6.68    3.90   2
   2  50  -2    0.00    3.30   2
  -2  50   2    1.41    3.09   2
   1  50  -2    1.32    3.24   2
  -1  50   2    2.13    2.99   2
   0  50   2    7.68    3.82   2
   0  50  -2    7.12    4.03   2
  -1  50  -2    1.91    3.74   2
   1  50   2    0.62    3.34   2
  -2  50  -2    6.33    4.20   2
   2  50   2    3.32    3.30   2
  -3  50  -2    8.59    4.09   2
   3  50   2    2.17    3.63   2
   4  50   2    8.75    4.28   2
  -4  50  -2    2.37    3.99   2
   5  51  -2    1.47    2.82   1
   5  51  -2    9.15    4.26   2
  -5  51   2    2.02    3.44   2
  -4  51   2   -4.17    2.87   2
   4  51  -2    2.35    3.59   2
  -3  51   2   -0.56    3.12   2
   3  51  -2    6.07    3.48   2
  -2  51   2    6.72    3.79   2
   2  51  -2   11.40    3.96   2
  -1  51   2    2.53    3.28   2
   1  51  -2    0.56    3.34   2
   0  51  -2    1.46    3.30   2
   0  51   2    3.23    3.36   2
   1  51   2    2.39    3.11   2
  -1  51  -2   -1.16    3.69   2
  -2  51  -2    1.36    3.72   2
   2  51   2    4.89    3.36   2
  -3  51  -2    6.73    3.89   2
   3  51   2   -1.75    3.57   2
   4  51   2    4.87    4.26   2
  -4  51  -2    3.03    4.39   2
  -5  52   2    2.80    3.65   2
   5  52  -2   21.52    5.76   2
   4  52  -2   -1.03    3.47   2
  -4  52   2    1.96    3.43   2
   3  52  -2    9.39    4.05   2
  -3  52   2    7.68    3.73   2
  -2  52   2    3.75    3.69   2
   2  52  -2   11.59    4.13   2
  -1  52   2    6.81    3.63   2
   1  52  -2    1.99    3.44   2
   0  52   2    1.84    3.08   2
   0  52  -2    2.27    3.41   2
  -1  52  -2    2.55    3.75   2
   1  52   2    3.56    3.39   2
  -2  52  -2    0.21    4.17   2
   2  52   2    6.52    3.20   2
  -3  52  -2    5.28    4.24   2
   3  52   2    2.05    3.74   2
   4  52   2   12.13    5.15   2
  -4  52  -2   11.31    5.27   2
  -4  53   2    5.71    3.79   2
   4  53  -2    2.06    3.76   2
  -3  53   2   -2.50    3.05   2
   3  53  -2    8.12    4.26   2
  -2  53   2    2.10    3.61   2
   2  53  -2    3.49    3.29   2
   1  53  -2    1.13    3.66   2
  -1  53   2    4.63    3.48   2
   0  53  -2    0.66    3.35   2
   0  53   2    4.66    3.84   2
   1  53   2   -1.50    3.05   2
  -1  53  -2   -0.14    3.24   2
   2  53   2    9.78    3.94   2
  -2  53  -2    3.44    3.99   2
   3  53   2    6.66    4.07   2
  -3  53  -2   -0.08    4.21   2
   4  54  -2   11.53    4.81   2
  -4  54   2   12.73    5.10   2
  -3  54   2   -0.46    3.13   2
   3  54  -2   -3.82    3.30   2
   2  54  -2   13.08    4.83   2
  -2  54   2   14.51    5.08   2
  -1  54   2    1.62    3.45   2
   1  54  -2    0.09    3.72   2
   0  54  -2   -0.62    3.56   2
   0  54   2    0.63    3.54   2
   1  54   2    3.11    3.87   2
  -1  54  -2    0.86    3.88   2
   2  54   2    2.76    4.13   2
  -2  54  -2    2.24    4.24   2
   3  54   2    3.61    3.92   2
  -3  54  -2    6.63    4.85   2
   3  55  -2   24.19    5.83   2
  -3  55   2   22.14    5.32   2
   2  55  -2   -2.96    3.03   2
  -2  55   2    0.14    3.34   2
  -1  55   2    2.28    3.43   2
   1  55  -2    0.17    3.60   2
   0  55  -2   -0.82    3.62   2
   0  55   2    9.26    4.25   2
  -1  55  -2    0.04    3.93   2
   1  55   2    6.64    4.06   2
   2  55   2    3.42    4.05   2
  -2  55  -2    6.41    4.58   2
  -3  56   2    2.20    3.77   2
   3  56  -2   16.20    4.99   2
  -2  56   2   10.15    4.93   2
   2  56  -2   20.87    5.73   2
   1  56  -2    7.17    4.62   2
  -1  56   2    4.18    3.35   2
   0  56  -2    4.14    4.08   2
   0  56   2    9.98    4.91   2
  -1  56  -2   -0.43    4.17   2
   1  56   2    2.36    4.15   2
   2  56   2    5.66    4.53   2
  -2  56  -2    0.74    4.69   2
   2  57  -2   -2.61    3.91   2
  -2  57   2    1.88    3.93   2
  -1  57   2    3.46    4.11   2
   1  57  -2   14.59    5.71   2
   0  57  -2    1.95    4.46   2
   0  57   2   -0.09    4.04   2
  -1  57  -2   13.10    5.90   2
   1  57   2   10.83    5.32   2
   1  58  -2   -2.09    4.13   2
  -1  58   2    2.09    4.18   2
   0  58  -2    7.45    4.87   2
   0  58   2    4.77    4.56   2
   8   0  -3    0.70    2.45   2
   8   0  -3   -0.04    1.95   1
   7   0  -3   21.76    3.59   2
   7   0  -3   23.77    3.90   1
   6   0  -3    9.25    2.43   1
   6   0  -3    2.27    1.84   2
   5   0  -3  372.43   11.81   2
   5   0  -3  350.15   12.66   1
   4   0  -3    0.47    1.13   1
   4   0  -3    1.08    1.27   2
  -4   0   3   -0.42    1.06   3
   3   0  -3   60.74    3.37   1
   3   0  -3   59.12    2.78   2
  -3   0   3   65.39    3.65   3
  -2   0   3    0.37    1.04   3
   2   0  -3    0.04    0.86   1
   1   0  -3  820.64   22.80   1
  -1   0   3  806.13   22.13   3
   0   0  -3    1.10    1.13   1
   0   0   3   -0.85    0.97   3
   0   0   3   -0.34    0.93   2
  -1   0  -3  521.06   16.24   1
   1   0   3  552.67   15.82   3
   1   0   3  535.80   15.17   2
   2   0   3   -0.22    1.39   2
  -2   0  -3    0.17    1.20   1
   2   0   3    0.50    1.19   3
   3   0   3   70.25    4.32   3
  -3   0  -3   64.68    4.57   1
   3   0   3   69.38    4.76   2
   4   0   3   -0.09    1.31   3
   4   0   3   -0.82    1.57   2
  -4   0  -3    1.11    1.67   1
   5   0   3  580.30   19.02   2
  -5   0  -3  539.48   19.92   1
   5   0   3  543.90   18.44   3
   6   0   3   -0.47    2.23   2
  -6   0  -3   -0.49    2.24   1
   7   0   3    7.36    3.21   2
  -7   0  -3   10.37    3.60   1
   8   0   3    1.59    3.01   2
  -8   0  -3    6.68    2.92   1
   9   0   3    1.39    3.54   2
   9   1  -3    4.36    3.10   1
   8   1  -3    8.83    2.63   1
   8  -1  -3    2.41    2.11   1
   8  -1  -3    6.78    2.98   2
   8   1  -3    4.03    2.56   2
   7  -1  -3   -1.40    2.05   2
   7  -1  -3    0.56    1.89   1
   7   1  -3    1.03    2.13   2
   7   1  -3   -1.61    2.20   1
   6  -1  -3   98.95    5.46   2
   6   1  -3   84.11    5.54   1
   6   1  -3   99.36    5.44   2
   6  -1  -3   94.31    5.64   1
   5   1  -3   43.05    3.46   2
   5  -1  -3   39.87    3.70   1
   5  -1  -3   38.70    3.39   2
   5   1  -3   44.59    4.03   1
   4  -1  -3    7.38    1.69   1
   4   1  -3    8.82    1.93   1
   4  -1  -3    6.36    1.54   2
   4   1  -3    4.68    1.57   2
  -4  -1   3    7.83    1.84   3
   3   1  -3   81.46    4.03   1
  -3   1   3   75.09    4.11   3
  -3  -1   3   76.68    4.05   3
   3   1  -3   81.27    3.30   2
   3  -1  -3   83.47    3.99   1
  -2  -1   3    8.56    1.53   3
   2  -1  -3   10.49    1.60   1
  -2   1   3   11.20    1.81   3
   2   1  -3    8.12    1.50   1
   1   1  -3   20.84    2.08   1
  -1  -1   3   20.70    2.01   3
   1  -1  -3   19.29    1.95   1
  -1   1   3   19.51    1.99   3
   0   1   3   19.97    1.62   2
   0  -1   3   15.75    1.57   2
   0   1  -3   18.03    2.07   1
   0  -1  -3   13.78    1.89   1
   0  -1   3   20.06    2.13   3
   0   1   3   14.34    1.84   3
   1   1   3   69.21    3.70   3
   1   1   3   80.39    3.76   2
   1  -1   3   67.10    3.60   2
  -1  -1  -3   68.30    3.97   1
   1  -1   3   90.16    4.20   3
  -1   1  -3   69.69    4.00   1
  -2  -1  -3   43.64    3.61   1
   2  -1   3   37.06    3.25   2
   2   1   3   45.45    3.45   2
  -2   1  -3   47.14    3.74   1
   2  -1   3   43.30    3.26   3
   2   1   3   40.77    3.01   3
   3   1   3  232.00    9.38   2
   3  -1   3  248.92    9.43   3
  -3  -1  -3  256.72   10.10   1
  -3   1  -3  252.85    9.91   1
   3   1   3  247.25    9.31   3
   3  -1   3  239.82    9.43   2
   4  -1   3    4.09    1.82   3
  -4  -1  -3    5.15    2.18   1
   4  -1   3    1.07    1.76   2
  -4   1  -3    2.07    1.82   1
   4   1   3    5.38    2.09   2
   4   1   3    5.23    1.90   3
   5  -1   3    8.56    2.36   3
   5  -1   3    4.90    2.56   2
  -5   1  -3    6.03    2.75   1
   5   1   3    8.95    2.40   3
  -5  -1  -3    3.05    2.34   1
   5   1   3    6.54    2.51   2
  -6   1  -3   35.87    5.20   1
   6  -1   3   44.91    5.48   2
  -6  -1  -3   53.75    6.22   1
   6   1   3   42.03    5.29   2
   7   1   3    1.67    2.57   2
  -7  -1  -3    4.01    2.60   1
   7  -1   3    4.91    3.06   2
  -7   1  -3    2.38    2.70   1
   8   1   3    1.49    3.12   2
   8  -1   3    2.51    3.19   2
  -8   1  -3   -2.18    2.66   1
  -8  -1  -3    6.50    3.13   1
   9   1   3    3.30    3.71   2
   9  -1   3    1.72    3.41   2
  -9  -1  -3    3.14    3.54   1
   9   2  -3    2.94    2.66   1
   8  -2  -3   -0.39    2.01   1
   8   2  -3    2.53    2.48   2
   8   2  -3    2.76    2.28   1
   7   2  -3   65.14    5.72   1
   7   2  -3   71.03    5.19   2
   7  -2  -3   76.83    5.75   2
   7  -2  -3   71.71    5.95   1
   6  -2  -3   15.81    2.86   2
   6  -2  -3   12.01    2.73   1
   6   2  -3   12.74    2.64   2
   6   2  -3   15.01    2.99   1
   5  -2  -3    6.32    2.05   2
   5   2  -3    7.43    1.94   2
   5  -2  -3    7.74    2.04   1
   5   2  -3    9.58    2.23   1
   4   2  -3  125.31    5.91   1
  -4  -2   3  123.66    5.70   3
   4   2  -3  127.63    5.12   2
   4  -2  -3  128.12    5.70   1
   3  -2  -3   60.89    3.33   1
  -3   2   3   65.62    3.66   3
  -3   2   3   64.21    2.98   2
   3   2  -3   59.32    2.79   2
   3   2  -3   63.19    3.53   1
  -3  -2   3   59.36    3.49   3
  -2   2   3  969.12   27.04   3
  -2   2   3 1023.64   25.38   2
   2   2  -3  996.02   27.86   1
   2  -2  -3  999.46   27.57   1
  -2  -2   3 1015.45   27.01   3
   1  -2  -3   75.22    3.48   1
   1   2  -3   82.13    3.72   1
  -1   2   3   70.46    3.47   3
  -1  -2   3   78.82    3.61   3
  -1   2   3   72.46    2.57   2
   0  -2  -3  230.46    8.01   1
   0   2  -3  241.32    8.12   1
   0  -2   3  230.87    7.84   3
   0   2   3  234.52    7.07   2
   0   2   3  234.40    7.77   3
   0  -2   3  238.11    7.04   2
   1   2   3   47.39    3.03   3
   1  -2   3   54.31    3.32   3
   1  -2   3   46.02    2.98   2
   1   2   3   49.66    2.97   2
  -1   2  -3   47.20    3.17   1
  -1  -2  -3   50.57    3.24   1
   2   2   3  102.72    4.95   3
   2  -2   3  104.63    5.09   3
   2  -2   3  102.53    5.09   2
  -2  -2  -3  101.50    5.26   1
  -2   2  -3   95.02    5.10   1
   2   2   3  113.46    5.15   2
   3   2   3   89.35    4.92   3
   3   2   3   88.89    5.25   2
  -3   2  -3   94.70    5.47   1
  -3  -2  -3   92.79    5.48   1
   3  -2   3   80.37    5.18   2
   3  -2   3   96.56    5.23   3
   4  -2   3    7.49    2.46   2
  -4  -2  -3    6.56    2.25   1
   4   2   3   10.13    2.31   3
   4  -2   3    7.98    2.21   3
   4   2   3    9.76    2.53   2
  -4   2  -3    6.40    2.32   1
  -5  -2  -3   11.80    3.27   1
   5   2   3   19.31    3.18   3
   5   2   3   14.80    3.39   2
  -5   2  -3   12.63    3.25   1
   5  -2   3   19.41    3.27   3
   5  -2   3   13.93    3.42   2
  -6   2  -3    3.85    2.43   1
  -6  -2  -3    2.64    2.52   1
   6  -2   3    1.05    2.54   2
   6   2   3    4.59    2.61   2
   7   2   3    9.80    3.42   2
   7  -2   3    8.92    3.62   2
  -7   2  -3    1.00    2.22   1
  -7  -2  -3    6.52    3.31   1
  -8   2  -3    6.69    3.28   1
   8   2   3    6.55    3.43   2
  -8  -2  -3    6.41    3.33   1
   8  -2   3    2.43    3.23   2
   9   2   3    3.53    3.71   2
   9  -2   3    0.03    3.31   2
  -9  -2  -3   -5.67    2.89   1
   9   3  -3    7.90    3.25   1
  -8   3   3   37.55    5.06   2
   8  -3  -3   30.06    4.49   1
   8   3  -3   36.78    4.72   2
   8   3  -3   35.24    4.92   1
   7   3  -3   28.05    4.16   1
   7  -3  -3   37.95    4.46   1
   7   3  -3   43.14    4.40   2
   6  -3  -3    2.35    1.69   1
   6   3  -3   -0.42    1.45   1
   6   3  -3    1.76    1.84   2
   5  -3  -3   69.57    4.25   1
   5   3  -3   71.03    4.08   2
  -5  -3   3   65.96    4.33   3
   5   3  -3   65.43    4.44   1
   4   3  -3  116.53    4.83   2
  -4  -3   3  121.68    5.48   3
  -4   3   3  112.97    4.96   2
   4   3  -3  118.47    5.72   1
   4  -3  -3  107.47    5.18   1
  -3   3   3  149.93    5.31   2
   3   3  -3  151.03    6.23   1
  -3  -3   3  150.99    5.96   3
  -3   3   3  160.15    6.40   3
   3  -3  -3  148.56    5.80   1
   3   3  -3  159.93    5.10   2
  -2   3   3    2.29    0.86   2
   2   3  -3    3.06    1.30   1
   2  -3  -3    4.06    1.20   1
  -2  -3   3    1.20    1.03   3
  -2   3   3    2.34    1.26   3
  -1   3   3  240.16    8.00   3
   1   3  -3  256.12    8.33   1
  -1   3   3  235.51    6.82   2
  -1  -3   3  252.43    8.02   3
   1  -3  -3  242.36    7.98   1
   0   3  -3 1260.47   35.18   1
   0   3   3 1301.37   33.95   3
   0  -3   3 1275.02   34.05   3
   0   3   3 1303.04   32.77   2
   0  -3   3 1295.15   32.69   2
   0  -3  -3 1280.15   35.15   1
   1   3   3    4.58    1.41   2
   1   3   3    6.50    1.52   3
   1  -3   3    4.49    1.40   2
  -1  -3  -3    4.82    1.44   1
  -1   3  -3    1.54    1.25   1
   1  -3   3    3.91    1.57   3
  -2  -3  -3   94.38    5.10   1
   2  -3   3  102.52    5.13   3
  -2   3  -3   95.04    4.97   1
   2   3   3  101.27    4.97   2
   2   3   3   97.07    4.76   3
   2  -3   3   99.62    4.94   2
   3   3   3  518.50   15.95   3
   3  -3   3  511.37   16.40   3
   3   3   3  497.10   16.09   2
  -3  -3  -3  502.56   17.13   1
  -3   3  -3  502.48   16.83   1
   3  -3   3  528.32   16.25   2
  -4   3  -3   34.52    4.17   1
   4   3   3   29.23    3.46   3
   4  -3   3   34.46    4.11   2
   4   3   3   31.10    3.84   2
  -4  -3  -3   30.10    4.14   1
   4  -3   3   30.14    3.72   3
  -5   3  -3    5.08    2.66   1
   5   3   3    9.83    2.43   3
  -5  -3  -3    7.48    2.89   1
   5   3   3   11.80    2.84   2
   5  -3   3    7.40    2.76   2
   5  -3   3   10.15    2.55   3
   6   3   3   74.56    6.53   2
   6  -3   3   61.84    6.38   2
  -6  -3  -3   68.47    7.00   1
  -6   3  -3   60.58    6.40   1
  -7  -3  -3    3.83    2.98   1
   7   3   3   15.79    3.71   2
   7  -3   3   14.83    3.91   2
  -7   3  -3    8.22    3.39   1
  -8   3  -3    1.09    2.73   1
   8   3   3    5.55    3.24   2
  -8  -3  -3   -2.11    2.69   1
   8  -3   3    3.57    3.29   2
  -9  -3  -3    8.76    4.06   1
   9   3   3    7.53    3.89   2
   9  -3   3    1.90    3.55   2
   9   4  -3    2.87    2.70   1
   8   4  -3   15.00    3.64   2
  -8   4   3   18.86    4.08   2
   8   4  -3   18.07    3.56   1
  -7   4   3   20.33    3.81   2
   7  -4  -3   19.12    3.35   1
   7   4  -3   14.62    3.22   1
   7   4  -3   22.59    3.46   2
   6   4  -3   28.05    3.39   2
   6  -4  -3   24.77    3.33   1
   6   4  -3   22.17    3.47   1
   5   4  -3   10.57    2.32   1
   5   4  -3   11.94    2.19   2
  -5  -4   3   11.15    2.26   3
   5  -4  -3    8.52    2.02   1
  -5   4   3   12.72    2.34   2
  -4  -4   3   64.36    3.91   3
   4   4  -3   73.48    3.68   2
  -4   4   3   71.76    3.86   2
   4   4  -3   61.79    4.07   1
   4  -4  -3   73.60    3.91   1
   3   4  -3   14.07    2.21   1
  -3  -4   3   14.22    1.97   3
  -3   4   3   16.47    1.79   2
  -3   4   3   13.63    2.18   3
   3  -4  -3   16.62    1.89   1
   3   4  -3   17.69    1.58   2
  -2   4   3   68.64    2.86   2
   2  -4  -3   71.84    3.35   1
  -2  -4   3   77.28    3.57   3
  -2   4   3   63.21    3.57   3
   2   4  -3   75.48    3.85   1
   1  -4  -3  139.70    5.11   1
   1   4  -3  129.57    5.33   1
  -1   4   3  139.28    5.25   3
  -1  -4   3  136.11    5.15   3
  -1   4   3  133.70    4.31   2
   0   4   3  809.91   22.15   3
   0   4  -3  830.04   23.09   1
   0  -4  -3  811.19   22.98   1
   0  -4   3  806.44   21.18   2
   0   4   3  807.53   21.31   2
   1  -4   3  454.62   13.21   2
   1  -4   3  465.10   14.02   3
   1   4   3  442.63   13.18   2
  -1   4  -3  471.11   14.24   1
   1   4   3  457.19   13.45   3
  -1  -4  -3  439.13   14.23   1
   2   4   3   28.83    2.89   2
  -2   4  -3   33.26    3.14   1
  -2  -4  -3   32.76    3.39   1
   2  -4   3   32.20    3.07   2
   2  -4   3   32.62    3.22   3
   2   4   3   28.38    2.76   3
   3  -4   3   -0.59    1.77   2
   3   4   3   -1.52    1.53   2
  -3   4  -3    1.03    1.59   1
   3  -4   3    1.96    1.48   3
  -3  -4  -3   -0.13    1.48   1
   3   4   3    2.74    1.50   3
   4  -4   3    6.06    2.02   3
   4  -4   3    3.42    2.16   2
  -4  -4  -3    3.38    2.07   1
  -4   4  -3    5.09    2.12   1
   4   4   3    3.80    2.05   2
   4   4   3    3.59    1.56   3
  -5   4  -3  806.85   26.41   1
   5  -4   3  801.54   25.39   2
  -5  -4  -3  835.25   27.16   1
   5  -4   3  793.70   25.36   3
   5   4   3  784.18   25.17   2
   5   4   3  834.53   24.77   3
   6   4   3    3.38    2.66   2
  -6   4  -3    2.74    2.50   1
  -6  -4  -3    1.53    2.35   1
   6  -4   3    6.38    3.16   2
  -7   4  -3    3.67    2.88   1
   7  -4   3    5.08    3.12   2
   7   4   3    1.70    2.48   2
  -7  -4  -3   -0.61    2.43   1
  -8   4  -3    3.70    2.97   1
   8  -4   3    1.28    3.27   2
  -8  -4  -3    1.15    2.69   1
   8   4   3    5.14    3.13   2
   9  -4   3    1.16    3.43   2
  -9  -4  -3    2.41    3.42   1
   9   4   3    5.34    3.72   2
   9   5  -3    2.50    2.75   1
  -8   5   3   13.10    3.65   2
   8   5  -3    9.33    2.93   1
   8   5  -3   16.09    3.65   2
  -7  -5   3    1.47    1.98   3
   7  -5  -3    3.04    2.49   1
  -7   5   3   -3.79    2.13   2
   7   5  -3    6.96    2.42   2
   7   5  -3   -0.24    1.50   1
   6  -5  -3  169.30    7.64   1
  -6  -5   3  158.10    7.47   3
  -6   5   3  165.45    7.67   2
   6   5  -3  152.77    7.11   2
   6   5  -3  166.40    8.27   1
   5   5  -3  253.62   10.38   1
   5   5  -3  272.46    9.27   2
  -5  -5   3  256.38    9.68   3
   5  -5  -3  272.40    9.73   1
  -5   5   3  261.72    9.58   2
  -4  -5   3    3.70    1.53   3
   4  -5  -3    2.71    1.23   1
   4   5  -3    4.55    1.44   2
  -4   5   3    3.24    1.51   2
   4   5  -3    3.36    1.52   1
   3  -5  -3  332.24   10.31   1
  -3   5   3  328.95   11.05   3
  -3   5   3  329.13    9.85   2
   3   5  -3  332.97    9.41   2
   3   5  -3  332.61   11.23   1
  -3  -5   3  315.24   10.35   3
   2   5  -3   36.75    2.84   1
   2  -5  -3   27.23    2.09   1
  -2   5   3   26.97    1.92   2
  -2  -5   3   25.91    2.24   3
  -2   5   3   28.06    2.53   3
  -1   5   3  112.81    3.91   2
   1   5  -3  115.58    3.56   2
  -1   5   3  106.30    4.54   3
   1  -5  -3  113.71    4.46   1
   1   5  -3  108.64    4.75   1
  -1  -5   3  112.61    4.58   3
   0   5   3 1157.29   30.33   2
   0   5  -3 1220.36   32.56   1
   0  -5  -3 1179.99   32.37   1
   0  -5   3 1185.58   31.59   3
   0   5   3 1154.71   31.25   3
   1   5   3    1.29    1.16   2
  -1   5  -3    2.48    1.23   1
  -1  -5  -3    0.05    1.13   1
   1  -5   3    1.94    1.27   3
   1  -5   3   -0.29    1.17   2
   1   5   3    0.33    1.00   3
  -2   5  -3  331.48   11.32   1
   2   5   3  332.54   10.69   3
   2   5   3  325.09   10.67   2
  -2  -5  -3  327.42   11.65   1
   2  -5   3  318.08   11.24   3
   2  -5   3  326.57   10.85   2
  -3  -5  -3  189.01    8.69   1
  -3   5  -3  198.07    8.43   1
   3  -5   3  192.35    8.30   3
   3  -5   3  211.77    8.48   2
   3   5   3  207.45    7.86   3
   3   5   3  208.02    8.37   2
   4   5   3    8.87    2.15   3
  -4  -5  -3    7.61    2.51   1
   4  -5   3    6.38    2.50   2
  -4   5  -3    7.75    2.46   1
   4  -5   3    4.85    1.98   3
   4   5   3    9.09    2.51   2
  -5   5  -3   40.58    4.95   1
   5   5   3   35.48    4.54   2
   5  -5   3   41.41    4.69   3
   5   5   3   30.00    3.70   3
  -5  -5  -3   41.36    5.29   1
   5  -5   3   37.30    4.70   2
   6  -5   3   96.66    7.06   2
  -6  -5  -3   81.69    7.65   1
  -6   5  -3   90.77    6.77   1
   6   5   3   92.28    7.22   2
  -7   5  -3    6.07    3.04   1
   7   5   3    9.15    3.09   2
   7  -5   3    1.08    2.80   2
  -7  -5  -3    4.92    3.11   1
   8   5   3    5.25    3.38   2
   8  -5   3   -3.89    3.32   2
  -8  -5  -3    2.24    3.05   1
  -9  -5  -3   -1.75    3.08   1
   9   5   3    3.24    3.81   2
   9   6  -3    3.49    2.98   1
   8   6  -3    3.87    2.53   2
  -8   6   3    4.61    2.91   2
   8   6  -3   -0.28    2.11   1
  -7  -6   3   17.11    3.10   3
   7   6  -3   16.87    3.13   2
   7   6  -3   17.33    3.53   1
   7  -6  -3   12.17    2.80   1
  -7   6   3   14.03    3.45   2
  -6  -6   3    0.41    1.50   3
   6  -6  -3    1.86    1.70   1
  -6   6   3   -1.00    1.84   2
   6   6  -3    2.46    1.90   2
   6   6  -3    1.37    1.86   1
  -5  -6   3   33.36    3.36   3
   5   6  -3   31.36    3.80   1
   5  -6  -3   34.99    3.24   1
   5   6  -3   35.75    3.20   2
  -5   6   3   33.73    3.32   2
  -4  -6   3  167.04    6.57   3
   4   6  -3  158.75    7.13   1
   4  -6  -3  159.10    6.20   1
   4   6  -3  164.02    6.02   2
  -4   6   3  152.81    6.25   2
   3   6  -3    0.13    1.07   1
  -3   6   3   -0.58    1.08   2
   3   6  -3    1.83    0.96   2
   3  -6  -3    2.41    0.93   1
  -3  -6   3    0.31    1.05   3
  -2   6   3  241.39    8.57   3
  -2  -6   3  257.23    8.24   3
   2  -6  -3  262.19    8.09   1
   2   6  -3  253.35    7.07   2
   2   6  -3  249.18    8.84   1
  -2   6   3  262.17    7.70   2
   1   6  -3  237.50    8.35   1
  -1  -6   3  241.90    7.99   3
  -1   6   3  238.27    7.95   3
   1  -6  -3  244.54    7.90   1
  -1   6   3  241.04    7.25   2
   1   6  -3  248.32    6.90   2
   0   6  -3   97.84    4.55   1
   0   6  -3  106.09    4.03   2
   0   6   3  101.52    4.16   3
   0  -6  -3   96.30    4.47   1
   0  -6   3   98.53    4.53   3
   0   6   3   97.83    3.97   2
  -1   6  -3  130.09    5.58   1
   1   6   3  129.93    5.06   3
  -1  -6  -3  125.93    5.62   1
   1  -6   3  121.84    5.15   2
   1   6   3  136.87    5.38   2
   1  -6   3  129.29    5.68   3
   2  -6   3  178.59    7.10   2
  -2  -6  -3  178.38    7.57   1
   2   6   3  174.20    6.71   3
  -2   6  -3  182.97    7.29   1
   2  -6   3  181.05    7.38   3
   2   6   3  172.27    7.04   2
  -3  -6  -3   47.56    4.51   1
   3  -6   3   52.66    4.39   3
   3  -6   3   63.81    4.66   2
  -3   6  -3   53.43    4.34   1
   3   6   3   57.54    3.71   3
   3   6   3   60.13    4.52   2
   4   6   3   96.91    5.12   3
  -4   6  -3   94.87    5.70   1
   4   6   3   85.33    5.56   2
   4  -6   3   99.40    6.02   2
  -4  -6  -3   83.72    5.93   1
   4  -6   3   90.68    5.66   3
   5  -6   3   76.98    5.68   3
  -5   6  -3   84.36    6.14   1
  -5  -6  -3   78.46    6.95   1
   5   6   3   85.77    6.03   2
   5  -6   3   89.08    6.32   2
   5   6   3   84.29    5.26   3
  -6   6  -3    0.22    2.15   1
   6  -6   3    9.79    3.22   2
  -6  -6  -3    3.28    2.54   1
   6   6   3    1.27    2.44   2
   7   6   3    8.60    3.11   2
   7  -6   3    1.64    2.97   2
  -7  -6  -3    9.68    3.43   1
  -7   6  -3    3.94    2.97   1
  -8  -6  -3    5.95    3.43   1
   8   6   3   11.25    3.80   2
   8  -6   3   -1.03    3.36   2
  -9  -6  -3    6.05    3.51   1
   9   6   3    4.51    4.17   2
   9   7  -3    5.22    2.84   1
   8   7  -3   20.07    3.79   2
  -8   7   3   20.09    4.15   2
   8   7  -3   18.77    3.97   1
   7   7  -3   54.43    5.68   1
   7   7  -3   49.06    4.59   2
  -7   7   3   49.87    5.10   2
   7  -7  -3   47.64    4.72   1
  -7  -7   3   43.48    4.45   3
   6   7  -3   12.53    2.47   2
  -6  -7   3    8.32    2.26   3
   6  -7  -3    5.51    2.02   1
  -6   7   3    1.76    2.18   2
   6   7  -3    5.06    2.41   1
   5   7  -3    3.54    1.76   1
  -5   7   3    2.71    1.80   2
   5   7  -3    4.03    1.73   2
  -5  -7   3    3.86    1.71   3
   5  -7  -3    2.81    1.46   1
  -4   7   3    7.24    1.78   2
   4   7  -3    5.03    1.68   1
   4   7  -3    7.16    1.51   2
  -4  -7   3    2.43    1.42   3
   4  -7  -3    4.96    1.39   1
  -3  -7   3    3.65    1.26   3
   3  -7  -3    3.57    1.10   1
   3   7  -3    1.87    1.07   2
  -3   7   3    4.34    1.38   2
   3   7  -3    4.94    1.63   1
  -2  -7   3  962.97   25.82   3
  -2   7   3  967.45   25.07   2
   2   7  -3  989.41   24.45   2
   2  -7  -3  959.95   26.13   1
   2   7  -3  942.76   27.20   1
  -2   7   3  934.27   26.39   3
   1   7  -3  177.96    5.52   2
   1  -7  -3  192.58    6.33   1
   1   7  -3  182.14    6.83   1
  -1  -7   3  179.92    6.39   3
  -1   7   3  188.68    6.55   3
  -1   7   3  174.09    5.88   2
   0   7   3  132.91    4.96   3
   0   7   3  120.51    4.74   2
   0  -7  -3  131.13    5.28   1
   0  -7   3  129.30    5.28   3
   0   7  -3  125.96    5.29   1
   0   7  -3  126.40    4.70   2
  -1   7  -3  262.72    9.26   1
   1  -7   3  260.12    9.28   3
   1  -7   3  279.43    8.81   2
   1   7   3  273.01    8.58   3
   1   7   3  252.85    8.71   2
  -1  -7  -3  265.90    9.47   1
   2  -7   3    8.23    1.97   3
   2  -7   3   10.60    2.15   2
  -2   7  -3    9.85    2.08   1
   2   7   3   10.50    1.86   3
  -2  -7  -3    8.77    2.09   1
   2   7   3   10.87    2.17   2
   3   7   3   42.73    3.40   3
  -3   7  -3   48.94    4.08   1
   3   7   3   41.24    3.85   2
   3  -7   3   42.78    4.13   3
   3  -7   3   43.96    4.04   2
  -3  -7  -3   47.37    4.47   1
  -4  -7  -3    8.53    2.65   1
   4   7   3   11.67    2.86   2
   4  -7   3    8.11    2.47   3
   4   7   3    8.96    2.08   3
   4  -7   3   11.25    2.84   2
  -4   7  -3   11.41    2.68   1
  -5   7  -3  115.74    7.09   1
   5   7   3  113.40    6.05   3
   5  -7   3  118.01    7.36   2
   5  -7   3  116.22    7.08   3
  -5  -7  -3  115.52    7.68   1
   5   7   3  114.28    6.98   2
   6   7   3   40.28    5.34   2
  -6   7  -3   46.21    5.57   1
   6  -7   3   43.63    5.57   2
  -6  -7  -3   44.65    6.19   1
   7  -7   3   12.86    4.25   2
   7   7   3   18.80    4.24   2
  -7   7  -3   15.42    3.65   1
  -7  -7  -3   13.52    4.10   1
  -8  -7  -3   -1.91    2.76   1
   8  -7   3    4.15    3.70   2
   8   7   3    8.94    3.69   2
  -9   7  -3   -2.98    2.39   2
  -9  -7  -3    5.79    3.78   1
   9   7   3    4.49    4.05   2
  -9   8   3    4.84    3.20   2
   9   8  -3    1.75    2.75   1
   8   8  -3    1.88    2.54   1
  -8   8   3   -1.18    2.43   2
   8   8  -3    5.80    2.73   2
   7   8  -3   33.47    4.72   1
  -7   8   3   30.34    4.31   2
   7   8  -3   43.73    4.40   2
   6   8  -3    1.35    1.86   1
  -6  -8   3    0.33    1.45   3
  -6   8   3    1.25    1.98   2
   6   8  -3    1.08    1.72   2
   6  -8  -3    1.52    1.73   1
   5  -8  -3  240.36    8.73   1
  -5  -8   3  226.64    8.81   3
  -5   8   3  228.80    9.03   2
   5   8  -3  241.65   10.12   1
   5   8  -3  252.54    8.81   2
   4  -8  -3   43.27    2.80   1
   4   8  -3   51.05    3.90   1
  -4  -8   3   41.65    3.18   3
   4   8  -3   44.05    2.94   2
  -4   8   3   43.87    3.38   2
  -3  -8   3  235.50    7.72   3
   3   8  -3  209.49    8.43   1
  -3   8   3  221.35    7.58   2
   3  -8  -3  219.13    7.20   1
   3   8  -3  219.10    6.96   2
  -2   8   3  709.22   20.92   3
  -2   8   3  753.50   19.86   2
   2   8  -3  739.41   21.62   1
   2   8  -3  734.12   19.17   2
   2  -8  -3  754.24   20.43   1
  -2  -8   3  744.22   20.34   3
   1   8  -3  683.98   19.70   1
  -1   8   3  680.17   18.10   2
   1  -8  -3  669.17   18.95   1
   1   8  -3  671.77   17.67   2
  -1   8   3  671.30   18.92   3
  -1  -8   3  665.86   18.72   3
   0   8  -3  191.15    6.93   1
   0  -8   3  175.65    6.68   3
   0   8   3  177.96    6.26   3
   0   8   3  178.34    6.17   2
   0  -8  -3  184.86    6.66   1
   0   8  -3  175.79    6.06   2
   1   8   3 1574.97   40.56   2
   1  -8   3 1558.84   41.81   3
  -1   8  -3 1597.84   42.69   1
  -1   8  -3 1544.29   40.48   2
   1   8   3 1536.94   40.77   3
  -1  -8  -3 1547.88   42.98   1
   2   8   3   56.67    3.31   3
   2  -8   3   53.98    3.82   2
  -2  -8  -3   56.77    3.97   1
  -2   8  -3   55.60    3.70   1
   2   8   3   57.72    3.86   2
   2  -8   3   53.85    3.78   3
   3  -8   3   71.90    4.78   2
   3   8   3   72.12    4.63   2
   3  -8   3   72.42    4.84   3
  -3  -8  -3   68.85    5.01   1
   3   8   3   78.17    4.23   3
  -3   8  -3   69.49    4.64   1
   4   8   3   20.60    2.73   3
  -4  -8  -3   20.18    3.74   1
   4  -8   3   16.87    3.16   3
  -4   8  -3   17.55    3.12   1
   4   8   3   22.17    3.52   2
   4  -8   3   21.94    3.55   2
   5   8   3  106.35    5.75   3
  -5   8  -3  109.30    6.84   1
   5  -8   3   97.56    6.77   2
   5  -8   3  103.35    6.56   3
  -5  -8  -3  111.86    7.42   1
   5   8   3   96.94    6.49   2
   6   8   3   50.30    5.67   2
   6  -8   3   51.20    6.04   2
  -6   8  -3   45.44    5.47   1
  -6  -8  -3   53.62    6.70   1
   7  -8   3   22.74    5.00   2
   7   8   3   30.64    5.19   2
  -7   8  -3   21.00    4.36   1
  -7  -8  -3   28.97    5.52   1
  -8  -8  -3    1.16    3.04   1
   8   8   3    4.29    3.12   2
  -9   8  -3    1.35    2.92   2
  -9  -8  -3    1.14    3.62   1
   9   8   3    5.39    4.08   2
  -9   9   3   -4.20    2.65   2
   9   9  -3    0.29    2.47   1
  -8   9   3   18.75    4.03   2
   8   9  -3   31.65    4.41   2
   8   9  -3   27.58    4.91   1
  -7   9   3    8.29    2.79   2
   7   9  -3    8.89    2.81   1
   7   9  -3    8.37    2.71   2
   6   9  -3    0.62    1.78   2
  -6  -9   3    3.09    1.89   3
  -6   9   3    1.79    2.09   2
   6  -9  -3    3.93    1.79   1
   6   9  -3    1.38    1.70   1
   5   9  -3   21.21    2.58   2
  -5   9   3   19.42    2.95   2
  -5  -9   3   16.45    2.60   3
   5   9  -3   15.36    2.93   1
   5  -9  -3   16.74    2.35   1
  -4  -9   3   41.52    3.02   3
  -4   9   3   45.67    3.37   2
   4  -9  -3   45.60    2.72   1
   4   9  -3   38.42    2.84   2
   4   9  -3   46.62    4.10   1
  -3  -9   3  344.30   10.45   3
   3   9  -3  336.39    9.81   2
   3   9  -3  327.43   11.57   1
  -3   9   3  326.42   10.43   2
   3  -9  -3  322.45    9.94   1
  -2   9   3  281.55    8.63   2
   2   9  -3  286.53    9.69   1
  -2  -9   3  277.63    8.71   3
   2  -9  -3  262.66    8.31   1
  -2   9   3  258.68    9.16   3
   2   9  -3  269.21    7.95   2
   1   9  -3   35.40    2.68   1
  -1   9   3   32.35    2.40   3
  -1   9   3   35.87    2.47   2
   1   9  -3   32.66    2.14   2
   1  -9  -3   35.01    2.18   1
  -1  -9   3   35.83    2.45   3
   0   9   3   47.85    2.73   3
   0   9  -3   48.65    2.86   2
   0   9  -3   45.70    3.05   1
   0  -9   3   45.34    3.00   3
   0  -9  -3   47.92    2.92   1
   0   9   3   46.94    2.87   2
  -1  -9  -3  273.37    9.93   1
  -1   9  -3  276.71    9.72   1
   1   9   3  288.38    8.99   3
   1   9   3  285.02    9.38   2
   1  -9   3  288.61    9.95   3
  -1   9  -3  293.56    9.48   2
   2   9   3  171.09    7.03   2
  -2  -9  -3  175.90    7.63   1
  -2   9  -3  171.50    7.14   1
   2  -9   3  165.96    7.27   3
   2   9   3  176.72    6.52   3
  -3  -9  -3  554.82   18.79   1
   3   9   3  540.54   17.35   2
   3   9   3  565.27   16.67   3
   3  -9   3  562.68   18.07   3
  -3   9  -3  557.17   17.81   1
   3  -9   3  559.81   17.60   2
   4   9   3  366.80   13.28   2
   4   9   3  351.88   12.16   3
  -4  -9  -3  381.03   14.72   1
   4  -9   3  356.95   13.39   2
   4  -9   3  365.06   13.69   3
  -4   9  -3  362.05   13.45   1
   5   9   3    5.43    1.91   3
   5  -9   3   -1.09    2.57   2
   5  -9   3    8.28    2.56   3
   5   9   3    4.27    2.52   2
  -5  -9  -3    1.55    2.32   1
  -5   9  -3    1.20    1.98   1
   6   9   3   72.62    6.56   2
  -6  -9  -3   71.93    7.66   1
   6  -9   3   74.84    7.01   2
  -6   9  -3   70.86    6.39   1
   7   9   3    8.39    3.22   2
  -7  -9  -3    0.31    2.84   1
   8   9   3    5.53    3.28   2
  -8  -9  -3    0.69    2.60   1
  -8   9  -3   -0.04    2.42   2
  -9  -9  -3    1.14    3.73   1
  -9   9  -3    2.63    3.09   2
   9   9   3    6.53    3.87   2
   9  10  -3   -2.08    2.12   1
  -9  10   3    2.39    3.14   2
   8  10  -3   14.29    3.44   2
   8  10  -3    6.85    3.11   1
  -8  10   3   12.37    3.56   2
   7  10  -3    0.94    1.75   1
   7  10  -3    4.61    2.24   2
  -7  10   3    3.64    2.49   2
   6 -10  -3    2.39    1.65   1
  -6 -10   3   -0.63    1.55   3
   6  10  -3    2.63    2.00   2
  -6  10   3    0.05    2.04   2
   6  10  -3    2.66    1.98   1
   5 -10  -3  205.06    7.55   1
  -5  10   3  192.55    8.17   2
   5  10  -3  201.02    7.67   2
  -5 -10   3  185.82    7.60   3
   5  10  -3  197.76    9.01   1
   4 -10  -3  232.11    7.65   1
  -4 -10   3  217.79    7.91   3
   4  10  -3  225.64    7.77   2
  -4  10   3  224.33    8.36   2
   4  10  -3  219.09    9.28   1
   3  10  -3  163.56    7.13   1
   3 -10  -3  162.59    5.54   1
  -3 -10   3  159.39    6.00   3
   3  10  -3  165.92    5.73   2
  -3  10   3  162.34    6.37   2
  -2  10   3   13.60    1.92   2
  -2  10   3    8.72    1.86   3
  -2 -10   3   12.50    1.71   3
   2  10  -3   10.12    1.40   2
   2 -10  -3   10.51    1.25   1
   2  10  -3    7.31    1.72   1
   1  10  -3  106.52    4.98   1
   1  10  -3   98.50    4.07   2
   1 -10  -3  106.88    4.31   1
  -1  10   3  111.52    4.68   3
  -1 -10   3  114.11    4.60   3
  -1  10   3  110.71    4.51   2
   0  10   3   97.46    4.15   3
   0 -10   3   93.55    4.55   3
   0  10   3  102.17    4.39   2
   0 -10  -3  109.77    4.63   1
   0  10  -3  103.88    4.71   1
   0  10  -3   93.18    4.20   2
   1  10   3  333.89   10.69   2
   1 -10   3  343.64   11.36   3
  -1  10  -3  320.21   10.64   2
  -1  10  -3  325.01   11.04   1
   1  10   3  336.01   10.19   3
  -1 -10  -3  348.09   11.46   1
  -2  10  -3  193.42    7.70   2
   2  10   3  184.70    7.48   2
  -2 -10  -3  177.53    7.91   1
   2  10   3  187.08    6.90   3
  -2  10  -3  191.43    7.56   1
   2 -10   3  185.73    7.84   3
  -3  10  -3   11.67    2.41   1
  -3 -10  -3    8.67    2.45   1
   3 -10   3    9.81    2.43   3
   3  10   3   15.19    2.85   2
   3  10   3   12.08    2.05   3
   4 -10   3    5.22    2.25   2
   4  10   3    1.16    1.82   2
   4  10   3    3.28    1.51   3
  -4 -10  -3    1.39    2.03   1
   4 -10   3    2.34    1.79   3
  -4  10  -3    2.83    2.04   1
  -5  10  -3    3.50    2.29   1
   5 -10   3    3.80    2.26   3
   5  10   3    3.97    1.87   3
   5 -10   3   -3.42    2.25   2
   5  10   3    3.71    2.60   2
  -5 -10  -3    1.51    2.17   1
  -6  10  -3   40.15    5.02   1
  -6 -10  -3   32.53    5.63   1
   6  10   3   43.73    5.42   2
  -7 -10  -3   -0.63    2.26   1
   7  10   3   -0.96    2.51   2
  -8 -10  -3    1.07    2.99   1
   8  10   3    3.81    3.17   2
  -8  10  -3    1.27    2.85   2
  -9  10  -3    1.88    2.81   2
  -9 -10  -3    3.65    3.85   1
   9  10   3    4.50    3.81   2
  10  11  -3    8.47    3.36   1
  -9  11   3    9.77    3.77   2
   9  11  -3    8.43    3.18   1
  -8  11   3   24.01    4.32   2
   8  11  -3   21.15    3.93   2
   8  11  -3   17.12    4.18   1
   7  11  -3   69.50    6.58   1
   7  11  -3   71.74    5.34   2
  -7  11   3   84.15    6.48   2
  -6  11   3   27.96    3.86   2
  -6 -11   3   28.87    3.42   3
   6  11  -3   40.08    3.86   2
   6  11  -3   29.36    4.25   1
  -5  11   3   33.70    3.67   2
   5  11  -3   29.96    3.93   1
  -5 -11   3   33.42    3.12   3
   5 -11  -3   35.10    2.91   1
   5  11  -3   33.54    3.16   2
   4  11  -3  227.76    9.50   1
  -4 -11   3  227.59    7.95   3
   4 -11  -3  236.00    7.66   1
  -4  11   3  229.54    8.59   2
   4  11  -3  219.34    7.86   2
  -3 -11   3  247.85    8.31   3
   3  11  -3  266.00    9.91   1
   3 -11  -3  261.94    7.90   1
  -3  11   3  250.14    8.78   2
   3  11  -3  253.34    8.09   2
  -2 -11   3  101.26    4.30   3
   2  11  -3  105.02    4.08   2
   2 -11  -3  105.28    3.89   1
  -2  11   3  100.52    4.84   3
  -2  11   3  103.51    4.65   2
   2  11  -3   97.23    4.91   1
   1  11  -3  637.84   18.78   1
  -1  11   3  639.72   17.90   3
  -1  11   3  622.81   17.52   2
   1 -11  -3  633.22   17.84   1
  -1 -11   3  632.87   17.82   3
   1  11  -3  609.17   17.05   2
   0 -11   3    7.98    1.78   3
   0  11  -3    5.43    1.51   2
   0  11  -3    6.28    1.62   1
   0  11   3    6.70    1.39   3
   0  11   3    6.52    1.55   2
   0 -11  -3   10.11    1.73   1
   1 -11   3   13.01    2.29   3
   1  11   3   16.17    2.23   2
  -1 -11  -3   13.81    2.26   1
   1  11   3   16.89    1.86   3
  -1  11  -3   15.54    2.36   2
  -1  11  -3    9.81    1.93   1
  -2  11  -3   15.74    2.69   2
  -2  11  -3   12.24    2.21   1
   2  11   3    2.72    1.87   3
   2  11   3   13.76    2.37   2
   2 -11   3   11.85    2.42   3
  -2 -11  -3   16.69    2.82   1
  -3 -11  -3    2.17    1.67   1
   3 -11   3    1.23    1.49   3
  -3  11  -3    1.65    1.78   2
  -3  11  -3    1.48    1.56   1
   3  11   3    2.05    1.88   2
   3  11   3    3.17    1.31   3
   4 -11   3  275.32   11.47   3
  -4 -11  -3  279.85   12.19   1
  -4  11  -3  279.53   11.08   1
   4  11   3  261.26    9.67   3
   4  11   3  285.81   11.04   2
  -5 -11  -3   10.44    3.28   1
  -5  11  -3   14.51    3.19   1
   5 -11   3   13.56    3.15   3
   5  11   3   15.32    3.59   2
   6  11   3   28.19    4.67   2
  -6 -11  -3   30.63    5.22   1
  -6  11  -3   31.08    4.50   1
  -7 -11  -3    1.75    2.79   1
  -7  11  -3   -2.38    2.68   2
   7  11   3    1.70    2.75   2
  -8 -11  -3    1.62    3.28   1
   8  11   3    2.82    3.57   2
  -8  11  -3   -0.18    2.81   2
   9  11   3   11.91    4.24   2
  -9  11  -3    2.93    2.94   2
  -9 -11  -3    3.09    3.81   1
  10  12  -3    2.43    3.79   1
   9  12  -3    0.97    2.35   1
  -9  12   3    2.65    2.93   2
   8  12  -3   14.87    3.74   1
   8  12  -3   18.34    3.75   2
  -8  12   3   31.13    4.74   2
   7  12  -3   21.50    4.11   1
  -7  12   3   30.96    4.37   2
   7  12  -3   23.74    3.83   2
  -6  12   3   50.98    4.83   2
   6  12  -3   45.78    4.14   2
   6  12  -3   49.85    5.43   1
   5  12  -3    3.85    1.96   1
  -5 -12   3    1.89    1.51   3
   5 -12  -3    4.41    1.50   1
   5  12  -3    1.26    1.67   2
  -5  12   3    6.59    2.39   2
   4 -12  -3    3.03    1.11   1
   4  12  -3    1.86    1.44   2
  -4  12   3    4.78    2.01   2
  -4 -12   3    5.45    1.64   3
   4  12  -3    5.97    1.90   1
   3  12  -3 1029.73   26.75   2
  -3  12   3  982.13   27.44   2
   3  12  -3 1013.29   29.55   1
   3 -12  -3  998.40   27.10   1
  -3 -12   3 1016.88   27.13   3
  -2  12   3   23.56    2.51   2
   2 -12  -3   19.86    1.63   1
  -2  12   3   20.44    2.51   3
   2  12  -3   23.05    2.77   1
   2  12  -3   23.64    2.05   2
  -2 -12   3   20.82    2.08   3
  -1  12   3   57.82    3.39   2
   1 -12  -3   63.20    3.08   1
   1  12  -3   63.80    3.19   2
  -1  12   3   61.83    3.43   3
  -1 -12   3   57.14    3.29   3
   1  12  -3   59.08    3.60   1
   0 -12  -3   35.17    2.61   1
   0 -12   3   38.20    2.84   3
   0  12   3   37.44    2.87   2
   0  12   3   32.94    2.43   3
   0  12  -3   37.49    2.76   1
   0  12  -3   40.13    2.91   2
  -1  12  -3   53.49    3.40   1
   1 -12   3   53.05    4.03   3
  -1 -12  -3   54.31    3.71   1
   1  12   3   51.50    3.49   2
  -1  12  -3   56.89    3.70   2
   1  12   3   53.37    2.94   3
   2  12   3   22.93    2.39   3
   2  12   3   27.36    3.05   2
  -2 -12  -3   26.97    3.35   1
   2 -12   3   20.44    3.02   3
  -2  12  -3   25.26    3.16   2
  -2  12  -3   22.57    2.71   1
   3  12   3  150.73    7.17   2
   3  12   3  155.07    6.17   3
  -3  12  -3  153.12    7.45   2
  -3  12  -3  155.85    7.06   1
   3 -12   3  162.01    7.67   3
  -3 -12  -3  158.46    7.94   1
  -4  12  -3   44.20    4.75   2
   4  12   3   41.20    4.20   2
   4  12   3   36.67    3.22   3
  -4  12  -3   34.86    4.04   1
   4 -12   3   42.93    4.76   3
  -4 -12  -3   33.98    4.69   1
  -5  12  -3   85.66    6.80   2
  -5  12  -3   72.46    5.62   1
   5 -12   3   74.35    6.54   3
   5  12   3   72.41    6.27   2
  -5 -12  -3   82.34    7.32   1
  -6  12  -3    4.21    2.55   1
  -6  12  -3    0.79    3.05   2
  -6 -12  -3    2.71    2.76   1
   6  12   3    1.25    2.59   2
  -7  12  -3   -1.05    2.74   2
   7  12   3    1.99    2.91   2
  -7 -12  -3    0.69    2.81   1
  -8  12  -3    0.94    2.59   2
  -8 -12  -3    0.90    2.99   1
   8  12   3    2.28    3.86   2
  -9 -12  -3    1.72    3.91   1
   9  12   3    5.99    3.85   2
  -9  12  -3    1.21    2.64   2
  10  13  -3   22.75    5.18   1
   9  13  -3   20.52    4.48   1
  -9  13   3   22.30    4.66   2
   8  13  -3   32.25    4.43   2
   8  13  -3   21.91    4.49   1
  -8  13   3   23.85    4.77   2
   7  13  -3   40.99    4.55   2
  -7  13   3   40.84    4.94   2
   7  13  -3   25.74    4.37   1
   6  13  -3    5.40    2.53   1
  -6  13   3    5.04    2.64   2
   6  13  -3    4.79    2.10   2
  -5 -13   3  257.73    9.26   3
  -5  13   3  244.77   10.11   2
   5  13  -3  280.14   11.37   1
   5  13  -3  263.62    9.39   2
   5 -13  -3  270.59    9.02   1
   4  13  -3  173.36    8.02   1
   4 -13  -3  168.22    5.82   1
   4  13  -3  158.86    6.50   2
  -4 -13   3  168.46    6.38   3
  -4  13   3  171.88    7.30   2
  -3 -13   3   13.55    1.85   3
   3 -13  -3   11.04    1.17   1
   3  13  -3   11.17    1.77   2
  -3  13   3    8.96    2.15   2
   3  13  -3   14.34    2.49   1
   2  13  -3  418.25   14.07   1
  -2  13   3  421.22   13.71   3
  -2  13   3  451.47   13.28   2
   2  13  -3  438.26   12.54   2
  -2 -13   3  422.52   12.68   3
   2 -13  -3  455.45   12.40   1
   1  13  -3  174.16    6.13   2
  -1 -13   3  175.77    6.40   3
   1 -13  -3  177.42    6.06   1
  -1  13   3  170.63    6.49   3
   1  13  -3  166.36    6.79   1
  -1  13   3  163.99    6.40   2
   0  13  -3   89.07    4.40   1
   0 -13   3   91.20    4.43   3
   0  13  -3   88.43    4.24   2
   0 -13  -3   85.19    4.17   1
   0  13   3   76.46    4.18   2
   0  13   3   82.11    3.88   3
   1  13   3  972.09   27.12   2
  -1  13  -3  969.45   27.11   2
   1 -13   3 1022.27   28.12   3
  -1 -13  -3  988.93   28.60   1
  -1  13  -3 1017.07   28.16   1
   1  13   3  968.71   26.51   3
  -2  13  -3  146.61    6.63   2
   2 -13   3  146.79    6.88   3
  -2 -13  -3  129.03    6.66   1
   2  13   3  144.85    6.51   2
  -2  13  -3  132.87    6.15   1
   2  13   3  142.30    5.44   3
   3  13   3  555.55   17.45   2
  -3 -13  -3  563.04   19.01   1
   3 -13   3  558.65   18.27   3
   3  13   3  565.96   16.23   3
  -3  13  -3  516.63   17.56   2
  -3  13  -3  552.92   17.69   1
   4  13   3  344.43   12.93   2
   4  13   3  335.66   11.33   3
  -4 -13  -3  358.34   14.33   1
   4 -13   3  345.54   13.54   3
  -4  13  -3  340.24   13.20   2
  -4  13  -3  350.35   12.88   1
   5 -13   3   19.72    3.80   3
  -5 -13  -3   15.02    3.75   1
  -5  13  -3   17.07    3.56   1
  -5  13  -3   17.94    3.80   2
   5  13   3   13.59    3.38   2
  -6  13  -3   39.42    5.73   2
   6  13   3   32.22    5.03   2
  -6 -13  -3   27.88    5.24   1
   7  13   3    7.35    3.45   2
  -7 -13  -3    3.13    2.94   1
  -7  13  -3    5.04    3.55   2
  -8  13  -3    3.49    2.69   2
   8  13   3    2.66    3.37   2
  -8 -13  -3   -0.38    3.01   1
   9  13   3   11.48    4.46   2
  -9 -13  -3   -3.80    3.47   1
  -9  13  -3    4.49    3.18   2
  10  14  -3   -0.95    2.81   1
  -9  14   3    8.29    3.51   2
   9  14  -3    4.55    3.12   1
   8  14  -3    2.53    2.66   1
  -8  14   3    5.78    3.16   2
  -7  14   3    5.93    2.74   2
   7  14  -3    3.21    2.33   2
   7  14  -3    0.65    2.09   1
  -6  14   3   69.16    5.74   2
   6  14  -3   74.92    4.95   2
   6  14  -3   63.72    6.09   1
   5  14  -3   75.37    4.51   2
  -5  14   3   67.32    5.22   2
  -5 -14   3   57.24    3.71   3
   5  14  -3   77.48    5.52   1
   4 -14  -3  203.42    6.64   1
  -4 -14   3  200.97    7.21   3
   4  14  -3  205.26    7.57   2
  -4  14   3  203.59    8.31   2
   4  14  -3  211.50    9.23   1
   3  14  -3   11.08    2.32   1
  -3  14   3    9.32    2.17   2
   3  14  -3   10.70    1.78   2
  -3 -14   3   12.27    1.75   3
   3 -14  -3   11.14    1.12   1
   2  14  -3    1.05    1.20   2
  -2 -14   3    1.81    1.16   3
  -2  14   3    1.20    1.54   2
   2  14  -3    2.21    1.46   1
   2 -14  -3    0.24    0.80   1
  -1  14   3   24.79    2.48   3
   1 -14  -3   25.87    2.04   1
  -1 -14   3   23.63    2.38   3
  -1  14   3   22.90    2.45   2
   1  14  -3   22.05    2.22   2
   1  14  -3   25.27    2.69   1
   0 -14   3  469.59   14.58   3
   0  14  -3  483.96   14.83   1
   0  14   3  472.49   14.26   2
   0 -14  -3  470.08   14.60   1
   0  14  -3  478.77   14.15   2
   1  14   3   84.68    4.68   2
  -1 -14  -3   87.56    4.82   1
   1  14   3   83.69    3.78   3
  -1  14  -3   92.37    4.60   1
   1 -14   3   81.50    4.66   3
  -1  14  -3   90.42    4.88   2
   2  14   3    2.83    1.68   2
  -2  14  -3    4.68    2.07   2
  -2 -14  -3    1.49    1.59   1
   2  14   3    2.83    1.23   3
  -2  14  -3    1.65    1.43   1
   2 -14   3    3.83    1.73   3
  -3  14  -3   93.21    5.19   1
   3  14   3   82.08    5.38   2
   3 -14   3   90.83    5.64   3
   3  14   3   91.23    4.29   3
  -3  14  -3   82.15    5.50   2
  -3 -14  -3   99.47    6.13   1
  -4 -14  -3    2.32    2.19   1
   4 -14   3    2.96    1.74   3
   4  14   3    3.68    1.41   3
  -4  14  -3    1.21    2.35   2
  -4  14  -3   -0.90    1.56   1
   4  14   3    4.10    2.17   2
  -5 -14  -3  276.18   12.90   1
   5 -14   3  263.63   11.92   3
  -5  14  -3  256.28   11.17   1
  -5  14  -3  246.54   11.50   2
  -6  14  -3    3.43    3.14   2
   6  14   3    8.46    3.22   2
  -6 -14  -3    3.37    2.56   1
   7  14   3    5.10    3.06   2
  -7 -14  -3    5.48    3.42   1
  -7  14  -3    1.60    2.84   2
  -8 -14  -3   -2.82    3.00   1
  -8  14  -3   -1.22    2.44   2
   8  14   3    5.48    3.25   2
   9  14   3    5.07    4.36   2
  -9  14  -3   -0.88    2.71   2
  -9 -14  -3   -2.88    3.70   1
  10  15  -3   -0.89    2.92   1
   9  15  -3    6.27    3.21   1
  -9  15   3    7.33    3.67   2
   8  15  -3    3.48    2.38   1
  -8  15   3    0.40    2.86   2
   7  15  -3   54.48    6.41   1
   7  15  -3   63.26    5.36   2
  -7  15   3   70.96    6.22   2
   6  15  -3  141.60    8.04   1
   6  15  -3  138.48    6.80   2
  -6  15   3  122.39    7.31   2
  -5  15   3   -0.33    1.92   2
  -5 -15   3    0.71    1.42   3
   5  15  -3    2.29    1.75   2
   5  15  -3    3.55    2.02   1
   4  15  -3   40.86    4.42   1
  -4 -15   3   38.50    2.68   3
   4 -15  -3   41.89    2.30   1
  -4  15   3   39.06    3.82   2
   4  15  -3   39.52    3.29   2
   3  15  -3   83.91    5.06   1
   3  15  -3   87.78    4.28   2
  -3 -15   3   84.32    3.90   3
   3 -15  -3   86.45    3.03   1
  -3  15   3   92.29    4.95   2
   2 -15  -3  478.29   13.37   1
   2  15  -3  481.98   15.49   1
   2  15  -3  475.05   13.88   2
  -2  15   3  476.86   14.56   2
  -2 -15   3  473.98   13.80   3
  -1  15   3   42.24    2.84   3
  -1  15   3   41.07    3.20   2
   1  15  -3   45.14    3.25   1
   1 -15  -3   38.07    2.55   1
   1  15  -3   41.00    2.86   2
  -1 -15   3   40.03    2.85   3
   0  15  -3  252.06    8.86   1
   0  15   3  252.08    8.79   2
   0 -15   3  247.31    8.80   3
   0  15  -3  237.73    8.51   2
   0 -15  -3  236.70    8.57   1
  -1  15  -3  130.22    5.62   1
   1  15   3  117.13    5.66   2
   1  15   3  124.61    4.76   3
   1 -15   3  119.17    5.81   3
  -1  15  -3  125.75    5.86   2
  -1 -15  -3  116.07    5.79   1
   2 -15   3   34.51    3.76   3
   2  15   3   33.16    2.47   3
   2  15   3   33.07    3.46   2
  -2 -15  -3   34.58    3.73   1
  -2  15  -3   41.46    3.39   1
  -2  15  -3   33.66    3.61   2
   3  15   3    7.28    2.33   2
  -3  15  -3    7.31    1.97   1
   3  15   3   11.83    1.76   3
   3 -15   3   10.53    2.61   3
  -3 -15  -3    8.54    2.46   1
  -3  15  -3    9.70    2.83   2
   4 -15   3   12.13    3.03   3
  -4 -15  -3   11.83    3.06   1
  -4  15  -3   21.69    3.89   2
  -4  15  -3   24.08    3.43   1
   4  15   3   19.30    3.51   2
  -5  15  -3  121.21    7.18   1
   5 -15   3  122.47    7.77   3
  -5 -15  -3  133.75    8.60   1
  -5  15  -3  149.43    8.31   2
  -6  15  -3   -1.26    2.54   2
   6  15   3    3.09    2.65   2
  -6 -15  -3   -0.32    2.52   1
   7  15   3   15.24    4.10   2
  -7 -15  -3   20.85    5.04   1
  -7  15  -3   15.06    3.96   2
  -8 -15  -3    2.94    3.26   1
   8  15   3    1.25    2.97   2
  -8  15  -3    5.30    2.93   2
  -9 -15  -3    4.20    3.55   1
   9  15   3   10.73    4.45   2
  -9  15  -3    0.50    2.80   2
  10  16  -3    0.70    2.94   1
  -9  16   3    5.23    3.59   2
   9  16  -3    0.52    2.69   1
   8  16  -3   42.93    5.98   1
  -8  16   3   41.79    5.73   2
   7  16  -3  156.41    7.93   2
   7  16  -3  146.55    8.97   1
  -7  16   3  144.83    8.35   2
  -6  16   3    3.12    2.59   2
   6  16  -3    4.50    2.28   2
   6  16  -3    4.95    2.37   1
   5  16  -3  262.16    9.80   2
   5  16  -3  270.31   11.61   1
  -5  16   3  271.41   10.83   2
   4  16  -3  124.20    5.60   2
  -4  16   3  118.00    6.19   2
   4 -16  -3  123.03    4.25   1
  -4 -16   3  120.60    4.96   3
   4  16  -3  117.90    6.69   1
  -3  16   3   13.71    2.54   2
   3  16  -3   13.81    2.03   2
   3  16  -3    9.13    2.19   1
  -3 -16   3   13.66    1.80   3
  -2 -16   3  282.79    8.89   3
   2  16  -3  268.62   10.12   1
   2  16  -3  262.85    8.97   2
   2 -16  -3  277.61    8.11   1
  -2  16   3  277.94    9.64   2
   1  16  -3  224.49    8.46   1
  -1  16   3  234.49    8.10   3
  -1  16   3  210.80    8.07   2
   1  16  -3  213.80    7.78   2
   1 -16  -3  232.88    7.56   1
  -1 -16   3  230.87    7.97   3
   0  16  -3  168.38    6.76   2
   0 -16  -3  165.51    6.59   1
   0 -16   3  181.43    7.00   3
   0  16   3  158.34    6.14   3
   0  16   3  172.77    6.92   2
   0  16  -3  173.85    6.88   1
   1  16   3    4.41    1.26   3
  -1  16  -3    3.72    1.49   1
   1 -16   3    6.33    1.96   3
   1  16   3    4.17    1.82   2
  -1  16  -3    6.24    2.05   2
  -1 -16  -3    4.71    1.75   1
   2  16   3    6.72    2.09   2
  -2  16  -3    9.58    2.53   2
   2 -16   3    7.14    2.12   3
  -2  16  -3    6.94    1.83   1
   2  16   3    7.31    1.66   3
  -2 -16  -3    9.51    2.31   1
  -3 -16  -3    6.46    2.25   1
   3  16   3    7.94    1.51   3
   3  16   3    6.78    2.33   2
  -3  16  -3    5.22    1.88   1
  -3  16  -3    4.83    2.36   2
   3 -16   3    3.88    1.91   3
  -4 -16  -3    3.79    2.26   1
  -4  16  -3    5.74    2.19   1
  -4  16  -3    9.96    3.13   2
   4 -16   3    6.91    2.41   3
   4  16   3    5.81    2.54   2
  -5  16  -3    7.62    3.19   2
  -5  16  -3   10.63    2.86   1
   5 -16   3    6.37    2.46   3
   5  16   3    7.66    2.88   2
  -5 -16  -3    8.50    3.15   1
  -6 -16  -3   32.04    5.50   1
   6  16   3   29.91    4.81   2
  -6  16  -3   38.75    5.83   2
  -7  16  -3    4.70    3.20   2
   7  16   3    1.47    2.58   2
  -7 -16  -3    0.94    2.61   1
   8  16   3    0.46    3.12   2
  -8  16  -3    0.52    2.40   2
  -8 -16  -3   -0.28    3.16   1
   9  16   3    8.37    4.45   2
  -9  16  -3   -1.24    2.69   2
  10  17  -3   33.35    6.29   1
   9  17  -3    6.71    3.21   1
  -9  17   3    6.95    3.72   2
   8  17  -3    3.46    2.68   1
  -8  17   3   -1.05    2.74   2
  -7  17   3   18.76    4.06   2
   7  17  -3   20.37    4.10   1
   7  17  -3   20.63    3.73   2
   6  17  -3   19.00    3.79   1
   6  17  -3   12.49    2.88   2
  -6  17   3   18.72    3.68   2
  -5  17   3   12.94    3.00   2
   5  17  -3    9.49    2.36   2
   5  17  -3    7.91    2.52   1
   4  17  -3  341.29   13.31   1
  -4 -17   3  335.04   10.60   3
   4  17  -3  350.86   11.49   2
  -4  17   3  357.70   12.47   2
   3  17  -3  119.31    6.41   1
   3  17  -3  133.12    5.63   2
  -3 -17   3  143.22    5.17   3
  -3  17   3  127.30    6.27   2
   2  17  -3  212.13    7.61   2
   2  17  -3  215.81    8.60   1
  -2 -17   3  204.77    7.72   3
  -2  17   3  209.09    8.12   2
   2 -17  -3  213.44    6.47   1
  -1  17   3   91.45    4.66   2
  -1  17   3   71.80    4.00   3
  -1 -17   3   74.19    3.97   3
   1 -17  -3   78.90    3.64   1
   1  17  -3   76.46    4.40   1
   1  17  -3   80.41    4.22   2
   0 -17  -3   30.81    2.76   1
   0 -17   3   25.84    2.92   3
   0  17  -3   29.84    2.97   2
   0  17  -3   29.08    2.93   1
   0  17   3   27.72    2.48   3
   0  17   3   33.73    3.24   2
   1 -17   3  142.84    6.60   3
  -1  17  -3  147.32    6.63   2
   1  17   3  153.11    5.44   3
  -1 -17  -3  137.25    6.48   1
   1  17   3  136.20    6.40   2
  -1  17  -3  152.12    6.25   1
   2  17   3  218.93    7.29   3
  -2 -17  -3  230.23    9.47   1
   2  17   3  221.74    8.84   2
  -2  17  -3  213.07    8.27   1
   2 -17   3  222.26    9.24   3
  -2  17  -3  201.62    8.78   2
  -3  17  -3   30.96    3.30   1
  -3  17  -3   26.79    3.93   2
  -3 -17  -3   25.15    3.92   1
   3 -17   3   42.90    4.66   3
   3  17   3   27.97    3.58   2
   3  17   3   32.75    2.54   3
   4 -17   3   14.59    3.14   3
   4  17   3    5.92    2.59   2
  -4 -17  -3    5.30    2.43   1
  -4  17  -3    6.15    2.85   2
  -4  17  -3    5.69    2.17   1
  -5  17  -3    5.36    3.34   2
   5 -17   3   10.84    3.24   3
  -5 -17  -3   15.28    3.78   1
   5  17   3    9.62    3.10   2
  -6 -17  -3   16.95    4.15   1
  -6  17  -3   14.97    4.19   2
   6  17   3   17.00    4.07   2
   7  17   3   19.91    4.18   2
  -7  17  -3   10.12    3.50   2
  -7 -17  -3    9.47    4.01   1
  -8  17  -3    1.91    2.89   2
  -8 -17  -3    4.63    3.66   1
   8  17   3    2.29    3.33   2
  10  18  -3    6.59    3.99   1
   9  18  -3    6.34    3.53   1
  -9  18   3    1.59    3.36   2
   8  18  -3   17.35    4.01   1
  -8  18   3   18.95    4.62   2
   7  18  -3   86.11    7.70   1
  -7  18   3   78.01    6.91   2
   7  18  -3   84.79    5.96   2
  -6  18   3   81.71    6.35   2
   6  18  -3   72.63    6.75   1
   6  18  -3   82.91    5.21   2
   5  18  -3   44.42    5.10   1
   5  18  -3   43.33    3.95   2
  -5  18   3   53.90    4.90   2
   4  18  -3  346.34   11.75   2
  -4 -18   3  348.68   10.87   3
  -4  18   3  363.15   12.79   2
   4  18  -3  369.22   13.83   1
   3  18  -3  136.19    5.90   2
   3  18  -3  137.37    6.89   1
  -3 -18   3  141.13    5.36   3
  -3  18   3  142.82    6.65   2
  -2  18   3  519.24   15.80   2
   2 -18  -3  528.06   14.04   1
  -2 -18   3  507.68   14.81   3
   2  18  -3  485.40   14.98   2
   2  18  -3  476.79   16.28   1
   1  18  -3  896.35   24.55   2
  -1  18   3  894.38   24.93   2
  -1  18   3  880.27   24.77   3
   1 -18  -3  886.47   24.60   1
   1  18  -3  887.60   25.89   1
  -1 -18   3  860.41   24.49   3
   0 -18  -3  546.55   16.39   1
   0 -18   3  528.30   16.33   3
   0  18  -3  513.30   16.02   2
   0  18   3  529.55   15.52   3
   0  18   3  532.46   16.38   2
   0  18  -3  555.60   16.74   1
  -1  18  -3  389.44   12.99   2
   1  18   3  378.17   12.83   2
  -1 -18  -3  372.95   13.14   1
  -1  18  -3  398.62   12.78   1
   1 -18   3  391.88   13.20   3
   1  18   3  385.28   11.49   3
   2  18   3  129.90    6.53   2
   2  18   3  129.08    4.96   3
  -2  18  -3  128.35    6.62   2
  -2  18  -3  126.31    5.91   1
  -2 -18  -3  140.30    6.96   1
   2 -18   3  124.21    6.60   3
   3 -18   3   31.99    4.23   3
  -3 -18  -3   32.78    4.29   1
   3  18   3   34.82    4.00   2
  -3  18  -3   41.12    3.71   1
  -3  18  -3   40.56    4.40   2
  -4 -18  -3   11.10    3.10   1
  -4  18  -3    5.65    2.18   1
   4  18   3    2.57    2.22   2
   4 -18   3    5.63    2.44   3
  -4  18  -3    3.33    2.77   2
   5  18   3   32.99    4.68   2
   5 -18   3   31.42    4.85   3
  -5 -18  -3   38.50    5.64   1
  -5  18  -3   39.79    5.46   2
  -6  18  -3    1.89    2.81   2
   6  18   3   -3.78    2.22   2
  -6 -18  -3   -1.23    2.04   1
   7  18   3    6.10    3.21   2
  -7  18  -3    1.34    2.64   2
  -7 -18  -3   -0.81    2.67   1
  -8 -18  -3    1.62    3.57   1
  -8  18  -3    0.75    2.84   2
   8  18   3   -4.47    2.70   2
  10  19  -3   12.47    4.14   1
   9  19  -3   -2.13    2.31   1
  -9  19   3    0.86    3.02   2
  -8  19   3    4.25    3.17   2
   8  19  -3    3.04    2.74   1
   7  19  -3   20.08    4.18   1
  -7  19   3   26.41    4.59   2
   7  19  -3   32.83    4.33   2
   6  19  -3    3.06    2.10   1
  -6  19   3    3.22    2.51   2
   6  19  -3    4.22    2.19   2
   5  19  -3   77.76    5.85   1
   5  19  -3   74.50    4.89   2
  -5  19   3   77.50    5.89   2
  -4  19   3   41.86    4.29   2
   4  19  -3   46.53    3.72   2
   4  19  -3   37.10    4.41   1
   3  19  -3   29.10    2.84   2
  -3 -19   3   22.90    2.13   3
  -3  19   3   21.46    3.17   2
   3  19  -3   24.98    3.37   1
   2  19  -3  171.18    6.66   2
  -2 -19   3  152.30    5.99   3
   2 -19  -3  158.20    5.10   1
  -2  19   3  162.47    7.10   2
   2  19  -3  152.37    7.05   1
  -1 -19   3  264.54    9.26   3
   1 -19  -3  268.75    8.85   1
   1  19  -3  265.93    9.95   1
   1  19  -3  280.98    9.57   2
  -1  19   3  272.27    9.50   3
  -1  19   3  285.17    9.99   2
   0  19   3   19.22    2.18   3
   0  19   3   16.61    2.63   2
   0  19  -3   17.68    2.48   1
   0 -19  -3   14.12    2.20   1
   0  19  -3   15.94    2.58   2
   0 -19   3   20.77    2.61   3
   1  19   3   33.33    2.45   3
  -1 -19  -3   26.53    3.14   1
  -1  19  -3   26.30    3.24   2
  -1  19  -3   28.83    2.93   1
   1 -19   3   34.90    3.65   3
   1  19   3   27.24    3.26   2
   2 -19   3   56.33    4.77   3
  -2 -19  -3   48.65    4.55   1
  -2  19  -3   71.45    5.18   2
   2  19   3   54.63    2.94   3
  -2  19  -3   46.97    3.60   1
   2  19   3   58.87    4.64   2
  -3  19  -3   -0.81    2.02   2
   3 -19   3    1.87    1.77   3
  -3 -19  -3    0.54    1.59   1
  -3  19  -3    1.05    1.40   1
   3  19   3   -2.08    1.65   2
   4 -19   3   21.22    3.74   3
  -4  19  -3   20.94    3.25   1
   4  19   3   19.09    3.65   2
  -4  19  -3   23.38    4.08   2
  -4 -19  -3   22.62    4.21   1
   5  19   3    6.51    3.00   2
  -5  19  -3    5.17    3.22   2
   5 -19   3    3.63    2.42   3
  -5 -19  -3    5.16    2.77   1
  -6  19  -3    0.93    3.05   2
   6  19   3    1.37    2.91   2
  -6 -19  -3    3.52    2.55   1
  -7  19  -3   -0.93    2.72   2
   7  19   3    1.70    2.95   2
  -7 -19  -3    4.22    3.05   1
  -8 -19  -3    3.22    3.47   1
  -8  19  -3    2.33    2.94   2
   8  19   3    1.59    2.65   2
  10  20  -3   12.65    4.43   1
   9  20  -3    2.17    3.22   1
  -9  20   3    5.33    3.47   2
   8  20  -3    7.79    3.32   1
  -8  20   3    6.92    3.74   2
  -7  20   3   28.04    4.66   2
   7  20  -3   22.03    4.32   1
   7  20  -3   25.95    4.04   2
   6  20  -3   -0.87    1.81   2
   6  20  -3    0.60    2.01   1
  -6  20   3    3.31    2.53   2
   5  20  -3    9.32    2.78   1
  -5  20   3   14.87    3.19   2
   5  20  -3    9.07    2.63   2
  -4  20   3   11.02    2.78   2
   4  20  -3    8.81    2.66   1
   4  20  -3    9.10    2.33   2
   3  20  -3    8.74    2.06   2
   3  20  -3    7.89    2.14   1
  -3 -20   3   11.92    1.70   3
  -3  20   3   10.17    2.45   2
  -2 -20   3  391.71   11.58   3
   2  20  -3  382.56   13.28   1
  -2  20   3  371.37   12.78   2
   2  20  -3  352.05   11.96   2
   2 -20  -3  373.31   10.65   1
  -1  20   3  111.61    5.65   2
   1 -20  -3  102.41    4.50   1
   1  20  -3  109.52    5.34   2
  -1  20   3  111.56    5.20   3
   1  20  -3  103.50    5.36   1
  -1 -20   3  108.60    5.03   3
   0  20   3  112.08    4.79   3
   0  20  -3  106.68    5.27   1
   0 -20  -3  117.53    5.28   1
   0  20  -3  100.42    5.43   2
   0 -20   3  111.70    5.34   3
   0  20   3  107.47    5.61   2
  -1 -20  -3   10.31    2.04   1
   1  20   3    6.44    2.11   2
  -1  20  -3    6.44    1.70   1
  -1  20  -3    6.40    2.18   2
   1 -20   3    7.60    2.06   3
   1  20   3    8.44    1.51   3
   2 -20   3   94.78    5.67   3
  -2  20  -3   92.05    4.83   1
  -2 -20  -3   98.91    5.87   1
  -2  20  -3   92.46    5.75   2
   2  20   3   96.83    5.61   2
   2  20   3   88.00    3.90   3
  -3  20  -3   62.24    4.09   1
  -3  20  -3   67.40    5.54   2
   3 -20   3   62.03    5.53   3
  -3 -20  -3   60.84    5.67   1
   3  20   3   65.55    5.22   2
  -4  20  -3   42.42    5.20   2
  -4 -20  -3   42.05    5.39   1
   4 -20   3   35.22    4.84   3
   4  20   3   37.87    4.71   2
   5  20   3   28.34    4.54   2
  -5 -20  -3   25.72    4.74   1
  -5  20  -3   30.89    5.22   2
  -6 -20  -3   16.29    4.41   1
   6  20   3   13.86    3.94   2
  -6  20  -3   18.79    4.63   2
  -7 -20  -3    1.53    3.00   1
   7  20   3    4.12    3.13   2
  -7  20  -3    3.06    3.11   2
  -8  20  -3    0.10    2.60   2
   8  20   3    6.19    3.55   2
  -8 -20  -3    4.86    3.86   1
  -9  21   3   19.16    4.62   2
   9  21  -3    8.71    3.60   1
  -8  21   3   -0.19    2.93   2
   8  21  -3    1.41    2.44   1
   7  21  -3    5.04    2.65   2
   7  21  -3    4.08    2.61   1
  -7  21   3    3.01    2.59   2
  -6  21   3   74.42    6.35   2
   6  21  -3   66.62    6.72   1
   6  21  -3   63.23    5.27   2
  -5  21   3  180.89    8.86   2
   5  21  -3  168.52    9.13   1
   5  21  -3  182.49    7.98   2
   4  21  -3   14.83    3.05   1
  -4  21   3   13.86    3.11   2
   4  21  -3   17.44    2.79   2
  -3 -21   3   52.99    3.05   3
   3  21  -3   52.01    3.85   2
  -3  21   3   63.17    4.84   2
   3  21  -3   54.72    4.77   1
  -2  21   3   24.91    3.28   2
   2  21  -3   21.01    2.72   2
  -2 -21   3   22.78    2.30   3
   2  21  -3   21.23    3.10   1
   2 -21  -3   18.71    1.41   1
   1  21  -3  271.96   10.00   2
  -1  21   3  288.19   10.51   2
  -1  21   3  292.89   10.05   3
  -1 -21   3  275.83    9.67   3
   1 -21  -3  285.87    9.34   1
   1  21  -3  304.97   10.63   1
   0  21   3    4.24    1.95   2
   0  21   3    7.05    1.64   3
   0 -21   3    6.09    1.79   3
   0  21  -3    4.19    1.84   2
   0 -21  -3    4.98    1.69   1
   0  21  -3    5.76    1.74   1
  -1 -21  -3   15.50    2.58   1
   1  21   3   12.04    1.70   3
  -1  21  -3   13.75    2.66   2
  -1  21  -3   15.27    2.25   1
   1  21   3    9.47    2.38   2
   1 -21   3    9.46    2.35   3
  -2  21  -3  203.41    7.84   1
   2 -21   3  190.87    8.69   3
  -2 -21  -3  177.74    8.56   1
   2  21   3  203.09    6.50   3
   2  21   3  182.21    8.34   2
  -2  21  -3  190.78    8.63   2
  -3 -21  -3   96.59    6.44   1
   3 -21   3   95.33    6.16   3
   3  21   3   94.56    5.92   2
  -3  21  -3   85.27    6.03   2
  -3  21  -3  102.06    5.28   1
  -4  21  -3   35.49    4.91   2
  -4 -21  -3   30.36    4.75   1
   4  21   3   33.70    4.65   2
   4 -21   3   33.42    4.84   3
  -5 -21  -3    4.28    2.46   1
  -5  21  -3    1.43    3.02   2
   5  21   3   -0.18    2.25   2
  -6 -21  -3   17.15    4.32   1
  -6  21  -3   16.17    4.16   2
   6  21   3   12.72    3.81   2
  -7 -21  -3    4.13    3.19   1
   7  21   3   -4.84    2.38   2
  -7  21  -3    1.19    2.49   2
  -8  21  -3   10.99    3.42   2
   8  21   3   11.63    4.53   2
  -8 -21  -3    6.94    4.61   1
  -9  22   3    7.61    3.54   2
   9  22  -3    5.99    3.28   1
   8  22  -3    3.05    2.50   1
  -8  22   3    2.62    3.37   2
   7  22  -3    0.97    2.09   1
  -7  22   3   -2.59    2.50   2
   7  22  -3    2.78    2.66   2
   6  22  -3  114.95    7.86   1
   6  22  -3  127.93    6.91   2
  -6  22   3  110.89    7.31   2
   5  22  -3   -0.37    1.72   2
   5  22  -3    0.72    1.89   1
  -5  22   3    0.86    2.30   2
   4  22  -3  212.23   10.01   1
   4  22  -3  216.86    8.67   2
  -4  22   3  218.79    9.51   2
  -3  22   3   48.37    4.43   2
   3  22  -3   36.64    3.55   2
  -3 -22   3   37.51    2.66   3
   3  22  -3   47.47    4.60   1
   2 -22  -3   28.59    1.74   1
  -2 -22   3   32.55    2.69   3
   2  22  -3   29.58    3.53   1
   2  22  -3   34.72    3.32   2
  -2  22   3   33.86    3.65   2
  -1  22   3   49.61    3.37   3
  -1 -22   3   44.02    3.23   3
   1 -22  -3   50.55    2.96   1
   1  22  -3   50.94    3.93   2
   1  22  -3   49.93    3.72   1
  -1  22   3   56.44    4.11   2
   0  22   3    2.67    1.23   3
   0  22  -3    1.42    1.28   1
   0  22  -3    0.92    1.59   2
   0 -22   3    0.99    1.39   3
   0  22   3    3.83    1.97   2
   0 -22  -3    1.64    1.36   1
   1 -22   3   25.27    3.35   3
   1  22   3   28.93    3.51   2
  -1 -22  -3   18.01    2.81   1
   1  22   3   22.81    2.16   3
  -1  22  -3   26.07    3.40   2
  -1  22  -3   25.34    2.85   1
   2 -22   3   14.60    2.98   3
  -2  22  -3   16.88    2.48   1
   2  22   3   13.34    2.89   2
  -2 -22  -3   15.97    2.95   1
  -2  22  -3   23.35    3.58   2
  -3 -22  -3   42.05    4.91   1
   3  22   3   44.40    4.60   2
   3 -22   3   44.38    5.02   3
  -3  22  -3   46.77    3.83   1
  -3  22  -3   45.30    4.87   2
   4 -22   3   35.28    5.03   3
   4  22   3   39.33    4.96   2
  -4 -22  -3   41.45    5.35   1
  -4  22  -3   35.53    4.99   2
  -5 -22  -3   24.23    4.63   1
   5  22   3   30.45    4.68   2
  -5  22  -3   32.41    5.30   2
   6  22   3    1.77    2.74   2
  -6 -22  -3   -0.23    2.22   1
  -6  22  -3   -0.05    2.76   2
  -7 -22  -3    0.38    2.90   1
   7  22   3   -1.40    2.59   2
  -7  22  -3    0.19    2.69   2
  -8  22  -3   -0.82    2.34   2
   8  22   3    8.42    3.70   2
  -8 -22  -3    4.30    4.05   1
   9  23  -3   -1.02    2.87   1
  -9  23   3    1.51    3.36   2
  -8  23   3    1.24    3.10   2
   8  23  -3    0.16    2.12   1
   7  23  -3   -0.17    2.41   2
   7  23  -3    2.82    2.59   1
  -7  23   3    3.91    2.80   2
  -6  23   3    8.03    3.06   2
   6  23  -3   13.19    3.39   1
   6  23  -3    7.64    2.57   2
   5  23  -3   31.48    3.78   2
   5  23  -3   20.96    3.88   1
  -5  23   3   28.21    4.35   2
   4  23  -3  284.28   12.13   1
   4  23  -3  285.88   10.63   2
  -4  23   3  294.77   11.72   2
   3  23  -3  407.36   13.51   2
  -3  23   3  425.80   14.59   2
   3  23  -3  393.00   14.76   1
   2  23  -3  101.42    5.67   1
   2  23  -3   91.61    5.13   2
  -2  23   3  103.97    5.86   2
  -2 -23   3   99.02    4.48   3
   2 -23  -3   99.36    3.59   1
  -1 -23   3    7.79    1.85   3
  -1  23   3   11.63    2.06   3
  -1  23   3    9.04    2.35   2
   1  23  -3   13.29    2.40   1
   1 -23  -3    8.83    1.62   1
   1  23  -3    8.34    2.19   2
   0  23  -3    9.83    2.37   2
   0  23   3   10.71    1.94   3
   0  23  -3    7.81    1.92   1
   0  23   3    5.69    2.15   2
   0 -23   3    7.97    2.09   3
   0 -23  -3   10.11    2.08   1
  -1  23  -3  108.06    5.39   1
   1 -23   3  106.51    5.92   3
  -1  23  -3  111.94    6.18   2
  -1 -23  -3  117.26    5.99   1
   1  23   3  115.37    6.24   2
   1  23   3  100.49    4.43   3
  -2  23  -3    0.58    1.25   1
  -2 -23  -3   -0.68    1.50   1
   2  23   3    1.72    1.97   2
   2 -23   3    2.08    1.74   3
  -2  23  -3    1.98    1.91   2
   3 -23   3   13.65    3.27   3
  -3 -23  -3    9.77    2.66   1
  -3  23  -3   12.60    3.20   2
   3  23   3   15.23    3.14   2
  -3  23  -3   10.45    2.28   1
   4 -23   3   53.54    5.92   3
   4  23   3   59.37    5.82   2
  -4  23  -3   52.33    5.92   2
  -4 -23  -3   48.62    5.84   1
   5  23   3    6.73    3.02   2
  -5  23  -3    2.06    3.14   2
  -5 -23  -3    6.01    2.86   1
   6  23   3   -1.20    2.45   2
  -6 -23  -3    1.30    2.48   1
  -6  23  -3    1.23    2.85   2
  -7  23  -3    2.07    2.67   2
  -7 -23  -3    0.83    2.97   1
   7  23   3    3.10    3.19   2
  -8  23  -3    2.38    2.79   2
  -8 -23  -3    1.54    3.70   1
   8  23   3    5.54    3.77   2
  -9  24   3    8.09    3.90   2
   9  24  -3    1.67    2.66   1
  -8  24   3   12.58    4.03   2
   8  24  -3   14.42    3.78   1
   7  24  -3   20.41    4.38   1
  -7  24   3   20.19    4.16   2
   7  24  -3   16.44    3.54   2
   6  24  -3   17.50    3.54   2
  -6  24   3   21.29    4.27   2
   6  24  -3   14.01    3.58   1
   5  24  -3    2.55    2.08   2
   5  24  -3   -0.88    1.66   1
  -5  24   3    1.91    2.19   2
   4  24  -3   61.44    4.76   2
   4  24  -3   66.45    6.00   1
  -4  24   3   66.54    5.61   2
   3  24  -3  285.43   10.42   2
  -3  24   3  290.03   11.41   2
   3  24  -3  269.73   11.34   1
  -2  24   3   31.64    3.78   2
   2  24  -3   30.64    3.71   1
  -2 -24   3   30.45    2.64   3
   2  24  -3   34.37    3.47   2
  -1 -24   3    3.80    1.55   3
  -1  24   3    2.75    1.58   3
  -1  24   3    3.36    1.87   2
   1 -24  -3    3.34    1.28   1
   1  24  -3    2.68    1.52   1
   1  24  -3    4.61    1.96   2
   0 -24  -3  298.23   10.97   1
   0  24  -3  323.43   11.34   1
   0  24  -3  329.61   11.70   2
   0  24   3  312.24   11.78   2
   0 -24   3  308.40   11.14   3
   0  24   3  348.40   10.71   3
  -1  24  -3  222.69    9.63   2
   1 -24   3  236.90    9.56   3
   1  24   3  242.85    7.82   3
   1  24   3  244.08    9.85   2
  -1 -24  -3  226.52    9.46   1
  -1  24  -3  231.65    8.93   1
  -2 -24  -3   26.10    3.75   1
  -2  24  -3   30.43    4.04   2
   2  24   3   28.82    3.84   2
   2 -24   3   31.10    4.00   3
  -2  24  -3   31.53    3.16   1
   3 -24   3   15.70    3.41   3
  -3  24  -3   23.96    4.15   2
  -3 -24  -3   18.01    3.49   1
   3  24   3   19.60    3.59   2
   4 -24   3   29.82    4.62   3
  -4 -24  -3   28.03    4.72   1
   4  24   3   30.04    4.44   2
  -4  24  -3   19.04    4.39   2
   5  24   3   26.07    4.59   2
  -5  24  -3   28.89    5.22   2
  -6  24  -3   12.61    4.24   2
   6  24   3   19.94    4.14   2
  -6 -24  -3   20.74    4.65   1
  -7 -24  -3    8.20    4.18   1
  -7  24  -3    5.56    3.23   2
   7  24   3    3.87    3.61   2
   8  24   3    4.44    3.78   2
  -8 -24  -3   -0.68    3.61   1
  -8  24  -3    4.08    3.11   2
  -9  25   3   26.48    5.33   2
   9  25  -3   31.07    5.90   1
   8  25  -3    4.13    2.84   1
  -8  25   3   19.01    4.89   2
  -7  25   3    2.84    2.91   2
   7  25  -3    3.79    2.38   1
   7  25  -3    6.37    2.78   2
  -6  25   3   10.11    3.33   2
   6  25  -3    6.57    2.83   2
   6  25  -3   13.48    3.72   1
  -5  25   3  102.22    6.89   2
   5  25  -3   99.23    6.85   1
   5  25  -3   95.90    5.93   2
   4  25  -3   27.88    4.11   1
   4  25  -3   34.53    3.78   2
  -4  25   3   25.54    4.14   2
  -3  25   3   30.45    4.06   2
   3  25  -3   28.66    4.10   1
   3  25  -3   36.64    3.71   2
  -2 -25   3   48.05    3.14   3
  -2  25   3   57.02    4.87   2
   2  25  -3   59.23    4.87   1
   2  25  -3   48.47    4.14   2
   1  25  -3   98.02    5.59   2
  -1  25   3  100.40    5.91   2
  -1  25   3  101.77    5.17   3
   1  25  -3  104.51    5.59   1
  -1 -25   3  102.13    4.99   3
   1 -25  -3  100.22    4.57   1
   0 -25  -3   17.91    2.56   1
   0  25  -3   16.90    2.62   1
   0 -25   3   16.51    2.73   3
   0  25  -3   17.57    3.02   2
   0  25   3   18.11    3.07   2
   0  25   3   17.20    2.36   3
   1  25   3  117.47    4.76   3
  -1 -25  -3  111.03    6.07   1
  -1  25  -3  129.04    6.76   2
   1 -25   3  116.10    6.23   3
  -1  25  -3  112.21    5.56   1
   1  25   3  103.91    6.29   2
  -2  25  -3  129.10    7.11   2
   2  25   3  122.37    6.87   2
  -2  25  -3  120.38    5.80   1
   2 -25   3  113.10    6.57   3
  -2 -25  -3  119.75    6.78   1
  -3  25  -3   59.47    5.81   2
   3 -25   3   68.73    6.08   3
   3  25   3   73.01    5.84   2
  -3 -25  -3   55.31    5.55   1
  -4  25  -3    6.34    3.10   2
   4 -25   3    5.42    2.80   3
   4  25   3    7.47    2.95   2
  -4 -25  -3    3.05    2.27   1
  -5  25  -3    8.20    3.15   2
  -5 -25  -3    7.94    3.29   1
   5  25   3    4.94    3.36   2
   6  25   3   -1.07    2.42   2
  -6 -25  -3    0.10    2.27   1
  -6  25  -3    6.10    3.14   2
  -7  25  -3    2.15    3.03   2
   7  25   3    0.37    2.94   2
  -7 -25  -3    1.46    2.91   1
   8  25   3    4.91    3.71   2
  -8 -25  -3    3.00    3.49   1
  -8  25  -3    5.16    3.03   2
  -9  26   3    9.24    3.85   2
   9  26  -3    4.92    2.93   1
   8  26  -3   19.68    4.43   1
  -8  26   3   18.71    4.50   2
  -7  26   3    1.26    2.83   2
   7  26  -3    0.09    2.27   1
   7  26  -3    5.19    2.71   2
   6  26  -3   91.50    6.27   2
   6  26  -3   74.42    7.42   1
  -6  26   3   84.26    7.09   2
   5  26  -3   18.44    3.28   2
  -5  26   3   22.31    4.08   2
   5  26  -3   13.80    3.36   1
  -4  26   3    2.61    2.40   2
   4  26  -3    5.86    2.11   2
   4  26  -3    1.21    2.01   1
   3  26  -3   40.31    3.98   2
  -3  26   3   48.22    4.83   2
   3  26  -3   48.11    4.94   1
   2  26  -3   20.37    3.24   1
  -2  26   3   22.87    3.56   2
  -2 -26   3   23.85    2.41   3
   2  26  -3   25.25    3.14   2
   1  26  -3   19.02    2.99   1
   1  26  -3   20.66    3.09   2
  -1  26   3   21.88    3.39   2
  -1  26   3   21.68    2.72   3
   1 -26  -3   16.17    2.13   1
  -1 -26   3   19.47    2.57   3
   0  26   3   51.76    4.66   2
   0 -26   3   51.15    3.88   3
   0  26  -3   61.72    4.94   2
   0 -26  -3   53.31    3.70   1
   0  26  -3   59.08    3.93   1
   0  26   3   60.14    3.59   3
   1  26   3   39.31    4.39   2
  -1  26  -3   39.26    4.30   2
  -1  26  -3   44.83    3.38   1
   1  26   3   43.88    2.74   3
   1 -26   3   30.82    3.81   3
  -1 -26  -3   47.49    4.18   1
  -2  26  -3    4.06    1.68   1
  -2 -26  -3    0.17    1.71   1
  -2  26  -3    5.51    2.43   2
   2 -26   3    3.16    1.95   3
   2  26   3    2.34    2.17   2
  -3 -26  -3   13.39    3.15   1
   3 -26   3   14.02    3.25   3
  -3  26  -3   16.54    3.84   2
   3  26   3   13.82    3.17   2
   4  26   3   76.71    6.55   2
  -4  26  -3   67.72    6.63   2
  -4 -26  -3   59.50    6.39   1
   4 -26   3   64.16    6.53   3
  -5  26  -3    8.49    3.47   2
   5  26   3   14.88    3.83   2
  -5 -26  -3   10.28    3.16   1
  -6 -26  -3   -2.35    2.09   1
  -6  26  -3   -2.28    2.47   2
   6  26   3    4.39    2.86   2
  -7  26  -3    5.81    3.09   2
  -7 -26  -3    6.13    3.56   1
   7  26   3    6.64    3.86   2
  -8  26  -3    2.53    2.91   2
  -8 -26  -3   -7.51    2.90   1
   8  26   3    3.21    3.89   2
  -9  27   3    5.26    3.62   2
   9  27  -3   -2.96    2.26   1
  -8  27   3    0.90    3.21   2
   8  27  -3    5.10    2.94   1
   7  27  -3   -1.71    2.50   2
  -7  27   3   -0.86    2.67   2
   7  27  -3    3.22    2.31   1
   6  27  -3    2.22    2.20   1
   6  27  -3    4.60    2.55   2
  -6  27   3   11.86    3.52   2
   5  27  -3   18.89    4.07   1
  -5  27   3   25.95    4.48   2
   5  27  -3   22.22    3.43   2
   4  27  -3  177.20    8.13   2
  -4  27   3  179.14    8.97   2
   4  27  -3  166.18    9.03   1
  -3  27   3   16.71    3.50   2
   3  27  -3   22.53    3.62   1
   3  27  -3   21.34    3.20   2
   2  27  -3  140.00    6.83   2
  -2 -27   3  132.40    5.47   3
   2  27  -3  137.08    7.10   1
  -2  27   3  126.10    7.15   2
   1  27  -3    3.48    1.83   2
  -1 -27   3    1.08    1.33   3
   1 -27  -3    0.17    1.25   1
   1  27  -3    2.97    1.66   1
  -1  27   3    0.76    1.27   3
  -1  27   3    2.47    1.96   2
   0 -27   3  105.37    5.47   3
   0 -27  -3   99.55    5.18   1
   0  27   3  103.03    4.92   3
   0  27  -3   92.52    5.23   1
   0  27   3   96.92    6.01   2
   0  27  -3   92.89    5.79   2
  -1  27  -3    4.40    2.44   2
  -1 -27  -3    4.30    1.91   1
   1  27   3    9.41    2.67   2
  -1  27  -3    4.54    1.70   1
   1 -27   3    3.44    1.96   3
  -2  27  -3    0.19    2.09   2
   2  27   3    2.47    2.18   2
   2 -27   3    2.81    2.08   3
  -2 -27  -3   -0.46    1.45   1
  -2  27  -3    2.83    1.67   1
  -3 -27  -3    1.05    1.98   1
   3  27   3    1.96    2.18   2
  -3  27  -3    5.33    2.85   2
   3 -27   3    1.56    2.18   3
  -4  27  -3    7.37    3.27   2
   4  27   3    4.54    3.01   2
  -4 -27  -3    7.55    2.86   1
  -5 -27  -3    5.78    2.80   1
   5  27   3    1.49    2.55   2
  -5  27  -3    0.61    3.02   2
  -6  27  -3   -2.10    2.90   2
  -6 -27  -3    1.67    2.44   1
   6  27   3    2.52    2.92   2
   7  27   3   -1.83    2.93   2
  -7  27  -3    0.92    3.01   2
  -8 -27  -3   -1.15    4.13   1
  -8  27  -3    0.51    2.97   2
   8  27   3    3.25    3.86   2
  -9  28   3    0.12    3.40   2
   9  28  -3    8.31    3.60   1
   8  28  -3    3.34    2.42   1
  -8  28   3   -0.23    3.00   2
   7  28  -3    9.12    3.59   1
  -7  28   3   12.50    3.83   2
   7  28  -3   10.48    3.59   2
  -6  28   3    4.21    2.81   2
   6  28  -3    8.36    2.98   2
   6  28  -3    8.54    3.03   1
   5  28  -3    6.73    2.62   2
   5  28  -3    1.96    2.24   1
  -5  28   3    4.70    3.02   2
   4  28  -3   24.48    3.65   2
   4  28  -3   28.00    4.28   1
  -4  28   3   24.87    4.21   2
   3  28  -3   44.59    4.95   1
   3  28  -3   45.50    4.30   2
  -3  28   3   54.57    5.33   2
   2  28  -3   44.27    4.18   2
   2  28  -3   40.99    4.35   1
  -2  28   3   35.39    4.32   2
   1  28  -3  131.18    6.59   1
  -1  28   3  110.57    6.74   2
  -1 -28   3  120.86    5.74   3
   1 -28  -3  119.00    5.34   1
   1  28  -3  142.60    7.01   2
  -1  28   3  139.65    6.24   3
   0  28  -3   78.18    5.20   2
   0  28  -3   70.00    4.47   1
   0  28   3   74.53    5.73   2
   0 -28  -3   64.12    4.24   1
   0 -28   3   72.89    4.71   3
   0  28   3   68.57    4.05   3
  -1  28  -3   -1.96    1.07   1
   1  28   3    0.89    1.98   2
  -1  28  -3    0.58    1.95   2
   1 -28   3    0.14    1.60   3
  -1 -28  -3   -0.01    1.44   1
   2 -28   3    2.76    1.89   3
  -2 -28  -3    4.34    2.06   1
  -2  28  -3    2.21    2.37   2
   2  28   3    3.92    2.48   2
   3 -28   3   65.02    6.15   3
  -3  28  -3   62.43    6.12   2
   3  28   3   70.07    6.27   2
  -3 -28  -3   53.80    5.67   1
  -4  28  -3  143.99    9.15   2
  -4 -28  -3  167.83    9.67   1
   4  28   3  150.21    8.85   2
  -5  28  -3   26.78    5.52   2
   5  28   3   34.00    5.12   2
  -5 -28  -3   27.50    5.21   1
  -6  28  -3   11.96    4.32   2
   6  28   3    6.29    3.11   2
  -6 -28  -3    4.66    3.16   1
   7  28   3    2.93    3.05   2
  -7 -28  -3    7.55    3.37   1
  -7  28  -3   -2.73    2.83   2
   8  28   3    1.85    3.36   2
  -8  28  -3    0.84    3.29   2
  -8 -28  -3   -3.45    3.57   1
  -9  29   3    6.34    3.96   2
   9  29  -3   17.88    4.76   1
   8  29  -3   -0.31    2.42   1
  -8  29   3    6.14    3.56   2
   7  29  -3    3.35    2.71   1
  -7  29   3    5.84    3.21   2
  -6  29   3   34.92    5.40   2
   6  29  -3   35.03    4.73   2
   6  29  -3   28.02    4.85   1
   5  29  -3   17.24    3.44   2
  -5  29   3   11.89    3.58   2
   4  29  -3   -0.78    2.18   2
   4  29  -3    1.24    2.04   1
  -4  29   3    5.94    2.96   2
   3  29  -3  144.38    7.20   2
   3  29  -3  157.26    8.27   1
  -3  29   3  126.62    7.64   2
   2  29  -3  218.04    9.27   2
   2  29  -3  202.02    9.28   1
  -2  29   3  222.18    9.98   2
  -1 -29   3   -0.30    1.30   3
   1  29  -3    1.66    1.89   2
  -1  29   3    5.38    2.40   2
   1  29  -3   -0.30    1.38   1
  -1  29   3    0.87    1.38   3
   0  29   3    2.04    1.32   3
   0  29  -3   -1.58    1.29   1
   0  29   3    2.83    2.16   2
   0 -29   3    0.39    1.48   3
   0  29  -3    1.29    1.88   2
   0 -29  -3    2.50    1.57   1
   1 -29   3  101.93    6.10   3
  -1  29  -3  117.96    5.71   1
  -1  29  -3  118.19    6.83   2
   1  29   3   95.74    6.37   2
  -1 -29  -3  116.70    6.33   1
   2  29   3   36.15    4.49   2
  -2  29  -3   36.89    4.69   2
  -2 -29  -3   30.77    4.17   1
   2 -29   3   38.20    4.57   3
  -3  29  -3   41.44    5.37   2
  -3 -29  -3   54.53    5.61   1
   3  29   3   47.85    5.45   2
   3 -29   3   35.47    4.93   3
  -4 -29  -3    9.84    3.19   1
  -4  29  -3   11.80    3.93   2
   4  29   3   10.56    3.69   2
  -5 -29  -3    5.17    3.19   1
  -5  29  -3    8.17    3.53   2
   5  29   3   10.82    3.53   2
  -6  29  -3   -2.82    2.84   2
   6  29   3    2.42    2.96   2
  -6 -29  -3    5.74    2.87   1
  -7 -29  -3   17.60    4.81   1
  -7  29  -3    6.50    3.52   2
   7  29   3   12.58    4.17   2
  -8  29  -3    3.14    3.12   2
  -8 -29  -3   -0.19    3.65   1
   8  29   3    4.58    4.06   2
  -9  30   3    3.02    3.49   2
   9  30  -3   12.32    4.08   1
  -8  30   3   14.58    4.65   2
   7  30  -3   -1.46    1.74   1
  -7  30   3    6.27    2.98   2
   6  30  -3   15.40    3.44   2
  -6  30   3   10.16    3.68   2
   6  30  -3   11.56    3.42   1
  -5  30   3   -1.56    2.65   2
   5  30  -3   -2.47    1.71   1
   5  30  -3    2.48    2.12   2
  -4  30   3    6.96    3.21   2
   4  30  -3    4.30    2.48   1
   4  30  -3    4.17    2.32   2
   3  30  -3   87.34    6.25   1
  -3  30   3  100.42    6.76   2
   3  30  -3   95.16    5.93   2
   2  30  -3  167.31    7.94   2
   2  30  -3  154.73    7.83   1
  -2  30   3  156.10    8.42   2
   1  30  -3   52.50    4.58   1
  -1  30   3   52.82    3.82   3
  -1 -30   3   48.55    3.55   3
   1  30  -3   42.22    4.49   2
  -1  30   3   58.35    5.47   2
   0  30  -3   34.14    3.62   1
   0 -30   3   38.84    3.89   3
   0  30   3   41.15    3.37   3
   0 -30  -3   36.32    3.57   1
   0  30  -3   31.90    4.08   2
   0  30   3   37.00    4.49   2
  -1 -30  -3    4.20    1.89   1
   1  30   3    5.63    2.44   2
  -1  30  -3    6.00    2.47   2
  -1  30  -3    4.27    1.73   1
   1 -30   3    4.58    2.27   3
  -2  30  -3   15.22    3.70   2
  -2 -30  -3    2.64    1.99   1
   2 -30   3    5.40    2.29   3
   2  30   3   10.10    3.14   2
   3 -30   3    2.12    2.24   3
  -3  30  -3    3.49    2.73   2
  -3 -30  -3    3.43    2.13   1
   3  30   3    2.25    2.70   2
  -4 -30  -3   58.57    6.55   1
  -4  30  -3   62.17    6.74   2
  -5 -30  -3   -0.20    2.69   1
   5  30   3   -3.64    2.63   2
  -5  30  -3    3.38    3.27   2
  -6  30  -3   -0.25    2.79   2
  -6 -30  -3    0.90    2.21   1
   6  30   3    2.99    3.47   2
  -7  30  -3   -0.37    2.75   2
  -7 -30  -3    5.71    3.06   1
   7  30   3   -2.50    2.72   2
  -9  31   3    2.33    3.45   2
   9  31  -3    3.34    3.39   1
   8  31  -3    5.23    3.28   1
  -8  31   3    5.69    3.64   2
   7  31  -3    3.91    2.64   1
  -7  31   3    3.91    3.14   2
   6  31  -3    2.83    2.34   1
  -6  31   3    0.50    2.69   2
   6  31  -3   -2.83    2.22   2
   5  31  -3   39.44    5.56   1
   5  31  -3   45.91    4.91   2
  -5  31   3   50.81    5.87   2
   4  31  -3    3.16    2.38   1
   4  31  -3    1.87    2.85   2
  -4  31   3    1.17    2.62   2
  -3  31   3    2.21    2.50   2
   3  31  -3    5.29    2.37   2
   3  31  -3    1.07    1.74   1
   2  31  -3   91.79    5.98   2
  -2  31   3  104.24    6.72   2
   2  31  -3   99.05    6.13   1
   1  31  -3   16.58    2.92   1
  -1  31   3   13.69    2.55   3
  -1 -31   3   12.96    2.38   3
   1  31  -3   14.42    3.14   2
  -1  31   3   16.99    3.60   2
   0  31  -3  160.64    7.41   1
   0 -31  -3  152.97    7.16   1
   0  31   3  151.37    8.21   2
   0  31  -3  157.94    8.10   2
   0 -31   3  160.08    7.38   3
   0  31   3  174.41    6.91   3
   1 -31   3   65.18    5.32   3
  -1  31  -3   50.39    3.89   1
   1  31   3   67.62    5.83   2
  -1 -31  -3   56.31    4.92   1
  -1  31  -3   61.95    5.69   2
   2 -31   3   44.70    5.06   3
  -2  31  -3   42.82    5.33   2
  -2 -31  -3   34.68    4.48   1
   2  31   3   33.56    4.68   2
   3 -31   3   59.65    6.10   3
  -3 -31  -3   52.28    5.71   1
   3  31   3   48.25    5.53   2
  -3  31  -3   53.22    6.11   2
  -4 -31  -3   62.50    6.78   1
  -5  31  -3    4.16    3.65   2
   5  31   3    1.72    2.90   2
  -5 -31  -3    8.60    3.21   1
  -6  31  -3    2.25    2.74   2
  -6 -31  -3    3.11    2.22   1
   6  31   3    1.29    3.07   2
  -7  31  -3    3.73    3.20   2
  -7 -31  -3    6.12    3.56   1
   7  31   3    1.78    3.44   2
  -9  32   3    0.44    3.80   2
   8  32  -3    1.61    2.65   1
  -8  32   3    1.69    3.46   2
   7  32  -3   -1.22    1.88   1
  -7  32   3    0.36    3.17   2
   6  32  -3    6.56    3.06   1
  -6  32   3    1.25    3.44   2
   6  32  -3    7.14    3.05   2
   5  32  -3   16.34    3.83   1
  -5  32   3   14.75    4.19   2
   5  32  -3   22.12    3.81   2
   4  32  -3   44.45    5.46   1
  -4  32   3   48.31    5.76   2
   4  32  -3   46.02    4.87   2
   3  32  -3   78.21    5.87   1
  -3  32   3   86.48    6.96   2
   3  32  -3   78.17    5.58   2
  -2  32   3  112.57    7.12   2
   2  32  -3  112.95    6.66   1
   2  32  -3  101.36    6.36   2
   1  32  -3    3.54    2.24   2
   1  32  -3    3.90    2.01   1
  -1  32   3    3.68    1.75   3
  -1  32   3    8.36    2.85   2
  -1 -32   3    3.33    1.78   3
   0  32  -3    1.93    1.61   1
   0  32   3    4.57    2.38   2
   0 -32   3   -0.18    1.55   3
   0  32  -3    1.54    2.04   2
   0 -32  -3    1.84    1.64   1
  -1 -32  -3  101.91    6.12   1
  -1  32  -3  106.17    6.89   2
   1  32   3  110.92    6.96   2
   1 -32   3   93.71    5.99   3
  -2  32  -3   26.53    4.44   2
  -2 -32  -3   22.88    3.89   1
   2 -32   3   27.58    4.18   3
   2  32   3   27.21    4.51   2
  -3 -32  -3    2.31    2.22   1
   3  32   3    3.33    2.66   2
  -3  32  -3    2.48    2.81   2
   4  32   3   32.95    5.00   2
  -4 -32  -3   40.09    5.62   1
  -4  32  -3   42.41    6.05   2
  -5 -32  -3   17.70    4.35   1
  -5  32  -3   20.42    5.05   2
   5  32   3   20.25    4.47   2
  -6 -32  -3    2.55    2.66   1
  -6  32  -3    2.08    2.96   2
   6  32   3    1.58    2.91   2
  -7  32  -3    2.76    2.94   2
   7  32   3    5.30    3.55   2
  -7 -32  -3    3.88    3.39   1
   8  33  -3    2.20    2.73   1
  -8  33   3    4.20    3.50   2
   7  33  -3    1.91    2.55   1
  -7  33   3    3.75    3.02   2
  -6  33   3   21.71    4.60   2
   6  33  -3   18.93    4.16   2
   6  33  -3   23.09    4.54   1
  -5  33   3    9.50    3.45   2
   5  33  -3   11.57    3.50   1
   5  33  -3    4.80    2.73   2
   4  33  -3    4.88    2.54   2
  -4  33   3   -1.60    2.28   2
   4  33  -3    0.48    1.89   1
  -3  33   3   10.45    3.30   2
   3  33  -3    5.44    2.58   1
   3  33  -3    4.82    2.62   2
   2  33  -3   27.83    4.01   2
  -2  33   3   25.01    4.29   2
   2  33  -3   31.47    4.23   1
  -1  33   3    1.62    2.47   2
   1  33  -3   -0.05    1.64   1
  -1  33   3    0.61    1.57   3
   1  33  -3    2.84    2.35   2
   0 -33  -3   12.01    2.43   1
   0 -33   3   12.34    2.57   3
   0  33  -3   17.30    3.74   2
   0  33   3   11.72    3.12   2
   0  33  -3    9.28    2.37   1
  -1  33  -3    3.74    2.81   2
   1  33   3    4.61    2.39   2
  -1 -33  -3    0.22    1.61   1
   1 -33   3   -1.81    1.65   3
   2  33   3   47.67    5.50   2
  -2  33  -3   45.82    5.54   2
   2 -33   3   50.78    5.41   3
  -2 -33  -3   40.53    4.75   1
   3  33   3  104.06    7.23   2
  -3  33  -3   96.18    7.89   2
  -3 -33  -3  104.00    7.25   1
  -4  33  -3    3.54    3.23   2
   4  33   3    2.39    2.66   2
  -4 -33  -3    5.63    2.48   1
   5  33   3    1.34    3.13   2
  -5 -33  -3   -0.53    2.22   1
  -5  33  -3   12.21    4.00   2
  -6  33  -3    3.23    3.30   2
  -6 -33  -3   -0.09    2.61   1
   6  33   3    1.03    2.88   2
  -7 -33  -3    9.97    4.02   1
   7  33   3    8.33    3.55   2
  -7  33  -3    0.96    3.34   2
  -8  34   3    4.72    3.47   2
   8  34  -3    7.17    3.92   1
  -7  34   3    5.52    3.28   2
   7  34  -3    6.82    3.30   1
   6  34  -3   10.43    3.67   2
  -6  34   3   11.38    4.03   2
   6  34  -3   14.84    4.01   1
   5  34  -3    8.77    2.95   1
  -5  34   3   11.15    3.67   2
   5  34  -3   12.06    3.43   2
   4  34  -3   46.43    5.16   2
  -4  34   3   70.76    6.73   2
   4  34  -3   54.52    6.10   1
   3  34  -3   -0.52    1.88   1
  -3  34   3   -0.97    2.41   2
   3  34  -3   -2.35    2.14   2
   2  34  -3    2.86    2.04   1
  -2  34   3    4.25    2.73   2
   2  34  -3    5.43    2.45   2
   1  34  -3   64.18    5.78   2
   1  34  -3   57.79    4.55   1
  -1  34   3   63.91    4.50   3
  -1  34   3   73.55    6.33   2
   0  34  -3  102.75    5.73   1
   0 -34   3   93.33    5.62   3
   0  34   3   99.53    6.75   2
   0  34  -3   86.77    6.88   2
   1 -34   3   -1.28    1.61   3
  -1  34  -3    1.33    2.49   2
   1  34   3    3.42    2.49   2
  -1 -34  -3   -0.10    1.71   1
   2 -34   3   -0.23    2.14   3
  -2  34  -3    1.30    2.77   2
   2  34   3   -1.15    2.29   2
  -2 -34  -3    1.38    1.83   1
  -3  34  -3    5.19    3.46   2
  -3 -34  -3    7.77    2.75   1
   3  34   3    6.87    3.40   2
   4  34   3   30.41    5.19   2
  -4  34  -3   30.18    5.44   2
  -4 -34  -3   20.49    4.09   1
   5  34   3    0.45    2.86   2
  -5  34  -3   13.77    4.10   2
  -5 -34  -3    0.36    2.53   1
  -6  34  -3    4.92    3.23   2
  -6 -34  -3    5.09    3.13   1
   6  34   3    3.33    3.04   2
  -7 -34  -3   -2.13    2.84   1
   7  34   3    3.66    3.57   2
  -7  34  -3    4.13    3.09   2
  -8  35   3    3.62    3.41   2
   8  35  -3    2.34    3.34   1
   7  35  -3    0.36    2.52   1
  -7  35   3   -1.92    3.01   2
  -6  35   3    0.79    2.70   2
   6  35  -3    1.58    2.84   2
   6  35  -3   -0.46    2.17   1
   5  35  -3    6.82    2.92   2
   5  35  -3    1.06    2.17   1
  -5  35   3    1.89    2.74   2
  -4  35   3    4.29    2.99   2
   4  35  -3    2.59    2.51   2
   4  35  -3    2.26    2.19   1
   3  35  -3   -1.18    1.99   1
  -3  35   3    0.63    2.75   2
   3  35  -3   -2.28    2.17   2
   2  35  -3    5.42    2.81   2
   2  35  -3    7.53    2.58   1
  -2  35   3    8.53    3.26   2
   1  35  -3   50.98    5.37   2
  -1  35   3   47.78    5.53   2
   1  35  -3   53.77    4.87   1
  -1  35   3   46.40    4.36   3
   0  35  -3   65.19    4.72   1
   0  35   3   74.90    6.53   2
   0  35  -3   74.65    6.42   2
   0 -35   3   61.08    4.57   3
  -1 -35  -3   92.53    5.95   1
  -1  35  -3   90.92    7.31   2
   1  35   3   90.78    6.67   2
   1 -35   3   89.28    5.85   3
  -2 -35  -3    3.56    2.07   1
  -2  35  -3    3.29    3.06   2
   2  35   3    1.59    2.61   2
  -3 -35  -3   16.54    3.56   1
  -3  35  -3   15.12    4.35   2
   3  35   3   32.82    5.06   2
  -4  35  -3    9.56    3.71   2
  -4 -35  -3    6.23    2.90   1
   4  35   3    4.34    3.16   2
  -5 -35  -3    8.92    3.49   1
  -5  35  -3    1.18    3.00   2
   5  35   3   -0.33    2.73   2
  -6 -35  -3    0.63    2.63   1
   6  35   3   -0.33    3.13   2
  -6  35  -3    0.07    3.09   2
  -7  35  -3    2.68    3.60   2
  -7 -35  -3    2.55    3.85   1
   7  35   3    2.89    3.82   2
  -8  36   3   -1.82    3.15   2
   8  36  -3   -0.13    2.54   1
   7  36  -3    1.88    2.61   1
  -7  36   3   -0.11    2.92   2
   6  36  -3    4.92    2.77   1
   6  36  -3    5.48    3.21   2
  -6  36   3   -0.03    2.82   2
  -5  36   3   30.07    5.37   2
   5  36  -3   34.93    4.77   2
   5  36  -3   32.60    5.25   1
  -4  36   3    5.41    3.11   2
   4  36  -3    3.37    2.69   2
   4  36  -3    2.69    2.30   1
   3  36  -3    4.06    2.65   2
   3  36  -3    5.00    2.52   1
  -3  36   3    3.13    2.88   2
   2  36  -3   26.83    4.22   2
   2  36  -3   18.37    3.64   1
  -2  36   3   21.97    4.26   2
   1  36  -3    7.93    2.94   2
   1  36  -3    6.25    2.26   1
  -1  36   3    7.03    3.14   2
   0 -36   3   15.98    3.05   3
   0  36  -3   19.22    4.05   2
   0  36   3    9.91    3.28   2
   1  36   3   58.42    6.10   2
  -1  36  -3   59.25    6.16   2
  -1 -36  -3   57.73    5.21   1
  -2  36  -3   -0.84    2.94   2
  -2 -36  -3    2.21    2.17   1
   2  36   3   -0.03    2.33   2
   3  36   3    7.38    3.15   2
  -3 -36  -3    8.81    2.98   1
  -3  36  -3   -0.38    2.94   2
  -4  36  -3    7.24    3.56   2
   4  36   3   15.07    4.19   2
  -4 -36  -3   10.00    3.28   1
   5  36   3    8.30    3.50   2
  -5  36  -3    5.80    3.68   2
  -5 -36  -3    8.02    3.37   1
   6  36   3    0.97    3.16   2
  -6  36  -3    2.18    3.22   2
  -6 -36  -3    1.90    2.94   1
  -7 -36  -3   -0.33    3.59   1
  -7  36  -3    5.61    3.80   2
   7  36   3    5.69    3.75   2
  -8  37   3    1.14    3.36   2
   8  37  -3    4.20    2.92   1
  -7  37   3    1.90    3.19   2
   7  37  -3   -4.05    2.30   1
  -6  37   3    3.73    2.69   2
   6  37  -3    7.03    3.57   2
   6  37  -3    0.72    2.53   1
  -5  37   3   15.89    4.46   2
   5  37  -3   17.19    3.93   1
   5  37  -3   16.47    3.84   2
  -4  37   3    3.68    3.40   2
   4  37  -3   -0.73    2.06   1
   4  37  -3    2.27    2.48   2
   3  37  -3    0.47    2.16   1
   3  37  -3    3.77    2.61   2
  -3  37   3    2.49    2.82   2
  -2  37   3  144.16    8.62   2
   2  37  -3  121.17    7.75   2
   2  37  -3  136.44    7.69   1
  -1  37   3   86.99    7.36   2
   1  37  -3   85.44    5.83   1
   1  37  -3   82.92    6.72   2
   0  37  -3    1.05    2.54   2
   0  37   3    3.15    2.54   2
  -1 -37  -3   -1.72    1.82   1
   1  37   3    2.64    2.64   2
  -1  37  -3    0.97    2.68   2
   2  37   3   10.76    3.40   2
  -2  37  -3   11.25    3.74   2
  -2 -37  -3    9.54    2.71   1
  -3 -37  -3   24.52    4.16   1
  -3  37  -3   20.49    4.86   2
   3  37   3   16.92    4.15   2
  -4  37  -3    5.21    3.45   2
   4  37   3    6.42    3.16   2
  -4 -37  -3    3.91    2.95   1
  -5 -37  -3    0.83    2.55   1
   5  37   3    2.38    3.25   2
  -5  37  -3   27.99    5.73   2
  -6 -37  -3    4.50    3.12   1
  -6  37  -3   -2.67    3.08   2
   6  37   3   -0.77    3.22   2
   7  37   3    3.78    4.03   2
  -7 -37  -3    2.05    3.47   1
  -7  37  -3    1.54    3.22   2
  -8  38   3    0.69    3.21   2
   8  38  -3   12.77    4.12   1
   7  38  -3    1.21    2.45   1
  -7  38   3    3.58    3.49   2
   6  38  -3   10.00    3.70   2
   6  38  -3    4.45    3.05   1
  -6  38   3   11.90    4.08   2
  -5  38   3    0.46    2.63   2
   5  38  -3    0.25    2.64   2
   5  38  -3   -3.40    2.01   1
  -4  38   3   40.21    5.76   2
   4  38  -3   42.54    5.60   1
   4  38  -3   50.33    5.57   2
  -3  38   3   41.02    5.86   2
   3  38  -3   42.20    5.34   1
   3  38  -3   39.65    5.11   2
   2  38  -3   23.80    4.34   2
  -2  38   3   16.93    4.21   2
   2  38  -3   12.35    3.09   1
   1  38  -3    2.33    2.56   2
   1  38  -3   -0.67    1.87   1
  -1  38   3    1.67    2.74   2
   0  38  -3    0.66    2.72   2
   0  38   3   -1.78    2.44   2
   1  38   3   49.88    6.02   2
  -1  38  -3   52.43    6.05   2
  -2 -38  -3    3.70    2.33   1
  -2  38  -3    0.59    3.23   2
   2  38   3    8.38    3.03   2
  -3 -38  -3   25.10    4.40   1
   3  38   3   21.57    4.47   2
  -3  38  -3   18.47    4.88   2
  -4 -38  -3   63.02    7.25   1
   4  38   3   80.38    7.87   2
  -4  38  -3   78.98    8.60   2
   5  38   3    0.11    2.96   2
  -5  38  -3    4.72    3.54   2
  -5 -38  -3    4.66    3.04   1
  -6 -38  -3    4.20    3.02   1
  -6  38  -3    1.46    3.91   2
   6  38   3    1.73    2.86   2
   8  39  -3    2.84    2.90   1
  -8  39   3    2.58    3.87   2
   7  39  -3    2.03    2.46   1
  -7  39   3    4.75    3.47   2
  -6  39   3   -1.81    3.01   2
   6  39  -3    6.80    3.36   2
   6  39  -3    0.45    2.58   1
   5  39  -3    5.71    2.85   1
  -5  39   3    1.70    2.81   2
   5  39  -3    2.70    2.95   2
   4  39  -3    6.58    3.11   2
  -4  39   3    6.21    3.30   2
   4  39  -3    5.40    2.63   1
   3  39  -3   12.95    3.32   1
  -3  39   3   13.40    3.94   2
   3  39  -3   11.45    3.49   2
  -2  39   3   -2.12    2.29   2
   2  39  -3    0.10    2.76   2
   2  39  -3   -1.23    1.92   1
  -1  39   3    4.40    2.89   2
   1  39  -3    0.49    3.47   2
   1  39  -3    2.85    2.19   1
   0  39  -3    4.85    3.04   2
   0  39   3    7.07    3.25   2
  -1  39  -3   66.99    6.82   2
   1  39   3   67.71    6.92   2
  -2 -39  -3    4.29    2.44   1
   2  39   3    2.09    2.81   2
  -2  39  -3   -0.12    3.09   2
  -3 -39  -3   11.65    3.67   1
   3  39   3   26.19    4.82   2
  -3  39  -3   21.35    4.77   2
  -4  39  -3    6.61    4.00   2
   4  39   3   -0.34    3.05   2
  -4 -39  -3    3.48    3.13   1
  -5 -39  -3    7.37    3.42   1
  -5  39  -3    6.27    3.70   2
   5  39   3    1.21    3.15   2
  -6 -39  -3    5.87    3.79   1
  -6  39  -3    2.33    3.61   2
   6  39   3    5.39    3.52   2
   7  40  -3   10.09    3.69   1
  -7  40   3    3.17    3.27   2
   6  40  -3    1.55    2.53   1
  -6  40   3    2.97    3.27   2
   6  40  -3    6.64    3.29   2
   5  40  -3    6.22    3.24   2
   5  40  -3    4.26    2.80   1
  -5  40   3    4.66    3.55   2
   4  40  -3   16.70    3.96   2
  -4  40   3   13.16    4.40   2
   4  40  -3   13.72    3.61   1
   3  40  -3   17.29    4.16   2
  -3  40   3   22.07    5.00   2
   3  40  -3   20.57    4.09   1
  -2  40   3    8.05    3.46   2
   2  40  -3    5.01    2.96   2
   2  40  -3    6.82    2.75   1
  -2  40   3    7.19    2.53   3
   1  40  -3   24.75    4.77   2
  -1  40   3   38.36    5.65   2
   0  40  -3   24.17    4.59   2
   0  40   3   20.80    4.57   2
  -1  40  -3   36.73    5.60   2
   1  40   3   58.50    6.61   2
   2  40   3   15.23    4.27   2
  -2  40  -3   10.36    3.84   2
  -2 -40  -3   17.08    3.52   1
  -3 -40  -3    0.96    2.37   1
   3  40   3    6.14    2.90   2
  -3  40  -3    3.46    3.21   2
  -4  40  -3   -0.44    3.11   2
   4  40   3    5.52    3.62   2
  -4 -40  -3    2.96    2.88   1
   5  40   3    4.20    3.50   2
  -5  40  -3    7.19    3.74   2
  -5 -40  -3    6.14    3.14   1
  -6  40  -3    4.41    3.80   2
   6  40   3    1.53    3.09   2
  -6 -40  -3   -0.01    2.72   1
   7  41  -3    4.81    3.06   1
  -7  41   3    2.19    3.34   2
   6  41  -3   12.05    3.69   1
  -6  41   3    3.74    3.53   2
   5  41  -3   19.75    4.39   2
   5  41  -3   19.22    4.28   1
  -5  41   3   18.08    4.68   2
   4  41  -3   30.17    5.08   1
   4  41  -3   27.40    4.81   2
  -4  41   3   25.46    5.06   2
  -3  41   3   39.89    5.95   2
   3  41  -3   42.86    5.66   1
   3  41  -3   54.14    5.91   2
   2  41  -3   70.60    6.31   1
  -2  41   3   73.52    7.49   2
   2  41  -3   67.26    6.65   2
  -1  41   3  125.95    8.52   2
   1  41  -3  126.65    8.27   2
   0  41  -3   77.93    7.24   2
   0  41   3   75.51    7.40   2
   1  41   3    3.77    3.18   2
  -1  41  -3    8.45    3.57   2
  -2 -41  -3    2.84    2.22   1
  -2  41  -3   -1.49    3.08   2
   2  41   3   -3.48    2.37   2
   3  41   3   31.68    5.43   2
  -3 -41  -3   25.50    4.62   1
  -3  41  -3   20.37    5.42   2
  -4  41  -3   34.15    6.28   2
  -4 -41  -3   27.84    5.24   1
   4  41   3   36.14    5.99   2
  -5  41  -3   11.46    4.64   2
   5  41   3   15.80    4.59   2
  -5 -41  -3   13.47    4.29   1
  -6 -41  -3   -1.38    2.79   1
   6  41   3   -4.58    3.22   2
  -6  41  -3    7.66    4.43   2
   7  42  -3    5.25    3.24   1
  -7  42   3    1.69    3.39   2
   6  42  -3   11.22    3.75   1
  -6  42   3   12.63    3.94   2
   5  42  -3   31.08    5.49   1
   5  42  -3   27.16    4.88   2
  -5  42   3   17.79    5.03   2
  -4  42   3    4.03    3.02   2
   4  42  -3    2.84    3.11   2
   4  42  -3    3.82    2.54   1
  -3  42   3    6.22    3.41   2
   3  42  -3    2.80    2.54   1
   3  42  -3    8.62    3.25   2
   2  42  -3   18.87    3.68   1
   2  42  -3   26.40    4.98   2
  -2  42   3   20.73    4.49   2
   1  42  -3    2.62    3.23   2
  -1  42   3    6.70    3.43   2
   0  42  -3   27.73    5.03   2
   0  42   3   19.99    4.65   2
   1  42   3    4.10    2.89   2
  -1  42  -3    1.16    3.22   2
   2  42   3   -0.42    2.84   2
  -2  42  -3    1.82    3.11   2
   3  42   3   10.57    3.67   2
  -3  42  -3    6.49    3.83   2
  -3 -42  -3   10.77    3.54   1
  -4 -42  -3   19.88    4.59   1
   4  42   3   24.11    5.07   2
  -4  42  -3   20.80    5.04   2
  -5  42  -3    5.57    3.72   2
   5  42   3   -0.81    3.48   2
  -5 -42  -3    6.87    3.54   1
  -6  42  -3    8.23    4.63   2
  -6 -42  -3    3.89    3.11   1
   6  42   3    6.04    3.71   2
   7  43  -3    4.93    3.64   1
  -7  43   3    5.62    3.73   2
   6  43  -3    7.89    3.48   1
  -6  43   3    3.55    3.34   2
  -5  43   3    9.36    3.73   2
   5  43  -3    7.96    3.26   1
   5  43  -3    8.91    3.82   2
   4  43  -3    8.93    3.23   1
   4  43  -3    6.45    3.13   2
  -4  43   3    5.61    3.69   2
   3  43  -3   50.74    6.11   1
  -3  43   3   60.65    7.05   2
   3  43  -3   56.43    6.31   2
   2  43  -3   89.36    7.60   2
   2  43  -3   91.25    6.61   1
  -2  43   3   91.80    8.31   2
   1  43  -3    1.87    3.01   2
  -1  43   3    3.64    3.06   2
   0  43   3   45.66    6.25   2
   0  43  -3   32.15    5.49   2
  -1  43  -3    3.26    3.21   2
   1  43   3   -1.11    2.56   2
   2  43   3    2.97    3.02   2
  -2  43  -3   -1.24    2.92   2
   3  43   3    3.49    3.26   2
  -3  43  -3    5.49    3.55   2
  -3 -43  -3   -0.89    2.30   1
  -4  43  -3   12.77    4.70   2
  -4 -43  -3    6.49    2.85   1
   4  43   3    8.96    3.49   2
  -5  43  -3    1.71    3.57   2
  -5 -43  -3    4.60    3.25   1
   5  43   3   -0.21    3.39   2
  -6  43  -3    1.03    3.96   2
  -6 -43  -3   -0.28    3.62   1
   6  43   3    1.29    3.92   2
   7  44  -3    0.86    3.27   1
  -7  44   3    2.85    3.57   2
  -6  44   3   -0.92    3.40   2
   6  44  -3    1.18    2.88   1
  -5  44   3    5.54    3.37   2
   5  44  -3    3.59    2.83   1
   5  44  -3    1.77    3.24   2
  -4  44   3   11.34    3.91   2
   4  44  -3    6.48    2.83   1
   4  44  -3   14.59    4.12   2
   3  44  -3   12.02    3.49   1
  -3  44   3   17.49    4.65   2
   3  44  -3   20.01    4.46   2
   2  44  -3   14.65    3.92   2
  -2  44   3   16.39    4.60   2
  -1  44   3   17.17    4.68   2
   1  44  -3   10.45    3.97   2
   0  44   3    1.68    2.83   2
   0  44  -3    2.84    3.38   2
  -1  44  -3    7.73    3.78   2
   1  44   3    3.74    2.98   2
  -2  44  -3    4.33    3.57   2
   2  44   3    3.79    2.98   2
   3  44   3    6.87    3.43   2
  -3 -44  -3    5.65    2.79   1
  -3  44  -3    3.97    3.47   2
  -4 -44  -3    4.20    2.81   1
  -4  44  -3    3.73    3.74   2
   4  44   3    3.35    3.31   2
  -5  44  -3    6.48    4.17   2
  -5 -44  -3    5.32    3.17   1
   5  44   3    1.32    3.70   2
   6  45  -3    1.08    3.04   1
  -6  45   3    0.94    3.42   2
   5  45  -3   -1.73    2.28   1
   5  45  -3   -2.19    2.71   2
  -5  45   3    3.27    3.33   2
   4  45  -3    6.50    3.38   2
   4  45  -3    2.61    2.82   1
  -4  45   3    3.10    3.12   2
   3  45  -3    1.31    3.17   2
  -3  45   3    0.23    2.79   2
   3  45  -3    1.25    2.33   1
  -2  45   3    6.25    3.52   2
   2  45  -3   15.73    4.25   2
  -1  45   3    4.31    3.50   2
   1  45  -3    9.28    3.90   2
   0  45  -3    5.77    3.61   2
   0  45   3    0.90    2.94   2
   1  45   3    4.40    3.86   2
  -1  45  -3    5.89    3.63   2
  -2  45  -3   -1.84    3.26   2
   2  45   3    3.26    2.85   2
  -3  45  -3   56.11    7.63   2
   3  45   3   55.05    7.12   2
  -4 -45  -3    0.03    2.41   1
  -4  45  -3   -1.33    3.37   2
   4  45   3    3.64    3.65   2
   5  45   3    9.44    4.63   2
  -5  45  -3   -1.46    3.85   2
  -5 -45  -3    1.23    2.58   1
   6  46  -3   14.49    4.49   1
  -6  46   3   14.60    4.83   2
   5  46  -3    1.56    2.79   1
  -5  46   3   -1.76    3.02   2
   5  46  -3    2.51    3.24   2
   4  46  -3    9.57    3.72   2
  -4  46   3    7.91    3.81   2
  -3  46   3    1.16    3.20   2
   3  46  -3    2.57    3.19   2
   3  46  -3    3.66    2.60   1
   2  46  -3   21.82    4.77   2
  -2  46   3   14.41    4.39   2
  -1  46   3    2.27    3.19   2
   1  46  -3    7.38    3.59   2
   0  46   3   15.95    4.34   2
   0  46  -3    9.98    3.85   2
   1  46   3    5.08    3.33   2
  -1  46  -3    4.77    3.78   2
   2  46   3    3.19    3.26   2
  -2  46  -3    3.08    3.36   2
  -3  46  -3    5.44    3.93   2
   3  46   3   12.22    4.26   2
  -4  46  -3   32.96    5.89   2
   4  46   3   43.07    6.62   2
  -4 -46  -3   37.18    5.97   1
  -5  46  -3    1.13    4.51   2
   5  46   3    1.19    3.72   2
  -5 -46  -3    4.68    2.97   1
   6  47  -3    3.96    3.33   1
  -6  47   3    2.45    3.25   2
  -5  47   3    7.38    4.04   2
   5  47  -3   19.47    4.74   1
   5  47  -3   18.40    4.55   2
   4  47  -3   12.15    3.64   1
   4  47  -3   12.15    4.09   2
  -4  47   3    9.50    3.87   2
   3  47  -3    7.14    3.88   2
  -3  47   3   16.84    4.61   2
   2  47  -3   12.81    4.56   2
  -2  47   3   12.27    3.97   2
  -1  47   3    6.52    3.38   2
   1  47  -3    3.61    3.45   2
   0  47   3    9.59    3.48   2
   0  47  -3    7.77    3.76   2
  -1  47  -3    5.96    4.04   2
   1  47   3    2.54    2.97   2
  -2  47  -3    4.23    3.91   2
   2  47   3   15.63    4.50   2
  -3  47  -3   11.30    4.80   2
   3  47   3   19.60    4.98   2
  -4  47  -3   -1.91    3.17   2
   4  47   3    6.11    3.57   2
  -4 -47  -3    2.25    2.97   1
  -5  47  -3   -1.00    4.26   2
  -5 -47  -3    2.91    3.01   1
   5  47   3    5.41    4.27   2
   6  48  -3    4.89    3.31   1
  -6  48   3   -1.48    3.31   2
  -5  48   3    4.04    3.41   2
   5  48  -3    1.42    2.80   1
   5  48  -3    4.17    3.64   2
   4  48  -3    5.79    3.70   2
  -4  48   3   -1.21    3.04   2
   4  48  -3    2.98    2.89   1
  -3  48   3   -3.03    2.87   2
   3  48  -3   -3.77    2.89   2
  -2  48   3    6.86    3.69   2
   2  48  -3    6.19    3.83   2
  -1  48   3   26.21    5.53   2
   1  48  -3   22.94    5.21   2
   0  48   3   13.11    4.20   2
   0  48  -3    5.05    3.67   2
   1  48   3    7.66    4.40   2
  -1  48  -3   13.71    4.70   2
   2  48   3    3.77    3.22   2
  -2  48  -3    8.66    4.28   2
  -3  48  -3    2.99    3.84   2
   3  48   3   -2.47    3.16   2
   4  48   3    2.44    3.54   2
  -4  48  -3    0.06    3.76   2
   5  49  -3    5.62    3.85   2
  -5  49   3    1.49    3.37   2
   5  49  -3    1.68    3.17   1
   4  49  -3   10.69    4.21   2
  -4  49   3   11.17    4.23   2
   4  49  -3   13.85    3.82   1
   3  49  -3    0.39    3.31   2
  -3  49   3    1.40    3.17   2
   2  49  -3    8.52    3.76   2
  -2  49   3   11.17    3.86   2
   1  49  -3    3.56    3.69   2
  -1  49   3    7.83    3.44   2
   0  49  -3   20.61    4.93   2
   0  49   3   26.85    5.63   2
   1  49   3   -1.18    3.22   2
  -1  49  -3   -0.56    3.11   2
  -2  49  -3    2.33    4.36   2
   2  49   3    4.50    3.25   2
  -3  49  -3   23.46    5.58   2
   3  49   3   24.64    5.79   2
  -4  49  -3    2.22    4.44   2
   4  49   3    4.37    3.88   2
  -5  50   3   -0.71    3.50   2
   5  50  -3    1.53    3.16   1
   5  50  -3    5.06    3.62   2
   4  50  -3    5.04    3.76   2
  -4  50   3   10.48    4.09   2
   3  50  -3    2.38    4.14   2
  -3  50   3    2.96    3.27   2
   2  50  -3    3.51    3.55   2
  -2  50   3   11.78    4.09   2
   1  50  -3    3.27    3.37   2
  -1  50   3    4.26    3.98   2
   0  50  -3    6.95    3.78   2
   0  50   3   10.29    3.94   2
  -1  50  -3   10.49    4.56   2
   1  50   3   -0.93    2.80   2
  -2  50  -3    0.73    3.85   2
   2  50   3    2.91    3.35   2
   3  50   3    4.67    4.11   2
  -3  50  -3    2.91    3.72   2
   4  50   3   28.47    6.00   2
  -4  50  -3   20.11    5.89   2
   5  51  -3    7.60    3.93   1
  -5  51   3   -4.71    3.09   2
  -4  51   3   25.90    6.02   2
   4  51  -3    0.67    3.43   2
   3  51  -3    7.81    3.88   2
  -3  51   3   10.79    4.17   2
  -2  51   3    6.96    3.77   2
   2  51  -3    8.56    3.74   2
   1  51  -3    5.33    3.35   2
  -1  51   3   -2.87    2.85   2
   0  51  -3   17.74    4.75   2
   0  51   3   26.18    5.44   2
  -1  51  -3   12.11    4.35   2
  -2  51  -3    6.81    4.33   2
   2  51   3   10.68    4.07   2
  -3  51  -3    6.02    4.22   2
   3  51   3   13.22    5.09   2
   4  51   3   11.68    5.20   2
  -4  51  -3    7.91    5.13   2
  -5  52   3    9.45    4.36   2
  -4  52   3   -3.69    3.21   2
   4  52  -3    2.19    3.90   2
  -3  52   3    3.00    3.71   2
   2  52  -3    2.91    3.79   2
  -2  52   3    2.34    3.63   2
   1  52  -3   12.44    4.55   2
  -1  52   3    6.90    3.92   2
   0  52  -3   15.73    5.04   2
   0  52   3   16.03    4.81   2
  -1  52  -3    3.92    4.01   2
   1  52   3    9.30    4.52   2
  -2  52  -3   12.73    4.98   2
   2  52   3    3.76    3.46   2
  -3  52  -3    6.44    4.51   2
   3  52   3    6.80    4.24   2
   4  53  -3    1.39    3.58   2
  -4  53   3    1.24    3.47   2
  -3  53   3   12.76    4.18   2
   3  53  -3   10.68    4.26   2
  -2  53   3    9.07    4.00   2
   2  53  -3    7.54    4.04   2
  -1  53   3   13.89    4.32   2
   1  53  -3   18.69    5.09   2
   0  53   3   19.46    5.06   2
   0  53  -3    9.41    4.44   2
   1  53   3    7.81    4.03   2
  -1  53  -3    2.40    3.92   2
   2  53   3   10.44    4.53   2
  -2  53  -3    4.35    4.19   2
   3  53   3    1.95    4.25   2
  -3  53  -3    3.33    4.93   2
   4  54  -3    1.27    4.21   2
  -4  54   3    1.16    4.00   2
  -3  54   3   -0.43    3.19   2
   3  54  -3    0.98    3.91   2
   2  54  -3    0.87    4.02   2
  -2  54   3   -3.04    3.14   2
   1  54  -3    0.59    3.67   2
  -1  54   3    3.92    3.55   2
   0  54   3   -0.77    2.75   2
   0  54  -3    2.75    3.57   2
   1  54   3    6.46    4.21   2
  -1  54  -3    2.71    4.38   2
  -2  54  -3   -0.27    4.22   2
   2  54   3    5.97    5.08   2
  -3  55   3    5.20    4.14   2
   3  55  -3   15.30    4.95   2
  -2  55   3    3.62    3.39   2
   2  55  -3    1.56    3.80   2
   1  55  -3    1.16    3.77   2
  -1  55   3    8.83    3.96   2
   0  55  -3    3.21    3.63   2
   0  55   3    1.73    3.73   2
   1  55   3    6.93    4.58   2
  -1  55  -3   12.99    4.94   2
   2  55   3    5.42    4.16   2
  -2  55  -3    6.43    5.24   2
  -3  56   3    2.61    3.70   2
   3  56  -3    5.00    4.28   2
  -2  56   3    6.02    4.24   2
   2  56  -3    3.27    4.20   2
   1  56  -3    5.14    4.06   2
  -1  56   3    8.54    3.67   2
   0  56  -3   12.77    4.94   2
   0  56   3   17.94    5.26   2
   1  56   3    0.81    4.24   2
  -1  56  -3    1.44    4.26   2
  -2  57   3    4.55    3.97   2
   2  57  -3    2.90    4.16   2
  -1  57   3    2.91    3.82   2
   1  57  -3    0.01    4.19   2
   0  57  -3   -1.20    4.20   2
   0  57   3    2.36    4.57   2
  -8   0   4   11.60    3.01   3
   8   0  -4    9.77    2.98   1
   7   0  -4    0.30    2.28   2
  -7   0   4   -1.99    1.46   3
   7   0  -4   -0.57    1.68   1
  -6   0   4    3.24    1.84   3
   6   0  -4   -0.31    1.73   2
   6   0  -4    7.78    2.24   1
   5   0  -4   -0.23    1.45   2
   5   0  -4    0.57    1.35   1
  -5   0   4   -1.55    1.32   3
  -4   0   4  466.94   15.04   3
   4   0  -4  464.23   15.09   1
   3   0  -4   -0.78    0.99   1
  -3   0   4    0.89    1.33   3
  -2   0   4    3.67    1.40   3
   2   0  -4    3.06    1.30   1
   1   0  -4   -0.03    0.88   1
  -1   0   4    0.12    0.99   3
  -1   0   4   -1.08    0.64   2
   0   0  -4  742.61   21.75   1
   0   0   4  763.33   19.67   2
   0   0   4  703.59   20.83   3
   1   0   4    0.85    1.46   3
  -1   0  -4   -0.06    1.38   1
   1   0   4    0.10    1.39   2
  -2   0  -4 2544.71   70.36   1
   2   0   4 2625.01   67.96   3
   3   0   4    0.27    1.90   2
   3   0   4    1.31    1.59   3
  -3   0  -4    1.42    1.78   1
   4   0   4   -1.18    1.94   2
   4   0   4    2.55    1.57   3
  -4   0  -4    2.54    1.97   1
   5   0   4   -2.81    2.12   2
   5   0   4    1.15    1.75   3
  -5   0  -4    0.87    1.97   1
  -6   0  -4    1.87    2.81   1
   6   0   4    5.98    2.69   3
   6   0   4    5.65    2.88   2
   7   0   4    1.26    2.84   2
  -7   0  -4   -1.21    2.49   1
  -8   0  -4    1.56    3.22   1
   8   0   4    7.20    3.66   2
   9   0   4    1.64    4.15   2
  -9   1   4   -0.89    2.32   3
  -8  -1   4    4.43    2.18   3
  -8   1   4    2.50    2.00   3
   8  -1  -4    9.05    2.89   1
   8   1  -4    7.76    2.71   1
   7   1  -4   18.06    3.34   2
   7   1  -4   18.97    3.70   1
   7  -1  -4   17.35    3.25   1
  -7  -1   4   18.05    3.38   3
  -7   1   4   21.75    3.71   3
  -6  -1   4   37.75    4.20   3
  -6   1   4   50.03    4.77   3
   6  -1  -4   45.21    4.35   1
   6   1  -4   42.18    3.69   2
   6   1  -4   45.41    4.49   1
   5  -1  -4   15.90    2.71   1
  -5   1   4   15.15    2.82   3
   5   1  -4   13.41    2.11   2
  -5  -1   4   12.34    2.55   3
   5   1  -4   16.86    2.83   1
  -4   1   4  231.21    7.57   2
   4  -1  -4  219.03    8.63   1
  -4   1   4  228.10    8.95   3
   4   1  -4  243.65    9.07   1
  -4  -1   4  232.95    8.97   3
   4   1  -4  235.75    7.45   2
  -3   1   4  316.26   10.65   3
   3  -1  -4  311.03   10.52   1
   3   1  -4  312.53   10.69   1
  -3  -1   4  306.49   10.55   3
  -2   1   4    9.77    1.86   3
   2   1  -4    9.75    1.84   1
  -2  -1   4   12.85    2.04   3
   2  -1  -4   10.48    1.82   1
  -1   1   4  141.08    4.32   2
   1  -1  -4  142.25    5.79   1
  -1   1   4  137.90    5.63   3
  -1  -1   4  138.71    4.22   2
  -1  -1   4  143.88    5.80   3
   1   1  -4  129.31    5.67   1
   0  -1   4   14.27    1.72   2
   0   1  -4   15.57    2.25   1
   0  -1   4   15.28    2.17   3
   0   1   4   16.93    2.22   3
   0   1   4   17.89    1.81   2
   0  -1  -4   12.41    2.06   1
  -1   1  -4  144.49    6.37   1
   1  -1   4  146.22    6.30   3
  -1  -1  -4  128.00    6.12   1
   1   1   4  130.72    5.54   2
   1   1   4  132.19    5.91   3
  -2  -1  -4  218.42    9.06   1
   2   1   4  212.71    8.62   3
   2  -1   4  214.29    8.70   3
   2   1   4  224.24    8.45   2
  -2   1  -4  215.39    8.97   1
   3   1   4   76.80    5.24   2
  -3  -1  -4   86.15    5.73   1
   3   1   4   78.70    5.00   3
   3  -1   4   86.29    5.23   3
  -3   1  -4   78.17    5.46   1
   3  -1   4   87.30    5.51   2
  -4  -1  -4    0.13    1.78   1
   4   1   4   -3.26    1.65   2
   4  -1   4   -2.27    1.79   2
   4  -1   4   -0.09    1.28   3
  -4   1  -4    1.22    1.80   1
   4   1   4   -0.94    1.39   3
   5   1   4   21.80    4.22   2
  -5  -1  -4   19.73    3.94   1
   5  -1   4   20.11    4.03   2
  -5   1  -4   23.34    4.28   1
   5   1   4   17.95    3.35   3
   5  -1   4   21.26    3.66   3
   6  -1   4   47.64    5.83   2
   6  -1   4   33.81    4.88   3
  -6  -1  -4   43.72    6.03   1
   6   1   4   42.41    5.59   2
   6   1   4   37.07    4.90   3
  -6   1  -4   32.49    5.21   1
   7   1   4    7.35    3.25   2
  -7   1  -4    3.95    2.95   1
  -7  -1  -4    3.84    2.69   1
   7  -1   4    4.40    3.12   2
   8  -1   4    1.03    2.80   2
  -8   1  -4    4.22    3.28   1
  -8  -1  -4    5.66    3.55   1
   8   1   4   -1.38    2.75   2
  -9  -1  -4   -0.81    3.50   1
   9  -1   4    2.51    4.17   2
   9   1   4    8.92    4.38   2
   9   2  -4   35.22    5.23   1
  -9   2   4   37.53    5.42   3
  -8   2   4    4.38    2.65   3
   8   2  -4    1.98    2.23   1
   8  -2  -4    1.86    2.23   1
  -8  -2   4    4.15    2.32   3
   7   2  -4  103.56    6.40   1
   7   2  -4   95.64    5.81   2
  -7  -2   4   94.44    6.14   3
  -7   2   4   97.14    6.41   3
   7  -2  -4   98.01    6.26   1
  -7   2   4   95.42    5.95   2
  -6  -2   4    1.47    1.77   3
   6   2  -4    0.45    1.59   1
   6   2  -4    1.51    1.68   2
  -6   2   4    3.20    1.86   2
   6  -2  -4    2.24    1.79   1
  -6   2   4   -0.08    1.69   3
  -5  -2   4  300.07   11.37   3
   5   2  -4  312.41   11.76   1
  -5   2   4  324.24   10.43   2
  -5   2   4  299.84   11.56   3
   5  -2  -4  325.88   11.55   1
   5   2  -4  313.17   10.13   2
   4   2  -4    8.78    1.54   2
  -4  -2   4   10.24    2.21   3
   4  -2  -4   11.55    2.11   1
  -4   2   4    9.67    2.32   3
   4   2  -4   10.48    2.08   1
  -4   2   4   10.41    1.75   2
   3   2  -4  262.67    9.31   1
  -3   2   4  242.75    9.08   3
  -3   2   4  261.21    7.49   2
  -3  -2   4  254.13    9.03   3
   3  -2  -4  253.29    8.93   1
  -2  -2   4  500.75   15.27   3
  -2   2   4  526.03   15.49   3
   2  -2  -4  509.98   15.45   1
   2   2  -4  503.49   15.68   1
  -1  -2   4  258.93    9.07   3
   1   2  -4  274.68    9.40   1
  -1   2   4  279.84    7.59   2
  -1   2   4  276.05    9.13   3
   1  -2  -4  254.95    9.11   1
   0   2   4   32.67    2.30   2
   0   2  -4   30.46    2.90   1
   0  -2  -4   31.46    2.89   1
   0   2   4   27.24    2.70   3
   0  -2   4   25.59    2.72   3
   0  -2   4   32.23    2.31   2
  -1   2  -4  639.87   19.37   1
   1   2   4  616.75   18.47   3
   1  -2   4  644.63   17.82   2
  -1  -2  -4  654.75   19.41   1
   1   2   4  581.94   17.64   2
   1  -2   4  628.06   18.77   3
  -2  -2  -4  206.33    8.81   1
   2   2   4  214.65    8.39   3
   2  -2   4  209.23    8.60   3
  -2   2  -4  213.44    8.81   1
   2   2   4  205.60    8.18   2
  -3   2  -4  668.41   21.65   1
   3  -2   4  653.63   20.75   3
  -3  -2  -4  676.23   21.89   1
   3   2   4  680.26   20.62   3
   3  -2   4  658.56   20.40   2
   4  -2   4    0.60    1.43   3
  -4  -2  -4   -0.52    1.86   1
   4   2   4    1.00    1.53   3
   4  -2   4   -0.07    2.03   2
  -4   2  -4    1.08    2.03   1
   4   2   4    0.20    2.03   2
   5   2   4   64.14    5.59   3
  -5  -2  -4   66.50    6.60   1
  -5   2  -4   69.80    6.58   1
   5  -2   4   75.55    6.34   2
   5   2   4   73.09    6.40   2
   5  -2   4   58.34    5.53   3
   6  -2   4    9.36    2.93   3
  -6  -2  -4    6.95    3.12   1
   6  -2   4    8.36    3.23   2
   6   2   4   11.98    3.51   2
  -6   2  -4    8.39    3.38   1
   6   2   4    7.40    2.84   3
  -7  -2  -4   93.64    9.02   1
  -7   2  -4   91.38    8.60   1
   7  -2   4   98.50    8.40   2
   7   2   4  102.54    8.55   2
  -8  -2  -4   -1.01    3.16   1
   8  -2   4    0.06    2.86   2
   8   2   4    0.33    3.06   2
  -8   2  -4    3.92    3.11   1
   9  -2   4    4.50    4.40   2
  -9  -2  -4    7.45    4.33   1
   9   2   4    1.93    3.82   2
   9   3  -4   13.86    3.76   1
  -9   3   4   20.29    3.99   3
   8  -3  -4   14.16    3.31   1
  -8  -3   4   10.82    2.97   3
   8   3  -4   14.49    3.49   1
  -8   3   4    7.83    2.88   3
   7   3  -4    0.09    1.93   1
  -7  -3   4   -0.02    1.83   3
   7  -3  -4    2.01    1.94   1
   7   3  -4    4.71    2.27   2
  -7   3   4    7.75    2.50   2
   6   3  -4  124.97    7.02   1
  -6  -3   4  127.15    6.86   3
  -6   3   4  127.68    7.16   3
   6  -3  -4  137.43    6.80   1
   6   3  -4  143.78    6.32   2
  -6   3   4  129.41    6.37   2
  -5   3   4    7.59    2.23   3
  -5  -3   4   10.04    2.28   3
   5   3  -4   10.26    2.01   2
  -5   3   4   12.24    2.19   2
   5  -3  -4   12.56    2.33   1
   5   3  -4   12.70    2.49   1
  -4  -3   4  219.66    8.74   3
   4  -3  -4  254.28    8.96   1
  -4   3   4  233.50    7.84   2
   4   3  -4  235.73    7.52   2
  -4   3   4  237.43    9.37   3
   4   3  -4  258.69    9.52   1
  -3  -3   4  216.23    8.03   3
   3  -3  -4  232.31    8.06   1
   3   3  -4  212.28    8.31   1
  -3   3   4  226.91    8.45   3
  -3   3   4  220.23    6.77   2
   2   3  -4 1464.51   40.58   1
  -2  -3   4 1496.08   39.24   3
   2  -3  -4 1492.99   40.18   1
  -2   3   4 1433.44   39.33   3
   1   3  -4   15.73    2.18   1
  -1   3   4   15.37    2.13   3
  -1   3   4   16.51    1.38   2
  -1  -3   4   16.52    2.20   3
   1  -3  -4   12.12    1.91   1
   0  -3   4    0.16    1.06   2
   0  -3   4    0.83    1.15   3
   0   3  -4    0.45    1.11   1
   0  -3  -4   -0.34    0.96   1
   0   3   4   -0.31    0.98   2
   0   3   4    0.46    1.18   3
   1  -3   4  171.23    6.41   2
  -1   3  -4  155.87    6.92   1
  -1  -3  -4  168.19    7.14   1
   1  -3   4  169.42    6.97   3
   1   3   4  154.73    6.53   3
  -2  -3  -4  142.90    6.87   1
   2  -3   4  124.02    6.17   2
   2   3   4  135.39    6.22   2
  -2   3  -4  130.82    6.52   1
   2   3   4  136.90    6.32   3
   2  -3   4  136.13    6.48   3
   3  -3   4  155.19    7.53   2
   3   3   4  173.77    7.60   3
  -3  -3  -4  156.55    8.09   1
   3   3   4  173.56    7.71   2
   3  -3   4  159.87    7.59   3
  -3   3  -4  171.73    8.17   1
   4   3   4   22.54    3.71   2
   4  -3   4   22.52    3.84   2
  -4   3  -4   23.47    3.91   1
   4   3   4   22.74    3.36   3
  -4  -3  -4   31.25    4.43   1
   4  -3   4   30.72    4.05   3
   5  -3   4    2.23    2.49   2
   5   3   4    5.31    2.74   2
  -5  -3  -4    2.71    2.61   1
  -5   3  -4    0.86    1.87   1
   5   3   4    3.89    2.05   3
   5  -3   4    4.55    2.05   3
   6   3   4   95.77    7.56   2
  -6  -3  -4   71.03    7.50   1
   6  -3   4   75.49    6.70   3
   6  -3   4   72.53    7.09   2
  -6   3  -4   75.83    7.33   1
   6   3   4   68.72    6.21   3
  -7   3  -4    3.90    2.64   1
   7   3   4    3.63    3.57   2
  -7  -3  -4   -0.10    2.35   1
   7  -3   4    2.44    2.97   2
  -8   3  -4    3.19    3.14   1
  -8  -3  -4    1.04    3.13   1
   8   3   4    3.69    3.22   2
   8  -3   4    1.94    3.10   2
   9  -3   4    2.25    4.13   2
   9   3   4    7.22    4.42   2
  -9  -3  -4    0.82    3.97   1
  -9   4   4   -1.06    2.47   3
   9   4  -4    1.69    2.46   1
  -8  -4   4    2.30    2.04   3
   8   4  -4    5.30    2.61   1
   7   4  -4   33.76    4.43   1
  -7  -4   4   28.62    4.13   3
   7   4  -4   37.06    3.93   2
   7  -4  -4   31.03    4.02   1
  -7   4   4   34.03    4.18   2
   6  -4  -4    1.11    1.49   1
   6   4  -4    1.53    1.80   2
  -6   4   4    2.63    1.75   2
   6   4  -4    2.96    1.91   1
  -6  -4   4    0.46    1.67   3
  -5  -4   4   18.92    2.94   3
  -5   4   4   13.15    2.73   3
   5  -4  -4   22.15    2.81   1
  -5   4   4   20.94    2.67   2
   5   4  -4   18.81    3.10   1
   5   4  -4   23.02    2.49   2
   4   4  -4    0.01    1.04   2
  -4   4   4   -0.44    1.21   3
  -4  -4   4   -0.16    1.24   3
   4  -4  -4    0.66    1.11   1
   4   4  -4   -0.17    1.34   1
  -4   4   4   -1.24    1.05   2
  -3  -4   4  359.68   11.58   3
  -3   4   4  351.12   11.88   3
  -3   4   4  354.48   10.12   2
   3  -4  -4  355.39   11.40   1
   3   4  -4  344.52   11.97   1
  -2  -4   4   62.76    3.55   3
  -2   4   4   64.99    3.68   3
   2   4  -4   61.59    3.75   1
  -2   4   4   66.91    2.60   2
   2  -4  -4   56.14    3.39   1
   1   4  -4   55.34    2.35   2
  -1  -4   4   55.59    3.35   3
   1  -4  -4   52.80    3.27   1
   1   4  -4   62.24    3.61   1
  -1   4   4   52.25    3.30   3
  -1   4   4   52.22    2.49   2
   0  -4   4   40.47    3.03   3
   0   4   4   38.41    2.65   2
   0   4   4   49.07    3.06   3
   0  -4  -4   44.35    3.11   1
   0   4  -4   41.66    3.15   1
[truncated: 1,870,652 more chars]
