# Supplementary material for: Crystal structures of three hexakis­(fluoroar­yloxy)cyclo­triphosphazenes
Source: Acta Crystallogr E Crystallogr Commun. 2019 Sep 27;75(Pt 10):1525–30. doi: 10.1107/S2056989019012933 (PMC6775729; doi:10.1107/S2056989019012933)
Supplement: Supplementary file 2 [file e-75-01525-1sup2.hkl]

data_1                                                                          
_shelx_title ' arh1s in 1 New: P21/c'                                           
_shelx_refln_list_code          4                                               
_shelx_F_calc_maximum      383.69                                               
_exptl_crystal_F_000      2400.00                                               
_reflns_d_resolution_high  0.7496                                               
                                                                                
loop_                                                                           
 _space_group_symop_operation_xyz                                               
 'x, y, z'                                                                      
 '-x, y+1/2, -z+1/2'                                                            
 '-x, -y, -z'                                                                   
 'x, -y-1/2, z-1/2'                                                             
                                                                                
_cell_length_a     8.1111                                                       
_cell_length_b    44.0540                                                       
_cell_length_c    12.2590                                                       
_cell_angle_alpha  90.000                                                       
_cell_angle_beta  109.612                                                       
_cell_angle_gamma  90.000                                                       
                                                                                
_shelx_F_squared_multiplier     1.000                                           
                                                                                
loop_                                                                           
 _refln_index_h                                                                 
 _refln_index_k                                                                 
 _refln_index_l                                                                 
 _refln_F_squared_calc                                                          
 _refln_F_squared_meas                                                          
 _refln_F_squared_sigma                                                         
 _refln_observed_status                                                         
   1   0   0      11022.36      11475.16       214.85 o                         
   2   0   0       8403.54       8674.59       137.54 o                         
   3   0   0       1063.61        943.44        28.45 o                         
   4   0   0       7092.73       7163.08       163.89 o                         
   5   0   0         32.47         33.83        13.91 o                         
   6   0   0          4.61         -7.36        16.86 o                         
   7   0   0        164.14        161.10        48.39 o                         
   8   0   0       1518.81       1447.14        80.65 o                         
   9   0   0        103.18        124.16        58.62 o                         
   1   1   0       3320.99       3659.59        61.21 o                         
   2   1   0       7572.31       8442.23       105.10 o                         
   3   1   0       1237.92       1229.44        26.53 o                         
   4   1   0       3624.33       3569.86        52.47 o                         
   5   1   0        158.07        162.18        13.84 o                         
   6   1   0         12.76         -6.13        12.97 o                         
   7   1   0        133.61        144.81        23.53 o                         
   8   1   0        326.14        320.64        32.71 o                         
   9   1   0         90.06        129.94        41.29 o                         
  10   1   0          2.12        -46.31        46.31 o                         
   1   2   0       1473.19       1370.78        23.19 o                         
   2   2   0      10681.24      11756.57       128.86 o                         
   3   2   0       1004.26        954.02        20.41 o                         
   4   2   0        159.34        155.74        12.18 o                         
   5   2   0          1.38         10.92        10.04 o                         
   6   2   0          0.25          3.78        13.70 o                         
   7   2   0          5.06         18.79        15.81 o                         
   8   2   0          9.29         61.19        25.10 o                         
   9   2   0         81.67         91.92        38.66 o                         
  10   2   0          0.07        -50.00        50.00 o                         
   1   3   0        763.59        756.15        15.39 o                         
   2   3   0       3491.08       3719.79        50.69 o                         
   3   3   0       2379.17       2364.03        36.07 o                         
   4   3   0       3818.88       3685.01        75.33 o                         
   5   3   0       2312.54       2267.37        41.34 o                         
   6   3   0        248.99        303.35        26.29 o                         
   7   3   0         42.15         47.10        18.09 o                         
   8   3   0        423.79        523.61        47.92 o                         
   9   3   0        176.19        178.36        45.75 o                         
  10   3   0          7.45        -40.77        43.85 o                         
   0   4   0      35400.50      36948.07       917.40 o                         
   1   4   0       8324.64       8925.04       158.65 o                         
   2   4   0      12042.46      12374.23       147.81 o                         
   3   4   0        274.90        245.22        11.92 o                         
   4   4   0          7.42         -3.54         7.23 o                         
   5   4   0       1603.25       1596.57        33.85 o                         
   6   4   0        754.33        810.70        39.12 o                         
   7   4   0        184.39        249.90        27.24 o                         
   8   4   0        566.67        567.00        49.16 o                         
   9   4   0        590.17        571.48        53.14 o                         
  10   4   0         47.47        120.62        63.23 o                         
   1   5   0        177.92        176.04        10.24 o                         
   2   5   0      11533.69      12337.26       147.84 o                         
   3   5   0       4981.36       5056.96        64.75 o                         
   4   5   0        533.67        536.93        18.88 o                         
   5   5   0       1777.75       1735.08        35.49 o                         
   6   5   0        138.81        175.42        21.12 o                         
   7   5   0         54.90         42.18        17.64 o                         
   8   5   0         10.85         45.54        23.47 o                         
   9   5   0          4.90         12.94        30.82 o                         
  10   5   0          1.16         34.62        57.39 o                         
   0   6   0       9425.96       8821.13       175.23 o                         
   1   6   0       9419.80       9299.37       126.68 o                         
   2   6   0          3.56         15.64         5.65 o                         
   3   6   0         13.05         13.66         8.10 o                         
   4   6   0       2024.98       2139.77        37.14 o                         
   5   6   0         15.36         25.09         9.03 o                         
   6   6   0        333.82        382.48        28.81 o                         
   7   6   0         14.75         56.57        27.40 o                         
   8   6   0        113.51        160.66        31.03 o                         
   9   6   0        121.38        101.74        46.31 o                         
  10   6   0         95.24         30.92        60.31 o                         
   1   7   0         50.07         62.88         7.23 o                         
   2   7   0        980.90       1121.99        30.04 o                         
   3   7   0         24.68         54.58         8.56 o                         
   4   7   0        152.85        141.17        12.03 o                         
   5   7   0          2.80          5.66         8.53 o                         
   6   7   0        963.08        928.63        39.85 o                         
   7   7   0         34.79         19.37        20.66 o                         
   8   7   0         29.28         89.82        28.40 o                         
   9   7   0         51.98         50.74        36.89 o                         
  10   7   0         55.40        109.39        62.77 o                         
   0   8   0       7240.84       8023.43       189.16 o                         
   1   8   0       7763.03       7979.45       109.21 o                         
   2   8   0      32244.58      34984.46       401.91 o                         
   3   8   0       3151.06       3406.53        51.81 o                         
   4   8   0        122.07        130.79        11.35 o                         
   5   8   0       2466.32       2330.70        42.27 o                         
   6   8   0        959.27       1025.27        41.53 o                         
   7   8   0         44.32         51.63        21.07 o                         
   8   8   0         70.01         78.37        26.85 o                         
   9   8   0        296.37        271.90        50.69 o                         
  10   8   0        118.24        205.23        77.85 o                         
   1   9   0        816.30        759.52        19.46 o                         
   2   9   0      46017.21      48940.66       511.41 o                         
   3   9   0       4968.36       5102.79        71.47 o                         
   4   9   0       2254.90       2203.54        38.20 o                         
   5   9   0        233.12        307.35        17.29 o                         
   6   9   0         56.25         80.30        17.30 o                         
   7   9   0         62.05         59.59        22.94 o                         
   8   9   0         78.03         76.36        31.11 o                         
   9   9   0         21.67         18.05        29.41 o                         
  10   9   0         50.85         86.88        44.91 o                         
   0  10   0       2452.61       2453.90        58.13 o                         
   1  10   0       4988.99       5357.27        78.36 o                         
   2  10   0      24581.97      26260.52       305.48 o                         
   3  10   0       2451.76       2504.76        41.85 o                         
   4  10   0       1264.30       1136.52        26.14 o                         
   5  10   0        104.70        120.33        12.28 o                         
   6  10   0          7.74         12.19        16.34 o                         
   7  10   0          3.83         25.05        20.12 o                         
   8  10   0        210.86        172.25        40.08 o                         
   9  10   0          0.27         16.26        32.53 o                         
  10  10   0         69.97        142.49        44.67 o                         
   1  11   0      12642.09      13411.37       179.36 o                         
   2  11   0       5361.46       6019.43        90.28 o                         
   3  11   0       4026.98       3932.80        58.60 o                         
   4  11   0       3250.87       3106.59        48.60 o                         
   5  11   0         89.71         98.70        12.20 o                         
   6  11   0        344.80        331.44        42.05 o                         
   7  11   0       1028.52        943.63        78.89 o                         
   8  11   0        529.72        513.15        60.88 o                         
   9  11   0        199.03        194.55        45.47 o                         
  10  11   0        253.60        144.00        68.92 o                         
   0  12   0       6596.68       6962.68       141.68 o                         
   1  12   0       4235.95       4672.35        71.10 o                         
   2  12   0     141046.67     145375.44      1817.23 o                         
   3  12   0      15217.15      15514.59       189.50 o                         
   4  12   0       3016.53       2822.07        48.96 o                         
   5  12   0       1586.65       1515.66        33.28 o                         
   6  12   0       1895.54       1749.81        62.62 o                         
   7  12   0        174.05        235.34        42.65 o                         
   8  12   0        467.05        525.53        61.25 o                         
   9  12   0         11.06         16.98        33.07 o                         
   1  13   0       3479.45       3021.79        50.99 o                         
   2  13   0       4228.88       4262.52        69.37 o                         
   3  13   0        159.66        180.71        13.02 o                         
   4  13   0       2027.70       1911.73        38.20 o                         
   5  13   0        151.27        169.98        14.24 o                         
   6  13   0         12.49         24.15        23.14 o                         
   7  13   0        397.79        333.68        47.20 o                         
   8  13   0         99.36         89.05        32.21 o                         
   9  13   0          6.55        -25.03        30.20 o                         
   0  14   0          4.20          1.36         9.90 o                         
   1  14   0      19879.83      20694.34       272.90 o                         
   2  14   0       4169.65       4554.45        73.53 o                         
   3  14   0        129.61        170.87        11.35 o                         
   4  14   0          1.34         24.31         8.56 o                         
   5  14   0        983.31        942.99        30.61 o                         
   6  14   0          0.68        -12.09        15.81 o                         
   7  14   0        189.40        233.55        43.92 o                         
   8  14   0         31.93         42.60        29.60 o                         
   9  14   0        333.78        346.79        56.35 o                         
   1  15   0      17172.56      19374.40       229.73 o                         
   2  15   0        755.25        829.31        24.84 o                         
   3  15   0       1474.14       1334.75        27.67 o                         
   4  15   0        437.17        491.76        19.44 o                         
   5  15   0         44.57         47.18        12.62 o                         
   6  15   0         87.87        127.20        31.12 o                         
   7  15   0         89.59        161.12        37.24 o                         
   8  15   0         10.70         51.21        30.97 o                         
   9  15   0         61.30        112.05        38.40 o                         
   0  16   0      26143.53      25738.74       479.99 o                         
   1  16   0       9476.42       9607.33       121.07 o                         
   2  16   0       3877.72       4095.87        68.97 o                         
   3  16   0        169.86        199.52        16.09 o                         
   4  16   0       1060.79       1069.36        46.64 o                         
   5  16   0       2923.78       2683.65        53.97 o                         
   6  16   0       3588.48       3124.52       207.93 o                         
   7  16   0        309.57        254.70        48.08 o                         
   8  16   0        751.28        727.95       146.39 o                         
   9  16   0         55.32        103.89        37.85 o                         
   1  17   0        304.53        462.65        23.32 o                         
   2  17   0       5987.71       6828.02       104.57 o                         
   3  17   0       2012.76       2043.30        66.02 o                         
   4  17   0       8155.55       7643.33       121.05 o                         
   5  17   0       1789.95       1537.29        53.23 o                         
   6  17   0        265.68        242.07        43.46 o                         
   7  17   0        307.90        334.47        47.62 o                         
   8  17   0        116.42        134.43        64.77 o                         
   9  17   0         66.21        118.97        40.41 o                         
   0  18   0       5646.00       6167.96       142.23 o                         
   1  18   0       2454.19       2502.50        56.11 o                         
   2  18   0       1729.76       2015.42        43.11 o                         
   3  18   0       1812.25       2145.79        46.99 o                         
   4  18   0       2648.35       2457.73        54.05 o                         
   5  18   0         80.33         98.36        21.02 o                         
   6  18   0        188.25        140.82        26.50 o                         
   7  18   0        659.33        664.03        65.48 o                         
   8  18   0         98.90        178.80        39.72 o                         
   9  18   0         82.52         41.38        55.69 o                         
   1  19   0       1982.01       2048.92        36.23 o                         
   2  19   0        984.95        828.39        32.20 o                         
   3  19   0        433.25        380.58        21.58 o                         
   4  19   0        607.00        611.97        31.13 o                         
   5  19   0        419.53        350.89        48.82 o                         
   6  19   0       1309.94       1304.33        60.42 o                         
   7  19   0         11.61         29.57        27.12 o                         
   8  19   0         56.98         85.59        89.00 o                         
   9  19   0         11.46         35.64        34.83 o                         
   0  20   0        334.50        277.77        48.77 o                         
   1  20   0         82.76        103.41        12.60 o                         
   2  20   0        108.44        109.16        17.74 o                         
   3  20   0        153.34        157.02        15.65 o                         
   4  20   0       2295.40       2178.58        50.85 o                         
   5  20   0       5763.19       5331.50       153.47 o                         
   6  20   0       2190.43       1836.16       108.89 o                         
   7  20   0       1181.54       1221.80        87.60 o                         
   8  20   0        230.54        280.42        52.08 o                         
   9  20   0        128.20        129.33        41.32 o                         
   1  21   0       2082.71       2087.81        52.18 o                         
   2  21   0       8427.09       8362.12       126.85 o                         
   3  21   0        877.24        845.54        30.08 o                         
   4  21   0          0.07         21.09        14.79 o                         
   5  21   0       4936.49       4445.20       108.81 o                         
   6  21   0         55.74         74.44        22.86 o                         
   7  21   0          8.90          5.53        24.78 o                         
   8  21   0        263.18        255.96        47.75 o                         
   9  21   0          0.49         -8.59        30.85 o                         
   0  22   0       6983.29       7535.85       165.03 o                         
   1  22   0        102.08        160.31        14.02 o                         
   2  22   0       2131.74       2187.28        47.42 o                         
   3  22   0        462.12        632.57        48.17 o                         
   4  22   0         50.14         63.43        19.93 o                         
   5  22   0        242.06        269.98        37.79 o                         
   6  22   0        149.43        147.87        27.90 o                         
   7  22   0        422.78        446.50        62.00 o                         
   8  22   0          0.21         58.72        45.23 o                         
   9  22   0         21.08         15.07        34.81 o                         
   1  23   0       4060.11       4355.06        76.16 o                         
   2  23   0         25.90         62.95        12.02 o                         
   3  23   0       6133.57       6295.16       126.60 o                         
   4  23   0         75.34        101.26        20.53 o                         
   5  23   0        349.03        342.46        36.24 o                         
   6  23   0          3.29         10.16        22.75 o                         
   7  23   0          5.94         49.55        28.68 o                         
   8  23   0         32.32         51.48        31.77 o                         
   9  23   0          2.27         27.81        34.08 o                         
   0  24   0      17520.99      16755.06       332.55 o                         
   1  24   0          5.29         65.58        15.97 o                         
   2  24   0         27.32         35.22        10.87 o                         
   3  24   0       4826.77       4341.11        97.96 o                         
   4  24   0         21.13         51.01        19.30 o                         
   5  24   0        215.74        289.57        33.49 o                         
   6  24   0       1481.90       1438.57        73.67 o                         
   7  24   0        178.52        171.68        40.18 o                         
   8  24   0          7.51         11.19        32.92 o                         
   9  24   0        118.05        144.96        42.95 o                         
   1  25   0       1921.77       1882.82        43.75 o                         
   2  25   0       2689.15       2504.80        57.09 o                         
   3  25   0        439.24        501.71        36.77 o                         
   4  25   0         97.41        119.93        22.77 o                         
   5  25   0        121.29        117.25        26.86 o                         
   6  25   0         87.21         84.27        33.30 o                         
   7  25   0          0.31        175.25       217.85 o                         
   8  25   0         66.35         53.39        32.64 o                         
   9  25   0         41.45         88.92        39.46 o                         
   0  26   0       7948.98       7983.79       178.44 o                         
   1  26   0       3298.00       3242.51        88.78 o                         
   2  26   0       1781.28       1911.14        58.46 o                         
   3  26   0        626.46        694.31        40.13 o                         
   4  26   0        177.04        201.41        27.78 o                         
   5  26   0       1299.92       1212.44        89.20 o                         
   6  26   0        473.08        489.91        44.79 o                         
   7  26   0        104.22        156.46        45.23 o                         
   8  26   0         62.58         63.98        33.99 o                         
   9  26   0         44.62         47.16        38.05 o                         
   1  27   0        893.59        931.02        31.36 o                         
   2  27   0        142.70        193.74        23.73 o                         
   3  27   0        231.85        315.60        30.43 o                         
   4  27   0       2971.69       2726.70        77.61 o                         
   5  27   0         10.80          4.71        19.29 o                         
   6  27   0          7.16         24.30        21.30 o                         
   7  27   0         12.80        -15.37        22.88 o                         
   8  27   0          0.72        -27.23        39.39 o                         
   9  27   0          4.44         35.06        56.15 o                         
   0  28   0       3130.31       3183.11        91.47 o                         
   1  28   0       2973.73       2780.75        63.93 o                         
   2  28   0       3722.52       3376.31        84.69 o                         
   3  28   0        574.12        739.12        45.41 o                         
   4  28   0          7.89         13.67        19.21 o                         
   5  28   0          0.04        -17.79        19.94 o                         
   6  28   0        473.57        539.39        50.69 o                         
   7  28   0        256.19        217.09        61.69 o                         
   8  28   0        105.04         84.96        37.67 o                         
   1  29   0        290.92        338.96        29.51 o                         
   2  29   0         29.68         83.30        20.40 o                         
   3  29   0       2381.12       2202.36       115.56 o                         
   4  29   0        974.53       1012.21        52.34 o                         
   5  29   0       1062.24       1084.87        75.99 o                         
   6  29   0        123.51        175.19        31.32 o                         
   7  29   0         97.14        111.09        34.02 o                         
   8  29   0        137.56        210.48        78.15 o                         
   0  30   0         19.89         53.96        19.00 o                         
   1  30   0        542.91        576.68        36.81 o                         
   2  30   0          0.11          1.75        15.94 o                         
   3  30   0       1451.15       1451.25        55.84 o                         
   4  30   0         86.07         81.78        23.47 o                         
   5  30   0        523.27        495.07        43.82 o                         
   6  30   0         17.51         33.96        22.62 o                         
   7  30   0        118.00         63.94        32.83 o                         
   8  30   0         24.36         70.66        36.80 o                         
   1  31   0       4218.37       4223.70        98.88 o                         
   2  31   0          7.29         39.82        17.61 o                         
   3  31   0         11.02         41.10        18.82 o                         
   4  31   0        772.39        763.87        47.90 o                         
   5  31   0        118.16        101.97        26.30 o                         
   6  31   0         69.31        102.23        28.29 o                         
   7  31   0          8.59         60.36        30.44 o                         
   8  31   0          9.18         45.38        34.58 o                         
   0  32   0       6248.99       6314.88       155.44 o                         
   1  32   0       2956.92       2800.56        77.14 o                         
   2  32   0       3648.75       3522.24        91.10 o                         
   3  32   0       1277.62       1237.61        53.80 o                         
   4  32   0        322.94        311.71        34.54 o                         
   5  32   0          4.81          4.49        19.83 o                         
   6  32   0         73.53         32.13        34.71 o                         
   7  32   0        434.58        473.17        61.38 o                         
   8  32   0        186.21        187.41        46.28 o                         
   1  33   0        339.94        389.35        33.44 o                         
   2  33   0        107.12        108.14        23.03 o                         
   3  33   0        119.09        102.99        24.96 o                         
   4  33   0        383.34        348.06        37.07 o                         
   5  33   0        117.40        113.74        27.50 o                         
   6  33   0         27.85          1.45        22.46 o                         
   7  33   0         23.00         33.44        30.51 o                         
   8  33   0         38.14         62.92        35.22 o                         
   0  34   0       1048.13        889.55        85.85 o                         
   1  34   0         74.09         84.12        21.85 o                         
   2  34   0        104.65        131.38        28.25 o                         
   3  34   0          4.20        -18.75        18.75 o                         
   4  34   0       1078.78       1018.68        55.68 o                         
   5  34   0          0.31         -9.28        20.29 o                         
   6  34   0          0.56          4.13        24.47 o                         
   7  34   0         29.42         42.44        51.00 o                         
   8  34   0         81.81        161.84        49.23 o                         
   1  35   0        569.03        626.05        41.59 o                         
   2  35   0        158.37        180.81        27.93 o                         
   3  35   0         20.45        -16.40        19.91 o                         
   4  35   0          0.22         41.64        22.46 o                         
   5  35   0         25.72         16.64        22.37 o                         
   6  35   0         19.73         30.68        24.24 o                         
   7  35   0          2.58        -10.32        26.69 o                         
   8  35   0         12.50         50.92        39.05 o                         
   0  36   0       1673.51       1536.02       107.69 o                         
   1  36   0        584.56        561.38        40.73 o                         
   2  36   0       2455.98       2191.27        72.61 o                         
   3  36   0         76.76         63.15        23.73 o                         
   4  36   0         44.45         98.96        26.99 o                         
   5  36   0        150.85        122.81        30.17 o                         
   6  36   0        435.36        487.44        48.73 o                         
   7  36   0        422.61        376.66        61.77 o                         
   8  36   0        183.70        301.72        78.69 o                         
   1  37   0       1616.13       1483.43        57.63 o                         
   2  37   0          2.87         45.58        21.02 o                         
   3  37   0         20.46         32.61        22.05 o                         
   4  37   0          1.64         -0.33        35.65 o                         
   5  37   0        404.71        369.58        42.69 o                         
   6  37   0         60.11         78.97        26.75 o                         
   7  37   0         10.92        -15.89        28.85 o                         
   0  38   0        724.78        619.70        83.69 o                         
   1  38   0        767.06        787.67        48.11 o                         
   2  38   0          5.82         20.73        20.32 o                         
   3  38   0        647.33        629.86        48.06 o                         
   4  38   0        221.58        168.94        30.07 o                         
   5  38   0         38.03         23.70        22.03 o                         
   6  38   0         41.41         30.14        26.22 o                         
   7  38   0         33.21         30.60        33.18 o                         
   1  39   0         31.04        125.95        36.05 o                         
   2  39   0        548.18        531.73        44.68 o                         
   3  39   0        169.27        193.96        31.59 o                         
   4  39   0          3.02         18.20        22.65 o                         
   5  39   0          0.30         10.30        21.37 o                         
   6  39   0         10.18         25.51        56.43 o                         
   7  39   0         42.65         67.51        37.39 o                         
   0  40   0        591.42        456.16        77.08 o                         
   1  40   0       2817.45       2553.45       104.23 o                         
   2  40   0       1128.40       1040.73        60.04 o                         
   3  40   0        282.88        306.81        38.76 o                         
   4  40   0        245.17        326.50        38.80 o                         
   5  40   0        113.67         39.86        27.64 o                         
   6  40   0          3.68         12.64        24.07 o                         
   7  40   0        394.42        430.52        65.92 o                         
   1  41   0        249.83        285.57        46.92 o                         
   2  41   0          0.54         41.71        24.06 o                         
   3  41   0        744.49        713.57        64.44 o                         
   4  41   0        108.53        150.85        29.28 o                         
   5  41   0         72.53         46.32        28.25 o                         
   6  41   0          0.00         -2.32        24.91 o                         
   7  41   0         11.87         72.43        37.35 o                         
   0  42   0         58.31         44.31        45.39 o                         
   1  42   0          0.38         12.36        30.86 o                         
   2  42   0        611.83        670.40        50.50 o                         
   3  42   0         25.67         86.29        26.55 o                         
   4  42   0          5.24         28.93        24.52 o                         
   5  42   0         52.23         37.29        25.94 o                         
   6  42   0         12.05         62.48        28.16 o                         
   7  42   0          1.87         22.25        36.05 o                         
   1  43   0        420.61        428.11        57.00 o                         
   2  43   0          1.67         28.87        33.28 o                         
   3  43   0        798.29        858.22        57.33 o                         
   4  43   0          0.03         21.85        26.38 o                         
   5  43   0          5.21         22.23        26.64 o                         
   6  43   0          0.71         40.03        28.10 o                         
   0  44   0        222.56        194.16        64.46 o                         
   1  44   0        142.82        115.41        38.94 o                         
   2  44   0       1039.17       1053.11        78.23 o                         
   3  44   0        218.96        253.36        36.40 o                         
   4  44   0         33.84          6.38        20.07 o                         
   5  44   0          2.44         32.98        25.19 o                         
   6  44   0          2.52         22.21        31.06 o                         
   1  45   0        107.99         89.77        39.05 o                         
   2  45   0         13.04         40.73        32.30 o                         
   3  45   0         14.79         14.40        23.96 o                         
   4  45   0         50.67         50.57        23.05 o                         
   5  45   0         73.87         66.10        27.37 o                         
   6  45   0         51.10         34.94        31.08 o                         
   0  46   0         66.85         77.08        51.69 o                         
   1  46   0         83.98         97.58        38.34 o                         
   2  46   0         28.02         46.63        34.24 o                         
   3  46   0         12.78         39.21        26.24 o                         
   4  46   0        106.31        121.70        31.38 o                         
   5  46   0         29.02         -7.74        24.21 o                         
   6  46   0         18.34         57.35        31.47 o                         
   1  47   0         12.85         87.39        67.69 o                         
   2  47   0          6.21         32.56        40.85 o                         
   3  47   0        132.68        185.38        74.62 o                         
   4  47   0         18.75         40.36        23.09 o                         
   5  47   0          3.14         19.21        27.39 o                         
   6  47   0          0.37         31.38        35.61 o                         
   0  48   0       1005.77        888.01       111.69 o                         
   1  48   0          4.16         65.28        39.85 o                         
   2  48   0        410.13        458.03        62.81 o                         
   3  48   0          0.64        -31.33        31.33 o                         
   4  48   0         37.02         49.50        27.60 o                         
   5  48   0         17.21         49.91        29.47 o                         
   1  49   0         36.50         66.90        36.70 o                         
   2  49   0         60.38         80.09        36.31 o                         
   3  49   0          0.71         13.94        35.22 o                         
   4  49   0        241.45        204.31        37.12 o                         
   5  49   0         11.22          6.70        43.24 o                         
   0  50   0         45.67         -1.38        53.08 o                         
   1  50   0         12.16         18.05        37.04 o                         
   2  50   0          1.29         11.20        34.70 o                         
   3  50   0         14.69         41.60        39.48 o                         
   4  50   0         30.93         53.69        56.46 o                         
   5  50   0         99.41        151.78        43.66 o                         
   1  51   0        108.63        176.68        46.79 o                         
   2  51   0        102.11        138.60        42.12 o                         
   3  51   0         41.27        142.25        43.70 o                         
   4  51   0        157.51        202.46        68.77 o                         
   5  51   0         17.36         35.37        35.67 o                         
   0  52   0          4.01         41.54        49.39 o                         
   1  52   0        208.96        140.19        44.51 o                         
   2  52   0        130.50        114.61        60.31 o                         
   3  52   0          0.46         46.15        57.08 o                         
   4  52   0         62.39        -16.77        53.08 o                         
   1  53   0         16.10         58.64        40.08 o                         
   2  53   0         42.41         43.50        37.41 o                         
   3  53   0        138.62        180.60        45.90 o                         
   4  53   0         50.54         91.54        63.54 o                         
   0  54   0         55.28         69.69        60.62 o                         
   1  54   0          6.36        -29.96        35.44 o                         
   2  54   0        122.38        211.96        53.85 o                         
   3  54   0         20.27          3.13        38.03 o                         
   4  54   0          0.42         76.62        58.77 o                         
   1  55   0          3.80         45.62        41.91 o                         
   2  55   0         47.87        -22.85        34.53 o                         
   3  55   0         40.48        151.92        77.69 o                         
   0  56   0         59.52         69.69        62.15 o                         
   1  56   0        398.61        329.04        61.97 o                         
   2  56   0        103.36        240.42        82.46 o                         
   3  56   0         13.01         57.20        43.06 o                         
   1  57   0          0.93         61.90        45.60 o                         
   2  57   0          3.50         -5.70        42.64 o                         
   0  58   0        125.58         22.46        70.77 o                         
   1  58   0          1.17         53.43        45.80 o                         
 -10   1   1         94.97        141.54        63.69 o                         
  -9   1   1        552.28        534.93        88.77 o                         
  -8   1   1         23.88         35.83        20.37 o                         
  -7   1   1        101.66        160.01        22.19 o                         
  -6   1   1        944.04        963.74        32.99 o                         
  -5   1   1        207.78        225.65        17.59 o                         
  -4   1   1        117.61        109.07        11.66 o                         
  -3   1   1       2827.77       2626.21        47.53 o                         
  -2   1   1      75170.23      81371.55      1028.47 o                         
  -1   1   1      10945.15      11742.68       154.79 o                         
   0   1   1       7700.18       8086.98       124.04 o                         
   1   1   1      23541.23      23659.64       393.76 o                         
   2   1   1        149.62        147.67        12.29 o                         
   3   1   1       4538.71       4793.73        81.55 o                         
   4   1   1       1555.24       1657.80        36.09 o                         
   5   1   1       1356.90       1483.00        44.95 o                         
   6   1   1         22.78         25.88        14.79 o                         
   7   1   1        156.83        170.45        34.38 o                         
   8   1   1        654.17        647.05        53.65 o                         
   9   1   1         16.81        -32.69        32.69 o                         
 -10   2   1         51.38         96.16        60.46 o                         
  -9   2   1        399.69        512.83        60.64 o                         
  -8   2   1         29.95         85.11        24.06 o                         
  -7   2   1         66.25         85.69        18.75 o                         
  -6   2   1       1375.89       1299.17        37.24 o                         
  -5   2   1       4870.84       4820.09        69.58 o                         
  -4   2   1       1757.54       1943.15        42.95 o                         
  -3   2   1      11752.04      12252.77       168.88 o                         
  -2   2   1      24302.96      26648.93       344.47 o                         
  -1   2   1       3085.93       2960.66        43.77 o                         
   0   2   1       5781.04       6709.13        89.93 o                         
   1   2   1        412.02        455.81        14.40 o                         
   2   2   1      14701.50      15412.30       185.28 o                         
   3   2   1       3952.19       3930.36        59.75 o                         
   4   2   1        358.28        411.40        27.94 o                         
   5   2   1       3167.78       3188.31       121.98 o                         
   6   2   1       1888.27       1673.38        52.42 o                         
   7   2   1         89.36        102.16        22.07 o                         
   8   2   1          0.70         39.98        46.67 o                         
   9   2   1          9.14        -22.42        31.70 o                         
 -10   3   1         20.61         12.77        51.54 o                         
  -9   3   1        295.21        328.43        41.73 o                         
  -8   3   1         20.60         54.03        23.06 o                         
  -7   3   1        250.50        217.72        24.21 o                         
  -6   3   1        420.46        416.03        25.18 o                         
  -5   3   1        128.72        170.80        14.07 o                         
  -4   3   1       1783.68       1774.89        35.80 o                         
  -3   3   1        994.29        717.04        43.49 o                         
  -2   3   1       7091.08       7443.14       104.30 o                         
  -1   3   1       6793.79       7433.26       116.99 o                         
   0   3   1        965.65       1055.20        15.25 o                         
   1   3   1       2744.41       2858.04        40.10 o                         
   2   3   1         48.79         39.34         7.50 o                         
   3   3   1       3118.63       3410.93        53.99 o                         
   4   3   1       2460.79       2241.50        43.67 o                         
   5   3   1      11097.20      11286.87       178.00 o                         
   6   3   1        455.97        501.51        33.92 o                         
   7   3   1       1560.64       1580.58        54.87 o                         
   8   3   1         44.24         33.20        25.77 o                         
   9   3   1        330.02        345.33        56.42 o                         
 -10   4   1          0.03         87.23        58.46 o                         
  -9   4   1          0.62         -7.86        26.77 o                         
  -8   4   1         37.21         51.36        22.00 o                         
  -7   4   1        107.84        105.52        27.18 o                         
  -6   4   1        343.95        362.27        33.27 o                         
  -5   4   1        283.56        310.93        17.46 o                         
  -4   4   1       1093.34       1070.46        35.56 o                         
  -3   4   1      11593.67      12414.95       152.98 o                         
  -2   4   1      21795.09      23287.49       302.86 o                         
  -1   4   1         98.71        146.80        10.09 o                         
   0   4   1          9.04          8.86         3.16 o                         
   1   4   1       5094.70       5372.31        69.08 o                         
   2   4   1       1107.76       1096.22        33.07 o                         
   3   4   1       5438.34       5435.88        77.92 o                         
   4   4   1       4787.17       4727.49        73.66 o                         
   5   4   1        237.90        349.31        26.50 o                         
   6   4   1        701.03        737.86        58.98 o                         
   7   4   1       1069.65       1034.51        50.23 o                         
   8   4   1        131.49        108.56        35.51 o                         
   9   4   1         58.69         63.17        36.97 o                         
 -10   5   1         24.62         23.54        50.62 o                         
  -9   5   1        427.97        385.10        53.20 o                         
  -8   5   1        204.27        189.88        29.42 o                         
  -7   5   1        458.64        496.45        34.12 o                         
  -6   5   1        253.82        261.51        22.67 o                         
  -5   5   1       1115.74       1025.88        26.57 o                         
  -4   5   1         52.99         53.81         9.85 o                         
  -3   5   1         53.14        117.10        13.80 o                         
  -2   5   1      13608.88      15729.76       208.74 o                         
  -1   5   1      18400.23      20141.70       300.44 o                         
   0   5   1       1589.87       1881.24        30.70 o                         
   1   5   1      47405.23      52274.27       541.22 o                         
   2   5   1        422.32        440.24        22.19 o                         
   3   5   1       5130.69       5342.06        77.25 o                         
   4   5   1       1665.09       1706.08        39.70 o                         
   5   5   1       7217.42       6505.51       115.93 o                         
   6   5   1         10.82         40.56        19.06 o                         
   7   5   1         15.86         31.58        18.38 o                         
   8   5   1         89.24        120.61        30.73 o                         
   9   5   1         66.28         73.68        39.19 o                         
 -10   6   1         26.86        103.39        61.54 o                         
  -9   6   1        689.78        719.08        69.27 o                         
  -8   6   1         11.25         13.53        20.84 o                         
  -7   6   1          0.06         23.25        21.78 o                         
  -6   6   1         28.40         39.83        12.55 o                         
  -5   6   1        157.52        170.11        14.05 o                         
  -4   6   1       2598.16       2469.19        44.04 o                         
  -3   6   1      13482.77      13722.13       167.70 o                         
  -2   6   1     147215.39     151901.31      1709.98 o                         
  -1   6   1       2570.18       2848.53        52.62 o                         
   0   6   1       6269.19       6354.35        71.19 o                         
   1   6   1      48682.96      51830.88       536.32 o                         
   2   6   1       4068.65       3921.39        50.37 o                         
   3   6   1       3136.81       3074.14        51.03 o                         
   4   6   1          0.21          7.94         9.81 o                         
   5   6   1       1606.34       1549.64        46.04 o                         
   6   6   1       5487.81       5147.04       104.03 o                         
   7   6   1        631.72        610.51        48.84 o                         
   8   6   1        112.57        126.70        30.49 o                         
   9   6   1        387.60        352.17        54.17 o                         
 -10   7   1          6.27         96.62        56.92 o                         
  -9   7   1          5.64         29.75        31.16 o                         
  -8   7   1        212.25        206.17        32.22 o                         
  -7   7   1         17.39         -9.63        20.29 o                         
  -6   7   1        798.68        862.97        32.43 o                         
  -5   7   1        141.75        160.52        14.97 o                         
  -4   7   1         39.74         85.23        11.57 o                         
  -3   7   1      11270.92      12003.11       148.65 o                         
  -2   7   1       1920.48       2199.93        97.39 o                         
  -1   7   1       1053.13       1027.56        30.93 o                         
   0   7   1         15.85         17.22         4.86 o                         
   1   7   1       1032.20        987.23        38.67 o                         
   2   7   1      14829.09      14783.44       162.03 o                         
   3   7   1      14190.23      14530.33       181.63 o                         
   4   7   1        208.81        179.24        14.77 o                         
   5   7   1        738.93        689.55        34.28 o                         
   6   7   1        641.91        601.72        36.98 o                         
   7   7   1        998.49       1078.83        61.66 o                         
   8   7   1        630.10        658.05        54.30 o                         
   9   7   1         83.55        112.83        41.41 o                         
 -10   8   1          8.94         23.08        51.85 o                         
  -9   8   1         81.10         64.80        31.00 o                         
  -8   8   1          2.11         45.84        29.75 o                         
  -7   8   1        547.93        500.24        40.51 o                         
  -6   8   1          1.36          6.41        11.28 o                         
  -5   8   1         21.33         25.90        13.23 o                         
  -4   8   1        659.86        683.74        21.86 o                         
  -3   8   1          1.22         10.11         8.77 o                         
  -2   8   1       9550.84       9827.39       120.49 o                         
  -1   8   1      25992.98      28666.38       424.95 o                         
   0   8   1       5585.95       6484.87        80.55 o                         
   1   8   1      39187.94      42047.69       437.74 o                         
   2   8   1      11382.35      11379.83       127.79 o                         
   3   8   1       1441.58       1511.08        28.40 o                         
   4   8   1        694.97        743.88        21.15 o                         
   5   8   1        209.40        241.66        19.72 o                         
   6   8   1       1516.92       1580.37        61.31 o                         
   7   8   1        614.97        635.53        49.72 o                         
   8   8   1        137.87        194.48        34.36 o                         
   9   8   1          5.10          4.11        35.81 o                         
 -10   9   1         23.02         27.78        48.15 o                         
  -9   9   1         16.21         41.43        32.42 o                         
  -8   9   1         45.56         83.73        34.15 o                         
  -7   9   1        129.26         99.57        23.14 o                         
  -6   9   1        348.33        322.17        22.48 o                         
  -5   9   1        384.30        376.51        19.84 o                         
  -4   9   1        552.40        667.24        22.43 o                         
  -3   9   1       3067.92       3617.35        54.07 o                         
  -2   9   1      75537.35      81108.34      1020.04 o                         
  -1   9   1      46608.73      51126.78       747.59 o                         
   0   9   1      12426.45      12823.12       139.39 o                         
   1   9   1       8191.86       9486.61       106.37 o                         
   2   9   1       4314.84       4193.61        63.25 o                         
   3   9   1        625.27        656.53        18.84 o                         
   4   9   1          1.47         11.86         7.57 o                         
   5   9   1       3162.59       3039.12        58.78 o                         
   6   9   1        112.54        145.95        21.55 o                         
   7   9   1        497.66        572.20        47.39 o                         
   8   9   1        158.88        172.43        43.67 o                         
   9   9   1        396.33        396.41        60.66 o                         
 -10  10   1         50.95         67.42        57.92 o                         
  -9  10   1        481.38        512.85        61.82 o                         
  -8  10   1        231.54        244.51        42.56 o                         
  -7  10   1        343.56        323.24        35.21 o                         
  -6  10   1         19.50         32.07        14.83 o                         
  -5  10   1        488.98        510.99        21.98 o                         
  -4  10   1       3338.30       3450.97        55.97 o                         
  -3  10   1       2076.55       2163.86        37.42 o                         
  -2  10   1      16355.97      19218.99       253.19 o                         
  -1  10   1       6426.96       6782.20       172.22 o                         
   0  10   1      30284.38      33243.65       381.65 o                         
   1  10   1       2980.29       3081.91        41.30 o                         
   2  10   1        147.99        165.08        12.50 o                         
   3  10   1       8071.21       7497.47        92.06 o                         
   4  10   1         46.20         74.25         9.74 o                         
   5  10   1       1349.82       1357.77        43.63 o                         
   6  10   1       4401.82       4063.41       104.77 o                         
   7  10   1        779.47        864.23        56.36 o                         
   8  10   1          0.06         10.97        27.74 o                         
   9  10   1         99.74        117.64        40.11 o                         
 -10  11   1         72.20        151.01        42.80 o                         
  -9  11   1          2.28          8.58        29.46 o                         
  -8  11   1         10.84         25.57        67.85 o                         
  -7  11   1        772.10        750.74        66.77 o                         
  -6  11   1        447.61        409.79        29.07 o                         
  -5  11   1        159.94        170.57        15.29 o                         
  -4  11   1       3342.74       3511.53        56.68 o                         
  -3  11   1       2185.72       2328.86        52.37 o                         
  -2  11   1       2065.63       2408.08        42.96 o                         
  -1  11   1      14201.25      15207.76       235.97 o                         
   0  11   1      18249.09      19361.29       227.49 o                         
   1  11   1        474.80        544.12        15.51 o                         
   2  11   1       1586.87       1578.65        27.60 o                         
   3  11   1        720.83        724.39        20.17 o                         
   4  11   1        487.06        519.70        19.31 o                         
   5  11   1       3175.70       3048.24       110.43 o                         
   6  11   1        533.90        562.47        43.06 o                         
   7  11   1        409.24        408.76        57.30 o                         
   8  11   1        306.86        276.37        50.28 o                         
   9  11   1          4.47         -0.35        35.35 o                         
 -10  12   1         28.38         70.36        44.31 o                         
  -9  12   1         64.95         77.84        54.77 o                         
  -8  12   1         58.44         61.37        36.85 o                         
  -7  12   1        739.40        701.03        63.05 o                         
  -6  12   1        511.04        473.35        30.90 o                         
  -5  12   1          0.88          7.76        10.59 o                         
  -4  12   1         66.43         61.97        11.20 o                         
  -3  12   1       1410.55       1345.95        36.32 o                         
  -2  12   1       3548.74       4152.34        80.78 o                         
  -1  12   1      20575.03      23049.89       302.73 o                         
   0  12   1        713.45        664.71        26.30 o                         
   1  12   1        129.23        125.86        11.54 o                         
   2  12   1        365.35        333.77        13.53 o                         
   3  12   1         28.12         36.32         8.04 o                         
   4  12   1        489.42        480.21        18.71 o                         
   5  12   1         24.86         31.50        11.96 o                         
   6  12   1        653.86        676.81        46.64 o                         
   7  12   1         67.64         76.21        24.01 o                         
   8  12   1        132.46        114.01        36.48 o                         
   9  12   1          2.32         25.54        53.00 o                         
 -10  13   1         74.42        111.18        40.92 o                         
  -9  13   1         18.07         42.84        30.68 o                         
  -8  13   1         22.42         14.01        26.62 o                         
  -7  13   1        138.13        149.89        33.05 o                         
  -6  13   1          0.76          8.96        14.19 o                         
  -5  13   1       1970.67       1868.23        41.61 o                         
  -4  13   1       2719.40       2581.04        45.96 o                         
  -3  13   1         94.31        139.07        10.10 o                         
  -2  13   1       8860.69       8612.22       211.97 o                         
  -1  13   1      58669.35      62597.31       798.53 o                         
   0  13   1        908.34        976.09        25.19 o                         
   1  13   1       5926.94       6389.91        84.32 o                         
   2  13   1       6495.59       6705.24        95.40 o                         
   3  13   1       1805.32       1866.40        33.58 o                         
   4  13   1        121.02        134.46        11.87 o                         
   5  13   1       2879.67       2625.93        62.02 o                         
   6  13   1        456.14        472.80        40.95 o                         
   7  13   1         45.71         90.50        30.72 o                         
   8  13   1         24.38         51.69        36.92 o                         
   9  13   1        197.96        221.25        60.00 o                         
 -10  14   1          0.01         61.92        36.71 o                         
  -9  14   1        370.44        400.81        57.04 o                         
  -8  14   1        240.98        275.73        52.85 o                         
  -7  14   1        768.14        804.24       147.16 o                         
  -6  14   1         76.94         72.39        21.89 o                         
  -5  14   1       1080.93       1121.47        35.89 o                         
  -4  14   1       2967.79       3145.13        52.59 o                         
  -3  14   1       2666.35       2618.42        50.82 o                         
  -2  14   1      22061.36      22948.79       353.79 o                         
  -1  14   1         44.58          1.78        12.74 o                         
   0  14   1       8664.82       9055.62       145.04 o                         
   1  14   1      14810.22      15750.06       190.04 o                         
   2  14   1          3.72         18.08         7.80 o                         
   3  14   1       2794.12       2806.35        44.09 o                         
   4  14   1       3250.74       3265.38        52.07 o                         
   5  14   1        364.23        432.71        31.78 o                         
   6  14   1       1211.57       1133.81        57.95 o                         
   7  14   1         43.06         56.23        27.03 o                         
   8  14   1         16.85        -15.24        53.08 o                         
   9  14   1        162.29        222.29        48.13 o                         
 -10  15   1        247.35        220.07        48.99 o                         
  -9  15   1          0.19         20.76        29.11 o                         
  -8  15   1        581.24        496.51        58.84 o                         
  -7  15   1        237.47        236.28        40.76 o                         
  -6  15   1        257.02        271.71        31.43 o                         
  -5  15   1        447.78        562.53        28.03 o                         
  -4  15   1        620.11        618.55        20.93 o                         
  -3  15   1      12781.40      12569.85       289.06 o                         
  -2  15   1        383.77        464.19        26.33 o                         
  -1  15   1       9027.12       9746.01       164.87 o                         
   0  15   1       1483.51       1691.02        31.46 o                         
   1  15   1       7379.76       7806.06       123.35 o                         
   2  15   1       7252.68       7339.62        97.46 o                         
   3  15   1        944.57        966.61        23.19 o                         
   4  15   1         66.15         85.73        11.00 o                         
   5  15   1       2267.35       2068.39        63.35 o                         
   6  15   1          0.36         16.69        19.26 o                         
   7  15   1         17.21         16.34        27.55 o                         
   8  15   1         83.57        127.09        37.70 o                         
   9  15   1         49.35         67.53        39.43 o                         
 -10  16   1         24.28         44.92        51.23 o                         
  -9  16   1         89.63         93.48        34.77 o                         
  -8  16   1         63.39        119.14        34.68 o                         
  -7  16   1        362.14        450.28       106.62 o                         
  -6  16   1        104.84         97.57        23.49 o                         
  -5  16   1        304.27        360.68        23.99 o                         
  -4  16   1       1793.12       1866.70        36.64 o                         
  -3  16   1        243.00        279.85        17.25 o                         
  -2  16   1        625.82        723.89        43.27 o                         
  -1  16   1        337.69        332.25        31.85 o                         
   0  16   1        985.62       1192.93        78.14 o                         
   1  16   1       1838.97       1966.22        35.36 o                         
   2  16   1       3651.11       4222.77        62.39 o                         
   3  16   1        530.27        539.80        18.27 o                         
   4  16   1       2319.40       2207.25        40.38 o                         
   5  16   1         22.51          8.15        18.52 o                         
   6  16   1       1249.01       1390.34        84.80 o                         
   7  16   1          4.43        -15.87        23.88 o                         
   8  16   1         90.34         65.13        34.70 o                         
   9  16   1         55.10        180.03        56.54 o                         
  -9  17   1         64.33        116.92        37.80 o                         
  -8  17   1         57.16         33.87        30.19 o                         
  -7  17   1        150.19        135.54        33.99 o                         
  -6  17   1       1899.81       1660.57        61.77 o                         
  -5  17   1          1.14          3.75        14.84 o                         
  -4  17   1       5361.20       5320.15        91.05 o                         
  -3  17   1        404.30        392.02        19.22 o                         
  -2  17   1         82.70         71.33        15.13 o                         
  -1  17   1      28531.92      28284.34       372.74 o                         
   0  17   1      29776.28      31337.63       366.33 o                         
   1  17   1        181.27        235.20        22.23 o                         
   2  17   1       3006.98       3248.85        52.27 o                         
   3  17   1       2068.70       2104.01        40.20 o                         
   4  17   1       2042.75       2161.79        45.68 o                         
   5  17   1        135.42        126.91        19.35 o                         
   6  17   1         53.36         79.01        28.60 o                         
   7  17   1        187.88        233.98        43.00 o                         
   8  17   1         57.14         70.70        33.97 o                         
   9  17   1         17.06         22.99        34.76 o                         
  -9  18   1        164.47        222.80        44.93 o                         
  -8  18   1         68.22         81.03        32.90 o                         
  -7  18   1         53.99         73.16        45.77 o                         
  -6  18   1       1073.05        878.34        62.25 o                         
  -5  18   1        825.63        907.20        43.61 o                         
  -4  18   1       5326.85       5469.89        93.55 o                         
  -3  18   1        121.80        116.54        14.83 o                         
  -2  18   1       6280.23       6792.16       125.59 o                         
  -1  18   1        128.50        247.29        16.89 o                         
   0  18   1      12080.56      13026.80       162.47 o                         
   1  18   1      11735.40      12192.00       153.03 o                         
   2  18   1       7382.15       7775.55       134.44 o                         
   3  18   1         13.77         17.79         7.38 o                         
   4  18   1       1697.94       1478.79        37.37 o                         
   5  18   1         61.79         73.35        17.77 o                         
   6  18   1        441.97        426.05        51.89 o                         
   7  18   1         53.65         55.43        37.23 o                         
   8  18   1          2.09         44.85        31.27 o                         
   9  18   1         72.40         27.33        73.77 o                         
  -9  19   1          0.11         30.93        68.69 o                         
  -8  19   1        537.36        501.62        59.94 o                         
  -7  19   1        457.26        375.74       111.31 o                         
  -6  19   1         70.09         78.40        27.96 o                         
  -5  19   1         12.87         41.58        18.49 o                         
  -4  19   1        572.44        657.51        37.38 o                         
  -3  19   1       3231.70       3601.15        64.97 o                         
  -2  19   1       4213.74       4672.48        95.68 o                         
  -1  19   1       2517.83       2530.79        58.89 o                         
   0  19   1          1.50         68.19        21.72 o                         
   1  19   1       2108.32       2026.32        48.92 o                         
   2  19   1       2406.78       2449.61        46.16 o                         
   3  19   1        499.93        534.22        18.54 o                         
   4  19   1        410.93        386.70        22.02 o                         
   5  19   1       3737.44       3505.49        93.34 o                         
   6  19   1        511.75        437.59        52.09 o                         
   7  19   1        523.22        494.16        58.91 o                         
   8  19   1         12.55         67.12        32.64 o                         
   9  19   1         20.88         47.94        49.85 o                         
  -9  20   1         35.54         20.57        35.59 o                         
  -8  20   1         28.21         13.67        45.00 o                         
  -7  20   1          8.08         -8.36        24.84 o                         
  -6  20   1          7.63         11.93        27.46 o                         
  -5  20   1        458.56        495.20        34.83 o                         
  -4  20   1         91.77        148.41        22.81 o                         
  -3  20   1       1478.53       1451.67        35.35 o                         
  -2  20   1       7109.48       7465.51       202.56 o                         
  -1  20   1       4617.17       4407.82        74.39 o                         
   0  20   1         90.77         70.72        10.22 o                         
   1  20   1       1517.65       1418.17        33.06 o                         
   2  20   1       5821.43       5763.34        82.17 o                         
   3  20   1       1877.61       1785.93        41.07 o                         
   4  20   1         77.82         92.94        14.40 o                         
   5  20   1       2304.58       2099.27        69.93 o                         
   6  20   1       1294.00       1226.09       172.46 o                         
   7  20   1          3.43         27.01        25.04 o                         
   8  20   1         97.00        140.10        41.46 o                         
   9  20   1        177.04        207.89        57.08 o                         
  -9  21   1          0.46         -3.42        51.31 o                         
  -8  21   1          6.77         46.35        28.34 o                         
  -7  21   1         18.99          9.15        40.92 o                         
  -6  21   1        256.33        217.81        38.32 o                         
  -5  21   1         23.10         63.12        19.21 o                         
  -4  21   1        176.71        241.18        26.41 o                         
  -3  21   1       5640.32       5629.38       114.71 o                         
  -2  21   1       4176.22       4182.39        90.47 o                         
  -1  21   1         35.32         54.58        10.28 o                         
   0  21   1        607.25        601.05        31.37 o                         
   1  21   1       5671.16       5956.58        84.83 o                         
   2  21   1        300.98        319.95        15.20 o                         
   3  21   1       6721.26       6806.43       100.80 o                         
   4  21   1        326.90        314.48        21.41 o                         
   5  21   1       6574.16       6056.52       163.26 o                         
   6  21   1        688.48        728.08        85.69 o                         
   7  21   1          0.27         17.25        25.92 o                         
   8  21   1         46.43         59.57        35.03 o                         
   9  21   1          0.97         41.76        36.85 o                         
  -9  22   1        122.13         68.60        44.00 o                         
  -8  22   1        163.83        136.01        79.46 o                         
  -7  22   1        270.06        322.33        46.75 o                         
  -6  22   1         18.93         20.26        28.62 o                         
  -5  22   1        246.04        244.02        43.37 o                         
  -4  22   1       3513.56       3325.71        83.02 o                         
  -3  22   1          8.51         -2.54        13.54 o                         
  -2  22   1        381.87        427.16        36.32 o                         
  -1  22   1        548.46        717.43        34.16 o                         
   0  22   1       3618.15       3417.42        56.22 o                         
   1  22   1        278.07        312.00        16.42 o                         
   2  22   1        502.63        476.81        18.41 o                         
   3  22   1       2979.11       2826.95        54.32 o                         
   4  22   1       3949.78       3767.89       151.85 o                         
   5  22   1       3193.62       3281.77        92.76 o                         
   6  22   1        272.14        324.48        46.89 o                         
   7  22   1        473.41        501.08        61.91 o                         
   8  22   1         82.06         75.54        32.39 o                         
   9  22   1          1.50         32.09        66.39 o                         
  -9  23   1         34.10         21.01        69.85 o                         
  -8  23   1        118.24         88.54        89.92 o                         
  -7  23   1        319.47        359.39        48.96 o                         
  -6  23   1         48.72         60.52        27.31 o                         
  -5  23   1          0.78         13.75        18.13 o                         
  -4  23   1       4485.60       4435.44       101.61 o                         
  -3  23   1        133.71        167.89        23.41 o                         
  -2  23   1       1143.56        876.84        37.74 o                         
  -1  23   1       1139.22       1101.46        31.26 o                         
   0  23   1        393.14        502.93        30.89 o                         
   1  23   1          6.72         24.12        13.22 o                         
   2  23   1       1360.81       1522.98        32.39 o                         
   3  23   1       2143.69       2123.19        46.20 o                         
   4  23   1        530.13        569.63        32.34 o                         
   5  23   1          3.27         17.69        20.19 o                         
   6  23   1        557.95        430.97        53.41 o                         
   7  23   1        647.54        546.95        62.88 o                         
   8  23   1          0.09         51.59        32.86 o                         
   9  23   1          6.94         52.62        39.05 o                         
  -9  24   1          0.26         -4.56        29.48 o                         
  -8  24   1         59.69         73.57        32.72 o                         
  -7  24   1        115.69         55.83        29.89 o                         
  -6  24   1         20.44         19.06        27.69 o                         
  -5  24   1       1259.90       1189.61        52.90 o                         
  -4  24   1       1045.48        991.43        47.78 o                         
  -3  24   1       3014.22       3120.14        79.00 o                         
  -2  24   1        723.12        810.45        37.90 o                         
  -1  24   1        729.12        707.17        25.96 o                         
   0  24   1       7278.32       7421.43       117.09 o                         
   1  24   1       2760.60       2444.14        45.28 o                         
   2  24   1        512.59        487.26        25.32 o                         
   3  24   1          0.70          3.78        11.52 o                         
   4  24   1        726.94        644.25        34.68 o                         
   5  24   1        992.02        956.79        85.18 o                         
   6  24   1         44.41         36.75        27.79 o                         
   7  24   1        121.10        120.41        38.10 o                         
   8  24   1          0.02         15.96        28.06 o                         
   9  24   1        227.84        289.63        57.75 o                         
  -9  25   1          6.64         23.69        47.92 o                         
  -8  25   1         94.85        141.71        36.91 o                         
  -7  25   1         50.03         63.21        28.39 o                         
  -6  25   1        166.08        188.94        37.96 o                         
  -5  25   1        222.80        215.88        29.07 o                         
  -4  25   1        367.48        463.77        40.81 o                         
  -3  25   1       5990.95       5296.80       114.01 o                         
  -2  25   1        764.12        837.81        40.87 o                         
  -1  25   1         37.07         46.27        11.25 o                         
   0  25   1       1593.94       1801.73        43.82 o                         
   1  25   1         48.43         79.17        22.90 o                         
   2  25   1        760.19        801.10        43.81 o                         
   3  25   1        274.71        310.41        24.85 o                         
   4  25   1        310.50        348.41        28.44 o                         
   5  25   1         36.86         14.09        19.59 o                         
   6  25   1         12.38          4.74        22.51 o                         
   7  25   1          4.03         -0.46        28.08 o                         
   8  25   1         21.17        124.03        41.73 o                         
  -9  26   1         91.69         64.82        58.69 o                         
  -8  26   1         26.64         23.79        46.23 o                         
  -7  26   1        907.19        886.60        77.51 o                         
  -6  26   1        696.52        620.38        76.69 o                         
  -5  26   1         57.33         41.05        21.09 o                         
  -4  26   1         34.46         49.51        19.15 o                         
  -3  26   1         23.77         48.82        26.64 o                         
  -2  26   1       3988.26       3953.93        92.29 o                         
  -1  26   1       3137.03       2873.90        59.36 o                         
   0  26   1       2369.61       2509.75        60.87 o                         
   1  26   1       3470.68       3283.33        56.66 o                         
   2  26   1        367.75        359.64        22.99 o                         
   3  26   1         82.93         87.71        20.18 o                         
   4  26   1        278.71        264.51        26.42 o                         
   5  26   1       1872.51       1649.82        64.95 o                         
   6  26   1        264.53        281.01        45.99 o                         
   7  26   1        486.97        470.75        59.90 o                         
   8  26   1        104.57        139.28        65.69 o                         
  -9  27   1         57.65         25.20        40.46 o                         
  -8  27   1        103.41         91.55        43.69 o                         
  -7  27   1         27.88         49.74        27.34 o                         
  -6  27   1        120.62         61.34        41.08 o                         
  -5  27   1        246.23        227.78        30.24 o                         
  -4  27   1       3139.51       2686.01        77.10 o                         
  -3  27   1       2912.77       2969.44        79.32 o                         
  -2  27   1       6095.94       5948.41       123.97 o                         
  -1  27   1        101.90        190.75        17.19 o                         
   0  27   1       2145.16       2136.98        49.85 o                         
   1  27   1       1775.08       1529.47        40.33 o                         
   2  27   1       2164.48       2061.34        50.11 o                         
   3  27   1          0.08         11.10        16.86 o                         
   4  27   1       1735.39       1686.33        68.75 o                         
   5  27   1          0.22         27.97        22.52 o                         
   6  27   1          6.42         20.33        24.39 o                         
   7  27   1        457.41        469.94        59.14 o                         
   8  27   1          5.95         64.08        52.62 o                         
  -9  28   1         10.42          4.09        33.02 o                         
  -8  28   1          1.83         81.54       190.93 o                         
  -7  28   1          4.54          0.10        26.71 o                         
  -6  28   1          0.47        -20.64        24.53 o                         
  -5  28   1         21.37         27.70        20.25 o                         
  -4  28   1        375.32        395.74        35.67 o                         
  -3  28   1       1863.90       1865.71        61.76 o                         
  -2  28   1        853.46        885.19        42.85 o                         
  -1  28   1       2439.98       2391.05        53.48 o                         
   0  28   1         77.02        102.40        14.90 o                         
   1  28   1        244.94        250.78        17.03 o                         
   2  28   1        513.52        625.24        38.03 o                         
   3  28   1       1075.18       1044.27        48.60 o                         
   4  28   1       1650.95       1531.97        50.21 o                         
   5  28   1        981.64        949.96        71.35 o                         
   6  28   1          1.40        -22.82        28.31 o                         
   7  28   1          9.44         57.84        38.31 o                         
   8  28   1          2.19         36.57        29.88 o                         
  -9  29   1         11.55          7.03        66.46 o                         
  -8  29   1          1.09        -15.10        29.48 o                         
  -7  29   1          0.17         35.89        26.22 o                         
  -6  29   1         25.91         -1.86        24.24 o                         
  -5  29   1        161.93        297.61       125.59 o                         
  -4  29   1         28.56         26.98        26.23 o                         
  -3  29   1         13.12         45.81        18.60 o                         
  -2  29   1        349.93        440.33        34.46 o                         
  -1  29   1       1557.65       1583.55        42.13 o                         
   0  29   1       1181.50       1273.02        37.99 o                         
   1  29   1        117.33        128.92        16.72 o                         
   2  29   1       3501.72       3293.21        87.55 o                         
   3  29   1        154.81        154.00        20.53 o                         
   4  29   1        716.01        843.74        42.28 o                         
   5  29   1       1591.90       1451.32        64.04 o                         
   6  29   1          0.67          8.32        32.00 o                         
   7  29   1          4.71         25.35        28.80 o                         
   8  29   1          0.24         17.72        32.36 o                         
  -8  30   1         10.97         62.29        32.82 o                         
  -7  30   1         74.45        112.23        33.56 o                         
  -6  30   1         11.64         15.99        29.22 o                         
  -5  30   1         56.30         65.23        23.17 o                         
  -4  30   1         91.49         76.53        23.05 o                         
  -3  30   1        981.38       1034.82        51.27 o                         
  -2  30   1       1597.00       1541.67        55.65 o                         
  -1  30   1       7188.17       6967.69       230.58 o                         
   0  30   1        207.08        256.82        23.14 o                         
   1  30   1        122.11        168.52        23.29 o                         
   2  30   1       2717.29       2456.39        71.52 o                         
   3  30   1       3342.19       3260.11        75.45 o                         
   4  30   1        828.18        906.98        43.73 o                         
   5  30   1         33.04         70.64        23.77 o                         
   6  30   1         85.95        101.33        37.15 o                         
   7  30   1        413.13        451.91        64.92 o                         
   8  30   1         70.91        107.48        40.54 o                         
  -8  31   1         78.42         48.62        47.15 o                         
  -7  31   1         17.88         55.11        43.23 o                         
  -6  31   1         46.76         87.41        33.36 o                         
  -5  31   1          9.05          3.38        27.81 o                         
  -4  31   1          1.45         32.44        23.05 o                         
  -3  31   1        226.12        217.15        35.88 o                         
  -2  31   1       4530.15       4473.64       105.00 o                         
  -1  31   1        870.99       1079.79        47.18 o                         
   0  31   1       2004.02       1997.68        50.38 o                         
   1  31   1       2217.01       2166.42        65.62 o                         
   2  31   1       1515.16       1510.24        55.54 o                         
   3  31   1       2226.13       2304.67        62.36 o                         
   4  31   1         99.82        119.51        21.23 o                         
   5  31   1         62.01         56.85        69.32 o                         
   6  31   1        489.48        312.73        50.95 o                         
   7  31   1        548.95        585.69       173.08 o                         
   8  31   1          3.21         28.91        33.69 o                         
  -8  32   1         48.34         31.96        45.69 o                         
  -7  32   1         47.95         30.88        31.17 o                         
  -6  32   1         15.71         -3.34        27.54 o                         
  -5  32   1       1257.52       1196.91        60.27 o                         
  -4  32   1        693.27        711.14        47.29 o                         
  -3  32   1          0.01          4.22        19.38 o                         
  -2  32   1       1927.52       1743.82        60.44 o                         
  -1  32   1        669.89        801.54        43.55 o                         
   0  32   1       1208.00       1214.34        39.87 o                         
   1  32   1         57.09         70.90        19.23 o                         
   2  32   1       1627.32       1674.50        59.44 o                         
   3  32   1          0.26         12.81        14.93 o                         
   4  32   1        914.99        860.58        44.26 o                         
   5  32   1          7.93         15.52        20.33 o                         
   6  32   1          0.31         42.68        30.33 o                         
   7  32   1          0.24        -26.63        26.63 o                         
   8  32   1         24.12          2.66        36.33 o                         
  -8  33   1          4.93         22.33        30.82 o                         
  -7  33   1          0.37         -1.19        26.58 o                         
  -6  33   1         60.73        109.92        34.66 o                         
  -5  33   1        180.00        224.80        32.09 o                         
  -4  33   1         23.71         16.65        25.68 o                         
  -3  33   1          0.28          3.49        17.26 o                         
  -2  33   1        534.28        535.10        39.05 o                         
  -1  33   1        613.44        742.88        43.31 o                         
   0  33   1       1598.56       1570.50        45.42 o                         
   1  33   1        852.15       1078.11        57.67 o                         
   2  33   1        339.11        436.31        37.05 o                         
   3  33   1       1369.53       1374.26        49.10 o                         
   4  33   1        581.33        596.89        38.43 o                         
   5  33   1        230.75        178.73        32.20 o                         
   6  33   1          6.83         11.89        26.88 o                         
   7  33   1         36.12        -14.56        31.36 o                         
   8  33   1          3.54         98.10        87.08 o                         
  -8  34   1         58.73        110.77        37.96 o                         
  -7  34   1        140.16         58.77        45.85 o                         
  -6  34   1         68.93        105.49        35.19 o                         
  -5  34   1          0.04         34.32        22.27 o                         
  -4  34   1        879.26        875.10        96.79 o                         
  -3  34   1         15.83          5.30        18.80 o                         
  -2  34   1       1669.15       1805.44        63.47 o                         
  -1  34   1       3115.20       2828.08       141.07 o                         
   0  34   1        227.86        257.13        28.35 o                         
   1  34   1       1729.49       1693.07        59.48 o                         
   2  34   1         10.25         62.96        20.92 o                         
   3  34   1        434.05        531.58        53.76 o                         
   4  34   1        286.43        342.94        38.77 o                         
   5  34   1        266.24        301.85        38.34 o                         
   6  34   1        264.75        241.03        45.31 o                         
   7  34   1        133.71        143.52        43.44 o                         
   8  34   1         58.07        102.35        41.77 o                         
  -8  35   1        171.11        148.82        43.85 o                         
  -7  35   1        107.57         85.86        59.92 o                         
  -6  35   1        117.32        119.12        36.93 o                         
  -5  35   1        184.08        165.14        30.48 o                         
  -4  35   1         50.51         45.25        22.23 o                         
  -3  35   1         70.88         72.41        22.97 o                         
  -2  35   1        860.48        922.56        50.87 o                         
  -1  35   1        651.44        746.44        44.47 o                         
   0  35   1        286.23        359.64        62.08 o                         
   1  35   1        360.13        407.23        35.61 o                         
   2  35   1        120.17        109.34        25.26 o                         
   3  35   1       3189.66       2727.99        71.95 o                         
   4  35   1        942.92        992.40        68.35 o                         
   5  35   1          6.42          8.44        24.66 o                         
   6  35   1        566.51        627.61        69.16 o                         
   7  35   1        298.38        380.37        58.70 o                         
  -8  36   1          0.71        -25.80        34.00 o                         
  -7  36   1          0.42         36.30        42.31 o                         
  -6  36   1          4.25        -12.88        21.49 o                         
  -5  36   1         54.78         69.23        25.40 o                         
  -4  36   1         65.02         56.76        23.44 o                         
  -3  36   1       1696.38       1526.75        61.46 o                         
  -2  36   1          7.95         50.71        21.46 o                         
  -1  36   1        755.66        749.61        45.77 o                         
   0  36   1         93.12         90.84        42.08 o                         
   1  36   1        225.99        232.15        30.06 o                         
   2  36   1        225.19        346.74        35.60 o                         
   3  36   1        553.25        511.29        36.34 o                         
   4  36   1        788.55        828.29        47.30 o                         
   5  36   1        254.19        252.51        46.97 o                         
   6  36   1        177.18        194.57        41.59 o                         
   7  36   1        111.94         73.58        40.70 o                         
  -8  37   1         16.78         44.96        92.46 o                         
  -7  37   1         61.79         75.83        31.61 o                         
  -6  37   1         69.27        112.64        29.73 o                         
  -5  37   1        355.92        314.32        46.09 o                         
  -4  37   1         45.17         21.38        22.10 o                         
  -3  37   1        630.45        604.69        55.96 o                         
  -2  37   1        698.81        678.74        46.30 o                         
  -1  37   1         50.28         74.44        24.00 o                         
   0  37   1        120.55        155.05        36.71 o                         
   1  37   1        304.77        291.44        44.11 o                         
   2  37   1       2256.51       2060.24        92.53 o                         
   3  37   1        589.10        546.73        38.19 o                         
   4  37   1        175.65        192.40        32.76 o                         
   5  37   1        146.07        193.27        33.36 o                         
   6  37   1        130.33         93.67        36.14 o                         
   7  37   1          0.22         -5.25        36.25 o                         
  -7  38   1         18.20         32.08        31.65 o                         
  -6  38   1          4.62          2.17        22.50 o                         
  -5  38   1        323.82        343.83        42.64 o                         
  -4  38   1        877.07        690.50        50.11 o                         
  -3  38   1        185.98        223.43        32.52 o                         
  -2  38   1       1146.40       1148.53        88.65 o                         
  -1  38   1       1249.74       1100.63        53.53 o                         
   0  38   1          0.99         -0.42        32.15 o                         
   1  38   1        230.30        244.53        32.94 o                         
   2  38   1        233.37        272.54        44.37 o                         
   3  38   1        215.94        248.91        28.48 o                         
   4  38   1        322.95        381.01        41.15 o                         
   5  38   1        451.31        456.53        46.60 o                         
   6  38   1          0.14          5.29        40.46 o                         
   7  38   1        314.26        310.14        55.53 o                         
  -7  39   1         29.57         53.90        47.54 o                         
  -6  39   1         67.15         85.90        28.26 o                         
  -5  39   1         15.10         48.15        33.40 o                         
  -4  39   1         52.71         92.65        26.39 o                         
  -3  39   1        499.77        496.68        44.46 o                         
  -2  39   1        133.48        143.26        28.00 o                         
  -1  39   1        374.90        323.76        48.54 o                         
   0  39   1       1366.61       1450.99        83.75 o                         
   1  39   1        359.92        447.37        40.28 o                         
   2  39   1          1.35        -17.84        19.97 o                         
   3  39   1        697.08        787.80        44.33 o                         
   4  39   1        179.67        121.84        28.88 o                         
   5  39   1        109.14        143.12        30.98 o                         
   6  39   1         20.77          3.44        31.11 o                         
   7  39   1        293.73        208.43        48.46 o                         
  -7  40   1          0.86         -5.50        29.98 o                         
  -6  40   1          0.25          5.94        24.57 o                         
  -5  40   1          3.39          7.06        28.64 o                         
  -4  40   1        227.13        226.42        35.10 o                         
  -3  40   1          8.98         36.71        30.48 o                         
  -2  40   1       1478.40       1378.19        62.68 o                         
  -1  40   1         44.92         41.80        40.92 o                         
   0  40   1         44.67         97.96        35.46 o                         
   1  40   1        264.15        202.88        78.54 o                         
   2  40   1         73.62        103.71        22.07 o                         
   3  40   1        143.75        196.23        27.29 o                         
   4  40   1         12.83         32.23        22.72 o                         
   5  40   1         16.81         93.74        32.87 o                         
   6  40   1          9.41        -25.74        27.43 o                         
   7  40   1          2.79          3.63        37.95 o                         
  -7  41   1         42.74         70.78        69.39 o                         
  -6  41   1        114.21        158.65        34.20 o                         
  -5  41   1          2.18         -6.86        26.60 o                         
  -4  41   1        478.39        427.56        44.22 o                         
  -3  41   1        294.23        338.89        40.34 o                         
  -2  41   1        317.55        281.33        35.20 o                         
  -1  41   1         59.00        112.05        36.47 o                         
   0  41   1        223.53        248.19        46.55 o                         
   1  41   1        163.00        211.64        42.80 o                         
   2  41   1       1094.44       1081.98        60.09 o                         
   3  41   1        393.84        429.18        36.55 o                         
   4  41   1         58.58         64.64        26.29 o                         
   5  41   1         13.71         28.45        26.68 o                         
   6  41   1         13.54        -32.46        32.46 o                         
   7  41   1         72.21         52.74        37.22 o                         
  -7  42   1        137.33        117.39        40.26 o                         
  -6  42   1         75.42         61.02        30.44 o                         
  -5  42   1        338.23        264.51        46.87 o                         
  -4  42   1         16.87         55.16        25.36 o                         
  -3  42   1         96.11        100.17        27.29 o                         
  -2  42   1       1157.81       1136.89        66.20 o                         
  -1  42   1       1003.85       1057.67        77.22 o                         
   0  42   1        479.75        622.54       132.46 o                         
   1  42   1       1830.76       1715.40        90.88 o                         
   2  42   1        298.52        334.13        38.02 o                         
   3  42   1        146.12        186.92        27.60 o                         
   4  42   1        214.45        230.41        36.75 o                         
   5  42   1        285.78        339.10        43.22 o                         
   6  42   1         14.66         17.83        32.68 o                         
  -7  43   1          0.38         55.77        35.68 o                         
  -6  43   1         30.43         39.80        27.19 o                         
  -5  43   1         96.81        123.91        37.83 o                         
  -4  43   1         48.80        108.46        29.53 o                         
  -3  43   1         33.66         18.82        22.35 o                         
  -2  43   1        467.57        627.03        65.35 o                         
  -1  43   1        291.55        316.60        51.54 o                         
   0  43   1        996.42        907.02       121.62 o                         
   1  43   1        408.51        449.73        55.32 o                         
   2  43   1       1513.95       1397.07        65.79 o                         
   3  43   1        227.80        193.60        27.91 o                         
   4  43   1         12.57         39.76        24.57 o                         
   5  43   1          2.32         -3.16        28.74 o                         
   6  43   1         41.60         83.91        36.19 o                         
  -6  44   1         27.25         49.51        27.62 o                         
  -5  44   1          4.00         18.28        31.39 o                         
  -4  44   1        224.16        160.96        32.59 o                         
  -3  44   1         13.10         36.16        28.58 o                         
  -2  44   1        234.97        278.68        47.90 o                         
  -1  44   1         71.56         40.17        35.14 o                         
   0  44   1         22.68         34.70        36.03 o                         
   1  44   1         40.72         48.22        35.54 o                         
   2  44   1        182.73        237.39        45.90 o                         
   3  44   1        143.26        220.57        34.98 o                         
   4  44   1         20.13         29.83        25.34 o                         
   5  44   1          0.84          0.18        25.32 o                         
   6  44   1          0.32         -7.17        30.65 o                         
  -6  45   1          9.34         94.94        38.01 o                         
  -5  45   1         52.08          4.08        29.93 o                         
  -4  45   1          2.44         60.88        27.37 o                         
  -3  45   1          2.49          0.11        22.69 o                         
  -2  45   1         12.78         53.89        56.85 o                         
  -1  45   1        173.49        198.42        45.09 o                         
   0  45   1        225.72        234.76        47.03 o                         
   1  45   1        357.78        443.33        70.54 o                         
   2  45   1         50.02        169.87        72.92 o                         
   3  45   1        149.55        184.25        34.42 o                         
   4  45   1         10.61         35.69        27.48 o                         
   5  45   1          6.87         42.14        27.39 o                         
   6  45   1          5.49        -47.69        47.69 o                         
  -6  46   1          1.73         58.42        30.63 o                         
  -5  46   1         60.69         63.54        42.54 o                         
  -4  46   1        117.48        134.62        40.95 o                         
  -3  46   1          7.28          5.87        24.37 o                         
  -2  46   1        231.01        247.05        46.12 o                         
  -1  46   1         65.76         34.37        34.96 o                         
   0  46   1          5.12         31.55        34.91 o                         
   1  46   1          4.75         77.41        65.39 o                         
   2  46   1        259.70        285.75        57.00 o                         
   3  46   1         75.23        126.84        30.08 o                         
   4  46   1        174.48        131.73        33.41 o                         
   5  46   1         77.04         59.12        30.07 o                         
   6  46   1         44.78         37.12        37.50 o                         
  -6  47   1          6.69         24.22        28.14 o                         
  -5  47   1         49.46         72.63        36.76 o                         
  -4  47   1        167.63        173.90        34.23 o                         
  -3  47   1         92.39         85.96        38.80 o                         
  -2  47   1         42.67         65.31        52.77 o                         
  -1  47   1        122.88        143.16        75.85 o                         
   0  47   1        243.07        235.85        57.15 o                         
   1  47   1         49.42         85.80        38.45 o                         
   2  47   1        167.76        192.58        46.07 o                         
   3  47   1          5.06        -17.78        30.34 o                         
   4  47   1          0.11        -18.14        29.08 o                         
   5  47   1         27.98        106.23        33.98 o                         
  -6  48   1          1.33         21.22        28.40 o                         
  -5  48   1         10.76         45.75        29.62 o                         
  -4  48   1         37.60         35.77        28.04 o                         
  -3  48   1         12.28         26.26        34.98 o                         
  -2  48   1         12.58         53.78        56.15 o                         
  -1  48   1         20.18         65.69        39.69 o                         
   0  48   1          0.12         13.65        32.42 o                         
   1  48   1         39.95         32.88        39.15 o                         
   2  48   1         49.11        100.48        40.88 o                         
   3  48   1         82.34        121.98        42.94 o                         
   4  48   1          0.51         44.46        34.23 o                         
   5  48   1         19.32         48.56        30.64 o                         
  -5  49   1         14.27         49.72        29.38 o                         
  -4  49   1        174.87        186.13        36.18 o                         
  -3  49   1          0.02         50.85        39.47 o                         
  -2  49   1        572.41        582.87        66.53 o                         
  -1  49   1          0.41         20.45        35.71 o                         
   0  49   1        152.69        237.65        50.59 o                         
   1  49   1          0.06         23.14        78.31 o                         
   2  49   1         88.48        151.20        41.44 o                         
   3  49   1         40.73         46.77        40.76 o                         
   4  49   1          0.00         -8.87        32.16 o                         
   5  49   1          0.02         10.69        37.97 o                         
  -5  50   1        106.68        125.12        33.71 o                         
  -4  50   1         51.61        117.63        42.59 o                         
  -3  50   1        137.64        143.32        45.30 o                         
  -2  50   1          6.58         29.94        34.80 o                         
  -1  50   1        226.91        348.93       113.69 o                         
   0  50   1         16.93         62.98        36.97 o                         
   1  50   1          0.03         26.79        33.81 o                         
   2  50   1         50.53        113.12        63.62 o                         
   3  50   1          1.05         60.13        39.58 o                         
   4  50   1        334.37        354.47        57.23 o                         
   5  50   1          3.85         67.15        42.91 o                         
  -5  51   1         17.67        -31.45        31.45 o                         
  -4  51   1         17.79        184.85       194.08 o                         
  -3  51   1         64.27         39.60        51.00 o                         
  -2  51   1         59.08         68.80        37.93 o                         
  -1  51   1        182.04        210.41        51.88 o                         
   0  51   1         59.14        124.31        42.78 o                         
   1  51   1         51.68         23.91        36.00 o                         
   2  51   1         17.19        119.44        40.85 o                         
   3  51   1         70.90        137.42        45.96 o                         
   4  51   1         20.27        -11.38        54.00 o                         
  -4  52   1          1.54        -15.93        45.23 o                         
  -3  52   1        125.79        130.77        42.21 o                         
  -2  52   1          1.56         74.02        39.19 o                         
  -1  52   1         40.24         52.40        38.88 o                         
   0  52   1          8.73         29.67        37.25 o                         
   1  52   1         29.86         66.70        38.41 o                         
   2  52   1         32.70         40.29        40.33 o                         
   3  52   1         18.01         91.03        70.39 o                         
   4  52   1          0.01        -54.92        54.92 o                         
  -4  53   1          0.18         20.21        38.33 o                         
  -3  53   1          6.64         29.71        81.69 o                         
  -2  53   1        104.87        199.52        49.54 o                         
  -1  53   1         54.43         28.07        39.21 o                         
   0  53   1         30.43         14.40        53.69 o                         
   1  53   1         37.74         44.99        38.80 o                         
   2  53   1         95.37        127.83        43.73 o                         
   3  53   1        211.21        172.49        46.40 o                         
   4  53   1         26.01         21.38        54.46 o                         
  -4  54   1         36.37         18.67        44.61 o                         
  -3  54   1          0.53        -32.24        34.94 o                         
  -2  54   1        162.57        130.28        84.92 o                         
  -1  54   1        228.20        224.12        54.82 o                         
   0  54   1         27.00         45.20        39.27 o                         
   1  54   1         22.22         13.60        38.92 o                         
   2  54   1          1.20        -20.39        38.07 o                         
   3  54   1         34.48         90.45        75.46 o                         
  -3  55   1        279.97        355.64        60.46 o                         
  -2  55   1        128.20        151.05        48.17 o                         
  -1  55   1        149.07        112.77        46.46 o                         
   0  55   1         17.28          9.75        38.15 o                         
   1  55   1         34.70         19.24        38.21 o                         
   2  55   1          7.81         40.75        38.92 o                         
   3  55   1         24.02         58.05        48.56 o                         
  -3  56   1         76.33        130.73       107.69 o                         
  -2  56   1          3.19         41.02        45.35 o                         
  -1  56   1          3.01         42.88        44.70 o                         
   0  56   1         40.14         47.49        46.00 o                         
   1  56   1          4.73         83.64        41.72 o                         
   2  56   1         53.10         71.36        45.91 o                         
  -2  57   1         58.98        110.92        70.15 o                         
  -1  57   1         10.24         67.84        46.82 o                         
   0  57   1         51.98        132.32        52.74 o                         
   1  57   1         67.50        124.90        85.62 o                         
   2  57   1          8.95         57.61        44.19 o                         
  -1  58   1        105.76        189.29       114.62 o                         
   0  58   1         83.55         69.62        53.30 o                         
   1  58   1          2.74         -0.19        45.20 o                         
  -9   0   2         16.36         72.15        46.00 o                         
  -8   0   2        307.47        308.78        69.31 o                         
  -7   0   2        235.70        209.73        35.46 o                         
  -6   0   2         34.12         52.61        29.99 o                         
  -5   0   2       5503.06       5575.53       171.39 o                         
  -4   0   2       3596.70       4156.19       102.39 o                         
  -3   0   2      18621.40      22290.54       418.40 o                         
  -2   0   2       3463.88       3803.22        85.49 o                         
  -1   0   2      14217.50      14689.86       223.84 o                         
   0   0   2        798.27        716.19        20.01 o                         
   1   0   2      12262.20      12511.46       244.31 o                         
   2   0   2         19.60         51.60        14.66 o                         
   3   0   2         58.95         36.73        15.40 o                         
   4   0   2        861.12        884.41        48.33 o                         
   5   0   2        107.70         97.80        49.46 o                         
   6   0   2         10.82         15.81        22.09 o                         
   7   0   2        633.61        666.30        62.57 o                         
   8   0   2        348.84        273.54        47.14 o                         
   9   0   2         23.70        -34.31        46.62 o                         
  -9   1   2          2.28         37.00        33.77 o                         
  -8   1   2         48.79         43.89        17.59 o                         
  -7   1   2        713.28        679.79        37.54 o                         
  -6   1   2        683.83        677.33        29.26 o                         
  -5   1   2        571.47        638.33        27.85 o                         
  -4   1   2      16918.59      17107.52       235.68 o                         
  -3   1   2       3320.96       2918.33        53.58 o                         
  -2   1   2       6309.31       6978.20       100.29 o                         
  -1   1   2      28235.40      31106.54       403.34 o                         
   0   1   2       5114.22       5194.88        60.34 o                         
   1   1   2        291.92        308.94        15.43 o                         
   2   1   2        210.94        165.36        14.49 o                         
   3   1   2        103.23         81.24        13.58 o                         
   4   1   2       1830.85       1879.86        53.91 o                         
   5   1   2       5310.52       5142.96       100.65 o                         
   6   1   2       1610.19       1527.81        59.53 o                         
   7   1   2        115.51        123.51        23.24 o                         
   8   1   2         30.18         48.32        26.70 o                         
   9   1   2          5.45        -66.08        66.08 o                         
 -10   2   2          0.03         60.92        48.31 o                         
  -9   2   2         17.85         17.96        33.08 o                         
  -8   2   2          0.40          8.22        15.54 o                         
  -7   2   2         85.81         67.83        17.32 o                         
  -6   2   2          6.10         21.84        10.82 o                         
  -5   2   2        133.08        120.77        15.83 o                         
  -4   2   2         31.93         19.75        11.44 o                         
  -3   2   2      12106.72      12706.98       176.14 o                         
  -2   2   2      50966.07      54613.44       696.00 o                         
  -1   2   2       1454.85       1541.14        23.78 o                         
   0   2   2         10.56          2.92         4.58 o                         
   1   2   2       1185.87       1159.29        27.94 o                         
   2   2   2       7627.43       7849.70       119.01 o                         
   3   2   2        678.77        749.27        27.30 o                         
   4   2   2        906.81        911.35        34.05 o                         
   5   2   2         22.78         39.64        14.91 o                         
   6   2   2        470.31        525.22        35.86 o                         
   7   2   2        147.57        139.41        25.13 o                         
   8   2   2         23.64         12.62        23.16 o                         
   9   2   2          6.96         -3.73        31.08 o                         
 -10   3   2         16.34        146.46        57.23 o                         
  -9   3   2          6.92         36.09        42.08 o                         
  -8   3   2          0.00         21.29        19.93 o                         
  -7   3   2        224.33        241.97        31.93 o                         
  -6   3   2       2269.38       2038.36        42.41 o                         
  -5   3   2       1014.81       1049.53        32.84 o                         
  -4   3   2      11475.92      11533.12       165.55 o                         
  -3   3   2          2.49         14.00        10.12 o                         
  -2   3   2       3474.74       3078.69        60.82 o                         
  -1   3   2         73.32         84.89         6.79 o                         
   0   3   2       5281.98       5454.79        69.36 o                         
   1   3   2       3779.90       3764.68        54.19 o                         
   2   3   2      22218.86      22648.19       306.32 o                         
   3   3   2        529.43        599.97        27.65 o                         
   4   3   2       1574.76       1605.14        44.69 o                         
   5   3   2       5008.37       4734.97        94.75 o                         
   6   3   2       1137.79       1081.73        48.41 o                         
   7   3   2         74.06         87.03        21.60 o                         
   8   3   2        157.67        101.41        29.73 o                         
   9   3   2         40.90        -23.54        46.85 o                         
 -10   4   2         48.80        111.54        55.69 o                         
  -9   4   2         10.42         69.72        29.66 o                         
  -8   4   2        376.80        346.29        37.47 o                         
  -7   4   2        478.91        522.11        34.82 o                         
  -6   4   2         18.23         25.93        11.74 o                         
  -5   4   2        151.01        170.13        15.25 o                         
  -4   4   2        344.74        220.20        17.23 o                         
  -3   4   2      34550.34      37414.46       485.34 o                         
  -2   4   2       1492.58       1357.64        29.37 o                         
  -1   4   2      60829.32      65092.11       671.60 o                         
   0   4   2        400.55        374.91        11.51 o                         
   1   4   2       2240.02       2087.29        34.29 o                         
   2   4   2       1042.38        973.16        22.70 o                         
   3   4   2        843.48        771.53        28.67 o                         
   4   4   2         64.46         68.90        14.71 o                         
   5   4   2          6.12         40.29        16.33 o                         
   6   4   2       1671.68       1616.42        56.29 o                         
   7   4   2         26.10         30.72        18.96 o                         
   8   4   2          0.65         32.00        25.04 o                         
   9   4   2          5.45        -37.74        43.77 o                         
 -10   5   2         20.70         31.54        47.69 o                         
  -9   5   2         91.71        109.82        33.73 o                         
  -8   5   2          5.51         34.23        21.88 o                         
  -7   5   2         69.22         49.41        16.48 o                         
  -6   5   2        143.37        167.11        17.25 o                         
  -5   5   2       4139.40       4060.73        66.80 o                         
  -4   5   2       3758.25       3890.91        68.88 o                         
  -3   5   2      18962.26      20873.26       323.96 o                         
  -2   5   2       6805.52       6948.89       100.53 o                         
  -1   5   2          4.28          4.62         5.35 o                         
   0   5   2         13.91         13.42         5.52 o                         
   1   5   2       1688.84       1725.60        26.58 o                         
   2   5   2        706.51        626.87        19.17 o                         
   3   5   2       5579.49       5506.34        80.74 o                         
   4   5   2       1048.70       1125.58        36.94 o                         
   5   5   2       8092.85       8308.31       142.87 o                         
   6   5   2       2362.62       2085.08        61.29 o                         
   7   5   2        139.56        147.49        25.44 o                         
   8   5   2        253.74        310.10        44.19 o                         
   9   5   2         27.83         27.63        34.76 o                         
 -10   6   2         65.18        156.00        60.00 o                         
  -9   6   2        119.15         82.55        32.18 o                         
  -8   6   2          0.01         20.28        19.63 o                         
  -7   6   2         74.64         43.54        16.47 o                         
  -6   6   2        793.43        825.63        30.74 o                         
  -5   6   2        569.16        524.07        23.15 o                         
  -4   6   2        319.10        338.72        19.92 o                         
  -3   6   2      26965.09      28070.15       369.11 o                         
  -2   6   2      24055.79      25089.83       328.20 o                         
  -1   6   2       1473.73       1583.58        24.44 o                         
   0   6   2       4608.94       4762.22        57.66 o                         
   1   6   2       3791.82       3728.58        48.20 o                         
   2   6   2        427.56        499.73        21.99 o                         
   3   6   2        223.08        197.74        15.79 o                         
   4   6   2        678.84        771.17        26.52 o                         
   5   6   2        136.75        189.45        22.52 o                         
   6   6   2        261.52        280.45        27.89 o                         
   7   6   2        818.10        814.91        56.82 o                         
   8   6   2          4.97        -22.58        25.19 o                         
   9   6   2         13.85         51.72        64.23 o                         
 -10   7   2        152.46        252.77        64.77 o                         
  -9   7   2        145.88        178.01        42.14 o                         
  -8   7   2         47.42         86.50        28.71 o                         
  -7   7   2        545.96        549.68        41.03 o                         
  -6   7   2        188.74        238.52        19.43 o                         
  -5   7   2         40.21         51.92        11.54 o                         
  -4   7   2        338.29        321.01        16.99 o                         
  -3   7   2       6556.61       6316.56       109.56 o                         
  -2   7   2       5954.68       6575.61        96.52 o                         
  -1   7   2        170.43        150.24         8.34 o                         
   0   7   2       3366.66       3426.62        49.12 o                         
   1   7   2       2764.56       2804.48        38.96 o                         
   2   7   2       8577.67       8046.07       106.62 o                         
   3   7   2       2761.76       2755.16        49.00 o                         
   4   7   2          0.11         18.77         9.88 o                         
   5   7   2       6998.61       6479.68       118.62 o                         
   6   7   2        817.02        877.11        44.42 o                         
   7   7   2          0.58          5.67        21.93 o                         
   8   7   2        103.81         67.45        28.00 o                         
   9   7   2        101.10        122.96        87.46 o                         
 -10   8   2          2.80         19.34        31.08 o                         
  -9   8   2         32.91        113.97        34.30 o                         
  -8   8   2        139.85        132.14        33.74 o                         
  -7   8   2         26.63          9.19        17.28 o                         
  -6   8   2         39.79         48.84        13.40 o                         
  -5   8   2       3485.62       3666.24        62.78 o                         
  -4   8   2        413.42        537.82        20.80 o                         
  -3   8   2        296.39        308.32        19.34 o                         
  -2   8   2       1234.49       1343.87        29.96 o                         
  -1   8   2       2960.18       3064.33        40.40 o                         
   0   8   2         44.94         33.30         7.43 o                         
   1   8   2       9522.60      10364.18       117.09 o                         
   2   8   2       6092.48       6705.91        91.67 o                         
   3   8   2       1872.95       1930.34        44.94 o                         
   4   8   2        167.74        149.00        14.67 o                         
   5   8   2        232.63        326.31        27.40 o                         
   6   8   2       1047.06       1143.10        47.86 o                         
   7   8   2        179.66        213.91        31.95 o                         
   8   8   2          4.64         29.75        24.64 o                         
   9   8   2         32.17         73.65        50.69 o                         
 -10   9   2         37.16         56.41        43.23 o                         
  -9   9   2        144.13        136.91        41.51 o                         
  -8   9   2          0.76         -6.87        38.08 o                         
  -7   9   2          3.10         -5.75        16.00 o                         
  -6   9   2       1685.41       1622.99        71.32 o                         
  -5   9   2        225.79        278.24        18.25 o                         
  -4   9   2       7778.34       8003.63       108.20 o                         
  -3   9   2       4628.49       4516.80        90.52 o                         
  -2   9   2       8491.06       8844.60       125.99 o                         
  -1   9   2       3576.79       3643.66        52.65 o                         
   0   9   2       3116.92       3228.79        43.93 o                         
   1   9   2        669.97        530.36        14.86 o                         
   2   9   2       9982.07       9401.74       110.80 o                         
   3   9   2        829.62        947.42        29.55 o                         
   4   9   2       5133.97       4832.33        77.56 o                         
   5   9   2       1219.89       1084.25        50.14 o                         
   6   9   2        636.18        652.18        38.95 o                         
   7   9   2        738.96        834.57        56.35 o                         
   8   9   2         12.16         31.75        25.20 o                         
   9   9   2        155.53        127.47        45.87 o                         
 -10  10   2        156.11        132.54        58.23 o                         
  -9  10   2         41.53         22.21        59.46 o                         
  -8  10   2          0.01        -17.49        22.17 o                         
  -7  10   2        124.76        137.30        30.66 o                         
  -6  10   2       1267.58       1190.93        36.84 o                         
  -5  10   2       3051.18       3026.64        54.68 o                         
  -4  10   2        858.38        864.23        24.84 o                         
  -3  10   2       1572.32       1570.67        30.76 o                         
  -2  10   2      31793.84      33886.67       440.25 o                         
  -1  10   2       1297.94       1312.96        26.15 o                         
   0  10   2       3172.21       3123.16        42.63 o                         
   1  10   2       1650.48       1659.79        28.25 o                         
   2  10   2      10124.76       9859.94       115.03 o                         
   3  10   2        690.88        587.06        22.10 o                         
   4  10   2         33.42         37.38        11.33 o                         
   5  10   2        282.64        320.92        26.93 o                         
   6  10   2        216.23        214.39        30.98 o                         
   7  10   2        159.37        266.13        53.13 o                         
   8  10   2         98.48        117.29        40.83 o                         
   9  10   2         29.85         54.77        52.92 o                         
 -10  11   2        119.24        221.06        49.16 o                         
  -9  11   2        170.19        200.49        43.08 o                         
  -8  11   2         63.54          5.28        24.11 o                         
  -7  11   2        458.58        386.68        46.87 o                         
  -6  11   2        203.89        245.20        22.27 o                         
  -5  11   2        505.86        515.52        22.68 o                         
  -4  11   2       2701.43       2705.46        47.54 o                         
  -3  11   2      23375.15      23968.11       376.21 o                         
  -2  11   2       1766.95       1764.85        36.07 o                         
  -1  11   2       3379.11       3355.86        50.53 o                         
   0  11   2      22724.49      24090.13       257.28 o                         
   1  11   2       9717.15       9676.27       111.77 o                         
   2  11   2       4481.51       4726.03        62.57 o                         
   3  11   2        111.24        128.13        13.02 o                         
   4  11   2       1226.74       1210.91        32.69 o                         
   5  11   2       2604.45       2458.01        62.01 o                         
   6  11   2        423.56        400.76        38.24 o                         
   7  11   2          4.20         18.20        22.56 o                         
   8  11   2         17.40         -8.18        28.97 o                         
   9  11   2         27.29        -45.14        72.69 o                         
 -10  12   2         70.93         97.16        75.62 o                         
  -9  12   2          0.09         -7.09        30.54 o                         
  -8  12   2        153.31        176.62        38.60 o                         
  -7  12   2        172.53        178.26        35.13 o                         
  -6  12   2        330.05        397.95        45.22 o                         
  -5  12   2         71.03         52.07        12.79 o                         
  -4  12   2       3731.69       3968.90        62.36 o                         
  -3  12   2        447.35        483.81        16.64 o                         
  -2  12   2       2015.30       1815.82        36.92 o                         
  -1  12   2      15381.18      15713.77       240.06 o                         
   0  12   2       1060.97       1191.27        23.05 o                         
   1  12   2       1024.61        934.49        20.84 o                         
   2  12   2       4061.49       4054.94        55.94 o                         
   3  12   2         80.26         87.65        10.04 o                         
   4  12   2        386.52        353.51        20.97 o                         
   5  12   2         83.33         86.67        23.25 o                         
   6  12   2        310.29        330.26        35.36 o                         
   7  12   2         13.33         49.61        22.51 o                         
   8  12   2         38.15         75.41        34.70 o                         
   9  12   2         70.90         42.41        54.00 o                         
 -10  13   2         96.33        167.52        42.23 o                         
  -9  13   2         42.97         49.53        28.86 o                         
  -8  13   2         17.13         30.08        27.99 o                         
  -7  13   2         25.97          3.18        33.84 o                         
  -6  13   2       1062.07       1060.98        46.57 o                         
  -5  13   2       3974.90       4051.47        74.63 o                         
  -4  13   2       1903.29       2176.37        47.82 o                         
  -3  13   2        408.01        365.29        14.29 o                         
  -2  13   2      20245.63      19997.51       311.72 o                         
  -1  13   2      15546.50      16617.09       181.89 o                         
   0  13   2       2779.34       3130.75        43.96 o                         
   1  13   2       2543.50       2642.81        39.98 o                         
   2  13   2       5004.11       5207.14        68.51 o                         
   3  13   2       1429.12       1297.35        27.60 o                         
   4  13   2        235.08        262.58        18.78 o                         
   5  13   2        108.38        115.89        30.65 o                         
   6  13   2        479.28        493.00        42.75 o                         
   7  13   2         91.49        103.23        27.03 o                         
   8  13   2        121.16        135.37        41.64 o                         
   9  13   2         26.80         54.31        40.95 o                         
 -10  14   2         76.31        -31.76        32.46 o                         
  -9  14   2         64.31         24.34        42.31 o                         
  -8  14   2        181.14        171.29        37.30 o                         
  -7  14   2        389.59        342.73        62.72 o                         
  -6  14   2         36.01         41.82        25.09 o                         
  -5  14   2       1045.11       1052.13        62.82 o                         
  -4  14   2        298.97        362.00        17.14 o                         
  -3  14   2       2241.31       2180.43        44.02 o                         
  -2  14   2         42.12         14.69        17.83 o                         
  -1  14   2       5230.48       5552.83        68.63 o                         
   0  14   2       6441.35       6388.18        81.46 o                         
   1  14   2        322.76        372.04        14.76 o                         
   2  14   2        589.83        596.45        19.04 o                         
   3  14   2         79.81        106.06        10.85 o                         
   4  14   2        685.33        667.55        30.94 o                         
   5  14   2       1437.77       1374.19        56.16 o                         
   6  14   2        159.67        243.00        32.23 o                         
   7  14   2        124.69         89.52        72.77 o                         
   8  14   2         57.12         54.25        31.79 o                         
   9  14   2          5.48         27.01        52.69 o                         
 -10  15   2         44.85         97.34        41.69 o                         
  -9  15   2        201.28        227.84        44.04 o                         
  -8  15   2         41.22         51.86        46.62 o                         
  -7  15   2         72.57        102.32        32.08 o                         
  -6  15   2        210.99        196.93        26.55 o                         
  -5  15   2         17.00         22.79        13.30 o                         
  -4  15   2       4166.59       4156.67        65.83 o                         
  -3  15   2          6.26         45.22        34.31 o                         
  -2  15   2       4249.03       4154.82        84.73 o                         
  -1  15   2        269.04        243.83        11.16 o                         
   0  15   2       4136.32       4213.24        56.28 o                         
   1  15   2        529.45        632.11        18.19 o                         
   2  15   2        510.68        628.87        23.62 o                         
   3  15   2       1516.67       1435.84        29.94 o                         
   4  15   2       1065.76       1092.27        31.87 o                         
   5  15   2        433.62        409.94        36.22 o                         
   6  15   2       2469.44       2066.03       144.61 o                         
   7  15   2        731.77        743.42        73.19 o                         
   8  15   2        121.99        145.30        42.31 o                         
   9  15   2         74.02        120.50        43.77 o                         
 -10  16   2         24.93         76.92        36.33 o                         
  -9  16   2         53.58         43.55        29.44 o                         
  -8  16   2          0.01          2.90        25.12 o                         
  -7  16   2         79.90        103.50        29.91 o                         
  -6  16   2         11.62         23.46        18.89 o                         
  -5  16   2       4260.72       4115.68        94.76 o                         
  -4  16   2        697.62        647.76        26.17 o                         
  -3  16   2       3066.04       3393.38        77.17 o                         
  -2  16   2        297.50        260.18        14.45 o                         
  -1  16   2         71.48         74.90         7.98 o                         
   0  16   2       1373.31       1381.44        26.59 o                         
   1  16   2       3454.00       3461.76        56.36 o                         
   2  16   2       1859.97       2209.91        37.95 o                         
   3  16   2        530.53        566.06        20.72 o                         
   4  16   2         50.94         49.46        12.16 o                         
   5  16   2         47.49         40.92        19.68 o                         
   6  16   2        790.91        825.19        85.08 o                         
   7  16   2        440.63        505.33        74.31 o                         
   8  16   2         27.32         59.81        35.56 o                         
   9  16   2         10.50        121.67        62.85 o                         
 -10  17   2         67.30        153.39        57.39 o                         
  -9  17   2         14.84         64.31        31.76 o                         
  -8  17   2        173.49         95.54        51.31 o                         
  -7  17   2         30.31        107.48        32.66 o                         
  -6  17   2         59.38         38.79        37.54 o                         
  -5  17   2        111.58        156.50        22.98 o                         
  -4  17   2          7.49          7.27        13.15 o                         
  -3  17   2       1626.78       1799.94        52.51 o                         
  -2  17   2       4280.39       4059.35        85.05 o                         
  -1  17   2        831.16        831.18        21.19 o                         
   0  17   2        692.16        761.37        19.51 o                         
   1  17   2       1435.20       1211.65        32.46 o                         
   2  17   2       1856.84       1942.98        35.89 o                         
   3  17   2        644.89        692.24        22.85 o                         
   4  17   2       2409.94       2244.51        56.41 o                         
   5  17   2        743.28        726.35        46.31 o                         
   6  17   2        211.34        283.74        45.14 o                         
   7  17   2         33.27         55.55        31.37 o                         
   8  17   2         55.55         42.75        35.30 o                         
   9  17   2          0.34        -15.00        44.08 o                         
 -10  18   2         18.43         60.80        37.54 o                         
  -9  18   2          2.10         29.27        28.77 o                         
  -8  18   2          0.61        -15.55        23.59 o                         
  -7  18   2        212.93        260.71        41.15 o                         
  -6  18   2        374.74        374.84        33.83 o                         
  -5  18   2        707.93        725.13        48.17 o                         
  -4  18   2        559.01        556.38        34.69 o                         
  -3  18   2      11261.46      11769.59       202.53 o                         
  -2  18   2         98.76         82.97        13.07 o                         
  -1  18   2      12324.03      12866.49       146.27 o                         
   0  18   2       2076.03       2084.75        61.12 o                         
   1  18   2      13922.68      13604.67       156.13 o                         
   2  18   2       3407.80       3395.18        51.71 o                         
   3  18   2        139.82        162.99        13.21 o                         
   4  18   2        149.23        167.65        25.27 o                         
   5  18   2       1375.63       1207.31        54.16 o                         
   6  18   2       1159.33       1175.40        82.29 o                         
   7  18   2         90.63        117.15        46.62 o                         
   8  18   2        160.36        135.48        39.35 o                         
   9  18   2          3.92         70.90        41.77 o                         
 -10  19   2         14.98         72.62        51.39 o                         
  -9  19   2         46.74        125.00        38.78 o                         
  -8  19   2         17.48         10.89        26.62 o                         
  -7  19   2        376.79        375.62        47.04 o                         
  -6  19   2        572.73        496.35        38.08 o                         
  -5  19   2       1195.51       1174.65        48.68 o                         
  -4  19   2       1750.06       1756.57        55.40 o                         
  -3  19   2         63.68        127.68        21.72 o                         
  -2  19   2       3283.33       3439.48        83.47 o                         
  -1  19   2         11.29          5.54         6.87 o                         
   0  19   2       5173.81       5119.09        68.10 o                         
   1  19   2       4398.03       4197.84        59.64 o                         
   2  19   2        898.47        802.33        22.65 o                         
   3  19   2        145.51        141.57        12.75 o                         
   4  19   2       1095.99       1061.55        42.57 o                         
   5  19   2       1867.54       1656.35        99.07 o                         
   6  19   2          6.90         10.00        49.23 o                         
   7  19   2          2.05          7.74        28.06 o                         
   8  19   2          0.02         67.13        33.77 o                         
   9  19   2          0.41         90.21        49.48 o                         
  -9  20   2         63.52        121.16        96.16 o                         
  -8  20   2          1.60        -17.78        23.79 o                         
  -7  20   2          8.71         68.76        27.16 o                         
  -6  20   2         30.86         63.66        20.87 o                         
  -5  20   2        117.54        173.48        28.13 o                         
  -4  20   2       1653.20       1583.37        52.95 o                         
  -3  20   2          2.06          8.98        13.72 o                         
  -2  20   2       4565.92       4734.70        79.33 o                         
  -1  20   2       3277.62       3274.90        80.25 o                         
   0  20   2       2953.12       2999.37        46.27 o                         
   1  20   2       1699.33       1656.04        32.28 o                         
   2  20   2       2209.81       2240.41        39.70 o                         
   3  20   2        111.10        107.70        14.17 o                         
   4  20   2        178.90        157.23        24.78 o                         
   5  20   2       2257.38       2205.20        94.64 o                         
   6  20   2        562.10        586.00        69.54 o                         
   7  20   2        278.22        276.56        50.68 o                         
   8  20   2          2.51        -13.00        31.01 o                         
   9  20   2         42.59         73.31        45.99 o                         
  -9  21   2          0.26        -28.06        28.78 o                         
  -8  21   2          1.93         -4.82        26.05 o                         
  -7  21   2         60.35         37.37        55.00 o                         
  -6  21   2        544.03        678.74        43.80 o                         
  -5  21   2       3142.44       2739.27        76.51 o                         
  -4  21   2       2714.73       2666.64        72.39 o                         
  -3  21   2        448.36        488.91        32.19 o                         
  -2  21   2        342.68        287.93        24.18 o                         
  -1  21   2        558.83        584.67        23.34 o                         
   0  21   2          6.99         -0.32         7.42 o                         
   1  21   2       4251.11       4407.49        62.83 o                         
   2  21   2        725.46        705.64        21.91 o                         
   3  21   2       2482.24       2177.90        57.77 o                         
   4  21   2       1334.29       1353.57        44.72 o                         
   5  21   2         53.06         40.43        26.76 o                         
   6  21   2        159.19        210.07        41.31 o                         
   7  21   2        241.38        193.34        42.80 o                         
   8  21   2          6.92         44.17        34.31 o                         
  -9  22   2         10.59        -24.41        24.41 o                         
  -8  22   2          3.77        -20.23        20.23 o                         
  -7  22   2          0.37         13.52        25.89 o                         
  -6  22   2        568.01        625.56        43.53 o                         
  -5  22   2          0.59          5.37        17.13 o                         
  -4  22   2         98.55        111.34        22.25 o                         
  -3  22   2       9673.91       9628.32       175.80 o                         
  -2  22   2        161.89        219.73        14.53 o                         
  -1  22   2       2038.80       1976.06        34.52 o                         
   0  22   2        756.48        705.80        20.83 o                         
   1  22   2        845.31        769.62        21.88 o                         
   2  22   2        494.91        466.35        18.85 o                         
   3  22   2        685.52        791.40        29.74 o                         
   4  22   2        757.04        738.20        37.70 o                         
   5  22   2          0.84         18.78        38.85 o                         
   6  22   2        461.65        341.25        66.77 o                         
   7  22   2        457.20        457.48        59.54 o                         
   8  22   2         37.55         58.52        34.23 o                         
  -9  23   2         34.82         25.44        32.52 o                         
  -8  23   2        125.79         97.72        32.95 o                         
  -7  23   2         14.88         -0.56        43.62 o                         
  -6  23   2        310.23        288.13        34.38 o                         
  -5  23   2        462.51        425.27        40.21 o                         
  -4  23   2       1161.00       1205.33        48.26 o                         
  -3  23   2        280.22        329.78        29.39 o                         
  -2  23   2         44.18         54.05        17.19 o                         
  -1  23   2        265.38        296.16        15.22 o                         
   0  23   2       7226.23       6967.24        89.83 o                         
   1  23   2        138.16        152.35        12.68 o                         
   2  23   2        511.63        481.28        19.38 o                         
   3  23   2        226.55        278.67        20.35 o                         
   4  23   2         25.69         53.24        21.59 o                         
   5  23   2       4264.42       3935.68       126.39 o                         
   6  23   2        104.17         80.93        89.08 o                         
   7  23   2          0.53        -13.22        48.69 o                         
   8  23   2         14.97         53.30        34.53 o                         
  -9  24   2          8.81          3.00        27.12 o                         
  -8  24   2         67.56         65.42        30.73 o                         
  -7  24   2          0.01         13.27        25.06 o                         
  -6  24   2          2.60         18.02        23.89 o                         
  -5  24   2          4.32         15.67        17.17 o                         
  -4  24   2         70.03        118.34        22.49 o                         
  -3  24   2        186.31        210.97        25.28 o                         
  -2  24   2       1166.54       1207.68        32.12 o                         
  -1  24   2         90.57        112.53        11.37 o                         
   0  24   2        495.65        540.91        19.98 o                         
   1  24   2         74.05         51.99         9.92 o                         
   2  24   2         21.03         38.11        11.85 o                         
   3  24   2        547.70        602.53        38.34 o                         
   4  24   2       1508.82       1533.66        59.30 o                         
   5  24   2        122.69        130.48        27.68 o                         
   6  24   2          0.12         31.09        24.62 o                         
   7  24   2        112.49        106.77        35.11 o                         
   8  24   2          1.39         55.27        34.78 o                         
  -9  25   2          5.55        -26.38        26.38 o                         
  -8  25   2          2.86         17.28        26.91 o                         
  -7  25   2         82.52        125.46        46.23 o                         
  -6  25   2        183.08        240.71        47.74 o                         
  -5  25   2       1517.25       1520.82        57.81 o                         
  -4  25   2       2505.96       2240.62        71.79 o                         
  -3  25   2       1970.41       1902.45        60.07 o                         
  -2  25   2       3318.44       3146.05        78.50 o                         
  -1  25   2       4150.19       4250.13        66.65 o                         
   0  25   2        889.86       1035.66        25.67 o                         
   1  25   2       1645.09       1557.00        32.94 o                         
   2  25   2         51.16         47.85        12.77 o                         
   3  25   2       2474.19       2384.26        51.49 o                         
   4  25   2       4673.37       4624.01       113.48 o                         
   5  25   2       1194.35       1053.35        59.09 o                         
   6  25   2          1.83         19.81        24.42 o                         
   7  25   2        240.30        236.92        43.68 o                         
   8  25   2         24.62         77.15        36.99 o                         
  -9  26   2          1.90        -19.73        30.40 o                         
  -8  26   2        447.08        357.26        53.41 o                         
  -7  26   2        363.92        288.65        46.30 o                         
  -6  26   2         43.13         80.41        43.85 o                         
  -5  26   2        320.87        281.95        31.30 o                         
  -4  26   2        422.35        482.00        88.33 o                         
  -3  26   2         77.89         58.52        18.99 o                         
  -2  26   2        948.54       1049.73        48.80 o                         
  -1  26   2       6639.01       6438.28        93.16 o                         
   0  26   2        524.14        504.46        21.07 o                         
   1  26   2        285.99        300.45        17.09 o                         
   2  26   2        115.17        127.87        15.81 o                         
   3  26   2        180.38        171.91        21.30 o                         
   4  26   2       2631.43       2267.68        80.64 o                         
   5  26   2        718.97        671.22        48.65 o                         
   6  26   2        101.62        160.52        44.92 o                         
   7  26   2         92.12         71.38        39.15 o                         
   8  26   2        104.51        121.90        51.77 o                         
  -9  27   2         67.18         49.93        39.69 o                         
  -8  27   2         95.71         87.27        50.69 o                         
  -7  27   2          1.25         57.89        37.54 o                         
  -6  27   2        334.27        355.45        48.03 o                         
  -5  27   2        405.10        345.50        34.82 o                         
  -4  27   2       7156.22       6579.64       139.25 o                         
  -3  27   2        159.14        177.58        25.55 o                         
  -2  27   2        375.36        358.28        32.35 o                         
  -1  27   2       2209.86       2112.24        56.22 o                         
   0  27   2        790.12       1004.56        26.30 o                         
   1  27   2          7.34         25.00         9.28 o                         
   2  27   2        365.41        467.75        25.20 o                         
   3  27   2        552.63        622.82        34.41 o                         
   4  27   2         14.73         28.92        27.09 o                         
   5  27   2        168.02        154.78        29.28 o                         
   6  27   2        269.18        274.28        45.24 o                         
   7  27   2         31.04        119.40        35.73 o                         
   8  27   2          5.30         42.66        40.77 o                         
  -9  28   2         48.45         79.47        34.69 o                         
  -8  28   2         17.28         19.41        53.00 o                         
  -7  28   2        226.45        208.81        42.85 o                         
  -6  28   2         61.91        101.62        33.01 o                         
  -5  28   2         45.73         66.36        22.82 o                         
  -4  28   2       2051.89       1837.58        64.11 o                         
  -3  28   2         29.62         37.15        17.88 o                         
  -2  28   2        648.16        772.63        42.06 o                         
  -1  28   2         42.83         56.00        20.32 o                         
   0  28   2         22.67         11.07         8.64 o                         
   1  28   2       2177.45       1959.60        72.24 o                         
   2  28   2        232.41        285.54        30.91 o                         
   3  28   2        347.96        362.68        28.53 o                         
   4  28   2         56.95         81.84        27.56 o                         
   5  28   2        154.38        182.04        44.92 o                         
   6  28   2         10.26         34.44        28.74 o                         
   7  28   2          3.09          3.06        26.69 o                         
   8  28   2         44.70        111.68        43.70 o                         
  -9  29   2         16.70          0.39        33.45 o                         
  -8  29   2          0.90         32.31        40.46 o                         
  -7  29   2        131.48        197.45        42.06 o                         
  -6  29   2         22.37         39.62        27.61 o                         
  -5  29   2        194.51        233.21        41.15 o                         
  -4  29   2       1580.23       1371.09        55.63 o                         
  -3  29   2          6.60         24.63        17.51 o                         
  -2  29   2       2595.76       2456.58        71.04 o                         
  -1  29   2       1483.18       1544.84        42.70 o                         
   0  29   2          8.77          0.87         8.67 o                         
   1  29   2          0.07         16.06        12.02 o                         
   2  29   2         32.64         57.00        12.99 o                         
   3  29   2        165.59        173.50        22.40 o                         
   4  29   2       4674.29       4482.11       114.38 o                         
   5  29   2        197.20        174.87        30.51 o                         
   6  29   2        434.77        484.45        58.20 o                         
   7  29   2        171.99        200.12        42.72 o                         
   8  29   2         25.88         92.99        42.63 o                         
  -9  30   2          3.38        -12.39        35.62 o                         
  -8  30   2        297.88        213.87        43.69 o                         
  -7  30   2         24.97         10.77        28.49 o                         
  -6  30   2         69.39         95.81        31.85 o                         
  -5  30   2          3.13         -9.26        21.42 o                         
  -4  30   2          5.88         22.35        30.67 o                         
  -3  30   2          2.40         -5.12        15.50 o                         
  -2  30   2          0.06         31.14        17.78 o                         
  -1  30   2         28.36         42.91        16.66 o                         
   0  30   2         45.10         67.54        11.19 o                         
   1  30   2        669.02        781.17        34.04 o                         
   2  30   2       1041.79        996.55        41.84 o                         
   3  30   2        873.86        838.33        40.49 o                         
   4  30   2        573.85        621.02        70.94 o                         
   5  30   2        370.19        420.53        41.93 o                         
   6  30   2         99.59         69.77        32.40 o                         
   7  30   2         73.27         78.74        42.77 o                         
   8  30   2         34.64        134.67        46.61 o                         
  -9  31   2         11.92        -43.85        43.85 o                         
  -8  31   2         15.55         30.28        45.69 o                         
  -7  31   2          0.56        -18.22        27.39 o                         
  -6  31   2         57.21         63.39        29.96 o                         
  -5  31   2        643.70        702.92        47.97 o                         
  -4  31   2       1246.45       1267.24        59.17 o                         
  -3  31   2          0.06          0.94        18.28 o                         
  -2  31   2       1372.11       1306.98        54.55 o                         
  -1  31   2        282.85        334.83        30.70 o                         
   0  31   2          0.53          4.43        10.06 o                         
   1  31   2        199.37        226.39        19.44 o                         
   2  31   2         50.00         75.77        17.31 o                         
   3  31   2        379.64        364.72        29.93 o                         
   4  31   2        649.46        672.24        49.66 o                         
   5  31   2        116.58        138.60        30.81 o                         
   6  31   2        302.55        343.04        53.29 o                         
   7  31   2         92.30          3.16        39.69 o                         
   8  31   2          2.25         62.61        41.25 o                         
  -8  32   2         30.30         35.43        30.00 o                         
  -7  32   2          2.43         11.36        29.55 o                         
  -6  32   2         61.49         62.69        41.15 o                         
  -5  32   2        282.21        284.44        34.93 o                         
  -4  32   2       3621.80       3064.14        88.84 o                         
  -3  32   2         54.28         52.61        24.30 o                         
  -2  32   2         18.74         54.86        19.59 o                         
  -1  32   2          7.63          6.95        16.17 o                         
   0  32   2        287.32        341.57        21.03 o                         
   1  32   2         53.50         66.07        13.97 o                         
   2  32   2         91.33        122.74        19.97 o                         
   3  32   2       1207.20       1182.19        48.56 o                         
   4  32   2        239.89        244.36        33.22 o                         
   5  32   2         13.18         63.83        27.96 o                         
   6  32   2          0.05         33.24        29.37 o                         
   7  32   2          5.09          6.18        30.34 o                         
   8  32   2         23.55         97.69        77.08 o                         
  -8  33   2         17.52         16.75        31.38 o                         
  -7  33   2         20.94         49.09        31.52 o                         
  -6  33   2        310.85        388.52        53.11 o                         
  -5  33   2         99.52        129.20        28.55 o                         
  -4  33   2        248.43        257.27        40.98 o                         
  -3  33   2        160.71        144.58        25.87 o                         
  -2  33   2       2746.40       2642.28       138.36 o                         
  -1  33   2        185.93        207.80        27.55 o                         
   0  33   2        759.25        705.17        33.87 o                         
   1  33   2         17.75         16.46        14.52 o                         
   2  33   2        318.69        248.32        29.20 o                         
   3  33   2         33.00         33.01        17.55 o                         
   4  33   2       2567.55       2478.65       124.49 o                         
   5  33   2         15.49          7.62        26.31 o                         
   6  33   2        626.51        653.33        70.38 o                         
   7  33   2        251.82        255.93        51.24 o                         
  -8  34   2          1.05         33.28        28.27 o                         
  -7  34   2         49.20         18.00        54.62 o                         
  -6  34   2         23.00         39.12        28.14 o                         
  -5  34   2        187.67        163.57        29.38 o                         
  -4  34   2         36.34         47.80        24.28 o                         
  -3  34   2         18.02          1.20        26.12 o                         
  -2  34   2        638.94        665.72        44.39 o                         
  -1  34   2         25.50         34.25        18.73 o                         
   0  34   2         90.64        106.35        21.72 o                         
   1  34   2       1055.62        985.04        39.39 o                         
   2  34   2        720.96        663.41        38.19 o                         
   3  34   2        193.91        213.22        26.56 o                         
   4  34   2         31.52         70.31        24.15 o                         
   5  34   2          3.23         26.33        24.06 o                         
   6  34   2         59.18         49.13        31.14 o                         
   7  34   2          9.83         -9.69        29.26 o                         
  -8  35   2        154.22        150.04        40.92 o                         
  -7  35   2          6.36         40.47        32.76 o                         
  -6  35   2         22.21          9.43        28.60 o                         
  -5  35   2         25.73         46.27        24.94 o                         
  -4  35   2        184.42        199.03        30.67 o                         
  -3  35   2         25.21         34.76        20.96 o                         
  -2  35   2        237.44        255.20        31.76 o                         
  -1  35   2        357.28        508.42        50.21 o                         
   0  35   2         30.60         49.75        27.73 o                         
   1  35   2        754.69        765.46        38.21 o                         
   2  35   2         73.25         87.15        19.67 o                         
   3  35   2       1795.32       1682.84        55.74 o                         
   4  35   2        614.38        654.44        51.50 o                         
   5  35   2          0.26        -13.33        24.77 o                         
   6  35   2        167.55        233.75        53.54 o                         
   7  35   2          2.02         34.73        33.90 o                         
  -8  36   2          1.46          5.40        54.62 o                         
  -7  36   2         65.86         12.45        31.84 o                         
  -6  36   2        825.43        626.78       132.39 o                         
  -5  36   2        468.78        505.39        45.39 o                         
  -4  36   2       2192.40       1879.31        70.96 o                         
  -3  36   2        116.53        109.83        32.99 o                         
  -2  36   2        376.30        325.50        54.53 o                         
  -1  36   2         89.83         64.69        21.66 o                         
   0  36   2         15.03         32.51        58.77 o                         
   1  36   2        109.61        107.61        23.94 o                         
   2  36   2       1609.25       1548.35        63.84 o                         
   3  36   2        429.95        455.54        35.00 o                         
   4  36   2        133.34        158.01        29.70 o                         
   5  36   2         38.66         64.64        27.94 o                         
   6  36   2        124.48        110.84        38.48 o                         
   7  36   2          1.98         27.29        34.37 o                         
  -8  37   2          5.18         44.71        36.60 o                         
  -7  37   2          0.63         25.29        33.73 o                         
  -6  37   2        740.35        802.57        81.16 o                         
  -5  37   2        319.62        255.11        35.98 o                         
  -4  37   2         84.48        103.53        26.98 o                         
  -3  37   2       1099.87       1056.39        57.94 o                         
  -2  37   2       1660.36       1589.75        63.62 o                         
  -1  37   2         21.76         41.91        28.23 o                         
   0  37   2        694.95        628.49        58.25 o                         
   1  37   2       1204.47       1308.96        58.14 o                         
   2  37   2        463.70        436.38        44.72 o                         
   3  37   2        575.66        602.48        40.17 o                         
   4  37   2        421.04        356.49        40.74 o                         
   5  37   2        216.07        227.19        36.13 o                         
   6  37   2         26.55         -4.48        79.54 o                         
   7  37   2        413.08        369.67        90.16 o                         
  -8  38   2          0.00          6.48        31.09 o                         
  -7  38   2         23.81         51.18        55.92 o                         
  -6  38   2          2.35         37.77        29.53 o                         
  -5  38   2          0.10        -17.41        21.02 o                         
  -4  38   2         31.69         52.40        24.42 o                         
  -3  38   2        100.59        105.53        29.05 o                         
  -2  38   2          0.67         44.01        21.55 o                         
  -1  38   2        715.07        676.59       100.16 o                         
   0  38   2       1083.31       1063.73        72.67 o                         
   1  38   2          1.61         13.85        20.35 o                         
   2  38   2        409.16        468.78        35.92 o                         
   3  38   2        227.88        209.16        26.85 o                         
   4  38   2          2.18         25.02        23.59 o                         
   5  38   2          0.07         14.89        27.52 o                         
   6  38   2          3.60        -22.75        32.23 o                         
   7  38   2          0.09        -19.90        48.00 o                         
  -7  39   2         18.52         43.25        28.10 o                         
  -6  39   2        148.99        175.71        41.73 o                         
  -5  39   2         12.59         51.84        25.48 o                         
  -4  39   2         64.12         56.48        24.74 o                         
  -3  39   2         57.17         94.14        25.78 o                         
  -2  39   2        733.40        708.67        76.92 o                         
  -1  39   2         65.90         48.62        31.35 o                         
   0  39   2        322.81        409.81        51.01 o                         
   1  39   2         48.76         41.82        23.99 o                         
   2  39   2        933.55        996.95        48.10 o                         
   3  39   2          5.61         33.33        19.96 o                         
   4  39   2        179.04        179.15        60.21 o                         
   5  39   2        181.65        211.76        37.20 o                         
   6  39   2          1.62         65.62        42.46 o                         
   7  39   2         23.95         42.84        45.39 o                         
  -7  40   2         24.10         39.47        26.51 o                         
  -6  40   2        312.21        386.64        55.86 o                         
  -5  40   2         85.57         77.19        27.99 o                         
  -4  40   2         83.74         42.76        24.88 o                         
  -3  40   2        228.51        213.42        32.82 o                         
  -2  40   2         13.73         47.77        23.67 o                         
  -1  40   2          2.14         48.86        31.21 o                         
   0  40   2          0.70          3.06        27.82 o                         
   1  40   2        333.28        490.68       104.69 o                         
   2  40   2         55.77        145.98        62.98 o                         
   3  40   2          4.62         15.57        22.69 o                         
   4  40   2          2.41          7.31        23.52 o                         
   5  40   2         10.18         35.48        27.13 o                         
   6  40   2          4.60         48.89        44.77 o                         
  -7  41   2          0.06         28.91        27.04 o                         
  -6  41   2        490.35        441.48       108.00 o                         
  -5  41   2        314.65        293.59        39.44 o                         
  -4  41   2          1.24         20.84        22.28 o                         
  -3  41   2         37.91         83.68        24.54 o                         
  -2  41   2       1129.56        924.69        88.57 o                         
  -1  41   2        103.90        141.46        54.46 o                         
   0  41   2         98.05        174.76        41.75 o                         
   1  41   2       2164.98       1943.28        91.30 o                         
   2  41   2        386.88        392.63        41.70 o                         
   3  41   2        421.98        412.21        35.94 o                         
   4  41   2        394.14        439.38        57.48 o                         
   5  41   2        115.19        141.42        36.73 o                         
   6  41   2         39.18         70.04        34.76 o                         
  -7  42   2          3.97         68.36        30.93 o                         
  -6  42   2         20.91        108.31        37.36 o                         
  -5  42   2        486.00        404.23        51.40 o                         
  -4  42   2         17.41         53.82        25.17 o                         
  -3  42   2         38.27         -3.89        22.68 o                         
  -2  42   2         13.35         29.91        22.71 o                         
  -1  42   2        289.35        311.62        49.32 o                         
   0  42   2       1283.29       1246.15        83.00 o                         
   1  42   2         60.80         70.75        36.18 o                         
   2  42   2          7.12         25.15        23.34 o                         
   3  42   2          9.26         38.86        22.18 o                         
   4  42   2          0.06        -14.59        22.07 o                         
   5  42   2         37.81         34.08        39.40 o                         
   6  42   2          0.82        -29.46        29.46 o                         
  -7  43   2          2.05         23.94        28.42 o                         
  -6  43   2         15.02         38.30        42.62 o                         
  -5  43   2        109.23        133.94        31.77 o                         
  -4  43   2        102.26         99.05        28.78 o                         
  -3  43   2         49.71         82.36        27.79 o                         
  -2  43   2        292.97        304.06        48.69 o                         
  -1  43   2        680.99        743.30        68.04 o                         
   0  43   2         66.70        133.15        38.94 o                         
   1  43   2          8.95         42.27        33.01 o                         
   2  43   2         19.25         55.19        24.30 o                         
   3  43   2          4.40         30.56        26.56 o                         
   4  43   2        146.81        208.15        49.93 o                         
   5  43   2         52.48         27.92        26.54 o                         
   6  43   2          0.35         65.37        37.40 o                         
  -7  44   2          0.02         68.11        59.61 o                         
  -6  44   2         11.04        -29.89        29.89 o                         
  -5  44   2         30.39         55.50        27.71 o                         
  -4  44   2        202.51        183.61        33.99 o                         
  -3  44   2          8.22         35.03        24.42 o                         
  -2  44   2          1.04         12.89        35.15 o                         
  -1  44   2          0.93         19.44        30.73 o                         
   0  44   2          0.13         -7.49        37.00 o                         
   1  44   2        123.88        213.41        51.69 o                         
   2  44   2          2.74         10.87        35.61 o                         
   3  44   2        183.47        145.55        51.97 o                         
   4  44   2         14.88        -10.85        26.66 o                         
   5  44   2         22.40          5.08        43.15 o                         
   6  44   2          0.29         29.10        37.20 o                         
  -6  45   2        143.42        156.19        42.22 o                         
  -5  45   2          5.19         -8.12        24.16 o                         
  -4  45   2        244.62        323.85        40.80 o                         
  -3  45   2         32.90         -2.05        27.95 o                         
  -2  45   2        898.73        917.12        77.11 o                         
  -1  45   2         11.88        -29.33        29.33 o                         
   0  45   2        298.14        250.22        47.13 o                         
   1  45   2        101.71        102.47        40.08 o                         
   2  45   2        114.79         62.41        65.31 o                         
   3  45   2        495.75        539.30        49.24 o                         
   4  45   2        263.71        283.64        40.61 o                         
   5  45   2         38.00         35.44        30.17 o                         
  -6  46   2        185.82        121.28        41.13 o                         
  -5  46   2          2.74         11.58        26.65 o                         
  -4  46   2         10.97         30.23        24.66 o                         
  -3  46   2          2.32          7.92        33.27 o                         
  -2  46   2         42.52         92.00        49.69 o                         
  -1  46   2         18.30          4.75        33.30 o                         
   0  46   2         67.15         61.97        35.73 o                         
   1  46   2          5.98         71.91        39.31 o                         
   2  46   2          5.38         19.32        33.45 o                         
   3  46   2          2.80         31.37        26.30 o                         
   4  46   2         24.61         24.45        30.20 o                         
   5  46   2          3.20         11.80        30.44 o                         
  -6  47   2         89.85         91.49        39.69 o                         
  -5  47   2        223.31        238.39        54.37 o                         
  -4  47   2          4.93         63.38        25.09 o                         
  -3  47   2        267.32        230.19        47.24 o                         
  -2  47   2        121.98         95.09        40.66 o                         
  -1  47   2         35.94         -7.81        47.15 o                         
   0  47   2        280.68        242.48        49.37 o                         
   1  47   2         66.70         78.15        37.14 o                         
   2  47   2         30.99         62.18        34.91 o                         
   3  47   2         28.46         52.68        27.72 o                         
   4  47   2        284.58        255.08       129.39 o                         
   5  47   2         25.09         59.24        30.83 o                         
  -6  48   2         62.99         88.54        40.90 o                         
  -5  48   2         10.05         47.19        28.62 o                         
  -4  48   2        123.93        138.26        42.20 o                         
  -3  48   2          7.92         31.87        33.66 o                         
  -2  48   2          8.57         33.01        34.52 o                         
  -1  48   2        489.00        429.00        59.57 o                         
   0  48   2         39.11         34.60        35.60 o                         
   1  48   2        371.51        378.26        58.34 o                         
   2  48   2         38.86         66.40        38.55 o                         
   3  48   2        118.28         76.15        59.69 o                         
   4  48   2        120.84         65.93        37.85 o                         
   5  48   2         13.64         -9.27        35.84 o                         
  -5  49   2          6.53         42.91        30.46 o                         
  -4  49   2        148.76        199.71        37.75 o                         
  -3  49   2         20.95          9.94        33.27 o                         
  -2  49   2        252.49        277.40        49.60 o                         
  -1  49   2        171.40        171.82        46.46 o                         
   0  49   2         82.50         96.85        41.06 o                         
   1  49   2         50.60         88.77        38.71 o                         
   2  49   2         19.68         40.57        36.86 o                         
   3  49   2        124.61        118.31        59.23 o                         
   4  49   2        145.99        163.45        45.54 o                         
   5  49   2         58.08        192.46        76.77 o                         
  -5  50   2         39.80         29.41        30.28 o                         
  -4  50   2         70.52         83.93        39.86 o                         
  -3  50   2        147.21        146.81        43.62 o                         
  -2  50   2         43.95         30.48        35.88 o                         
  -1  50   2          2.75         34.30        36.87 o                         
   0  50   2         71.77        113.96        42.65 o                         
   1  50   2         69.97         57.29        39.57 o                         
   2  50   2          4.57         62.19        53.69 o                         
   3  50   2         30.43          2.31        51.23 o                         
   4  50   2          2.29        -12.18        34.27 o                         
  -5  51   2         76.47         10.90        94.69 o                         
  -4  51   2          0.67        -19.59        50.15 o                         
  -3  51   2         51.71         52.41        36.38 o                         
  -2  51   2        107.80        134.57        42.33 o                         
  -1  51   2         56.23        105.63        45.69 o                         
   0  51   2          7.68         35.95        36.22 o                         
   1  51   2          0.52         13.84        63.08 o                         
   2  51   2          2.63         -2.83        35.92 o                         
   3  51   2         52.63         83.85        57.85 o                         
   4  51   2         93.45         70.31        64.15 o                         
  -5  52   2        117.18        145.39        67.08 o                         
  -4  52   2          0.03          7.29        37.53 o                         
  -3  52   2         54.87         65.95        37.57 o                         
  -2  52   2          0.38        -20.85        33.83 o                         
  -1  52   2          0.83         10.24        34.97 o                         
   0  52   2         11.70         31.45        35.16 o                         
   1  52   2        195.03        145.60        45.69 o                         
   2  52   2          0.60         16.78        36.19 o                         
   3  52   2         14.84        -50.92        50.92 o                         
   4  52   2         24.35         14.15        56.62 o                         
  -4  53   2         61.78         59.66        41.07 o                         
  -3  53   2        103.40        141.01        47.75 o                         
  -2  53   2          0.42         -9.83        52.23 o                         
  -1  53   2          1.60         18.15        39.16 o                         
   0  53   2          2.32         38.83        38.84 o                         
   1  53   2        216.46        250.04        50.67 o                         
   2  53   2          0.02         19.24        46.77 o                         
   3  53   2        116.62        145.54        69.08 o                         
  -4  54   2        268.92        186.35        53.83 o                         
  -3  54   2         10.16         64.41        39.85 o                         
  -2  54   2         10.07         24.83       115.31 o                         
  -1  54   2         77.77         75.00        43.84 o                         
   0  54   2          9.16          0.10        38.62 o                         
   1  54   2         13.35         35.12        39.26 o                         
   2  54   2         22.60         49.39        40.51 o                         
   3  54   2        108.29         74.92        64.92 o                         
  -3  55   2          0.78         19.99        40.57 o                         
  -2  55   2        209.58        218.94        54.76 o                         
  -1  55   2         37.72         62.47        42.66 o                         
   0  55   2         51.36         58.72        77.54 o                         
   1  55   2         15.41         75.40        59.00 o                         
   2  55   2          5.61         27.66        60.69 o                         
  -3  56   2         24.44        145.36        49.07 o                         
  -2  56   2          8.12          2.12        49.53 o                         
  -1  56   2          1.01        -26.76        55.46 o                         
   0  56   2         20.91        104.47        48.28 o                         
   1  56   2         85.02        106.55        41.89 o                         
   2  56   2          1.30         74.52        42.92 o                         
  -2  57   2         23.12         46.20        48.63 o                         
  -1  57   2          2.10         86.00        72.77 o                         
   0  57   2          6.75         13.53        46.07 o                         
   1  57   2          4.15         23.49        43.43 o                         
  -1  58   2         57.55         68.54        61.08 o                         
   0  58   2         31.88         93.32        51.21 o                         
  -9   1   3          2.60         11.40        24.43 o                         
  -8   1   3         12.55         -6.50        14.49 o                         
  -7   1   3        286.65        289.50        23.81 o                         
  -6   1   3       1451.41       1456.42        44.17 o                         
  -5   1   3          6.32          0.07        12.25 o                         
  -4   1   3       7902.56       8117.18       124.74 o                         
  -3   1   3      14459.80      14327.49       198.82 o                         
  -2   1   3        541.09        573.42        15.84 o                         
  -1   1   3       6088.36       6087.31        91.25 o                         
   0   1   3        258.25        265.94        16.27 o                         
   1   1   3       1993.38       2140.58        31.94 o                         
   2   1   3       8357.76       8338.63       129.23 o                         
   3   1   3       5400.37       5605.54        99.01 o                         
   4   1   3         66.05         59.09        16.72 o                         
   5   1   3          0.48         -7.64        13.51 o                         
   6   1   3        956.45        975.92        48.51 o                         
   7   1   3        456.66        475.69        40.17 o                         
   8   1   3         78.42         49.37        26.60 o                         
   9   1   3         10.22         -3.72        34.19 o                         
  -9   2   3          1.74         51.54        43.69 o                         
  -8   2   3         90.96         91.14        18.96 o                         
  -7   2   3       1755.65       1497.23        38.62 o                         
  -6   2   3        210.69        214.70        21.51 o                         
  -5   2   3       3702.87       3828.56        73.16 o                         
  -4   2   3       6895.02       6571.39       105.25 o                         
  -3   2   3      11264.62      12575.77       176.84 o                         
  -2   2   3        963.67        955.36        21.21 o                         
  -1   2   3        410.23        453.37        14.42 o                         
   0   2   3       3593.38       3616.49        47.76 o                         
   1   2   3       4274.73       4155.06        71.72 o                         
   2   2   3         91.85         25.50        10.41 o                         
   3   2   3         13.69         13.95        11.30 o                         
   4   2   3          4.58          6.08        11.62 o                         
   5   2   3       1353.73       1342.14        47.74 o                         
   6   2   3        123.07        126.16        22.40 o                         
   7   2   3        161.60        245.17        44.06 o                         
   8   2   3        119.35        144.63        33.23 o                         
   9   2   3        141.44        118.94        41.47 o                         
 -10   3   3        147.87         65.08        50.15 o                         
  -9   3   3         34.73         58.21        28.93 o                         
  -8   3   3         57.94         31.38        18.82 o                         
  -7   3   3          0.35         40.14        19.98 o                         
  -6   3   3          0.66         17.35        14.53 o                         
  -5   3   3       3496.65       3671.99        82.16 o                         
  -4   3   3        202.83        252.97        31.22 o                         
  -3   3   3        220.49        275.02        27.86 o                         
  -2   3   3          5.75          6.51         6.27 o                         
  -1   3   3        381.30        346.35        13.11 o                         
   0   3   3      18979.54      19796.32       213.05 o                         
   1   3   3        185.33        239.39        12.84 o                         
   2   3   3       4070.05       4070.82        73.67 o                         
   3   3   3       4831.99       5050.33        91.78 o                         
   4   3   3        395.15        457.62        29.70 o                         
   5   3   3       2715.57       2467.00        71.11 o                         
   6   3   3        206.36        274.07        28.88 o                         
   7   3   3        556.22        540.20        41.42 o                         
   8   3   3        134.92        154.62        33.34 o                         
   9   3   3         15.43         41.89        38.67 o                         
 -10   4   3         18.91         58.15        45.69 o                         
  -9   4   3          4.44          8.38        26.00 o                         
  -8   4   3         43.35         15.28        17.50 o                         
  -7   4   3        538.56        510.76        28.40 o                         
  -6   4   3        302.97        388.68        30.16 o                         
  -5   4   3        517.80        547.49        27.51 o                         
  -4   4   3        426.28        464.55        23.43 o                         
  -3   4   3        190.64        215.63        16.27 o                         
  -2   4   3       9422.26       9690.59       121.40 o                         
  -1   4   3        251.10        314.86        12.65 o                         
   0   4   3      11591.02      12502.56       152.04 o                         
   1   4   3        899.22        843.50        18.47 o                         
   2   4   3        220.18        234.44        13.93 o                         
   3   4   3       6718.01       7064.32       118.06 o                         
   4   4   3       5250.08       5415.39       101.38 o                         
   5   4   3        957.13        918.82        43.02 o                         
   6   4   3        585.76        614.40        46.48 o                         
   7   4   3        199.83        272.22        30.57 o                         
   8   4   3         39.21         23.50        32.76 o                         
   9   4   3          0.19          1.44        34.65 o                         
 -10   5   3        137.07         72.92        49.69 o                         
  -9   5   3          0.43         -3.86        25.48 o                         
  -8   5   3          6.47         27.00        18.95 o                         
  -7   5   3         80.05         92.92        25.12 o                         
  -6   5   3       2769.67       2495.24        52.32 o                         
  -5   5   3       8461.57       8228.80       151.06 o                         
  -4   5   3      16052.62      17667.50       244.95 o                         
  -3   5   3        563.45        659.95        24.51 o                         
  -2   5   3       3326.81       3449.64        54.13 o                         
  -1   5   3        756.98        741.52        25.81 o                         
   0   5   3      17840.89      18140.05       217.34 o                         
   1   5   3       2105.82       2192.50        33.71 o                         
   2   5   3       1934.29       2024.71        38.24 o                         
   3   5   3       2720.13       2600.06        58.16 o                         
   4   5   3          6.30         17.86        12.96 o                         
   5   5   3        268.32        250.03        26.08 o                         
   6   5   3         98.38         89.95        20.20 o                         
   7   5   3         48.44         23.45        31.46 o                         
   8   5   3        104.79        125.48        31.96 o                         
   9   5   3         14.18         21.06        38.31 o                         
 -10   6   3         12.44         72.15        48.46 o                         
  -9   6   3          0.31        -23.41        23.41 o                         
  -8   6   3         12.06         16.65        22.72 o                         
  -7   6   3       1772.62       1544.55        42.22 o                         
  -6   6   3         25.98         15.35        11.97 o                         
  -5   6   3        375.76        412.87        50.63 o                         
  -4   6   3       1107.74       1011.70        31.37 o                         
  -3   6   3       1195.97       1125.59        30.59 o                         
  -2   6   3       2336.27       2295.24        35.21 o                         
  -1   6   3       1840.34       1887.34        30.26 o                         
   0   6   3       1578.28       1538.54        26.79 o                         
   1   6   3      37958.13      37207.59       392.26 o                         
   2   6   3       3994.82       4499.21        68.48 o                         
   3   6   3        464.51        474.05        20.61 o                         
   4   6   3       4679.60       4498.82        89.24 o                         
   5   6   3        371.96        371.45        30.10 o                         
   6   6   3         25.80         47.26        19.21 o                         
   7   6   3        107.21        167.80        32.90 o                         
   8   6   3         21.87         47.66        25.67 o                         
   9   6   3          6.69         -4.87        29.21 o                         
 -10   7   3         92.72        106.92        49.39 o                         
  -9   7   3          6.80         35.31        28.33 o                         
  -8   7   3        424.69        455.09        71.23 o                         
  -7   7   3       1935.54       1843.77        52.63 o                         
  -6   7   3         75.86        110.99        24.21 o                         
  -5   7   3        186.10        176.32        18.70 o                         
  -4   7   3        504.13        536.34        24.43 o                         
  -3   7   3       2209.76       2096.79        50.74 o                         
  -2   7   3      11229.09      11814.86       146.51 o                         
  -1   7   3        256.65        236.42        11.35 o                         
   0   7   3       2179.29       1963.56        31.54 o                         
   1   7   3        156.45        210.63        11.67 o                         
   2   7   3       4105.14       4055.50        80.17 o                         
   3   7   3       3237.39       3088.38        54.38 o                         
   4   7   3         90.30        106.36        17.67 o                         
   5   7   3       1233.43       1200.27        46.01 o                         
   6   7   3        177.50        212.66        26.17 o                         
   7   7   3          0.00         -9.16        29.03 o                         
   8   7   3        275.17        224.69        37.73 o                         
   9   7   3        112.75        102.57        45.31 o                         
 -10   8   3         22.51         76.89        36.00 o                         
  -9   8   3         55.59         74.93        32.00 o                         
  -8   8   3          1.79        -22.15        28.39 o                         
  -7   8   3        350.84        294.31        26.74 o                         
  -6   8   3          0.20         16.45        11.83 o                         
  -5   8   3         25.78         28.09        12.88 o                         
  -4   8   3         10.87         18.35        14.35 o                         
  -3   8   3       3491.80       3915.98        68.36 o                         
  -2   8   3        181.56        240.77        13.43 o                         
  -1   8   3         76.66         63.94         8.10 o                         
   0   8   3       2661.52       2775.35        40.43 o                         
   1   8   3        491.48        535.94        16.74 o                         
   2   8   3       8682.12       9632.75       127.94 o                         
   3   8   3       2084.01       1974.60        40.80 o                         
   4   8   3        201.40        272.89        23.73 o                         
   5   8   3        758.28        739.04        39.43 o                         
   6   8   3         76.04        107.82        21.46 o                         
   7   8   3         51.63         81.17        25.98 o                         
   8   8   3         38.09         -6.95        23.95 o                         
   9   8   3          9.57         17.39        35.08 o                         
 -10   9   3         86.45         62.41        45.23 o                         
  -9   9   3         69.00         -0.13        26.30 o                         
  -8   9   3          6.15        -10.90        25.69 o                         
  -7   9   3        149.93        214.77        35.60 o                         
  -6   9   3         21.51         33.12        12.64 o                         
  -5   9   3       4483.80       4507.28        73.42 o                         
  -4   9   3       1580.94       1517.07        38.83 o                         
  -3   9   3        287.75        238.44        17.13 o                         
  -2   9   3         35.29         38.23         7.03 o                         
  -1   9   3      14735.75      14328.42       159.06 o                         
   0   9   3        784.21        725.53        18.21 o                         
   1   9   3       9945.85      10884.42       137.31 o                         
   2   9   3       9325.15       9107.23       122.27 o                         
   3   9   3       2163.70       2073.48        42.37 o                         
   4   9   3         17.79         36.37        13.33 o                         
   5   9   3        263.55        265.14        25.90 o                         
   6   9   3        384.67        344.46        43.15 o                         
   7   9   3          0.28        -19.84        26.07 o                         
   8   9   3         86.80         43.85        28.70 o                         
   9   9   3          1.00         47.63        58.08 o                         
 -10  10   3        144.73        154.09        42.82 o                         
  -9  10   3         10.28         17.27        25.58 o                         
  -8  10   3        123.80        100.06        33.23 o                         
  -7  10   3        618.92        638.91        53.19 o                         
  -6  10   3         45.78         20.87        12.44 o                         
  -5  10   3       9045.17       9228.91       127.25 o                         
  -4  10   3       3215.14       3158.22        62.10 o                         
  -3  10   3       2486.14       2313.55        47.71 o                         
  -2  10   3        684.29        612.04        16.38 o                         
  -1  10   3       1950.62       1955.62        42.69 o                         
   0  10   3       1823.69       1538.56        36.27 o                         
   1  10   3       2983.05       2891.64        47.29 o                         
   2  10   3        454.76        344.17        14.94 o                         
   3  10   3        689.12        798.94        26.77 o                         
   4  10   3       1945.26       1900.36        51.67 o                         
   5  10   3       1119.99       1057.89        44.02 o                         
   6  10   3        238.22        212.79        30.98 o                         
   7  10   3        227.90        243.33        35.78 o                         
   8  10   3         49.97         80.38        27.79 o                         
   9  10   3         19.57         62.92        55.08 o                         
 -10  11   3          7.60         10.68        31.17 o                         
  -9  11   3          0.06         13.87        28.39 o                         
  -8  11   3        155.46        191.29        57.15 o                         
  -7  11   3        338.68        393.67        44.55 o                         
  -6  11   3        444.55        496.11        40.82 o                         
  -5  11   3       1569.82       1398.47        35.23 o                         
  -4  11   3      18055.07      19066.92       264.17 o                         
  -3  11   3        366.50        398.10        19.92 o                         
  -2  11   3       2309.22       2286.70        42.05 o                         
  -1  11   3         73.72         72.03         8.38 o                         
   0  11   3         97.49        112.41         9.92 o                         
   1  11   3       3731.22       3896.55        54.42 o                         
   2  11   3        800.50        890.65        28.01 o                         
   3  11   3         20.56         20.54         9.96 o                         
   4  11   3       2027.70       2076.07        54.49 o                         
   5  11   3        135.26        158.26        22.28 o                         
   6  11   3         36.26         34.49        20.98 o                         
   7  11   3         71.71         91.64        28.45 o                         
   8  11   3        133.32        121.74        42.23 o                         
   9  11   3        122.91        145.52        42.58 o                         
 -10  12   3         20.82         63.79        35.19 o                         
  -9  12   3        129.37        167.72        44.39 o                         
  -8  12   3         75.15        136.66        33.31 o                         
  -7  12   3         18.06         32.83        24.84 o                         
  -6  12   3        830.91        747.19        41.85 o                         
  -5  12   3          0.65          9.10        12.27 o                         
  -4  12   3         71.35        110.61        12.54 o                         
  -3  12   3       1513.19       1499.04        36.83 o                         
  -2  12   3       6108.31       5928.27        74.18 o                         
  -1  12   3       2469.01       2553.34        39.30 o                         
   0  12   3        566.44        565.52        17.08 o                         
   1  12   3       1109.92       1142.43        24.83 o                         
   2  12   3        376.02        436.14        17.12 o                         
   3  12   3       3923.02       3905.02        66.54 o                         
   4  12   3       1358.48       1246.42        41.22 o                         
   5  12   3       2392.63       2208.01        60.88 o                         
   6  12   3        484.93        536.52        46.11 o                         
   7  12   3        132.12         85.36        28.08 o                         
   8  12   3         15.57         10.06        55.46 o                         
   9  12   3         10.82         23.61        49.92 o                         
 -10  13   3         83.95         83.31        43.15 o                         
  -9  13   3         24.39         58.77        29.14 o                         
  -8  13   3        112.30         73.96        29.96 o                         
  -7  13   3         92.28         95.05        30.06 o                         
  -6  13   3         64.23         77.83        21.20 o                         
  -5  13   3        343.39        414.72        21.26 o                         
  -4  13   3        257.74        283.54        16.03 o                         
  -3  13   3       5071.84       5482.24        90.08 o                         
  -2  13   3        644.03        679.39        21.67 o                         
  -1  13   3        252.05        254.77        12.51 o                         
   0  13   3       1309.99       1314.21        28.60 o                         
   1  13   3       7168.17       7489.36        92.77 o                         
   2  13   3          1.80          2.86         7.25 o                         
   3  13   3         35.01         42.96        10.99 o                         
   4  13   3         36.95         52.66        15.12 o                         
   5  13   3          3.78         23.45        19.98 o                         
   6  13   3       1644.36       1581.90        94.96 o                         
   7  13   3        342.22        311.39        44.68 o                         
   8  13   3         29.28         32.94        37.23 o                         
   9  13   3          0.09        -28.08        34.76 o                         
 -10  14   3         72.21         47.76        36.41 o                         
  -9  14   3          5.57         59.66        28.65 o                         
  -8  14   3        177.23        176.02        38.11 o                         
  -7  14   3        785.78        830.44        61.97 o                         
  -6  14   3        980.55       1082.51        49.11 o                         
  -5  14   3       6827.73       6852.71       114.16 o                         
  -4  14   3         46.56         30.86         9.67 o                         
  -3  14   3       3072.22       3158.54        59.69 o                         
  -2  14   3       1181.64       1014.94        26.22 o                         
  -1  14   3        199.01        181.58        11.40 o                         
   0  14   3       7260.36       7307.93        99.61 o                         
   1  14   3       5754.75       5079.86        68.22 o                         
   2  14   3        152.89        114.91        11.24 o                         
   3  14   3        154.89        158.77        12.40 o                         
   4  14   3        968.07        977.00        35.90 o                         
   5  14   3       1258.54       1094.93        57.04 o                         
   6  14   3        254.27        254.17        35.06 o                         
   7  14   3          6.00         22.40        26.70 o                         
   8  14   3          8.08         48.43        34.73 o                         
   9  14   3         60.95        120.73        44.21 o                         
 -10  15   3         59.95         63.23        38.89 o                         
  -9  15   3          0.57        -13.43        25.87 o                         
  -8  15   3        194.56        266.15       103.54 o                         
  -7  15   3        201.45        284.95        41.66 o                         
  -6  15   3       2238.34       2068.72        84.22 o                         
  -5  15   3       3334.86       3139.25        80.29 o                         
  -4  15   3         19.74          3.05         8.21 o                         
  -3  15   3       3216.32       3232.59        60.98 o                         
  -2  15   3       8859.22       8583.40       131.25 o                         
  -1  15   3       4338.38       4676.55        62.62 o                         
   0  15   3       3619.55       3771.69        59.88 o                         
   1  15   3         90.29        110.69        11.07 o                         
   2  15   3        699.39        795.51        22.14 o                         
   3  15   3         30.48         17.67         8.87 o                         
   4  15   3        114.31        126.19        15.57 o                         
   5  15   3         13.48          8.65        18.08 o                         
   6  15   3          0.64          5.13        19.84 o                         
   7  15   3         40.52         32.77        67.85 o                         
   8  15   3          0.09         68.32        41.62 o                         
   9  15   3         75.42         75.23        62.00 o                         
 -10  16   3          8.09        -16.56        29.97 o                         
  -9  16   3        124.21         73.95        32.64 o                         
  -8  16   3         25.28         65.69        43.23 o                         
  -7  16   3        150.08        186.19        40.77 o                         
  -6  16   3         57.39         65.00        21.35 o                         
  -5  16   3        315.59        388.42        33.10 o                         
  -4  16   3        758.62        791.47        23.15 o                         
  -3  16   3        759.18        864.01        27.49 o                         
  -2  16   3       3338.50       3217.69        73.87 o                         
  -1  16   3        836.25        798.92        20.25 o                         
   0  16   3       2324.00       2611.62        42.05 o                         
   1  16   3        269.09        253.09        14.72 o                         
   2  16   3       5198.85       5467.44        74.82 o                         
   3  16   3        325.62        315.82        16.83 o                         
   4  16   3        199.20        192.97        18.51 o                         
   5  16   3          0.46         10.74        18.36 o                         
   6  16   3        820.92        765.51        63.01 o                         
   7  16   3         74.28        137.06        37.15 o                         
   8  16   3         73.38        167.76        45.79 o                         
 -10  17   3         18.13         38.55        42.92 o                         
  -9  17   3         26.33        -37.85        37.85 o                         
  -8  17   3          4.28        -14.15        32.46 o                         
  -7  17   3        114.25        179.83        38.00 o                         
  -6  17   3        167.24        255.08        31.37 o                         
  -5  17   3          2.42         15.31        16.86 o                         
  -4  17   3       1479.14       1272.18        79.52 o                         
  -3  17   3      10858.09      10584.93       186.14 o                         
  -2  17   3       8353.51       8445.95       115.29 o                         
  -1  17   3         52.44         19.84         7.72 o                         
   0  17   3        467.59        453.50        17.93 o                         
   1  17   3        942.28       1050.94        25.45 o                         
   2  17   3       4486.18       4499.73        66.49 o                         
   3  17   3        273.44        257.32        15.98 o                         
   4  17   3         53.86         56.55        15.57 o                         
   5  17   3          7.73          1.14        18.85 o                         
   6  17   3        128.34        154.06        29.01 o                         
   7  17   3         79.06         62.55        44.31 o                         
   8  17   3          8.49         26.25        67.00 o                         
 -10  18   3          3.18          4.31        41.08 o                         
  -9  18   3         67.31         81.94        36.30 o                         
  -8  18   3          0.02         36.77        37.69 o                         
  -7  18   3       1895.64       1634.59        80.04 o                         
  -6  18   3       1306.68       1232.18        53.21 o                         
  -5  18   3       2704.37       2623.39        73.23 o                         
  -4  18   3         61.96         27.95        15.91 o                         
  -3  18   3         73.99         25.15        16.14 o                         
  -2  18   3        124.21        141.20        13.18 o                         
  -1  18   3      11103.02      11481.82       134.32 o                         
   0  18   3       7530.66       8219.07       101.85 o                         
   1  18   3       1044.17        942.35        24.39 o                         
   2  18   3         78.36         80.43        11.12 o                         
   3  18   3       6336.88       6379.37        87.22 o                         
   4  18   3        808.26        756.54        37.07 o                         
   5  18   3       2198.30       2160.75        74.48 o                         
   6  18   3         93.77         85.95        31.33 o                         
   7  18   3         33.68         61.26        49.62 o                         
   8  18   3          1.20         49.61        33.78 o                         
 -10  19   3         39.67         46.27        35.78 o                         
  -9  19   3         13.65         44.06        32.31 o                         
  -8  19   3         33.22         31.54        41.23 o                         
  -7  19   3        534.02        533.28        55.72 o                         
  -6  19   3         13.42         53.94        19.96 o                         
  -5  19   3        621.41        763.90        43.83 o                         
  -4  19   3        821.74        768.69        40.59 o                         
  -3  19   3       1716.81       2120.87        60.55 o                         
  -2  19   3        523.47        480.66        35.64 o                         
  -1  19   3      10846.69      10649.56       137.54 o                         
   0  19   3        286.67        270.72        15.22 o                         
   1  19   3          0.51         10.63         9.43 o                         
   2  19   3        363.95        434.40        19.32 o                         
   3  19   3        495.84        536.84        21.57 o                         
   4  19   3        502.12        506.89        49.32 o                         
   5  19   3        100.13        114.20        52.48 o                         
   6  19   3        129.14         77.26        30.53 o                         
   7  19   3          3.07         -8.20        36.39 o                         
   8  19   3         19.45         39.72        37.23 o                         
 -10  20   3          0.17         94.55        57.46 o                         
  -9  20   3         28.55         56.46        32.74 o                         
  -8  20   3         66.42         21.85        37.23 o                         
  -7  20   3        144.92        209.69        37.35 o                         
  -6  20   3          6.44         11.99        18.27 o                         
  -5  20   3        502.84        432.34        35.33 o                         
  -4  20   3        285.36        263.78        27.44 o                         
  -3  20   3        594.59        710.15        37.67 o                         
  -2  20   3        110.68         94.11        13.99 o                         
  -1  20   3        105.43        139.65        12.81 o                         
   0  20   3       1665.64       1688.79        33.09 o                         
   1  20   3       3716.69       3583.36        72.35 o                         
   2  20   3       4484.45       4410.41        67.23 o                         
   3  20   3        627.92        676.65        23.97 o                         
   4  20   3         13.97          8.48        15.54 o                         
   5  20   3         22.57         25.27        22.38 o                         
   6  20   3          0.43         16.83        24.85 o                         
   7  20   3        176.53        152.77        39.81 o                         
   8  20   3         96.09         83.55        41.33 o                         
 -10  21   3         22.31         39.69        49.54 o                         
  -9  21   3          3.42          5.33        44.69 o                         
  -8  21   3         48.80          4.00        35.08 o                         
  -7  21   3          1.32         51.04        27.86 o                         
  -6  21   3       1013.78       1043.29        53.42 o                         
  -5  21   3        134.24        143.31        27.00 o                         
  -4  21   3        681.53        722.90        40.95 o                         
  -3  21   3       1734.12       1796.25        56.12 o                         
  -2  21   3        675.24        670.24        26.44 o                         
  -1  21   3       2192.91       2191.17        41.52 o                         
   0  21   3         57.40         85.54        11.10 o                         
   1  21   3       5858.31       5880.23        80.51 o                         
   2  21   3        795.33        716.91        32.72 o                         
   3  21   3        158.20        142.82        16.05 o                         
   4  21   3        459.89        532.43        34.09 o                         
   5  21   3        328.43        362.12        47.77 o                         
   6  21   3          7.36         25.86        28.80 o                         
   7  21   3         20.68         33.80        29.59 o                         
   8  21   3         10.92         33.17        34.94 o                         
  -9  22   3        179.89        160.09        41.80 o                         
  -8  22   3          1.82         -0.15        32.15 o                         
  -7  22   3       1867.52       1778.34        85.49 o                         
  -6  22   3       2130.89       1829.77        76.24 o                         
  -5  22   3        626.51        657.17        61.23 o                         
  -4  22   3        347.05        321.97        31.01 o                         
  -3  22   3         79.43         29.90        15.71 o                         
  -2  22   3        102.92        125.01        14.65 o                         
  -1  22   3        871.87        912.25        48.29 o                         
   0  22   3         43.52         28.38         8.91 o                         
   1  22   3        281.62        328.89        17.81 o                         
   2  22   3        414.80        430.69        20.09 o                         
   3  22   3        348.48        355.37        26.37 o                         
   4  22   3        536.60        530.29        34.39 o                         
   5  22   3       1037.30       1072.12        93.16 o                         
   6  22   3         21.91        -17.17        23.75 o                         
   7  22   3          0.23         35.32        29.00 o                         
   8  22   3          6.33         16.09        46.92 o                         
  -9  23   3         11.51          4.52        27.16 o                         
  -8  23   3         66.90        140.93        51.39 o                         
  -7  23   3        322.68        303.83        46.61 o                         
  -6  23   3        122.89        149.06        26.18 o                         
  -5  23   3         17.27         31.06        19.62 o                         
  -4  23   3        839.28        810.65        44.47 o                         
  -3  23   3       1316.57       1378.18        54.94 o                         
  -2  23   3        215.19        253.34        20.90 o                         
  -1  23   3       1268.15       1279.98        30.40 o                         
   0  23   3        180.15        138.33        13.04 o                         
   1  23   3       5620.37       5607.77        80.33 o                         
   2  23   3       3611.65       3814.77        62.58 o                         
   3  23   3          5.32         20.20        12.18 o                         
   4  23   3        478.99        453.71        33.10 o                         
   5  23   3          3.66         42.57        28.01 o                         
   6  23   3        193.38        167.88        41.31 o                         
   7  23   3         16.02         44.44        28.87 o                         
   8  23   3         62.09         24.34        33.07 o                         
  -9  24   3         37.45         32.20        31.39 o                         
  -8  24   3          0.40        -14.92        32.92 o                         
  -7  24   3         16.47         54.45        28.98 o                         
  -6  24   3        264.55        271.80        33.36 o                         
  -5  24   3        822.36        775.74        47.07 o                         
  -4  24   3       1754.38       1581.35        57.34 o                         
  -3  24   3          2.56          3.62        15.47 o                         
  -2  24   3       1804.97       1546.13        40.07 o                         
  -1  24   3        383.40        428.64        40.31 o                         
   0  24   3       5046.08       4941.19        94.68 o                         
   1  24   3        952.56       1052.01        43.09 o                         
   2  24   3          0.01         19.70         9.28 o                         
   3  24   3        314.96        351.60        30.30 o                         
   4  24   3        106.92        105.46        22.49 o                         
   5  24   3          0.82         30.81        44.62 o                         
   6  24   3         61.25         89.98        32.75 o                         
   7  24   3          2.46         21.49        25.91 o                         
   8  24   3         87.07         92.87        42.22 o                         
  -9  25   3          7.07         46.46        29.67 o                         
  -8  25   3          5.02         54.77        44.00 o                         
  -7  25   3         93.53        153.81        37.88 o                         
  -6  25   3        152.95        153.09        28.70 o                         
  -5  25   3        152.70        158.06        26.62 o                         
  -4  25   3         71.98         62.77        19.50 o                         
  -3  25   3        725.57        704.55        40.99 o                         
  -2  25   3         98.65         98.58        14.12 o                         
  -1  25   3       5142.68       5403.54        94.74 o                         
   0  25   3        198.52        266.91        16.91 o                         
   1  25   3       5920.93       6085.20        84.85 o                         
   2  25   3       1442.01       1375.53        37.34 o                         
   3  25   3        256.63        264.59        21.70 o                         
   4  25   3          0.74          3.74        18.11 o                         
   5  25   3       1025.69        944.89        75.22 o                         
   6  25   3         52.94        126.47        38.45 o                         
   7  25   3         40.82         42.65        47.62 o                         
   8  25   3         29.41         -6.28        35.49 o                         
  -9  26   3         38.82         58.45        32.57 o                         
  -8  26   3          4.50         10.77        30.77 o                         
  -7  26   3        408.16        454.01        56.27 o                         
  -6  26   3       1298.08       1306.53        64.34 o                         
  -5  26   3       1244.27       1236.37        56.09 o                         
  -4  26   3          7.90         35.39        17.16 o                         
  -3  26   3        285.32        274.45        29.49 o                         
  -2  26   3       2822.71       2698.14        73.13 o                         
  -1  26   3        375.38        351.51        18.92 o                         
   0  26   3        921.21        867.87        28.35 o                         
   1  26   3          9.21         29.45        13.76 o                         
   2  26   3         39.51         47.83        12.91 o                         
   3  26   3       3510.36       3328.61       109.88 o                         
   4  26   3          0.05          4.72        19.89 o                         
   5  26   3          3.41        -22.27        23.31 o                         
   6  26   3         15.20         19.05        28.99 o                         
   7  26   3          2.38         25.06        26.63 o                         
   8  26   3          8.85         47.37        35.58 o                         
  -9  27   3         42.91         52.82        31.59 o                         
  -8  27   3        298.83        285.54        65.39 o                         
  -7  27   3          4.47         58.42        43.08 o                         
  -6  27   3         33.56         87.06        38.80 o                         
  -5  27   3       1986.08       1997.88        69.19 o                         
  -4  27   3        326.92        335.23        35.06 o                         
  -3  27   3       1352.17       1303.46        51.45 o                         
  -2  27   3        480.34        446.01        34.30 o                         
  -1  27   3        179.30        155.61        18.17 o                         
   0  27   3       1466.87       1520.98        33.89 o                         
   1  27   3       2118.52       2035.64        40.86 o                         
   2  27   3          0.09          1.90        11.50 o                         
   3  27   3        197.87        242.19        22.05 o                         
   4  27   3       1346.31       1377.42        64.30 o                         
   5  27   3         65.53         51.07        29.78 o                         
   6  27   3        271.40        221.57        45.49 o                         
   7  27   3         12.02         72.27        48.62 o                         
   8  27   3          0.57         23.32        55.31 o                         
  -9  28   3         82.69         68.97        44.92 o                         
  -8  28   3         86.74         60.15        40.15 o                         
  -7  28   3         13.78         29.64        31.43 o                         
  -6  28   3        107.99        107.27        26.07 o                         
  -5  28   3        504.07        534.27        42.67 o                         
  -4  28   3          0.47        -16.21        16.21 o                         
  -3  28   3         35.30         79.29        24.36 o                         
  -2  28   3        299.14        272.85        32.84 o                         
  -1  28   3       1111.05        942.16        55.12 o                         
   0  28   3       1088.93       1089.81        29.12 o                         
   1  28   3         63.45         58.68        11.56 o                         
   2  28   3         48.95         54.71        14.54 o                         
   3  28   3       2923.83       2716.77        67.33 o                         
   4  28   3        213.31        245.95        32.24 o                         
   5  28   3        209.59        287.28        46.23 o                         
   6  28   3        147.82        217.77        81.92 o                         
   7  28   3          1.99         12.65        33.15 o                         
   8  28   3         69.82         89.45        54.23 o                         
  -9  29   3          1.12        -28.75        28.75 o                         
  -8  29   3          0.01         30.92        34.77 o                         
  -7  29   3          0.29        -28.46        29.00 o                         
  -6  29   3        461.36        505.93        44.14 o                         
  -5  29   3        650.79        739.12        49.10 o                         
  -4  29   3        196.80        174.80        27.26 o                         
  -3  29   3          7.65          2.34        16.71 o                         
  -2  29   3         69.26         56.48        21.83 o                         
  -1  29   3         39.08         30.77        12.84 o                         
   0  29   3         17.41         16.72         9.66 o                         
   1  29   3        891.21        896.39        39.04 o                         
   2  29   3          1.83         10.69        12.62 o                         
   3  29   3        754.77        882.53        41.63 o                         
   4  29   3          2.19         42.71        22.29 o                         
   5  29   3        225.46        283.69        45.36 o                         
   6  29   3         27.52         32.89        54.00 o                         
   7  29   3          0.32         39.61        34.27 o                         
  -9  30   3        143.43         38.67        35.15 o                         
  -8  30   3          9.40         81.08        41.08 o                         
  -7  30   3          7.53         -9.15        25.56 o                         
  -6  30   3        173.66        196.95        31.16 o                         
  -5  30   3       1857.35       1677.65        65.07 o                         
  -4  30   3          2.07         31.05        18.89 o                         
  -3  30   3         95.95         74.44        22.51 o                         
  -2  30   3       1398.11       1346.07        53.53 o                         
  -1  30   3       2049.03       2018.44        51.83 o                         
   0  30   3        511.18        569.84        23.78 o                         
   1  30   3       2180.03       2031.89        57.41 o                         
   2  30   3         22.42         25.41        13.01 o                         
   3  30   3       3239.59       3034.46        73.48 o                         
   4  30   3         64.03         65.35        28.55 o                         
   5  30   3         93.20         76.20        59.62 o                         
   6  30   3         18.49         -6.42        27.01 o                         
   7  30   3          4.85         63.90        36.46 o                         
  -9  31   3          0.79         15.89        35.51 o                         
  -7  31   3          0.05         21.73        29.42 o                         
  -6  31   3         10.57          1.48        21.99 o                         
  -5  31   3       2338.40       2149.66        94.77 o                         
  -4  31   3        239.88        266.85        33.44 o                         
  -3  31   3        180.53        144.72        26.86 o                         
  -2  31   3         35.89         45.00        20.84 o                         
  -1  31   3       3234.65       2957.77       101.72 o                         
   0  31   3       2645.44       2470.03        47.01 o                         
   1  31   3        577.72        623.71        29.35 o                         
   2  31   3        227.39        242.08        26.60 o                         
   3  31   3       1329.63       1146.29        48.18 o                         
   4  31   3        657.15        748.00        52.68 o                         
   5  31   3         48.64         73.43        32.32 o                         
   6  31   3         66.79         82.84        47.15 o                         
   7  31   3          3.78         19.29        30.62 o                         
  -9  32   3         25.12         81.23        60.46 o                         
  -8  32   3          2.00        -17.38        34.62 o                         
  -7  32   3          1.02          8.13        42.54 o                         
  -6  32   3        101.16         78.90        28.15 o                         
  -5  32   3          3.71         33.60        23.32 o                         
  -4  32   3        485.59        600.15        45.28 o                         
  -3  32   3         56.95         83.75        23.27 o                         
  -2  32   3       1168.91       1150.18        52.78 o                         
  -1  32   3       2977.44       2710.00       120.31 o                         
   0  32   3         22.36         26.94        12.20 o                         
   1  32   3        169.57        212.46        19.87 o                         
   2  32   3         18.12         42.22        16.63 o                         
   3  32   3        588.28        612.43        46.75 o                         
   4  32   3        149.27        194.12        32.82 o                         
   5  32   3        154.13         82.09        59.39 o                         
   6  32   3          3.73         30.17        29.64 o                         
   7  32   3         61.76         47.13        46.23 o                         
  -8  33   3         36.97         45.08        40.92 o                         
  -7  33   3         28.51         28.90        30.49 o                         
  -6  33   3        347.57        326.91        39.26 o                         
  -5  33   3        162.09        126.49        28.42 o                         
  -4  33   3       1081.71       1106.73        69.39 o                         
  -3  33   3          8.82         14.30        17.94 o                         
  -2  33   3        331.49        286.56        32.79 o                         
  -1  33   3        618.02        552.74        51.56 o                         
   0  33   3        179.25        189.20        18.75 o                         
   1  33   3        272.42        293.63        22.92 o                         
   2  33   3          9.14         11.04        16.10 o                         
   3  33   3         57.49        118.88        25.67 o                         
   4  33   3          0.02         -1.00        20.97 o                         
   5  33   3         25.06         40.08        29.46 o                         
   6  33   3         15.47          8.53        30.60 o                         
   7  33   3          0.18         31.73        32.99 o                         
  -8  34   3         44.28         -8.15        34.77 o                         
  -7  34   3         34.87         40.12        31.42 o                         
  -6  34   3        202.46        190.04        34.57 o                         
  -5  34   3        870.73        888.36        56.18 o                         
  -4  34   3          0.68         26.17        28.11 o                         
  -3  34   3         31.55         33.67        19.65 o                         
  -2  34   3       2310.18       1807.43        90.72 o                         
  -1  34   3        957.90        976.46        65.21 o                         
   0  34   3       1641.99       1483.08        49.25 o                         
   1  34   3        141.19        197.57        23.62 o                         
   2  34   3         79.80         69.45        20.15 o                         
   3  34   3        891.23       1067.01        59.12 o                         
   4  34   3         77.09        115.57        28.68 o                         
   5  34   3          2.66        -15.59        28.45 o                         
   6  34   3        123.55        165.69        42.07 o                         
   7  34   3          1.46         16.68        34.58 o                         
  -8  35   3         12.85        132.62        58.15 o                         
  -7  35   3        201.83        152.79        41.51 o                         
  -6  35   3          0.44          8.28        22.36 o                         
  -5  35   3        257.01        283.88        36.58 o                         
  -4  35   3        316.86        264.43        33.86 o                         
  -3  35   3        260.52        294.00        34.92 o                         
  -2  35   3        337.99        388.84        39.47 o                         
  -1  35   3       4973.34       4628.10       140.82 o                         
   0  35   3       1039.72       1039.15        51.70 o                         
   1  35   3        408.65        383.97        30.01 o                         
   2  35   3        141.36        156.24        23.96 o                         
   3  35   3       1204.47       1265.79        63.52 o                         
   4  35   3        707.50        778.83        55.96 o                         
   5  35   3        556.80        615.15       157.08 o                         
   6  35   3         69.33         35.63        75.31 o                         
   7  35   3          0.14         44.35        37.69 o                         
  -8  36   3         25.98        103.85        52.15 o                         
  -7  36   3          4.16        -12.76        29.09 o                         
  -6  36   3         40.18         52.01        25.89 o                         
  -5  36   3        250.29        227.43        33.17 o                         
  -4  36   3          0.48         14.58        20.42 o                         
  -3  36   3        264.23        277.09        35.14 o                         
  -2  36   3       1093.59       1013.91        54.96 o                         
  -1  36   3        227.06        368.22        50.17 o                         
   0  36   3        201.54        238.60        35.47 o                         
   1  36   3       1427.80       1462.29        58.82 o                         
   2  36   3          4.88         29.30        18.82 o                         
   3  36   3         72.40         74.49        24.49 o                         
   4  36   3         42.98         73.69        25.74 o                         
   5  36   3          1.15         21.73        31.38 o                         
   6  36   3          9.12         -6.30        32.08 o                         
   7  36   3         64.96         48.78        40.08 o                         
  -8  37   3          0.34         47.54        51.69 o                         
  -7  37   3         83.26         50.99        34.01 o                         
  -6  37   3         33.33         53.49        25.19 o                         
  -5  37   3        502.40        517.14        46.85 o                         
  -4  37   3         93.84         96.44        26.92 o                         
  -3  37   3        623.78        560.82        46.42 o                         
  -2  37   3         70.66         24.66        21.02 o                         
  -1  37   3          0.78         29.07        20.28 o                         
   0  37   3          6.75         32.31        27.63 o                         
   1  37   3        127.00        146.63        28.00 o                         
   2  37   3        553.96        566.56        38.11 o                         
   3  37   3          8.99          4.02        20.97 o                         
   4  37   3        113.19        146.10        53.33 o                         
   5  37   3         58.80         20.50        39.31 o                         
   6  37   3          0.60          9.47        33.43 o                         
   7  37   3          1.61         64.15        65.08 o                         
  -8  38   3          4.28         66.62        53.69 o                         
  -7  38   3          0.32        -10.50        34.41 o                         
  -6  38   3        145.24        129.14        32.84 o                         
  -5  38   3         36.72         83.67        28.90 o                         
  -4  38   3         36.66         30.81        23.88 o                         
  -3  38   3        179.59        241.88        48.00 o                         
  -2  38   3          2.37         12.57        30.60 o                         
  -1  38   3       1455.84       1430.37        77.74 o                         
   0  38   3          4.78         -9.63        27.94 o                         
   1  38   3        585.68        635.20        46.27 o                         
   2  38   3         95.76         64.93        21.23 o                         
   3  38   3          8.49         48.14        23.65 o                         
   4  38   3         36.97         91.86        27.53 o                         
   5  38   3          3.16         13.27        29.84 o                         
   6  38   3         24.46         22.76        51.62 o                         
  -8  39   3         51.31         84.23        40.31 o                         
  -7  39   3          8.86         12.11        32.61 o                         
  -6  39   3          6.23         24.15        35.28 o                         
  -5  39   3        107.94        178.84        33.06 o                         
  -4  39   3          0.08          4.14        21.58 o                         
  -3  39   3          0.10         -7.69        22.27 o                         
  -2  39   3          0.88         11.08        20.83 o                         
  -1  39   3          5.29         16.78        33.08 o                         
   0  39   3        126.88         91.12        34.16 o                         
   1  39   3        859.15        973.94        66.20 o                         
   2  39   3          3.93         10.80        21.37 o                         
   3  39   3        735.49        916.81        64.21 o                         
   4  39   3        504.92        514.93        50.30 o                         
   5  39   3        161.76        209.15        44.79 o                         
   6  39   3         42.54         46.47        34.53 o                         
  -7  40   3        103.42        100.60        38.13 o                         
  -6  40   3          1.82         54.18        26.30 o                         
  -5  40   3        221.60        170.51        37.47 o                         
  -4  40   3          8.38          0.38        18.65 o                         
  -3  40   3         35.02         48.38        25.11 o                         
  -2  40   3        187.75        156.90        29.77 o                         
  -1  40   3        111.38         95.91        36.04 o                         
   0  40   3        340.68        347.76        49.82 o                         
   1  40   3       1049.53        998.26        80.39 o                         
   2  40   3        249.99        266.81        52.63 o                         
   3  40   3        123.09         82.68        26.80 o                         
   4  40   3         21.51         43.97        25.62 o                         
   5  40   3          0.42         15.37        30.53 o                         
   6  40   3         12.18         18.06        42.15 o                         
  -7  41   3         87.23         64.54        38.23 o                         
  -6  41   3         71.76        122.76        63.92 o                         
  -5  41   3        137.16        137.71        30.71 o                         
  -4  41   3         56.09         55.08        24.14 o                         
  -3  41   3         28.75         14.27        25.07 o                         
  -2  41   3          1.57        -20.12        20.12 o                         
  -1  41   3          8.93         29.88        32.58 o                         
   0  41   3       1275.61       1181.02        79.62 o                         
   1  41   3       1407.45       1362.36        83.35 o                         
   2  41   3         23.91         42.08        24.37 o                         
   3  41   3          0.10         27.59        23.52 o                         
   4  41   3         30.35         39.19        27.16 o                         
   5  41   3          0.23         70.73        44.08 o                         
   6  41   3          6.20         47.66        37.06 o                         
  -7  42   3        105.77        117.35        41.90 o                         
  -6  42   3        214.32        183.56        41.79 o                         
  -5  42   3        290.85        326.72        52.52 o                         
  -4  42   3         76.98         83.76        28.04 o                         
  -3  42   3         17.72         37.82        24.14 o                         
  -2  42   3          7.58         26.05        33.06 o                         
  -1  42   3        816.22        674.08        66.41 o                         
   0  42   3        338.54        372.14        59.54 o                         
   1  42   3        277.49        285.82        46.59 o                         
   2  42   3        774.45        786.55        55.46 o                         
   3  42   3        864.18       1025.37        79.15 o                         
   4  42   3          8.79         46.48        25.15 o                         
   5  42   3          0.01          9.75        32.99 o                         
   6  42   3         62.32         89.08        42.86 o                         
  -7  43   3         17.28        -19.46        37.39 o                         
  -6  43   3         29.38         87.32        37.07 o                         
  -5  43   3         65.73        108.55        29.34 o                         
  -4  43   3         67.20         73.79        43.60 o                         
  -3  43   3        218.19        244.06        37.45 o                         
  -2  43   3         34.90         16.64        31.96 o                         
  -1  43   3        123.12        165.83        42.05 o                         
   0  43   3        695.75        603.30       103.92 o                         
   1  43   3         36.91        171.35        67.46 o                         
   2  43   3          5.53          7.35        24.82 o                         
   3  43   3         40.16        121.34        42.92 o                         
   4  43   3        176.87        163.82        50.77 o                         
   5  43   3         64.26         21.14        36.31 o                         
   6  43   3          0.87         30.92        59.39 o                         
  -7  44   3          5.53         36.99        42.54 o                         
  -6  44   3         16.70          3.34        33.81 o                         
  -5  44   3          2.80         65.77        26.00 o                         
  -4  44   3        283.32        246.82        37.30 o                         
  -3  44   3         44.34         78.08        35.23 o                         
  -2  44   3        124.85        110.86        37.89 o                         
  -1  44   3         75.67         62.91        37.46 o                         
   0  44   3         54.41         33.98        33.38 o                         
   1  44   3        599.65        624.20        64.32 o                         
   2  44   3         81.27        134.17        40.25 o                         
   3  44   3          3.95        -13.67        29.59 o                         
   4  44   3          5.99        -10.32        26.98 o                         
   5  44   3          0.00          8.70        36.99 o                         
  -6  45   3          0.00         15.60        34.96 o                         
  -5  45   3        495.36        507.49        64.32 o                         
  -4  45   3        126.75         80.32        30.06 o                         
  -3  45   3         17.73         22.73        26.29 o                         
  -2  45   3        308.30        323.51        59.00 o                         
  -1  45   3         97.05        145.78        44.46 o                         
   0  45   3         14.41         47.48        37.46 o                         
   1  45   3         23.75         23.05        40.39 o                         
   2  45   3        104.36        112.73        49.54 o                         
   3  45   3          8.97         19.23        35.45 o                         
   4  45   3         64.56         73.84        35.82 o                         
   5  45   3         50.94         41.60        39.57 o                         
  -6  46   3        213.01        223.71        50.59 o                         
  -5  46   3        155.98        132.95        58.23 o                         
  -4  46   3          7.17         21.10        26.38 o                         
  -3  46   3         43.16         74.80        38.92 o                         
  -2  46   3        639.39        608.84        69.95 o                         
  -1  46   3          4.68         46.57        35.87 o                         
   0  46   3         85.37        201.37        45.92 o                         
   1  46   3         15.62         90.24        38.56 o                         
   2  46   3         13.75        -24.96        32.09 o                         
   3  46   3        742.86        678.47        71.58 o                         
   4  46   3         99.39         47.75        37.35 o                         
   5  46   3         38.97         89.66        77.92 o                         
  -6  47   3          0.45         49.17        35.78 o                         
  -5  47   3          9.54         54.81        28.99 o                         
  -4  47   3        104.99         93.38        28.34 o                         
  -3  47   3         40.72         79.28        38.05 o                         
  -2  47   3          3.31          1.75        69.15 o                         
  -1  47   3         67.06        103.09        43.18 o                         
   0  47   3         46.70        134.08        39.29 o                         
   1  47   3        344.78        479.32       135.08 o                         
   2  47   3         11.45         47.54        36.92 o                         
   3  47   3         98.28         61.82        37.63 o                         
   4  47   3        176.98        123.16        43.41 o                         
   5  47   3         32.48        -14.15        53.39 o                         
  -6  48   3          2.70         26.23        49.00 o                         
  -5  48   3         49.84         58.25        29.84 o                         
  -4  48   3         63.54         36.65        27.65 o                         
  -3  48   3        157.73        104.98        58.08 o                         
  -2  48   3        251.42        347.80        84.31 o                         
  -1  48   3        159.68        169.18        44.58 o                         
   0  48   3         49.10        136.74        62.00 o                         
   1  48   3         61.56         54.44        37.12 o                         
   2  48   3         47.25         53.87        37.44 o                         
   3  48   3          1.97        -43.23        43.23 o                         
   4  48   3          0.13         23.10        41.77 o                         
  -5  49   3         15.58         30.19        30.64 o                         
  -4  49   3        174.45        149.12        52.95 o                         
  -3  49   3         27.30         15.56        35.32 o                         
  -2  49   3        200.24        301.96        53.78 o                         
  -1  49   3         77.18         84.65        40.84 o                         
   0  49   3        397.84        365.06        57.06 o                         
   1  49   3         60.03        109.76        42.10 o                         
   2  49   3          6.20         10.60        34.47 o                         
   3  49   3         29.22         99.85        58.00 o                         
   4  49   3        159.16        237.89        51.26 o                         
  -5  50   3        120.54        105.19        33.16 o                         
  -4  50   3          4.94        -30.62        35.04 o                         
  -3  50   3          1.36        -31.79        31.79 o                         
  -2  50   3        114.75        134.25        46.37 o                         
  -1  50   3          3.50         18.90        38.33 o                         
   0  50   3         43.55        132.08        41.96 o                         
   1  50   3          5.40         -7.39        33.69 o                         
   2  50   3         25.97         33.66        33.66 o                         
   3  50   3        133.47        128.46        62.46 o                         
   4  50   3         44.27          0.08        77.69 o                         
  -5  51   3         47.90         56.93        33.94 o                         
  -4  51   3         85.67        111.47        42.21 o                         
  -3  51   3         84.50         14.27        40.39 o                         
  -2  51   3         36.39         67.12        42.39 o                         
  -1  51   3          9.28         11.79        36.59 o                         
   0  51   3        229.18        341.67        64.92 o                         
   1  51   3        213.83        169.56        46.67 o                         
   2  51   3         33.55         87.69        41.77 o                         
   3  51   3        125.79        286.93        81.54 o                         
   4  51   3         22.13          4.92        58.00 o                         
  -5  52   3         52.73        170.11       144.00 o                         
  -4  52   3         79.17         71.54        72.08 o                         
  -3  52   3          4.26         17.73        40.30 o                         
  -2  52   3         87.71        108.88        43.30 o                         
  -1  52   3         14.54         47.39        38.69 o                         
   0  52   3        222.88        244.44        53.53 o                         
   1  52   3         98.59         84.51        40.28 o                         
   2  52   3         32.42         52.71        41.54 o                         
   3  52   3          0.10         59.23        58.31 o                         
  -4  53   3          5.82        107.15        60.31 o                         
  -3  53   3        201.71        189.25        53.29 o                         
  -2  53   3         43.51         40.76        38.74 o                         
  -1  53   3         14.16        -12.93        34.17 o                         
   0  53   3        256.10        226.62        77.31 o                         
   1  53   3         79.22        120.63        42.82 o                         
   2  53   3          6.35        102.29        40.57 o                         
   3  53   3          2.81         17.23        60.77 o                         
  -4  54   3         28.09         70.50        50.77 o                         
  -3  54   3          3.66         44.49        41.28 o                         
  -2  54   3          2.71         10.43        38.95 o                         
  -1  54   3          0.36         30.56        42.15 o                         
   0  54   3          0.99         11.72        33.52 o                         
   1  54   3         24.21         98.35        96.54 o                         
   2  54   3         30.74        112.77        63.62 o                         
  -3  55   3         27.65         96.35        47.56 o                         
  -2  55   3          0.31         67.07        46.59 o                         
  -1  55   3         20.35         50.56        50.77 o                         
   0  55   3          0.33         38.16        40.02 o                         
   1  55   3          3.24         54.71        41.10 o                         
   2  55   3        100.23        125.88        47.88 o                         
  -3  56   3          1.44         -9.52        45.90 o                         
  -2  56   3        279.70        261.75        81.54 o                         
  -1  56   3          4.69         14.90        45.26 o                         
   0  56   3        198.60        237.54        55.40 o                         
   1  56   3         22.32         30.02        40.15 o                         
  -2  57   3          6.96         28.85        78.77 o                         
  -1  57   3         27.01        183.18        60.79 o                         
   0  57   3         11.03          7.77        47.58 o                         
  -9   0   4          0.25        -30.15        30.15 o                         
  -8   0   4        144.19        165.45        32.58 o                         
  -7   0   4        388.44        349.64        40.64 o                         
  -6   0   4       3182.74       2966.91       113.39 o                         
  -5   0   4         19.77         34.46        19.21 o                         
  -4   0   4        296.58        275.39        28.52 o                         
  -3   0   4      27428.56      25408.07       391.84 o                         
  -2   0   4      25729.29      25530.39       483.77 o                         
  -1   0   4       8760.70       8262.41       139.67 o                         
   0   0   4      11466.44      11358.21       232.36 o                         
   1   0   4        545.30        573.77        31.17 o                         
   2   0   4        496.43        614.58        41.64 o                         
   3   0   4       6728.33       7016.00       170.79 o                         
   4   0   4        819.34        735.39        53.07 o                         
   5   0   4          7.77         16.97        21.74 o                         
   6   0   4        275.85        255.21        40.79 o                         
   7   0   4        346.89        429.72       106.92 o                         
   8   0   4        259.92        224.62        64.15 o                         
  -9   1   4          6.69          7.38        31.85 o                         
  -8   1   4         87.32         85.76        21.94 o                         
  -7   1   4          6.44         -5.03        15.83 o                         
  -6   1   4        904.91        976.31        37.65 o                         
  -5   1   4        296.63        290.03        22.44 o                         
  -4   1   4         95.72         73.81        13.68 o                         
  -3   1   4       3543.87       3821.68        61.04 o                         
  -2   1   4       7727.99       7931.19       106.10 o                         
  -1   1   4       1330.07       1146.51        51.94 o                         
   0   1   4        213.99        240.14        12.60 o                         
   1   1   4        500.48        426.74        15.51 o                         
   2   1   4      10729.04      11662.32       249.44 o                         
   3   1   4         25.17         42.49        13.38 o                         
   4   1   4         55.60         56.90        15.02 o                         
   5   1   4        324.47        361.14        31.38 o                         
   6   1   4         33.04         11.45        16.97 o                         
   7   1   4         80.70         71.29        30.53 o                         
   8   1   4        125.47        208.83        43.04 o                         
  -9   2   4         63.19         69.08        29.19 o                         
  -8   2   4         34.14         46.59        18.00 o                         
  -7   2   4       1146.43       1098.15        43.31 o                         
  -6   2   4        551.14        599.49        31.92 o                         
  -5   2   4         44.62         30.69        13.14 o                         
  -4   2   4          6.35         25.38        14.12 o                         
  -3   2   4       6317.01       6216.89        80.66 o                         
  -2   2   4      16744.89      17064.94       208.83 o                         
  -1   2   4        727.45        756.50        19.53 o                         
   0   2   4        376.98        468.18        16.33 o                         
   1   2   4       9728.37       9596.54       112.90 o                         
   2   2   4       3439.45       3238.57        66.52 o                         
   3   2   4       2735.78       2911.10        65.30 o                         
   4   2   4        623.63        592.19        35.04 o                         
   5   2   4        103.57         90.09        19.32 o                         
   6   2   4          2.28          9.28        17.19 o                         
   7   2   4         11.92         35.92        20.20 o                         
   8   2   4          1.05          1.25        22.58 o                         
  -9   3   4          6.27         39.20        27.17 o                         
  -8   3   4        222.06        184.50        24.11 o                         
  -7   3   4        564.00        571.88        57.54 o                         
  -6   3   4        155.97        240.21        38.94 o                         
  -5   3   4         14.23         14.18        12.06 o                         
  -4   3   4       1965.70       2116.55        48.98 o                         
  -3   3   4        571.18        578.48        19.75 o                         
  -2   3   4       3580.41       3701.07        52.78 o                         
  -1   3   4         99.75         67.37         8.92 o                         
   0   3   4          1.23          2.73         6.68 o                         
   1   3   4       4858.97       4330.06        58.55 o                         
   2   3   4       1843.77       1910.86        47.89 o                         
   3   3   4          0.82        -10.13        10.13 o                         
   4   3   4         19.43         33.03        13.21 o                         
   5   3   4       1440.71       1363.46        48.14 o                         
   6   3   4          6.40        -15.18        15.53 o                         
   7   3   4        149.29        202.23        29.12 o                         
   8   3   4         76.00         99.24        36.66 o                         
 -10   4   4        222.26        300.77        69.39 o                         
  -9   4   4          5.61        -22.81        22.81 o                         
  -8   4   4         38.99         55.63        24.73 o                         
  -7   4   4        264.39        298.72        26.46 o                         
  -6   4   4       1768.84       1652.87        58.96 o                         
  -5   4   4        890.19        865.68        33.93 o                         
  -4   4   4         12.36         11.48        11.14 o                         
  -3   4   4       3681.15       3471.13        52.01 o                         
  -2   4   4      22402.28      22626.26       246.67 o                         
  -1   4   4       6939.46       7000.03        86.04 o                         
   0   4   4        742.10        657.99        18.24 o                         
   1   4   4      14084.00      13061.96       165.83 o                         
   2   4   4       2515.63       2176.26        42.05 o                         
   3   4   4        773.47        798.89        35.65 o                         
   4   4   4        504.65        562.46        34.14 o                         
   5   4   4        610.02        674.78        40.17 o                         
   6   4   4        139.68        131.20        30.22 o                         
   7   4   4        606.85        619.85        44.86 o                         
   8   4   4        323.64        351.80        45.49 o                         
 -10   5   4         92.27         41.08        47.54 o                         
  -9   5   4          5.84         -3.28        45.39 o                         
  -8   5   4        384.78        376.93        65.69 o                         
  -7   5   4         17.17         18.17        22.03 o                         
  -6   5   4        121.24        165.36        23.00 o                         
  -5   5   4        116.19        164.31        18.75 o                         
  -4   5   4       1021.92        823.95        30.85 o                         
  -3   5   4      10220.15      10583.59       136.47 o                         
  -2   5   4       4181.03       4144.65        57.52 o                         
  -1   5   4          0.04         14.14         7.22 o                         
   0   5   4        401.90        429.03        15.95 o                         
   1   5   4       1547.74       1694.59        30.87 o                         
   2   5   4      10982.77      11559.06       151.86 o                         
   3   5   4      10844.63      10553.60       167.12 o                         
   4   5   4       2134.85       2033.64        56.47 o                         
   5   5   4         54.96         53.17        17.53 o                         
   6   5   4         57.99         25.75        19.32 o                         
   7   5   4         12.19         13.76        21.62 o                         
   8   5   4          0.43         21.92        27.13 o                         
 -10   6   4          5.22          6.92        37.69 o                         
  -9   6   4         77.99         95.60        30.94 o                         
  -8   6   4         40.40         43.85        36.15 o                         
  -7   6   4        251.88        240.22        21.80 o                         
  -6   6   4        449.05        490.30        30.05 o                         
  -5   6   4          2.32         14.56        15.65 o                         
  -4   6   4        287.20        255.99        24.09 o                         
  -3   6   4      10107.20      10457.13       124.22 o                         
  -2   6   4        189.47        253.94        13.73 o                         
  -1   6   4       1899.18       1986.10        33.89 o                         
   0   6   4      13853.30      13437.75       168.91 o                         
   1   6   4      14491.22      15107.50       170.25 o                         
   2   6   4        552.33        651.72        37.18 o                         
   3   6   4         67.19         49.71        14.31 o                         
   4   6   4          0.49          7.94        13.10 o                         
   5   6   4          7.00         -7.98        14.65 o                         
   6   6   4          1.68          9.66        16.63 o                         
   7   6   4         70.83          0.17        23.61 o                         
   8   6   4          0.33         25.61        26.34 o                         
 -10   7   4         89.02        132.05        36.43 o                         
  -9   7   4          0.35         24.47        26.49 o                         
  -8   7   4        184.65        235.23        56.46 o                         
  -7   7   4        818.49        747.77        33.39 o                         
  -6   7   4        728.63        697.33        34.52 o                         
  -5   7   4       5625.59       5305.99       110.46 o                         
  -4   7   4        607.34        593.76        27.54 o                         
  -3   7   4       1671.98       1678.96        32.15 o                         
  -2   7   4       1653.18       1618.36        36.87 o                         
  -1   7   4       4570.71       4094.25        56.53 o                         
   0   7   4       4756.93       4992.71        66.06 o                         
   1   7   4       4036.73       4030.95        56.38 o                         
   2   7   4        579.98        587.12        23.84 o                         
   3   7   4        626.01        630.40        32.69 o                         
   4   7   4        642.40        626.57        35.18 o                         
   5   7   4         33.72         55.95        17.47 o                         
   6   7   4        746.75        724.83        44.39 o                         
   7   7   4          1.33          1.10        22.57 o                         
   8   7   4          4.29        -11.17        24.27 o                         
 -10   8   4        384.75        372.42        54.33 o                         
  -9   8   4          6.47          5.96        41.85 o                         
  -8   8   4        113.60        187.85        53.08 o                         
  -7   8   4        496.93        566.45        60.70 o                         
  -6   8   4         23.77         59.52        16.79 o                         
  -5   8   4       4109.96       3720.30        74.57 o                         
  -4   8   4       2211.80       1995.06        54.34 o                         
  -3   8   4       1202.30       1179.02        28.59 o                         
  -2   8   4       6185.29       5642.07        80.16 o                         
  -1   8   4      24494.47      24000.88       260.73 o                         
   0   8   4      27820.74      26590.88       287.47 o                         
   1   8   4      12413.44      12061.88       140.08 o                         
   2   8   4        785.69        654.74        24.41 o                         
   3   8   4       4387.15       4256.51        71.40 o                         
   4   8   4         84.39         83.28        17.70 o                         
   5   8   4        492.11        496.90        35.58 o                         
   6   8   4        425.03        489.07        37.57 o                         
   7   8   4        294.53        290.09        39.57 o                         
   8   8   4        310.40        399.96        47.55 o                         
 -10   9   4          0.22         -9.77        43.46 o                         
  -9   9   4         13.77         34.28        28.95 o                         
  -8   9   4          0.22         41.19        26.54 o                         
  -7   9   4         80.29        131.07        24.60 o                         
  -6   9   4       1906.84       1634.13       126.60 o                         
  -5   9   4        634.57        619.66        45.30 o                         
  -4   9   4       7222.73       7137.56       115.25 o                         
  -3   9   4        451.31        582.67        19.17 o                         
  -2   9   4        283.42        364.40        21.95 o                         
  -1   9   4       4185.24       4379.81        60.03 o                         
   0   9   4        125.67        163.54        12.32 o                         
   1   9   4       1094.64       1251.11        36.05 o                         
   2   9   4         10.38         22.68         9.63 o                         
   3   9   4        522.09        596.57        25.01 o                         
   4   9   4        568.81        600.02        34.70 o                         
   5   9   4        489.37        452.71        33.96 o                         
   6   9   4         46.63         47.14        38.67 o                         
   7   9   4        157.71        202.09        34.68 o                         
   8   9   4          0.88         -0.21        25.08 o                         
 -10  10   4         13.73         33.98        38.69 o                         
  -9  10   4        192.70        188.23        39.13 o                         
  -8  10   4          0.16         24.68        23.46 o                         
  -7  10   4         14.92         43.97        18.56 o                         
  -6  10   4       1001.69        860.07        36.81 o                         
  -5  10   4       1513.66       1343.72        60.05 o                         
  -4  10   4        768.29        908.08        32.73 o                         
  -3  10   4       1882.93       1759.74        32.75 o                         
  -2  10   4        145.73        149.35        11.71 o                         
  -1  10   4       5242.08       5144.18        68.27 o                         
   0  10   4        847.01        837.73        29.75 o                         
   1  10   4        314.77        243.24        22.59 o                         
   2  10   4       6645.83       6810.02       110.14 o                         
   3  10   4         47.73         71.67        16.63 o                         
   4  10   4        166.12        213.83        22.65 o                         
   5  10   4         24.16         61.01        17.90 o                         
   6  10   4        112.71        154.60        28.86 o                         
   7  10   4          9.79          3.15        23.14 o                         
   8  10   4          0.46         19.40        25.94 o                         
 -10  11   4         95.49         87.49        35.30 o                         
  -9  11   4         20.11        -23.85        26.02 o                         
  -8  11   4         33.75         22.22        75.69 o                         
  -7  11   4       1378.10       1157.14        65.72 o                         
  -6  11   4        537.31        573.01        39.93 o                         
  -5  11   4       3661.10       3576.96        72.68 o                         
  -4  11   4       1584.96       1786.54        45.02 o                         
  -3  11   4         43.22         54.73        10.82 o                         
  -2  11   4       4970.43       5093.01        74.49 o                         
  -1  11   4        176.24        224.79        13.73 o                         
   0  11   4       6127.00       6102.66        79.05 o                         
   1  11   4        216.46        140.22        12.10 o                         
   2  11   4       3378.12       3243.70        50.44 o                         
   3  11   4          0.39         14.51        10.07 o                         
   4  11   4         55.50         63.42        16.44 o                         
   5  11   4         73.26         72.76        18.67 o                         
   6  11   4       1043.69        941.54        60.93 o                         
   7  11   4          0.90        -21.62        21.62 o                         
   8  11   4          4.97         -1.51        35.31 o                         
 -10  12   4        172.00        115.85        54.77 o                         
  -9  12   4        245.18        169.99        39.08 o                         
  -8  12   4       1168.31       1093.53        73.93 o                         
  -7  12   4        403.46        395.42        41.42 o                         
  -6  12   4       1257.95       1332.72        77.48 o                         
  -5  12   4       4952.88       4446.27        84.57 o                         
  -4  12   4        139.48        207.46        19.12 o                         
  -3  12   4       1257.06       1214.84        31.52 o                         
  -2  12   4        213.12        127.33        11.07 o                         
  -1  12   4        867.24        826.88        21.94 o                         
   0  12   4       2312.87       2487.48        41.19 o                         
   1  12   4        426.32        400.57        17.60 o                         
   2  12   4      22054.39      21221.46       236.80 o                         
   3  12   4        190.14        199.52        19.34 o                         
   4  12   4          5.39          0.03        12.68 o                         
   5  12   4         37.51         60.35        18.46 o                         
   6  12   4        223.96        256.79        35.44 o                         
   7  12   4        117.54        170.28        32.56 o                         
   8  12   4        145.02        214.75        45.31 o                         
 -10  13   4          0.85         57.68        33.50 o                         
  -9  13   4          4.01         50.68        29.15 o                         
  -8  13   4          2.09         44.36        27.36 o                         
  -7  13   4        708.69        566.62        69.84 o                         
  -6  13   4        476.72        404.69        34.61 o                         
  -5  13   4        464.46        391.62        30.51 o                         
  -4  13   4       4340.59       4183.67        78.09 o                         
  -3  13   4        191.41        240.51        18.70 o                         
  -2  13   4       2615.24       2686.60        42.99 o                         
  -1  13   4      14435.71      15221.17       173.19 o                         
   0  13   4       3553.85       3487.26        52.33 o                         
   1  13   4          5.61          2.82         8.36 o                         
   2  13   4        350.56        429.91        18.87 o                         
   3  13   4       1328.28       1145.24        33.04 o                         
   4  13   4        131.59        157.82        20.19 o                         
   5  13   4        249.41        277.65        52.10 o                         
   6  13   4        111.11        143.27        38.21 o                         
   7  13   4         70.81         79.61        27.89 o                         
   8  13   4          9.29         26.21        34.23 o                         
 -10  14   4         22.51         52.22        33.19 o                         
  -9  14   4         59.29         76.01        33.18 o                         
  -8  14   4         13.96         81.46        32.92 o                         
  -7  14   4          0.69         46.58        20.81 o                         
  -6  14   4        661.98        799.76        52.09 o                         
  -5  14   4       2922.38       3027.36       147.46 o                         
  -4  14   4       1846.53       1814.12        45.46 o                         
  -3  14   4        512.27        589.03        23.87 o                         
  -2  14   4       3663.87       3332.08        50.39 o                         
  -1  14   4       1330.72       1332.15        28.37 o                         
   0  14   4       4689.69       4347.35        61.99 o                         
   1  14   4       8414.73       8550.18       116.86 o                         
   2  14   4        222.51        200.12        13.92 o                         
   3  14   4        212.87        223.46        18.54 o                         
   4  14   4          2.08          6.59        13.29 o                         
   5  14   4          8.59         36.32        20.01 o                         
   6  14   4          1.70          1.75        19.67 o                         
   7  14   4        148.46        118.12        36.09 o                         
   8  14   4          5.33        -16.69        53.31 o                         
 -10  15   4         87.42         83.22        36.44 o                         
  -9  15   4          1.17         -3.43        26.58 o                         
  -8  15   4        621.41        547.01        57.02 o                         
  -7  15   4        968.97        980.36        61.44 o                         
  -6  15   4        455.49        617.61        41.35 o                         
  -5  15   4        333.25        415.57        33.55 o                         
  -4  15   4        603.31        730.27        29.95 o                         
  -3  15   4       3597.33       3370.39        65.69 o                         
  -2  15   4        597.34        649.48        30.34 o                         
  -1  15   4       1838.48       1885.72        34.79 o                         
   0  15   4        252.02        233.93        15.06 o                         
   1  15   4       2622.05       2529.64        50.21 o                         
   2  15   4        682.33        810.00        24.23 o                         
   3  15   4       1553.79       1510.35        39.01 o                         
   4  15   4        556.22        492.82        32.69 o                         
   5  15   4        343.39        266.65        33.04 o                         
   6  15   4         61.83         61.80        40.92 o                         
   7  15   4        124.31        146.66        40.41 o                         
   8  15   4          3.86        -31.41        68.00 o                         
 -10  16   4        135.36        183.13        44.58 o                         
  -9  16   4        204.99        219.84        44.05 o                         
  -8  16   4       1012.50       1066.56        76.65 o                         
  -7  16   4       2556.86       2305.12        74.48 o                         
  -6  16   4       1136.41       1118.63        50.08 o                         
  -5  16   4         24.54         41.75        17.81 o                         
  -4  16   4        808.98        860.04        32.14 o                         
  -3  16   4        988.02        968.79        31.59 o                         
  -2  16   4       3772.22       3583.56        53.61 o                         
  -1  16   4        122.15         74.13        10.36 o                         
   0  16   4       8975.58       8846.07       109.82 o                         
   1  16   4        309.34        298.22        16.97 o                         
   2  16   4       1272.36       1155.55        29.68 o                         
   3  16   4        155.11        160.87        17.31 o                         
   4  16   4        106.39        169.16        21.44 o                         
   5  16   4         55.00         55.01        21.40 o                         
   6  16   4         57.38         68.03        25.72 o                         
   7  16   4        145.71        184.26        45.17 o                         
   8  16   4         90.36        164.17        44.09 o                         
 -10  17   4         15.07         31.43        55.77 o                         
  -9  17   4          9.87          1.22        33.77 o                         
  -8  17   4        518.64        508.40        57.42 o                         
  -7  17   4        298.20        307.58        35.11 o                         
  -6  17   4        826.78        845.07        47.37 o                         
  -5  17   4        548.56        549.47        38.23 o                         
  -4  17   4        549.50        624.91        28.25 o                         
  -3  17   4         48.78         97.85        13.59 o                         
  -2  17   4       1466.29       1527.29        32.68 o                         
  -1  17   4       2253.12       2241.70        41.58 o                         
   0  17   4      13674.37      14329.59       166.72 o                         
   1  17   4        322.07        359.32        18.09 o                         
   2  17   4         87.19         94.72        11.86 o                         
   3  17   4        188.94        235.90        23.76 o                         
   4  17   4       1345.92       1261.16        55.72 o                         
   5  17   4         61.38         79.00        29.35 o                         
   6  17   4        137.40        147.80        27.90 o                         
   7  17   4          3.89         11.93        30.42 o                         
   8  17   4          1.09         47.57        33.58 o                         
 -10  18   4         28.54         37.22       123.54 o                         
  -9  18   4         95.13         73.90        36.00 o                         
  -8  18   4         25.60         15.09        39.23 o                         
  -7  18   4       1215.86       1278.73        59.90 o                         
  -6  18   4          6.22         13.72        20.17 o                         
  -5  18   4        142.11        169.36        25.40 o                         
  -4  18   4       1706.96       1722.98        94.98 o                         
  -3  18   4       1755.06       1706.92        43.12 o                         
  -2  18   4       3549.52       3641.83        58.52 o                         
  -1  18   4       6186.49       5942.49        79.74 o                         
   0  18   4        695.55        750.21        33.09 o                         
   1  18   4        622.19        686.67        29.69 o                         
   2  18   4       1098.40       1032.64        27.32 o                         
   3  18   4       1415.33       1461.04        39.33 o                         
   4  18   4       3817.39       3412.83        93.72 o                         
   5  18   4         25.97         33.86        22.15 o                         
   6  18   4         36.57         28.25        23.10 o                         
   7  18   4        223.46        305.25        61.00 o                         
   8  18   4         28.07         55.73        39.31 o                         
 -10  19   4         43.02         56.46        52.00 o                         
  -9  19   4          4.04          4.47        28.66 o                         
  -8  19   4         20.76         72.24        33.07 o                         
  -7  19   4        340.59        421.01        49.70 o                         
  -6  19   4        206.38        186.56        29.02 o                         
  -5  19   4        114.95        130.97        33.41 o                         
  -4  19   4        366.42        444.30        34.66 o                         
  -3  19   4        481.34        475.88        24.57 o                         
  -2  19   4          5.63         -3.45         7.84 o                         
  -1  19   4        527.47        462.91        22.37 o                         
   0  19   4      10185.04      10126.61       124.56 o                         
   1  19   4      12695.38      12799.20       153.49 o                         
   2  19   4       1443.88       1380.43        32.22 o                         
   3  19   4         53.29         79.03        14.33 o                         
   4  19   4        224.42        223.37        31.14 o                         
   5  19   4       1227.81       1069.36        61.03 o                         
   6  19   4         78.13         49.46        50.39 o                         
   7  19   4          5.72         20.50        33.25 o                         
   8  19   4         12.52          9.53        53.31 o                         
 -10  20   4        124.62        114.82        41.28 o                         
  -9  20   4        324.91        326.77        74.15 o                         
  -8  20   4        345.00        468.32        57.00 o                         
  -7  20   4        378.17        391.93        38.35 o                         
  -6  20   4        573.93        486.64        41.04 o                         
  -5  20   4          0.93         19.87        17.54 o                         
  -4  20   4          6.15          5.56        16.10 o                         
  -3  20   4         85.77         82.32        14.26 o                         
  -2  20   4        692.85        619.50        21.96 o                         
  -1  20   4        140.33        121.54        11.82 o                         
   0  20   4        822.67        737.27        23.53 o                         
   1  20   4       5256.56       5177.62        74.76 o                         
   2  20   4       4576.15       4343.81        66.86 o                         
   3  20   4          0.62         27.73        12.29 o                         
   4  20   4        587.06        592.01        45.67 o                         
   5  20   4        282.06        339.09        38.53 o                         
   6  20   4         99.03         63.92        51.69 o                         
   7  20   4        124.78        108.97        36.66 o                         
   8  20   4        102.78        153.75        46.13 o                         
 -10  21   4         16.51         93.75        41.77 o                         
  -9  21   4         31.93         69.69        43.23 o                         
  -8  21   4         44.76        101.51        36.86 o                         
  -7  21   4         24.69         62.09        23.24 o                         
  -6  21   4        193.92        208.45        29.49 o                         
  -5  21   4        542.00        583.56        69.62 o                         
  -4  21   4        300.59        335.14        31.99 o                         
  -3  21   4         13.54          9.52        10.86 o                         
  -2  21   4       2226.91       2353.18        44.55 o                         
  -1  21   4        148.62        198.10        15.54 o                         
   0  21   4          0.75         -1.76         8.48 o                         
   1  21   4         14.03         18.91         9.77 o                         
   2  21   4          1.14         27.66        10.03 o                         
   3  21   4       2582.44       2397.04        75.54 o                         
   4  21   4        900.81        924.84        54.05 o                         
   5  21   4         78.12         74.37        27.18 o                         
   6  21   4         25.15        -14.61        28.00 o                         
   7  21   4         87.01         30.46        29.15 o                         
   8  21   4        180.36        218.23        51.99 o                         
 -10  22   4         23.44        -11.23        45.85 o                         
  -9  22   4         67.67        151.85        55.08 o                         
  -8  22   4         66.78         57.74        32.29 o                         
  -7  22   4          6.98          5.80        21.62 o                         
  -6  22   4         18.98         45.30        20.83 o                         
  -5  22   4          7.96          6.26        18.03 o                         
  -4  22   4         89.24         72.96        20.71 o                         
  -3  22   4        396.88        425.21        32.79 o                         
  -2  22   4       5710.49       5462.84       158.44 o                         
  -1  22   4        281.84        372.65        18.74 o                         
   0  22   4        447.14        438.44        20.44 o                         
   1  22   4        736.16        669.87        25.01 o                         
   2  22   4         29.94         41.31        11.04 o                         
   3  22   4        188.98        181.85        22.56 o                         
   4  22   4       1747.39       1602.56        62.49 o                         
   5  22   4       1665.17       1632.89       127.46 o                         
   6  22   4         36.32          8.12        31.77 o                         
   7  22   4        132.13        111.55        33.89 o                         
   8  22   4          1.50         66.48        41.89 o                         
  -9  23   4         29.34         33.23        39.39 o                         
  -8  23   4         11.65         28.52        27.46 o                         
  -7  23   4         62.46         32.08        22.97 o                         
  -6  23   4        534.22        521.79        42.46 o                         
  -5  23   4         94.74         91.40        22.85 o                         
  -4  23   4         93.71         78.90        20.67 o                         
  -3  23   4         82.81         72.60        18.69 o                         
  -2  23   4       1365.76       1339.08        37.83 o                         
  -1  23   4       1568.90       1676.83        34.96 o                         
   0  23   4        365.74        395.36        20.16 o                         
   1  23   4        166.17        155.37        17.27 o                         
   2  23   4       3578.14       3598.82        60.15 o                         
   3  23   4        998.15        984.90        43.02 o                         
   4  23   4        370.44        342.18        37.33 o                         
   5  23   4         50.34         77.66        31.43 o                         
   6  23   4         59.43         68.57        89.77 o                         
   7  23   4          8.69        -26.34        26.34 o                         
   8  23   4          6.43        -13.23        53.39 o                         
  -9  24   4        283.81        255.23        68.46 o                         
  -8  24   4        213.43        239.25        53.15 o                         
  -7  24   4        221.44        290.27        35.32 o                         
  -6  24   4       1870.92       1772.97        66.18 o                         
  -5  24   4        116.27         89.26        29.00 o                         
  -4  24   4         35.70         53.29        19.01 o                         
  -3  24   4        371.40        294.70        29.67 o                         
  -2  24   4        251.36        273.12        19.57 o                         
  -1  24   4       3612.35       3613.79        57.30 o                         
   0  24   4       9328.88       9078.81       150.98 o                         
   1  24   4       4291.69       4209.71        66.13 o                         
   2  24   4        470.41        527.53        24.03 o                         
   3  24   4       1623.48       1768.53        53.49 o                         
   4  24   4         12.58        -18.09        18.09 o                         
   5  24   4          4.19         63.81        43.15 o                         
   6  24   4         45.77          9.99        26.14 o                         
   7  24   4          5.84          2.36        43.92 o                         
   8  24   4         25.46        104.50        47.04 o                         
  -9  25   4        213.17        167.08        52.77 o                         
  -8  25   4         13.29         43.96        58.23 o                         
  -7  25   4         57.00         66.55        23.63 o                         
  -6  25   4        573.16        597.69        45.61 o                         
  -5  25   4         50.96         66.17        21.60 o                         
  -4  25   4       1660.80       1599.52        58.79 o                         
  -3  25   4       2459.65       2205.45        67.38 o                         
  -2  25   4       1781.78       1887.26        53.72 o                         
  -1  25   4       1874.63       1772.69        40.66 o                         
   0  25   4        538.97        589.14        23.75 o                         
   1  25   4        282.09        281.90        18.95 o                         
   2  25   4        523.34        576.35        36.20 o                         
   3  25   4       2008.33       1878.16        55.89 o                         
   4  25   4       2165.24       1945.06        70.84 o                         
   5  25   4         12.86         16.96        24.35 o                         
   6  25   4         66.02        142.60        37.83 o                         
   7  25   4         97.46        124.61        38.70 o                         
  -9  26   4        116.38         96.92        45.54 o                         
  -8  26   4         25.36         17.11        31.21 o                         
  -7  26   4         26.35         31.75        22.81 o                         
  -6  26   4         94.67         85.81        25.16 o                         
  -5  26   4        718.22        750.96        48.62 o                         
  -4  26   4       2313.22       2401.56       134.42 o                         
  -3  26   4        509.46        563.39        39.47 o                         
  -2  26   4        431.64        442.66        23.88 o                         
  -1  26   4        678.29        647.78        30.74 o                         
   0  26   4        179.26        206.43        16.27 o                         
   1  26   4        122.35         95.48        16.25 o                         
   2  26   4        185.36        211.15        20.07 o                         
   3  26   4         30.90         39.14        20.14 o                         
   4  26   4          0.28          8.66        26.04 o                         
   5  26   4         17.38         52.90        31.49 o                         
   6  26   4         23.02         40.12        30.53 o                         
   7  26   4          0.34         -4.92        25.89 o                         
  -9  27   4         12.63         64.62        46.77 o                         
  -8  27   4        202.50        127.63        37.18 o                         
  -7  27   4          0.00          4.94        22.16 o                         
  -6  27   4         19.01         32.70        21.73 o                         
  -5  27   4        147.47        136.10        27.04 o                         
  -4  27   4          8.07         12.72        17.69 o                         
  -3  27   4        413.42        454.75        38.52 o                         
  -2  27   4       1143.40       1170.89        41.62 o                         
  -1  27   4         74.50         78.55        14.11 o                         
   0  27   4          9.34         23.81        10.33 o                         
   1  27   4         10.41          6.34        10.63 o                         
   2  27   4        205.79        209.26        20.69 o                         
   3  27   4        804.82        875.08        43.39 o                         
   4  27   4         81.63         80.61        23.99 o                         
   5  27   4         22.39         32.76        37.31 o                         
   6  27   4         22.40         54.80        32.35 o                         
   7  27   4        126.28        119.75        39.16 o                         
  -9  28   4        283.23        334.00        78.46 o                         
  -8  28   4        529.07        408.41        64.23 o                         
  -7  28   4        143.52        164.80        32.55 o                         
  -6  28   4       1010.17        955.95        57.69 o                         
  -5  28   4       1822.44       1708.55        65.41 o                         
  -4  28   4       1143.40       1047.22        70.67 o                         
  -3  28   4       1589.51       1378.12        54.43 o                         
  -2  28   4        489.74        483.69        31.76 o                         
  -1  28   4          2.62         -4.72        10.22 o                         
   0  28   4       1503.47       1410.76        59.14 o                         
   1  28   4        489.70        594.61        26.05 o                         
   2  28   4          5.13         12.94        13.72 o                         
   3  28   4        853.29        828.84        42.48 o                         
   4  28   4        148.33        117.97        27.25 o                         
   5  28   4        101.51        153.23        37.15 o                         
   6  28   4        174.02        122.93        40.89 o                         
   7  28   4         27.62         68.23        33.87 o                         
  -9  29   4        172.72        214.46        62.00 o                         
  -8  29   4         24.87         -4.45        27.87 o                         
  -7  29   4         80.21         69.08        31.86 o                         
  -6  29   4        262.10        241.79        34.04 o                         
  -5  29   4         95.14        134.58        27.71 o                         
  -4  29   4         79.19         70.25        31.42 o                         
  -3  29   4       1886.04       1673.03        61.49 o                         
  -2  29   4        686.20        807.04        62.71 o                         
  -1  29   4       1836.85       1706.79        68.06 o                         
   0  29   4        254.31        266.72        18.82 o                         
   1  29   4        916.97        860.76        47.46 o                         
   2  29   4         15.65         28.07        14.66 o                         
   3  29   4        235.21        276.83        42.62 o                         
   4  29   4         57.35         59.85        24.40 o                         
   5  29   4          6.65          8.22        28.73 o                         
   6  29   4        179.48        160.81        57.69 o                         
   7  29   4          2.86        -15.37        31.78 o                         
  -9  30   4         73.67         94.00        50.31 o                         
  -8  30   4          6.53         33.33        44.23 o                         
  -7  30   4          3.75         21.38        59.46 o                         
  -6  30   4         30.98         34.89        38.39 o                         
  -5  30   4         65.56         53.44        24.93 o                         
  -4  30   4       1067.78       1157.06        58.42 o                         
  -3  30   4        170.11        195.01        41.83 o                         
  -2  30   4        126.29        178.55        34.45 o                         
  -1  30   4         63.62         74.53        14.41 o                         
   0  30   4       1550.00       1572.78        39.78 o                         
   1  30   4        164.76        215.34        20.29 o                         
   2  30   4          3.08         -0.73        14.68 o                         
   3  30   4        369.76        395.80        38.40 o                         
   4  30   4          0.64          7.51        21.16 o                         
   5  30   4         60.73         72.23        33.18 o                         
   6  30   4          5.59        -23.75        23.75 o                         
   7  30   4         14.43         34.02        38.02 o                         
  -9  31   4          4.64        -12.46        42.15 o                         
  -8  31   4         34.44         80.03        88.16 o                         
  -7  31   4         11.23         60.15        31.09 o                         
  -6  31   4          6.06         10.40        20.67 o                         
  -5  31   4        400.75        321.68        37.68 o                         
  -4  31   4        177.24        138.59        27.42 o                         
  -3  31   4        534.31        493.90        40.92 o                         
  -2  31   4       3680.13       3371.23       164.93 o                         
  -1  31   4       1100.83        910.43        44.42 o                         
   0  31   4        135.69         99.08        16.71 o                         
   1  31   4       1104.19       1102.43        42.40 o                         
   2  31   4         25.71         15.57        14.34 o                         
   3  31   4        505.93        443.85        40.86 o                         
   4  31   4          3.60         14.08        25.51 o                         
   5  31   4          5.42         26.50        28.28 o                         
   6  31   4         19.51         16.70        30.94 o                         
   7  31   4         44.16         89.04        40.09 o                         
  -9  32   4         79.38        120.00        62.31 o                         
  -8  32   4        115.39        219.71        45.67 o                         
  -7  32   4         16.09         -9.72        24.88 o                         
  -6  32   4        618.52        637.90        50.79 o                         
  -5  32   4        575.16        592.72        47.88 o                         
  -4  32   4         69.74         50.21        23.04 o                         
  -3  32   4        439.00        355.84        36.24 o                         
  -2  32   4       1928.75       1645.71        77.41 o                         
  -1  32   4       1696.78       1581.51        49.58 o                         
   0  32   4       4011.68       3616.91        91.78 o                         
   1  32   4        157.74        173.23        19.55 o                         
   2  32   4         34.78         29.50        19.31 o                         
   3  32   4         94.31        155.54        33.32 o                         
   4  32   4         47.26         53.14        23.71 o                         
   5  32   4        148.16        111.43        34.83 o                         
   6  32   4        284.38        365.58        54.50 o                         
   7  32   4         13.45         58.36        36.60 o                         
  -8  33   4         98.39         63.39        34.47 o                         
  -7  33   4         14.69         42.34        29.97 o                         
  -6  33   4        510.04        402.40        43.83 o                         
  -5  33   4          1.42        -12.39        21.23 o                         
  -4  33   4        122.09        138.01        28.12 o                         
  -3  33   4       2689.78       2560.24        98.65 o                         
  -2  33   4          6.46         48.45        27.98 o                         
  -1  33   4         37.84         17.68        22.07 o                         
   0  33   4        129.51        177.80        19.99 o                         
   1  33   4        341.98        396.22        26.85 o                         
   2  33   4          8.86         31.72        16.88 o                         
   3  33   4        293.51        299.18        36.18 o                         
   4  33   4         90.16         79.51        47.98 o                         
   5  33   4         10.34        -18.24        33.46 o                         
   6  33   4        207.36        180.07        44.40 o                         
   7  33   4          9.90          9.32        49.54 o                         
  -8  34   4         63.73         -0.13        40.39 o                         
  -7  34   4         71.81         94.89        35.79 o                         
  -6  34   4         19.81         27.68        24.70 o                         
  -5  34   4        306.65        317.42        42.00 o                         
  -4  34   4        179.54        152.17        28.59 o                         
  -3  34   4        491.45        593.12        45.95 o                         
  -2  34   4          4.94         20.07        27.49 o                         
  -1  34   4          0.11          8.07        15.01 o                         
   0  34   4        219.20        213.24        25.78 o                         
   1  34   4         47.16         42.48        14.75 o                         
   2  34   4         35.19         54.45        21.38 o                         
   3  34   4          0.88         22.29        26.26 o                         
   4  34   4         86.14         79.14        27.38 o                         
   5  34   4          1.00        -10.56        26.35 o                         
   6  34   4         20.53         39.24        30.35 o                         
   7  34   4         10.39         36.22        75.54 o                         
  -8  35   4          8.05        -18.45        39.92 o                         
  -7  35   4          4.97        -10.45        29.73 o                         
  -6  35   4         64.21         61.53        27.29 o                         
  -5  35   4        127.91        117.39        29.31 o                         
  -4  35   4        223.84        241.46        33.50 o                         
  -3  35   4         10.31         49.52        22.50 o                         
  -2  35   4          1.17          4.80        26.73 o                         
  -1  35   4       1494.30       1398.18        48.98 o                         
   0  35   4         11.54         30.92        16.14 o                         
   1  35   4        166.15        231.35        31.25 o                         
   2  35   4         50.85         55.38        19.48 o                         
   3  35   4        204.34        332.91        38.32 o                         
   4  35   4        292.64        273.51        37.80 o                         
   5  35   4         54.17         91.91        35.55 o                         
   6  35   4          0.21        -19.54        42.39 o                         
  -8  36   4         87.30         13.79        32.79 o                         
  -7  36   4          1.34         14.47        29.94 o                         
  -6  36   4        312.45        285.80        39.47 o                         
  -5  36   4         27.10         70.22        24.55 o                         
  -4  36   4         83.90         97.45        24.71 o                         
  -3  36   4       1665.55       1405.66        62.30 o                         
  -2  36   4         28.80          2.31        28.01 o                         
  -1  36   4       1087.48        898.28        51.26 o                         
   0  36   4        613.45        652.60        45.45 o                         
   1  36   4       1620.88       1559.59        61.82 o                         
   2  36   4          7.87         24.34        17.74 o                         
   3  36   4        136.75        195.39        31.29 o                         
   4  36   4        313.86        287.78        37.33 o                         
   5  36   4          2.18        -43.26        79.92 o                         
   6  36   4        153.37        252.16        50.52 o                         
  -8  37   4          2.80         44.38        37.54 o                         
  -7  37   4          6.85        -23.96        45.77 o                         
  -6  37   4          6.33         38.69        24.87 o                         
  -5  37   4         22.38         56.58        24.36 o                         
  -4  37   4        166.61        207.88        32.25 o                         
  -3  37   4        166.04        192.96        31.88 o                         
  -2  37   4        528.84        574.01        57.42 o                         
  -1  37   4          5.99          4.93        20.12 o                         
   0  37   4         57.13         38.70        22.53 o                         
   1  37   4       1249.97       1220.62        62.84 o                         
   2  37   4        245.16        281.96        30.32 o                         
   3  37   4         33.91         50.76        23.99 o                         
   4  37   4         13.41         12.27        23.42 o                         
   5  37   4          9.61         47.70        31.48 o                         
   6  37   4         45.40         90.97        37.37 o                         
  -8  38   4          1.18         -8.28        33.05 o                         
  -7  38   4          2.22         33.65        30.85 o                         
  -6  38   4         39.11         39.71        25.85 o                         
  -5  38   4         20.40         30.90        23.38 o                         
  -4  38   4          0.73         16.72        21.85 o                         
  -3  38   4         68.65        100.12        26.65 o                         
  -2  38   4         56.70         84.91        25.78 o                         
  -1  38   4        730.49        787.40        65.65 o                         
   0  38   4        141.82        133.23        38.98 o                         
   1  38   4         24.65         12.19        22.61 o                         
   2  38   4          5.62        -10.14        26.90 o                         
   3  38   4          6.77         78.55        26.88 o                         
   4  38   4         48.36        116.05        29.66 o                         
   5  38   4         17.10         56.05        32.65 o                         
   6  38   4         58.44         69.02       105.62 o                         
  -8  39   4          7.43         33.03        45.00 o                         
  -7  39   4         20.12         48.59        30.88 o                         
  -6  39   4         47.84         48.36        34.35 o                         
  -5  39   4         24.19         30.13        24.81 o                         
  -4  39   4        315.38        263.10        36.12 o                         
  -3  39   4          1.71         18.49        22.05 o                         
  -2  39   4          4.51          9.63        26.87 o                         
  -1  39   4       1047.26       1036.12        74.73 o                         
   0  39   4          5.17         11.94        30.41 o                         
   1  39   4        955.06        855.95        54.34 o                         
   2  39   4         57.87         73.18        27.00 o                         
   3  39   4          2.32          5.25        22.40 o                         
   4  39   4         54.56         35.43        26.21 o                         
   5  39   4          5.49         33.58        34.76 o                         
   6  39   4         79.83        138.28        41.92 o                         
  -7  40   4          8.29         98.79        53.23 o                         
  -6  40   4        386.90        362.97        49.26 o                         
  -5  40   4        189.66        155.98        34.24 o                         
  -4  40   4         25.69         10.68        24.78 o                         
  -3  40   4         25.04         28.54        36.93 o                         
  -2  40   4         75.86         38.58        24.07 o                         
  -1  40   4        679.13        743.74       167.46 o                         
   0  40   4        824.90        930.42        91.08 o                         
   1  40   4       1055.13       1085.45        59.37 o                         
   2  40   4         29.64         39.02        25.94 o                         
   3  40   4        203.18        278.28        60.89 o                         
   4  40   4         73.93         69.23        29.41 o                         
   5  40   4          5.64         45.43        32.95 o                         
   6  40   4        143.99        191.58        50.18 o                         
  -7  41   4         50.62         54.73        34.71 o                         
  -6  41   4         17.15          7.04        26.28 o                         
  -5  41   4         16.83         30.90        25.92 o                         
  -4  41   4          0.33          4.56        19.74 o                         
  -3  41   4          4.61         45.71        25.22 o                         
  -2  41   4         81.63         65.33        30.51 o                         
  -1  41   4         20.06         91.92        36.53 o                         
   0  41   4          0.01         16.71        31.54 o                         
   1  41   4         18.32         93.29        34.53 o                         
   2  41   4        245.66        267.76        35.83 o                         
   3  41   4          1.83         15.32        51.31 o                         
   4  41   4          0.90         -0.65        27.31 o                         
   5  41   4          0.30         31.41        53.00 o                         
  -7  42   4          3.98         54.00        36.04 o                         
  -6  42   4         40.21         37.66        30.65 o                         
  -5  42   4          0.08         13.81        26.24 o                         
  -4  42   4         47.29         44.47        24.45 o                         
  -3  42   4         19.84         37.92        23.87 o                         
  -2  42   4        223.32        150.43        40.74 o                         
  -1  42   4          5.19         41.68        33.09 o                         
   0  42   4        201.83        136.40        55.54 o                         
   1  42   4         44.66         30.02        33.32 o                         
   2  42   4         32.16         50.55        25.72 o                         
   3  42   4          0.15        -19.62        47.92 o                         
   4  42   4          9.11          3.20        25.66 o                         
   5  42   4         24.93         82.11        36.94 o                         
  -7  43   4         49.75         81.09        40.08 o                         
  -6  43   4         32.69         28.21        28.92 o                         
  -5  43   4         92.49         90.24        32.14 o                         
  -4  43   4        241.45        249.94        39.19 o                         
  -3  43   4        192.60        184.65        40.29 o                         
  -2  43   4        136.21        147.84        41.01 o                         
  -1  43   4          1.60         12.75        33.62 o                         
   0  43   4         53.32        -17.09        31.75 o                         
   1  43   4          0.10          2.13        31.17 o                         
   2  43   4          1.75        -15.18        24.34 o                         
   3  43   4         14.55        -11.54        47.69 o                         
   4  43   4          4.48        -10.63        51.92 o                         
   5  43   4         39.37         76.78        41.55 o                         
  -7  44   4          1.54         27.87        37.10 o                         
  -6  44   4        211.67        196.17        38.91 o                         
  -5  44   4        267.77        304.74        42.08 o                         
  -4  44   4         22.19         60.93        35.50 o                         
  -3  44   4         46.71         70.29        28.60 o                         
  -2  44   4          7.65          0.50        31.98 o                         
  -1  44   4         96.27         84.60        36.00 o                         
   0  44   4        159.47        124.42        41.01 o                         
   1  44   4         11.21         29.50        33.07 o                         
   2  44   4         41.97         42.63        35.79 o                         
   3  44   4         98.50        167.09        41.87 o                         
   4  44   4        108.02        168.35        58.85 o                         
   5  44   4        118.83        122.93        43.57 o                         
  -6  45   4         45.13         66.70        30.12 o                         
  -5  45   4         19.82          2.56        33.30 o                         
  -4  45   4          0.00         37.38        26.06 o                         
  -3  45   4          7.69          7.88        24.59 o                         
  -2  45   4          1.19        -29.16        47.85 o                         
  -1  45   4        103.58         79.51        40.68 o                         
   0  45   4        119.03         97.01        39.43 o                         
   1  45   4         24.51         56.18        34.58 o                         
   2  45   4          3.39        -10.00        43.54 o                         
   3  45   4          7.29         56.80        34.05 o                         
   4  45   4          2.93         22.72        42.62 o                         
   5  45   4          4.54         53.12        42.02 o                         
  -6  46   4          0.06         45.90        29.30 o                         
  -5  46   4         44.50         90.03        32.02 o                         
  -4  46   4         32.25         56.97        29.26 o                         
  -3  46   4         28.49         56.09        34.59 o                         
  -2  46   4          1.82         14.49        33.07 o                         
  -1  46   4         92.90         75.92        38.44 o                         
   0  46   4         29.38         47.73        34.76 o                         
   1  46   4        148.56        128.70        40.95 o                         
   2  46   4          0.84         -8.15        46.46 o                         
   3  46   4          1.43         20.09        31.83 o                         
   4  46   4          9.31         50.09        36.17 o                         
  -6  47   4         19.08         78.28        33.10 o                         
  -5  47   4         16.73          4.51        25.94 o                         
  -4  47   4         96.20        138.79        32.06 o                         
  -3  47   4        449.02        501.99       144.54 o                         
  -2  47   4        133.76        119.68        41.96 o                         
  -1  47   4         38.05         61.37        36.82 o                         
   0  47   4          1.19         13.92        33.91 o                         
   1  47   4         15.94        399.77       309.93 o                         
   2  47   4          9.10         24.92        49.85 o                         
   3  47   4        176.21        185.22        43.84 o                         
   4  47   4         30.82         34.01        68.54 o                         
  -6  48   4         31.27        -19.64        47.63 o                         
  -5  48   4        193.09        147.66        35.23 o                         
  -4  48   4          4.54         -1.95        24.80 o                         
  -3  48   4         64.96        100.88        41.38 o                         
  -2  48   4         18.91         49.16        36.43 o                         
  -1  48   4        217.65        162.85        49.42 o                         
   0  48   4        471.56        466.96        62.27 o                         
   1  48   4        147.46        126.45        41.38 o                         
   2  48   4         93.55         79.69        61.08 o                         
   3  48   4         37.69        -46.15        46.62 o                         
   4  48   4        100.64        134.99        46.11 o                         
  -5  49   4         59.88         52.16        30.77 o                         
  -4  49   4         11.09          6.66        35.91 o                         
  -3  49   4          2.80        -33.18        33.18 o                         
  -2  49   4          4.71         21.07        38.42 o                         
  -1  49   4          0.13        -13.30        34.42 o                         
   0  49   4          2.47        -29.23        51.08 o                         
   1  49   4         23.22         16.75        34.13 o                         
   2  49   4         22.36         -0.92        49.85 o                         
   3  49   4          0.11         31.69        53.54 o                         
   4  49   4          8.60         -8.80        38.22 o                         
  -5  50   4          1.68          1.43        29.29 o                         
  -4  50   4          0.18         11.37        34.96 o                         
  -3  50   4          5.46        -24.03        41.62 o                         
  -2  50   4         30.98         71.45        39.92 o                         
  -1  50   4         33.49         52.53        87.85 o                         
   0  50   4          8.18         44.42        36.95 o                         
   1  50   4          4.95          7.62        35.14 o                         
   2  50   4        165.09        152.77        64.46 o                         
   3  50   4         34.76         29.54        54.77 o                         
  -5  51   4          0.03         63.88        33.80 o                         
  -4  51   4        158.21        189.44        49.33 o                         
  -3  51   4         27.11         35.95        36.49 o                         
  -2  51   4         41.04         49.46        38.36 o                         
  -1  51   4        260.27        186.31        66.92 o                         
   0  51   4        227.83        200.62        49.16 o                         
   1  51   4         73.36         64.36        40.57 o                         
   2  51   4         11.65          9.69        54.77 o                         
   3  51   4         24.12         59.39        61.39 o                         
  -4  52   4         12.60          3.36        75.77 o                         
  -3  52   4         19.12         47.97        41.21 o                         
  -2  52   4         35.78         58.16        48.54 o                         
  -1  52   4         75.23         99.22        46.15 o                         
   0  52   4        519.27        521.47        98.69 o                         
   1  52   4        298.76        417.00        61.68 o                         
   2  52   4          4.79        105.08        59.85 o                         
   3  52   4        184.77        186.00        70.46 o                         
  -4  53   4         25.35         53.52        40.15 o                         
  -3  53   4         10.98         28.10        69.00 o                         
  -2  53   4         18.61        102.00        48.77 o                         
  -1  53   4         28.73         77.96        43.23 o                         
   0  53   4          2.12         62.05        40.41 o                         
   1  53   4         70.82         85.80        49.08 o                         
   2  53   4         10.43         89.23        55.85 o                         
  -4  54   4         19.16         31.80        41.01 o                         
  -3  54   4        141.08        148.11        54.19 o                         
  -2  54   4          3.63         38.51        45.52 o                         
  -1  54   4          0.51         71.11        46.70 o                         
   0  54   4         24.18         52.10        39.45 o                         
   1  54   4         94.83         96.53        46.56 o                         
   2  54   4        316.07        330.77        85.39 o                         
  -3  55   4          4.71         51.54        51.94 o                         
  -2  55   4          6.75         74.20        46.68 o                         
  -1  55   4        111.26        151.47        51.67 o                         
   0  55   4         33.84         54.94        40.76 o                         
   1  55   4        131.64        127.40        47.10 o                         
  -2  56   4          4.25         49.89        50.13 o                         
  -1  56   4         11.58         17.30        46.23 o                         
   0  56   4        145.10        178.20        70.54 o                         
  -9   1   5          4.31        -13.69        35.69 o                         
  -8   1   5         53.15         82.80        20.36 o                         
  -7   1   5        436.88        390.07        30.64 o                         
  -6   1   5        531.61        560.45        32.78 o                         
  -5   1   5         29.22         18.78        15.81 o                         
  -4   1   5        114.94        139.37        17.69 o                         
  -3   1   5        519.16        489.76        19.98 o                         
  -2   1   5        647.51        658.69        21.11 o                         
  -1   1   5       1947.10       2095.33        55.38 o                         
   0   1   5      11969.87      12451.74       161.12 o                         
   1   1   5         14.39         39.84         8.85 o                         
   2   1   5       1457.61       1460.39        43.33 o                         
   3   1   5       1854.39       1669.19        57.40 o                         
   4   1   5        316.34        343.15        29.15 o                         
   5   1   5          6.55          3.12        18.54 o                         
   6   1   5        265.09        295.06        30.93 o                         
   7   1   5        495.35        524.72        43.57 o                         
   8   1   5          8.73         82.72        92.46 o                         
  -9   2   5        535.30        559.55        57.90 o                         
  -8   2   5          8.31         23.39        19.82 o                         
  -7   2   5        277.33        315.47        28.38 o                         
  -6   2   5         16.34         25.71        20.27 o                         
  -5   2   5       2573.72       2389.39        57.69 o                         
  -4   2   5       4998.79       4744.71       161.23 o                         
  -3   2   5       1899.89       1808.75        35.34 o                         
  -2   2   5       1310.36       1593.46        32.06 o                         
  -1   2   5      10676.76       9653.40       130.38 o                         
   0   2   5      17679.57      17655.19       198.42 o                         
   1   2   5        705.97        572.70        19.47 o                         
   2   2   5         13.66         -7.34        10.69 o                         
   3   2   5        364.52        321.71        26.43 o                         
   4   2   5       2673.76       2570.27        67.40 o                         
   5   2   5       1288.48       1148.48        52.65 o                         
   6   2   5        915.59       1038.34        57.31 o                         
   7   2   5        646.73        582.22        52.96 o                         
   8   2   5         33.75         57.69        29.41 o                         
  -9   3   5        152.93        269.15        49.46 o                         
  -8   3   5        551.57        537.61        36.79 o                         
  -7   3   5        332.92        386.65        33.55 o                         
  -6   3   5        297.15        339.21        31.70 o                         
  -5   3   5          0.54         18.73        13.04 o                         
  -4   3   5       1620.21       1398.20        40.56 o                         
  -3   3   5        648.14        610.74        21.42 o                         
  -2   3   5       1640.41       1513.60        31.24 o                         
  -1   3   5       2623.19       2525.49        52.44 o                         
   0   3   5      16275.92      16021.75       181.35 o                         
   1   3   5        171.03        223.17        13.86 o                         
   2   3   5       1169.82       1364.38        41.78 o                         
   3   3   5          0.42          1.87        11.47 o                         
   4   3   5         19.32         38.53        18.52 o                         
   5   3   5        161.41        267.69        32.35 o                         
   6   3   5        132.35        136.86        24.43 o                         
   7   3   5        225.78        277.70        38.11 o                         
   8   3   5          0.06        -11.94        25.73 o                         
  -9   4   5         16.14          4.89        26.82 o                         
  -8   4   5        241.32        267.25        33.22 o                         
  -7   4   5         29.99         23.52        18.11 o                         
  -6   4   5        209.21        203.01        34.14 o                         
  -5   4   5         72.32         95.08        19.23 o                         
  -4   4   5         97.11        101.05        15.99 o                         
  -3   4   5        735.45        743.62        28.45 o                         
  -2   4   5        479.46        480.46        19.20 o                         
  -1   4   5        426.12        615.80        21.07 o                         
   0   4   5       3858.55       3556.84        53.20 o                         
   1   4   5       2885.01       3119.23        48.33 o                         
   2   4   5        270.95        259.27        17.39 o                         
   3   4   5        800.00        756.78        37.57 o                         
   4   4   5        264.52        292.50        27.44 o                         
   5   4   5         41.73         67.42        19.45 o                         
   6   4   5         18.41         48.57        20.80 o                         
   7   4   5        148.23        119.18        30.84 o                         
   8   4   5         40.27         48.56        42.00 o                         
 -10   5   5        108.03         76.15        48.31 o                         
  -9   5   5        128.07        137.92        35.52 o                         
  -8   5   5        213.59        199.26        29.80 o                         
  -7   5   5        485.70        520.66        49.11 o                         
  -6   5   5        149.94        192.77        24.56 o                         
  -5   5   5         58.20         68.21        15.65 o                         
  -4   5   5       1985.64       1891.50        48.13 o                         
  -3   5   5        197.31        160.18        13.52 o                         
  -2   5   5       5505.04       5030.48        69.42 o                         
  -1   5   5        112.30        140.52        12.22 o                         
   0   5   5       3948.59       3737.90        55.31 o                         
   1   5   5       4035.65       3802.30        63.85 o                         
   2   5   5       3168.86       3078.26        56.14 o                         
   3   5   5       2498.16       2514.49        62.96 o                         
   4   5   5        209.59        226.31        24.55 o                         
   5   5   5        237.22        228.60        27.56 o                         
   6   5   5         86.79        157.45        29.25 o                         
   7   5   5        173.44        229.15        50.17 o                         
   8   5   5         12.92         68.36        43.49 o                         
 -10   6   5        649.81        690.93        98.00 o                         
  -9   6   5          9.64         30.46        40.46 o                         
  -8   6   5          9.62         37.82        22.85 o                         
  -7   6   5        347.61        340.20        57.65 o                         
  -6   6   5        162.01        228.29        53.60 o                         
  -5   6   5        840.18        864.41        35.20 o                         
  -4   6   5         39.16         41.73        15.44 o                         
  -3   6   5         63.51         69.97        10.50 o                         
  -2   6   5       2403.42       2735.47        45.01 o                         
  -1   6   5         88.41         58.16         9.78 o                         
   0   6   5       4352.37       4651.89        65.20 o                         
   1   6   5       3245.60       3397.63        52.25 o                         
   2   6   5        485.30        537.96        23.65 o                         
   3   6   5         32.66         32.08        13.91 o                         
   4   6   5        398.48        425.67        32.25 o                         
   5   6   5        272.10        364.37        32.34 o                         
   6   6   5        105.95        112.49        23.81 o                         
   7   6   5        311.55        284.66        40.01 o                         
   8   6   5         72.73        108.51        36.69 o                         
 -10   7   5         62.80        166.73        46.54 o                         
  -9   7   5         11.82         -9.23        38.31 o                         
  -8   7   5        295.73        302.53        35.19 o                         
  -7   7   5        310.94        294.28        28.23 o                         
  -6   7   5       1548.99       1339.87        91.13 o                         
  -5   7   5        210.06        272.66        24.11 o                         
  -4   7   5        814.76        776.79        35.21 o                         
  -3   7   5       3013.48       2865.96        47.34 o                         
  -2   7   5        151.77        152.03        12.84 o                         
  -1   7   5       2725.52       2798.86        45.26 o                         
   0   7   5       1298.43       1193.74        31.01 o                         
   1   7   5       1967.19       2219.34        47.94 o                         
   2   7   5        241.50        289.45        18.23 o                         
   3   7   5        177.46        215.36        22.77 o                         
   4   7   5        508.65        491.56        33.34 o                         
   5   7   5          0.09          5.19        15.13 o                         
   6   7   5         44.85         22.82        18.79 o                         
   7   7   5        118.79         96.64        29.94 o                         
   8   7   5         10.91          7.99        35.21 o                         
 -10   8   5        178.16        204.90        43.79 o                         
  -9   8   5         22.83         26.92        37.54 o                         
  -8   8   5          3.99         31.24        25.86 o                         
  -7   8   5         50.07         46.04        20.28 o                         
  -6   8   5         25.70         55.01        16.07 o                         
  -5   8   5        949.29        890.14        41.16 o                         
  -4   8   5         19.87        -11.61        11.61 o                         
  -3   8   5        356.82        441.47        22.13 o                         
  -2   8   5        933.51        858.82        23.37 o                         
  -1   8   5       6423.52       6275.79        89.79 o                         
   0   8   5       3144.72       2962.40        47.96 o                         
   1   8   5       1036.39       1177.65        27.16 o                         
   2   8   5       1231.85       1192.37        32.32 o                         
   3   8   5        283.96        301.10        25.92 o                         
   4   8   5        680.73        673.28        38.89 o                         
   5   8   5        328.82        324.48        30.57 o                         
   6   8   5         24.43         49.42        23.99 o                         
   7   8   5          0.64        -11.26        22.93 o                         
   8   8   5          3.74         35.33        27.97 o                         
 -10   9   5        148.77        169.79        98.39 o                         
  -9   9   5         15.03        -29.85        29.85 o                         
  -8   9   5        315.00        410.32        50.08 o                         
  -7   9   5       1418.47       1312.65        54.21 o                         
  -6   9   5         29.13         47.18        16.36 o                         
  -5   9   5        205.87        222.93        24.10 o                         
  -4   9   5        755.01        736.23        34.94 o                         
  -3   9   5        746.48        636.21        21.68 o                         
  -2   9   5       2810.76       2653.02        48.78 o                         
  -1   9   5      25420.43      26176.82       286.89 o                         
   0   9   5      14050.41      13982.88       162.33 o                         
   1   9   5       3948.04       4013.75        59.37 o                         
   2   9   5        459.16        501.71        31.19 o                         
   3   9   5       1405.80       1337.28        44.31 o                         
   4   9   5          6.30          5.64        13.40 o                         
   5   9   5          0.00          9.81        16.32 o                         
   6   9   5        123.58        153.74        29.24 o                         
   7   9   5        124.65        154.10        36.18 o                         
   8   9   5          7.09         12.29        48.26 o                         
 -10  10   5        526.87        438.24        60.65 o                         
  -9  10   5         50.88         86.16        49.08 o                         
  -8  10   5        192.59        175.62        30.44 o                         
  -7  10   5         49.86         84.35        23.69 o                         
  -6  10   5        716.25        757.91        37.16 o                         
  -5  10   5        771.16        802.45        35.03 o                         
  -4  10   5         28.60         29.43        12.33 o                         
  -3  10   5        737.16        769.98        23.59 o                         
  -2  10   5       3237.20       2875.24        47.37 o                         
  -1  10   5       7727.34       7180.92        92.71 o                         
   0  10   5         60.69         39.22        10.15 o                         
   1  10   5       7023.22       7308.56        94.72 o                         
   2  10   5        408.82        384.40        21.66 o                         
   3  10   5       1440.47       1338.19        44.59 o                         
   4  10   5          9.50         33.52        15.36 o                         
   5  10   5        144.91         92.96        23.33 o                         
   6  10   5         30.07         24.82        35.66 o                         
   7  10   5        318.99        371.77        45.71 o                         
   8  10   5         85.07         71.21        30.09 o                         
 -10  11   5         47.71         93.48        36.31 o                         
  -9  11   5        246.03        312.62        73.54 o                         
  -8  11   5        391.00        324.25        36.72 o                         
  -7  11   5        257.04        243.41        32.13 o                         
  -6  11   5         99.13        102.49        27.82 o                         
  -5  11   5        712.01        593.89        31.46 o                         
  -4  11   5        275.29        290.63        22.81 o                         
  -3  11   5       4720.91       4783.61        68.45 o                         
  -2  11   5        152.28        193.83        22.22 o                         
  -1  11   5       2959.43       2814.11        46.84 o                         
   0  11   5        189.22        246.27        15.75 o                         
   1  11   5       5179.11       5643.01        77.65 o                         
   2  11   5        576.50        731.23        28.37 o                         
   3  11   5          3.99         -3.24        12.70 o                         
   4  11   5        686.31        736.22        40.01 o                         
   5  11   5        610.30        631.34        40.87 o                         
   6  11   5         79.14         73.60        37.15 o                         
   7  11   5         29.94         66.45        29.13 o                         
   8  11   5          5.38         16.21        31.89 o                         
 -10  12   5         71.00         24.46        46.15 o                         
  -9  12   5         36.00         56.31        49.39 o                         
  -8  12   5        235.35        339.68        72.52 o                         
  -7  12   5         34.00         39.27        22.57 o                         
  -6  12   5         33.66         31.32        20.11 o                         
  -5  12   5        719.73        674.26        32.44 o                         
  -4  12   5         75.47        108.92        16.38 o                         
  -3  12   5       1250.29       1172.96        31.85 o                         
  -2  12   5        349.92        372.40        18.16 o                         
  -1  12   5        566.25        639.95        25.00 o                         
   0  12   5        290.20        344.05        17.75 o                         
   1  12   5        329.61        283.75        16.96 o                         
   2  12   5          1.00         -0.68         7.83 o                         
   3  12   5        316.47        375.36        29.19 o                         
   4  12   5         69.98        102.99        19.35 o                         
   5  12   5         45.58         56.12        22.83 o                         
   6  12   5        180.28        247.80        35.02 o                         
   7  12   5         13.42         46.21        32.79 o                         
   8  12   5         30.75         35.35        35.06 o                         
 -10  13   5         21.73         44.02        48.46 o                         
  -9  13   5         36.09        115.23        51.54 o                         
  -8  13   5        367.21        414.55        48.72 o                         
  -7  13   5        832.19        761.86        49.04 o                         
  -6  13   5       1029.15       1193.95        55.57 o                         
  -5  13   5       2940.94       2830.78        81.03 o                         
  -4  13   5       4459.10       4296.29        82.02 o                         
  -3  13   5       3076.41       2942.63        48.72 o                         
  -2  13   5       2177.36       2163.93        42.82 o                         
  -1  13   5       6651.76       6776.97        92.46 o                         
   0  13   5          0.86         -8.08         8.08 o                         
   1  13   5       1463.55       1437.06        31.90 o                         
   2  13   5        274.18        266.11        16.11 o                         
   3  13   5         39.87         13.64        14.15 o                         
   4  13   5        817.04        898.95        42.29 o                         
   5  13   5          3.32          3.26        19.23 o                         
   6  13   5         86.98         73.23        26.54 o                         
   7  13   5         25.34         47.13        26.90 o                         
   8  13   5         11.12         74.61        42.23 o                         
 -10  14   5        370.95        444.08        60.36 o                         
  -9  14   5         88.08        163.85        57.85 o                         
  -8  14   5         22.81         61.78        31.31 o                         
  -7  14   5         38.77         48.25        22.20 o                         
  -6  14   5        206.68        235.65        29.45 o                         
  -5  14   5        421.31        412.13        27.68 o                         
  -4  14   5          0.31          6.92        11.66 o                         
  -3  14   5        337.11        338.46        27.45 o                         
  -2  14   5         96.99         42.74         9.79 o                         
  -1  14   5       3330.47       3338.94        54.74 o                         
   0  14   5       1871.36       1830.43        36.67 o                         
   1  14   5       3021.42       2830.80        48.47 o                         
   2  14   5       1049.96        992.26        27.04 o                         
   3  14   5        101.19        113.76        19.56 o                         
   4  14   5        783.03        861.27        43.33 o                         
   5  14   5        368.98        427.25        42.06 o                         
   6  14   5         42.32         69.78        26.45 o                         
   7  14   5        245.36        267.91        38.86 o                         
   8  14   5         72.49         83.48        42.71 o                         
 -10  15   5         92.50        127.48        41.21 o                         
  -9  15   5        498.16        549.70        87.69 o                         
  -8  15   5         12.94         32.02        28.15 o                         
  -7  15   5         18.23        -17.07        18.90 o                         
  -6  15   5         63.93         54.67        20.58 o                         
  -5  15   5         78.89         57.62        20.10 o                         
  -4  15   5        379.09        403.47        25.56 o                         
  -3  15   5          2.38         12.84         8.02 o                         
  -2  15   5        609.83        540.28        20.67 o                         
  -1  15   5      14176.92      14592.94       170.69 o                         
   0  15   5        807.80        823.36        25.19 o                         
   1  15   5       3208.34       3476.57        56.02 o                         
   2  15   5         82.51         68.88        11.75 o                         
   3  15   5       1651.99       1485.30        40.24 o                         
   4  15   5         19.66          8.54        15.60 o                         
   5  15   5        278.05        264.51        67.66 o                         
   6  15   5        392.74        426.62        45.07 o                         
   7  15   5          1.65          7.58        24.88 o                         
   8  15   5         16.43          4.67        68.15 o                         
 -10  16   5         10.10         80.01        39.92 o                         
  -9  16   5        190.05        196.31        60.92 o                         
  -8  16   5        619.78        651.45        63.65 o                         
  -7  16   5       1049.25        913.43        53.93 o                         
  -6  16   5        142.29        131.23        31.84 o                         
  -5  16   5       1295.88       1266.37        51.25 o                         
  -4  16   5          2.94         12.18        12.02 o                         
  -3  16   5          2.13          1.52         8.36 o                         
  -2  16   5         94.94        119.89        12.75 o                         
  -1  16   5        243.29        256.97        16.83 o                         
   0  16   5       2303.45       2517.50        45.07 o                         
   1  16   5         25.71         31.81        10.32 o                         
   2  16   5        434.55        443.22        20.82 o                         
   3  16   5        405.69        393.18        28.91 o                         
   4  16   5        662.58        695.54        50.23 o                         
   5  16   5        161.84        130.44        28.10 o                         
   6  16   5        357.79        363.20        42.80 o                         
   7  16   5         16.51         20.08        28.76 o                         
   8  16   5          1.25         36.65        40.23 o                         
 -10  17   5          3.88         36.47        65.08 o                         
  -9  17   5        107.81         -5.08        35.39 o                         
  -8  17   5          9.97         18.92        34.69 o                         
  -7  17   5         51.04        123.25        26.70 o                         
  -6  17   5        416.38        334.27        35.35 o                         
  -5  17   5       1341.41       1270.50        51.58 o                         
  -4  17   5        235.89        225.37        21.34 o                         
  -3  17   5         54.88         88.01        12.69 o                         
  -2  17   5       3574.30       3352.80        53.70 o                         
  -1  17   5       2454.17       2473.67        44.45 o                         
   0  17   5       1594.23       1423.96        41.33 o                         
   1  17   5          1.81         22.45         9.70 o                         
   2  17   5        340.81        415.41        23.44 o                         
   3  17   5        608.29        633.46        30.39 o                         
   4  17   5         64.84         23.92        20.67 o                         
   5  17   5        184.76        198.47        32.22 o                         
   6  17   5         45.73         51.16        25.10 o                         
   7  17   5         30.62        -13.37        27.88 o                         
   8  17   5         13.89         34.25        39.77 o                         
 -10  18   5        234.15        202.62        65.23 o                         
  -9  18   5        227.56        249.54        67.08 o                         
  -8  18   5        239.03        278.04        46.59 o                         
  -7  18   5          7.85         23.13        22.15 o                         
  -6  18   5         28.17         32.40        20.00 o                         
  -5  18   5        161.94        188.71        27.62 o                         
  -4  18   5         74.18         73.26        15.02 o                         
  -3  18   5         18.13         31.62        11.52 o                         
  -2  18   5       2248.45       1992.57        38.56 o                         
  -1  18   5       1725.34       1419.88        35.95 o                         
   0  18   5       3806.11       4024.67        74.90 o                         
   1  18   5       2044.47       2132.05        41.96 o                         
   2  18   5        135.93        138.71        14.73 o                         
   3  18   5        569.89        661.39        31.36 o                         
   4  18   5        367.84        443.77        41.83 o                         
   5  18   5          0.13         36.71        22.92 o                         
   6  18   5         96.92        184.78        32.57 o                         
   7  18   5        270.84        285.33        78.92 o                         
   8  18   5         10.74        -40.84        67.92 o                         
 -10  19   5         83.81         95.28        40.71 o                         
  -9  19   5        342.25        323.08        77.23 o                         
  -8  19   5         24.62         55.40        31.89 o                         
  -7  19   5        253.95        203.83        31.79 o                         
  -6  19   5        117.81        104.80        27.33 o                         
  -5  19   5        230.74        278.55        30.96 o                         
  -4  19   5       1195.20       1157.19        49.23 o                         
  -3  19   5        148.37        113.31        16.60 o                         
  -2  19   5        816.15        854.80        41.74 o                         
  -1  19   5       1276.92       1235.20        29.90 o                         
   0  19   5       3137.58       3128.19        53.10 o                         
   1  19   5       2078.83       2037.82        51.45 o                         
   2  19   5       1051.07       1067.67        30.58 o                         
   3  19   5         18.44         23.20        13.31 o                         
   4  19   5        211.94        256.78        34.10 o                         
   5  19   5        859.42        975.21        62.33 o                         
   6  19   5        568.26        591.97        54.24 o                         
   7  19   5         28.84         21.48        31.57 o                         
   8  19   5        118.74         22.46        57.69 o                         
 -10  20   5         38.05         20.77        48.00 o                         
  -9  20   5          0.03         80.77        48.92 o                         
  -8  20   5        137.38        113.55        38.20 o                         
  -7  20   5        230.00        305.56        37.03 o                         
  -6  20   5         81.53         67.08        24.35 o                         
  -5  20   5       1126.44       1149.06        55.07 o                         
  -4  20   5        640.54        686.47        42.53 o                         
  -3  20   5        704.30        623.39        29.66 o                         
  -2  20   5       1358.86       1430.65        32.03 o                         
  -1  20   5         24.68         18.36         9.77 o                         
   0  20   5       1338.66       1301.40        31.95 o                         
   1  20   5       1550.12       1472.84        41.85 o                         
   2  20   5        232.30        285.06        18.72 o                         
   3  20   5          0.41         15.41        13.41 o                         
   4  20   5        442.92        396.38        40.28 o                         
   5  20   5         19.43         68.58        28.28 o                         
   6  20   5         67.36         54.44        33.50 o                         
   7  20   5         48.64        122.86        38.07 o                         
 -10  21   5          5.86         28.89        36.44 o                         
  -9  21   5          0.46          2.92        42.31 o                         
  -8  21   5          8.11         10.51        28.85 o                         
  -7  21   5         75.45        136.56        27.87 o                         
  -6  21   5        343.07        412.71        39.95 o                         
  -5  21   5        297.72        318.45        34.04 o                         
  -4  21   5        213.14        210.02        33.44 o                         
  -3  21   5       2038.28       1863.94        92.33 o                         
  -2  21   5       3184.50       2974.84        59.20 o                         
  -1  21   5       2821.73       2777.90        49.05 o                         
   0  21   5         24.45         29.31        10.41 o                         
   1  21   5        849.58        882.91        29.11 o                         
   2  21   5       2309.15       2268.52        62.53 o                         
   3  21   5        886.47        884.79        43.95 o                         
   4  21   5          5.04         13.43        20.06 o                         
   5  21   5        307.30        342.73        63.52 o                         
   6  21   5         22.70         30.33        29.58 o                         
   7  21   5        104.04         78.23        36.02 o                         
 -10  22   5        162.42        235.39        75.54 o                         
  -9  22   5        306.55        269.85        71.85 o                         
  -8  22   5         28.71         44.11        30.89 o                         
  -7  22   5         65.66         63.10        34.59 o                         
  -6  22   5        287.15        303.47        35.19 o                         
  -5  22   5          4.43        -16.39        16.39 o                         
  -4  22   5       1044.00       1118.68        53.24 o                         
  -3  22   5        760.42        719.49        44.23 o                         
  -2  22   5        204.43        260.84        20.65 o                         
  -1  22   5         26.37         38.94        10.82 o                         
   0  22   5       3048.50       2896.58        51.71 o                         
   1  22   5       2861.65       2480.50        81.51 o                         
   2  22   5       1592.38       1492.76        36.70 o                         
   3  22   5        413.53        463.40        38.26 o                         
   4  22   5         11.45         68.98        32.07 o                         
   5  22   5          4.24         -7.54        22.48 o                         
   6  22   5         48.22         75.81        34.54 o                         
   7  22   5        183.45        198.99        74.08 o                         
  -9  23   5        428.55        500.47        89.69 o                         
  -8  23   5         41.63          9.21        26.92 o                         
  -7  23   5          2.79         12.03        22.59 o                         
  -6  23   5        459.98        473.04        49.31 o                         
  -5  23   5         76.94         77.27        23.00 o                         
  -4  23   5       1492.74       1463.36        56.18 o                         
  -3  23   5        862.48        951.29        47.90 o                         
  -2  23   5         15.44         15.60        11.03 o                         
  -1  23   5       1505.68       1319.88        32.07 o                         
   0  23   5      10012.21       9584.28       123.83 o                         
   1  23   5       1440.49       1320.69        33.88 o                         
   2  23   5          6.85         15.45        10.93 o                         
   3  23   5        824.55        807.74        41.99 o                         
   4  23   5        237.06        214.15        33.33 o                         
   5  23   5        259.15        311.08        47.72 o                         
   6  23   5         16.36         77.29        32.15 o                         
   7  23   5          9.52         22.28        28.71 o                         
  -9  24   5          0.29         61.69        41.08 o                         
  -8  24   5        165.57        209.56        42.42 o                         
  -7  24   5         91.77         79.04        26.21 o                         
  -6  24   5        252.16        212.89        32.20 o                         
  -5  24   5        761.24        659.77        54.49 o                         
  -4  24   5        594.20        626.36        43.11 o                         
  -3  24   5         80.03         59.47        29.61 o                         
  -2  24   5        405.80        459.01        25.54 o                         
  -1  24   5        820.14        805.49        27.00 o                         
   0  24   5        657.00        822.56        28.46 o                         
   1  24   5       1034.61        979.60        31.81 o                         
   2  24   5        153.06        174.65        17.12 o                         
   3  24   5        738.30        815.47        49.14 o                         
   4  24   5        462.97        434.16        42.48 o                         
   5  24   5         39.45         40.10        43.08 o                         
   6  24   5         16.94         35.18        65.39 o                         
   7  24   5          3.77          6.35        29.52 o                         
  -9  25   5          9.97         92.00        44.46 o                         
  -8  25   5         26.62        161.84       114.46 o                         
  -7  25   5         74.64         51.38        25.70 o                         
  -6  25   5        109.55        160.93        47.21 o                         
  -5  25   5       1430.84       1248.89        78.64 o                         
  -4  25   5         56.50         77.82        22.16 o                         
  -3  25   5        246.54        244.20        36.92 o                         
  -2  25   5       1921.73       1859.43        45.25 o                         
  -1  25   5       3547.15       3288.61        56.13 o                         
   0  25   5         20.34         10.60        10.30 o                         
   1  25   5       3822.35       3416.01        84.28 o                         
   2  25   5        466.89        475.96        28.00 o                         
   3  25   5         26.65         16.63        17.40 o                         
   4  25   5         27.16         25.17        22.51 o                         
   5  25   5         17.98         33.90        28.56 o                         
   6  25   5         41.74         34.63        29.83 o                         
   7  25   5         64.77         33.71        33.82 o                         
  -9  26   5        197.23        244.00        68.62 o                         
  -8  26   5        195.08        295.62        48.57 o                         
  -7  26   5         14.44         20.19        26.06 o                         
  -6  26   5         88.21         63.85        24.60 o                         
  -5  26   5         57.87         79.95        23.21 o                         
  -4  26   5        149.77        191.99        26.88 o                         
  -3  26   5        982.61       1054.80        63.57 o                         
  -2  26   5         48.66         44.88        13.29 o                         
  -1  26   5       2502.80       2479.76        54.21 o                         
   0  26   5        541.06        527.98        24.71 o                         
   1  26   5        510.35        594.93        29.83 o                         
   2  26   5        366.86        378.66        26.10 o                         
   3  26   5         60.46         85.52        20.03 o                         
   4  26   5         55.84         30.61        25.78 o                         
   5  26   5        233.25        246.70        58.62 o                         
   6  26   5        206.01        191.79        41.26 o                         
   7  26   5        134.32        133.90        44.36 o                         
  -9  27   5        406.53        442.31        89.39 o                         
  -8  27   5         12.26         47.57        33.36 o                         
  -7  27   5         33.94         48.70        24.76 o                         
  -6  27   5          9.65          7.69        27.49 o                         
  -5  27   5          2.23         25.48        21.50 o                         
  -4  27   5       4684.67       4019.39       104.11 o                         
  -3  27   5       1688.56       1492.71        71.21 o                         
  -2  27   5         23.56         22.47        12.54 o                         
  -1  27   5       1095.44       1194.89        37.28 o                         
   0  27   5       1308.24       1195.94        32.78 o                         
   1  27   5        140.69        141.84        17.14 o                         
   2  27   5       1531.84       1338.25        46.66 o                         
   3  27   5        985.86        944.18        46.18 o                         
   4  27   5          0.77         43.13        27.10 o                         
   5  27   5        635.17        716.85        74.69 o                         
   6  27   5         28.48         21.54        30.75 o                         
   7  27   5         10.41         46.61        93.77 o                         
  -9  28   5          5.75         55.08        50.00 o                         
  -8  28   5         53.52         26.86        28.98 o                         
  -7  28   5          1.51         -4.83        23.04 o                         
  -6  28   5          0.53        -11.05        21.31 o                         
  -5  28   5       1520.49       1779.67       205.02 o                         
  -4  28   5        354.09        320.54        35.36 o                         
  -3  28   5        184.32        179.52        34.89 o                         
  -2  28   5         54.70         50.85        16.63 o                         
  -1  28   5       3211.73       3057.72        62.36 o                         
   0  28   5        347.50        391.42        22.65 o                         
   1  28   5         70.10         74.13        14.29 o                         
   2  28   5         35.31         29.80        17.23 o                         
   3  28   5        105.26        114.25        25.45 o                         
   4  28   5         12.08         17.49        27.25 o                         
   5  28   5        152.80        231.09        52.00 o                         
   6  28   5          3.34         -8.25        30.64 o                         
   7  28   5          8.05         87.17        38.99 o                         
  -9  29   5          8.53         20.46        54.92 o                         
  -8  29   5         39.84         35.39        49.62 o                         
  -7  29   5         56.06         48.06        27.93 o                         
  -6  29   5        120.23        107.37        27.65 o                         
  -5  29   5        568.07        609.18        47.35 o                         
  -4  29   5        546.73        618.80        45.85 o                         
  -3  29   5        346.44        387.18        46.46 o                         
  -2  29   5        532.52        546.30        34.36 o                         
  -1  29   5         42.29         32.70        13.61 o                         
   0  29   5         44.80         52.32        13.06 o                         
   1  29   5        966.61        938.65        41.80 o                         
   2  29   5         91.27         47.62        23.58 o                         
   3  29   5        518.03        496.15        36.47 o                         
   4  29   5        110.24         55.21        62.00 o                         
   5  29   5         51.92        109.71        38.77 o                         
   6  29   5         10.52         38.88        32.97 o                         
   7  29   5          0.01         57.43        42.92 o                         
  -9  30   5         37.69        169.54        67.23 o                         
  -8  30   5        346.89        224.31        71.54 o                         
  -7  30   5        232.93        249.43        37.93 o                         
  -6  30   5        112.43        104.94        26.90 o                         
  -5  30   5          2.59         17.13        20.31 o                         
  -4  30   5         77.54         95.09        25.66 o                         
  -3  30   5       6546.74       5808.40       162.26 o                         
  -2  30   5        110.34        119.02        38.37 o                         
  -1  30   5        581.68        610.68        31.28 o                         
   0  30   5         67.59         98.55        16.90 o                         
   1  30   5        490.61        521.45        31.81 o                         
   2  30   5        251.14        323.56        34.00 o                         
   3  30   5         25.36         60.85        21.87 o                         
   4  30   5          2.97         16.59        23.92 o                         
   5  30   5        402.79        592.89        68.54 o                         
   6  30   5        455.31        505.72        65.10 o                         
   7  30   5        123.14        567.16       401.39 o                         
  -9  31   5        343.30        510.47       100.92 o                         
  -8  31   5          0.00         83.82        37.49 o                         
  -7  31   5          7.89          5.64        23.22 o                         
  -6  31   5         55.97         84.63        28.29 o                         
  -5  31   5         94.41        111.56        27.44 o                         
  -4  31   5          9.10         19.61        20.97 o                         
  -3  31   5        255.90        303.78        45.33 o                         
  -2  31   5        623.17        599.79        42.81 o                         
  -1  31   5          1.06          0.36        13.21 o                         
   0  31   5       1157.70       1095.81        39.20 o                         
   1  31   5         55.65         85.32        16.80 o                         
   2  31   5       1031.65        930.30        45.27 o                         
   3  31   5        154.94        145.35        28.78 o                         
   4  31   5         17.48         28.49        29.48 o                         
   5  31   5         86.18        123.72        63.62 o                         
   6  31   5          5.99         85.89        54.92 o                         
  -9  32   5          3.77         24.92        59.85 o                         
  -8  32   5          2.93         25.30        32.37 o                         
  -7  32   5          1.85        -14.85        36.24 o                         
  -6  32   5        160.93        127.67        30.70 o                         
  -5  32   5        326.12        400.92        67.23 o                         
  -4  32   5         36.05         33.14        23.44 o                         
  -3  32   5        105.88        127.66        35.98 o                         
  -2  32   5        361.22        400.29        32.56 o                         
  -1  32   5        496.74        498.29        34.42 o                         
   0  32   5        117.57        179.72        20.44 o                         
   1  32   5          5.05         25.06        14.66 o                         
   2  32   5         33.70         59.29        19.94 o                         
   3  32   5          9.74         -5.51        20.26 o                         
   4  32   5          0.13         20.53        26.85 o                         
   5  32   5         80.15        137.93        39.65 o                         
   6  32   5          0.54         10.56        31.26 o                         
  -8  33   5          1.86         47.33        33.12 o                         
  -7  33   5          8.49          4.64        24.25 o                         
  -6  33   5         18.98         -3.78        21.25 o                         
  -5  33   5          5.29         33.32        22.04 o                         
  -4  33   5        213.23        194.10        41.24 o                         
  -3  33   5       2278.26       2131.65        92.59 o                         
  -2  33   5        647.53        709.64        40.52 o                         
  -1  33   5        526.24        580.45        36.52 o                         
   0  33   5        893.60        883.89        37.50 o                         
   1  33   5        201.33        187.58        21.38 o                         
   2  33   5        124.83        156.03        28.09 o                         
   3  33   5          0.00        -19.51        19.51 o                         
   4  33   5        101.09         81.21        44.54 o                         
   5  33   5         79.79        115.69        38.72 o                         
   6  33   5          9.85         25.87        35.78 o                         
  -8  34   5        151.92         90.32        39.97 o                         
  -7  34   5          2.74         13.86        31.66 o                         
  -6  34   5        162.10        154.69        32.97 o                         
  -5  34   5        236.69        268.21        36.49 o                         
  -4  34   5         20.30         28.78        21.73 o                         
  -3  34   5        624.77        672.00        60.53 o                         
  -2  34   5          0.33          5.21        16.81 o                         
  -1  34   5        221.16        290.00        29.00 o                         
   0  34   5         76.64         69.67        19.25 o                         
   1  34   5        664.43        652.60        49.14 o                         
   2  34   5        496.47        461.96        41.86 o                         
   3  34   5         48.40        102.67        27.37 o                         
   4  34   5          1.90        -15.82        38.92 o                         
   5  34   5         77.58        132.24        40.11 o                         
   6  34   5        239.70        219.68        52.11 o                         
  -8  35   5         52.10         45.74        36.71 o                         
  -7  35   5         12.52         -5.24        25.78 o                         
  -6  35   5        321.77        312.38        40.27 o                         
  -5  35   5          4.08         -4.97        21.09 o                         
  -4  35   5          8.25          2.02        19.86 o                         
  -3  35   5        584.35        614.13        81.16 o                         
  -2  35   5         34.97         43.90        22.05 o                         
  -1  35   5        533.81        582.79        38.32 o                         
   0  35   5         79.25         84.63        20.66 o                         
   1  35   5        188.28        216.54        32.47 o                         
   2  35   5        119.71        153.44        33.55 o                         
   3  35   5        427.78        562.79        48.44 o                         
   4  35   5          1.11        -21.70        26.18 o                         
   5  35   5        224.59        304.87        52.43 o                         
   6  35   5         42.86         22.48        36.30 o                         
  -8  36   5          0.63        -13.61        30.42 o                         
  -7  36   5         13.86         48.01        27.54 o                         
  -6  36   5          7.04         -3.42        24.92 o                         
  -5  36   5          1.99         41.30        23.25 o                         
  -4  36   5        832.57        727.13        59.79 o                         
  -3  36   5       1678.51       1521.41       111.54 o                         
  -2  36   5         13.45          9.00        21.50 o                         
  -1  36   5        377.12        391.28        33.20 o                         
   0  36   5        110.22         80.27        21.29 o                         
   1  36   5         37.07         56.80        24.45 o                         
   2  36   5         38.39         99.39        26.66 o                         
   3  36   5         97.27        109.28        29.30 o                         
   4  36   5         98.03        106.31        36.66 o                         
   5  36   5          8.94         -9.48        33.32 o                         
   6  36   5          8.53         18.08        44.46 o                         
  -8  37   5          1.31         42.73        33.91 o                         
  -7  37   5         23.06         29.26        24.42 o                         
  -6  37   5          1.73          3.70        23.37 o                         
  -5  37   5          0.35         28.80        28.07 o                         
  -4  37   5         30.12         29.97        23.28 o                         
  -3  37   5        214.41        170.92        37.20 o                         
  -2  37   5        185.76        159.50        28.37 o                         
  -1  37   5        605.61        631.31        40.28 o                         
   0  37   5        459.43        538.60        88.34 o                         
   1  37   5        114.55        130.45        30.82 o                         
   2  37   5         18.64         47.88        31.00 o                         
   3  37   5         39.96         55.31        26.73 o                         
   4  37   5         58.03         59.56        34.04 o                         
   5  37   5        154.29        204.40        70.62 o                         
   6  37   5          0.55         71.54        69.08 o                         
  -8  38   5        113.33         93.50        92.92 o                         
  -7  38   5         58.05         59.31        28.78 o                         
  -6  38   5          0.47         -2.58        23.94 o                         
  -5  38   5        199.70        206.52        34.96 o                         
  -4  38   5         20.77         30.89        22.90 o                         
  -3  38   5        998.39       1052.94        64.76 o                         
  -2  38   5         46.11         65.30        30.22 o                         
  -1  38   5         61.83         45.86        24.32 o                         
   0  38   5        266.67        316.10        37.53 o                         
   1  38   5        265.23        325.14        38.44 o                         
   2  38   5         46.88         53.07        45.23 o                         
   3  38   5         23.79         59.70        26.54 o                         
   4  38   5         22.10         11.38        52.62 o                         
   5  38   5         20.53         38.26        36.14 o                         
  -8  39   5         16.48         41.98        35.70 o                         
  -7  39   5          0.57         17.16        28.75 o                         
  -6  39   5         95.46         55.08        27.24 o                         
  -5  39   5         90.84         92.08        29.12 o                         
  -4  39   5        108.90        100.72        27.64 o                         
  -3  39   5        916.03        964.60        60.00 o                         
  -2  39   5         79.82         34.79        24.35 o                         
  -1  39   5        688.37        714.43        51.19 o                         
   0  39   5        465.37        474.21        44.45 o                         
   1  39   5         23.51         72.18        26.50 o                         
   2  39   5         38.08         27.79        31.26 o                         
   3  39   5         27.26         13.32        26.14 o                         
   4  39   5          0.00         16.20        29.54 o                         
   5  39   5         96.73         78.48        40.76 o                         
  -7  40   5         38.85        130.64       112.02 o                         
  -6  40   5          0.04        104.50        47.51 o                         
  -5  40   5          4.27        -12.51        24.18 o                         
  -4  40   5         24.74         30.45        23.17 o                         
  -3  40   5         46.74         43.34        25.00 o                         
  -2  40   5        227.85        227.87        34.12 o                         
  -1  40   5         49.52         58.70        25.30 o                         
   0  40   5        171.47        185.98        41.07 o                         
   1  40   5        105.13        141.33        30.32 o                         
   2  40   5          5.03         -7.21        30.18 o                         
   3  40   5          0.37         23.06        76.23 o                         
   4  40   5        129.03        104.58        37.12 o                         
   5  40   5         22.02         40.96        37.91 o                         
  -7  41   5          0.04        -19.17        31.31 o                         
  -6  41   5         84.01         82.51        31.34 o                         
  -5  41   5          5.21         64.44        26.63 o                         
  -4  41   5          6.62          5.41        25.06 o                         
  -3  41   5          1.04          5.83        23.17 o                         
  -2  41   5          5.92         -8.65        26.28 o                         
  -1  41   5         83.82        107.60        36.85 o                         
   0  41   5        395.21        433.70        55.94 o                         
   1  41   5         43.80         61.32        36.69 o                         
   2  41   5         92.33         77.15        35.02 o                         
   3  41   5         90.70        109.39        55.54 o                         
   4  41   5          8.45        -11.65        57.00 o                         
   5  41   5        130.36        110.00        40.14 o                         
  -7  42   5         42.89         36.47        35.92 o                         
  -6  42   5          2.14        -13.76        34.72 o                         
  -5  42   5          0.50          5.25        23.10 o                         
  -4  42   5        111.55        103.21        30.02 o                         
  -3  42   5        637.63        543.97        49.92 o                         
  -2  42   5          4.78          9.99        32.26 o                         
  -1  42   5          3.60         52.16        35.86 o                         
   0  42   5        168.13        247.10        67.23 o                         
   1  42   5         90.78        117.33        41.15 o                         
   2  42   5          1.54        -34.46        34.46 o                         
   3  42   5         34.76         19.05        46.23 o                         
   4  42   5         21.20         27.23        49.54 o                         
   5  42   5         57.33         79.21        42.82 o                         
  -7  43   5          1.65         49.91        61.31 o                         
  -6  43   5         35.72         18.48        28.20 o                         
  -5  43   5          3.64         40.53        30.16 o                         
  -4  43   5         49.36         37.26        25.63 o                         
  -3  43   5         33.47         62.55        28.66 o                         
  -2  43   5          5.83         12.76        32.39 o                         
  -1  43   5        247.86        415.00        79.23 o                         
   0  43   5         16.85         47.63        36.54 o                         
   1  43   5          4.19         10.52        32.76 o                         
   2  43   5          0.25          5.86        31.03 o                         
   3  43   5          4.02          8.45        38.23 o                         
   4  43   5          9.31        -17.69        44.62 o                         
   5  43   5         35.31         12.85        39.19 o                         
  -7  44   5          1.21         62.47        37.69 o                         
  -6  44   5          1.08         76.49        35.51 o                         
  -5  44   5         10.02         48.47        41.16 o                         
  -4  44   5        108.98        138.04        50.46 o                         
  -3  44   5         34.48         67.72        29.64 o                         
  -2  44   5         52.28         62.09        35.20 o                         
  -1  44   5          0.98          9.58        32.00 o                         
   0  44   5         79.59        119.87        45.00 o                         
   1  44   5         22.09         21.02        35.61 o                         
   2  44   5         22.34         92.87        39.92 o                         
   3  44   5         47.15         60.02        45.85 o                         
   4  44   5         16.89        -28.92        54.31 o                         
  -6  45   5         28.30         33.85        29.00 o                         
  -5  45   5          0.21         -5.12        24.13 o                         
  -4  45   5         81.75         66.95        38.45 o                         
  -3  45   5         10.74         36.49        36.22 o                         
  -2  45   5         29.35         13.56        39.23 o                         
  -1  45   5        663.76        814.51       168.08 o                         
   0  45   5        350.03        338.17        75.08 o                         
   1  45   5         21.87         18.20        34.59 o                         
   2  45   5         50.22         74.62        52.31 o                         
   3  45   5         11.51         35.44        35.18 o                         
   4  45   5         67.34        124.16        63.54 o                         
  -6  46   5          0.86         34.42        29.27 o                         
  -5  46   5         44.99         71.71        32.97 o                         
  -4  46   5         76.98         79.18        38.50 o                         
  -3  46   5        341.55        285.75       104.85 o                         
  -2  46   5         35.65         48.24        36.00 o                         
  -1  46   5         15.67        124.44        51.69 o                         
   0  46   5         10.44        -32.64        32.64 o                         
   1  46   5        205.01        273.17        63.69 o                         
   2  46   5         11.06         79.69        52.77 o                         
   3  46   5        119.58        109.30        46.23 o                         
   4  46   5         17.20         17.38        54.92 o                         
  -6  47   5         31.39         34.20        30.47 o                         
  -5  47   5          0.17         32.71        31.96 o                         
  -4  47   5         49.19        173.04        44.23 o                         
  -3  47   5        169.19        156.26        45.36 o                         
  -2  47   5         92.34        153.03        87.69 o                         
  -1  47   5        183.91        118.10        48.77 o                         
   0  47   5          2.23         45.52        38.26 o                         
   1  47   5         33.54        121.76        48.39 o                         
   2  47   5          2.51         63.85        54.46 o                         
   3  47   5         25.12         59.66        37.59 o                         
   4  47   5          3.93        202.77        79.23 o                         
  -6  48   5         31.91         30.39        37.19 o                         
  -5  48   5         11.53         50.59        35.65 o                         
  -4  48   5          0.39         40.00        36.11 o                         
  -3  48   5         42.75         23.96        36.77 o                         
  -2  48   5         96.85         90.30        39.59 o                         
  -1  48   5        433.45        429.74        63.36 o                         
   0  48   5          6.61         -2.26        33.83 o                         
   1  48   5         28.57         40.66        38.44 o                         
   2  48   5         26.28         38.00        52.62 o                         
   3  48   5          0.06        -52.77        52.77 o                         
  -5  49   5         31.04        146.32        69.16 o
[truncated: 427,926 more chars]
