# Supplementary material for: Crystal structures of three hexakis­(fluoroar­yloxy)cyclo­triphosphazenes
Source: Acta Crystallogr E Crystallogr Commun. 2019 Sep 27;75(Pt 10):1525–30. doi: 10.1107/S2056989019012933 (PMC6775729; doi:10.1107/S2056989019012933)
Supplement: Supplementary file 3 [file e-75-01525-1sup5.mol]

  ACD/Labs09041913232D

 78 84  0  0  0  0  0  0  0  0  1 V2000
   21.6947   -9.3821    0.0000 P   0  0  0  0  0  0  0  0  0  0  0  0
   21.6947  -10.7121    0.0000 N   0  0  0  0  0  0  0  0  0  0  0  0
   20.5428   -8.7171    0.0000 N   0  0  0  0  0  0  0  0  0  0  0  0
   20.5428  -11.3771    0.0000 P   0  0  0  0  0  0  0  0  0  0  0  0
   19.3910   -9.3821    0.0000 P   0  0  0  0  0  0  0  0  0  0  0  0
   19.3910  -10.7121    0.0000 N   0  0  0  0  0  0  0  0  0  0  0  0
   23.1670   -7.0666    0.0000 C   0  0  0  0  0  0  0  0  0  0  0  0
   22.0151   -6.4016    0.0000 C   0  0  0  0  0  0  0  0  0  0  0  0
   22.9266   -8.2364    0.0000 O   0  0  0  0  0  0  0  0  0  0  0  0
   24.3188   -6.4016    0.0000 C   0  0  0  0  0  0  0  0  0  0  0  0
   24.3188   -5.0716    0.0000 C   0  0  0  0  0  0  0  0  0  0  0  0
   23.1669   -4.4066    0.0000 C   0  0  0  0  0  0  0  0  0  0  0  0
   22.0151   -5.0716    0.0000 C   0  0  0  0  0  0  0  0  0  0  0  0
   25.4405   -9.7026    0.0000 C   0  0  0  0  0  0  0  0  0  0  0  0
   25.4405   -8.3725    0.0000 C   0  0  0  0  0  0  0  0  0  0  0  0
   23.6477  -10.2875    0.0000 O   0  0  0  0  0  0  0  0  0  0  0  0
   26.5923  -10.3676    0.0000 C   0  0  0  0  0  0  0  0  0  0  0  0
   27.7442   -8.3726    0.0000 C   0  0  0  0  0  0  0  0  0  0  0  0
   27.7442   -9.7026    0.0000 C   0  0  0  0  0  0  0  0  0  0  0  0
   26.5923   -7.7076    0.0000 C   0  0  0  0  0  0  0  0  0  0  0  0
   23.0566  -14.0131    0.0000 C   0  0  0  0  0  0  0  0  0  0  0  0
   24.2084  -13.3481    0.0000 C   0  0  0  0  0  0  0  0  0  0  0  0
   21.9049  -13.3481    0.0000 O   0  0  0  0  0  0  0  0  0  0  0  0
   23.0565  -15.3431    0.0000 C   0  0  0  0  0  0  0  0  0  0  0  0
   18.5897  -14.4137    0.0000 C   0  0  0  0  0  0  0  0  0  0  0  0
   19.7416  -15.0787    0.0000 C   0  0  0  0  0  0  0  0  0  0  0  0
   18.9904  -12.6831    0.0000 O   0  0  0  0  0  0  0  0  0  0  0  0
   17.4379  -15.0786    0.0000 C   0  0  0  0  0  0  0  0  0  0  0  0
   25.3603  -14.0131    0.0000 C   0  0  0  0  0  0  0  0  0  0  0  0
   25.3603  -15.3431    0.0000 C   0  0  0  0  0  0  0  0  0  0  0  0
   24.2084  -16.0081    0.0000 C   0  0  0  0  0  0  0  0  0  0  0  0
   19.7416  -16.4086    0.0000 C   0  0  0  0  0  0  0  0  0  0  0  0
   18.5897  -17.0736    0.0000 C   0  0  0  0  0  0  0  0  0  0  0  0
   17.4379  -16.4086    0.0000 C   0  0  0  0  0  0  0  0  0  0  0  0
   17.7585   -6.6660    0.0000 C   0  0  0  0  0  0  0  0  0  0  0  0
   18.9103   -6.0009    0.0000 C   0  0  0  0  0  0  0  0  0  0  0  0
   17.8386   -8.0761    0.0000 O   0  0  0  0  0  0  0  0  0  0  0  0
   16.6066   -6.0010    0.0000 C   0  0  0  0  0  0  0  0  0  0  0  0
   15.9657  -10.2634    0.0000 C   0  0  0  0  0  0  0  0  0  0  0  0
   15.9657   -8.9334    0.0000 C   0  0  0  0  0  0  0  0  0  0  0  0
   17.8386  -10.4477    0.0000 O   0  0  0  0  0  0  0  0  0  0  0  0
   14.8139  -10.9284    0.0000 C   0  0  0  0  0  0  0  0  0  0  0  0
   18.9103   -4.6709    0.0000 C   0  0  0  0  0  0  0  0  0  0  0  0
   17.7584   -4.0059    0.0000 C   0  0  0  0  0  0  0  0  0  0  0  0
   16.6066   -4.6709    0.0000 C   0  0  0  0  0  0  0  0  0  0  0  0
   13.6621  -10.2632    0.0000 C   0  0  0  0  0  0  0  0  0  0  0  0
   14.8139   -8.2684    0.0000 C   0  0  0  0  0  0  0  0  0  0  0  0
   13.6621   -8.9333    0.0000 C   0  0  0  0  0  0  0  0  0  0  0  0
   23.1868   -3.1086    0.0000 F   0  0  0  0  0  0  0  0  0  0  0  0
   25.4943   -4.4547    0.0000 F   0  0  0  0  0  0  0  0  0  0  0  0
   25.4782   -6.9865    0.0000 F   0  0  0  0  0  0  0  0  0  0  0  0
   26.5199   -6.3935    0.0000 F   0  0  0  0  0  0  0  0  0  0  0  0
   28.8914   -7.6915    0.0000 F   0  0  0  0  0  0  0  0  0  0  0  0
   29.0517  -10.2714    0.0000 F   0  0  0  0  0  0  0  0  0  0  0  0
   26.6320  -11.6655    0.0000 F   0  0  0  0  0  0  0  0  0  0  0  0
   24.4527   -7.8518    0.0000 F   0  0  0  0  0  0  0  0  0  0  0  0
   21.0877   -7.0345    0.0000 F   0  0  0  0  0  0  0  0  0  0  0  0
   20.8634   -4.6469    0.0000 F   0  0  0  0  0  0  0  0  0  0  0  0
   24.1482  -12.1623    0.0000 F   0  0  0  0  0  0  0  0  0  0  0  0
   26.4718  -13.4922    0.0000 F   0  0  0  0  0  0  0  0  0  0  0  0
   26.6640  -15.9920    0.0000 F   0  0  0  0  0  0  0  0  0  0  0  0
   24.1482  -17.2900    0.0000 F   0  0  0  0  0  0  0  0  0  0  0  0
   22.0010  -15.9920    0.0000 F   0  0  0  0  0  0  0  0  0  0  0  0
   21.0396  -16.9374    0.0000 F   0  0  0  0  0  0  0  0  0  0  0  0
   20.8793  -14.4377    0.0000 F   0  0  0  0  0  0  0  0  0  0  0  0
   16.4727  -14.4857    0.0000 F   0  0  0  0  0  0  0  0  0  0  0  0
   16.5048  -16.9054    0.0000 F   0  0  0  0  0  0  0  0  0  0  0  0
   18.5879  -18.1873    0.0000 F   0  0  0  0  0  0  0  0  0  0  0  0
   17.8188   -2.8844    0.0000 F   0  0  0  0  0  0  0  0  0  0  0  0
   20.0781   -3.9258    0.0000 F   0  0  0  0  0  0  0  0  0  0  0  0
   20.0461   -6.5058    0.0000 F   0  0  0  0  0  0  0  0  0  0  0  0
   15.5914   -6.5699    0.0000 F   0  0  0  0  0  0  0  0  0  0  0  0
   17.0496   -8.2043    0.0000 F   0  0  0  0  0  0  0  0  0  0  0  0
   14.8062   -7.0986    0.0000 F   0  0  0  0  0  0  0  0  0  0  0  0
   12.7070   -8.3325    0.0000 F   0  0  0  0  0  0  0  0  0  0  0  0
   12.7231  -10.9765    0.0000 F   0  0  0  0  0  0  0  0  0  0  0  0
   14.8062  -12.1463    0.0000 F   0  0  0  0  0  0  0  0  0  0  0  0
   15.5105   -3.8776    0.0000 F   0  0  0  0  0  0  0  0  0  0  0  0
  1  2  1  0  0  0  0
  1  3  2  0  0  0  0
  2  4  2  0  0  0  0
  3  5  1  0  0  0  0
  4  6  1  0  0  0  0
  5  6  2  0  0  0  0
  7  8  1  0  0  0  0
  7  9  1  0  0  0  0
  1  9  1  0  0  0  0
 11 10  1  0  0  0  0
 11 12  2  0  0  0  0
 10  7  2  0  0  0  0
 12 13  1  0  0  0  0
 13  8  2  0  0  0  0
 14 16  1  0  0  0  0
  1 16  1  0  0  0  0
 18 19  1  0  0  0  0
 18 20  2  0  0  0  0
 19 17  2  0  0  0  0
 20 15  1  0  0  0  0
 17 14  1  0  0  0  0
 15 14  2  0  0  0  0
 21 22  2  0  0  0  0
 21 23  1  0  0  0  0
  4 23  1  0  0  0  0
 25 27  1  0  0  0  0
  4 27  1  0  0  0  0
 29 30  2  0  0  0  0
 29 22  1  0  0  0  0
 30 31  1  0  0  0  0
 31 24  2  0  0  0  0
 21 24  1  0  0  0  0
 26 32  1  0  0  0  0
 26 25  2  0  0  0  0
 32 33  2  0  0  0  0
 25 28  1  0  0  0  0
 33 34  1  0  0  0  0
 28 34  2  0  0  0  0
 35 37  1  0  0  0  0
  5 37  1  0  0  0  0
 39 41  1  0  0  0  0
  5 41  1  0  0  0  0
 43 36  1  0  0  0  0
 43 44  2  0  0  0  0
 36 35  2  0  0  0  0
 44 45  1  0  0  0  0
 35 38  1  0  0  0  0
 45 38  2  0  0  0  0
 39 42  1  0  0  0  0
 39 40  2  0  0  0  0
 42 46  2  0  0  0  0
 40 47  1  0  0  0  0
 46 48  1  0  0  0  0
 47 48  2  0  0  0  0
 12 49  1  0  0  0  0
 11 50  1  0  0  0  0
 10 51  1  0  0  0  0
 20 52  1  0  0  0  0
 18 53  1  0  0  0  0
 19 54  1  0  0  0  0
 17 55  1  0  0  0  0
 15 56  1  0  0  0  0
  8 57  1  0  0  0  0
 13 58  1  0  0  0  0
 22 59  1  0  0  0  0
 29 60  1  0  0  0  0
 30 61  1  0  0  0  0
 31 62  1  0  0  0  0
 24 63  1  0  0  0  0
 32 64  1  0  0  0  0
 26 65  1  0  0  0  0
 28 66  1  0  0  0  0
 34 67  1  0  0  0  0
 33 68  1  0  0  0  0
 44 69  1  0  0  0  0
 43 70  1  0  0  0  0
 36 71  1  0  0  0  0
 38 72  1  0  0  0  0
 40 73  1  0  0  0  0
 47 74  1  0  0  0  0
 48 75  1  0  0  0  0
 46 76  1  0  0  0  0
 42 77  1  0  0  0  0
 45 78  1  0  0  0  0
M  END
