# Supplementary material for: Crystal structures of three hexakis­(fluoroar­yloxy)cyclo­triphosphazenes
Source: Acta Crystallogr E Crystallogr Commun. 2019 Sep 27;75(Pt 10):1525–30. doi: 10.1107/S2056989019012933 (PMC6775729; doi:10.1107/S2056989019012933)
Supplement: Supplementary file 4 [file e-75-01525-2sup4.hkl]

# 
# h,k,l, Fc-squared, Fo-squared, sigma(Fo-squared) and status flag 
# 
data_2
_shelx_title ' arh2s in P-1 #  2' 
_shelx_refln_list_code          4 
_shelx_F_calc_maximum      311.77 
_exptl_crystal_F_000      1104.00 
_reflns_d_resolution_high  0.7504 
 
loop_ 
 _symmetry_equiv_pos_as_xyz 
 'x, y, z' 
 '-x, -y, -z' 
 
_cell_length_a    13.4906 
_cell_length_b    13.6573 
_cell_length_c    14.9377 
_cell_angle_alpha  65.253 
_cell_angle_beta   68.874 
_cell_angle_gamma  71.715 
 
_shelx_F_squared_multiplier     1.000 
 
loop_ 
 _refln_index_h 
 _refln_index_k 
 _refln_index_l 
 _refln_F_squared_calc 
 _refln_F_squared_meas 
 _refln_F_squared_sigma 
 _refln_observed_status 
   2   0   0     1092.33     1148.72     13.58 o 
   3   0   0     1304.41     1654.89     19.44 o 
   4   0   0     5701.33     5631.80     62.86 o 
   5   0   0     2827.23     3186.54     37.02 o 
   6   0   0       49.03       58.72      3.34 o 
   7   0   0     1518.97     1622.01     21.13 o 
   8   0   0        8.09        7.55      1.69 o 
   9   0   0       88.70       95.74      4.09 o 
  10   0   0       19.11       14.89      2.57 o 
  11   0   0       96.78       93.19      7.02 o 
  12   0   0        3.46       -2.06      3.98 o 
  13   0   0       24.33       27.59      6.66 o 
  14   0   0        1.24       10.77      6.04 o 
  15   0   0        9.41        8.17      7.07 o 
  16   0   0        0.15        0.34      7.48 o 
 -16   1   0        9.82        9.33      8.44 o 
 -15   1   0        0.68        5.42      6.52 o 
 -14   1   0        3.14        4.46      5.01 o 
 -13   1   0        2.52        2.74      4.80 o 
 -12   1   0       35.34       47.42      7.69 o 
 -11   1   0        7.28        1.00      2.62 o 
 -10   1   0       60.12       82.13      4.24 o 
  -9   1   0      279.16      269.72     12.14 o 
  -8   1   0        0.06        1.16      1.35 o 
  -7   1   0      207.67      221.48      5.30 o 
  -6   1   0     6135.79     6512.58     73.52 o 
  -5   1   0      245.27      214.40      5.33 o 
  -4   1   0     1459.73     1723.01     20.78 o 
  -3   1   0    11590.44    11551.90    126.42 o 
  -2   1   0    10731.49    11496.62    153.77 o 
  -1   1   0     3568.09     4384.41     74.83 o 
   0   1   0      578.15      579.11     12.15 o 
   1   1   0     2850.92     3054.40     42.07 o 
   2   1   0      167.56      177.12      2.82 o 
   3   1   0     1189.93     1340.27     16.00 o 
   4   1   0       12.17       10.23      1.28 o 
   5   1   0       74.55       76.68      2.53 o 
   6   1   0      150.31      179.49      4.31 o 
   7   1   0        0.04        1.00      1.25 o 
   8   1   0        0.01        0.39      1.40 o 
   9   1   0       56.65       56.24      3.78 o 
  10   1   0        3.11        1.31      1.80 o 
  11   1   0        1.16        0.70      2.11 o 
  12   1   0       12.34       15.03      3.55 o 
  13   1   0        1.36        2.13      4.46 o 
  14   1   0       26.68       30.88      7.34 o 
 -15   2   0       10.99       13.18      8.03 o 
 -14   2   0        4.53       10.50      5.83 o 
 -13   2   0        0.66       -1.24      5.15 o 
 -12   2   0       24.61       19.78      4.77 o 
 -11   2   0       36.94       40.69      4.61 o 
 -10   2   0      189.93      172.11      7.23 o 
  -9   2   0        2.87        4.72      2.32 o 
  -8   2   0      139.91      135.98      4.36 o 
  -7   2   0       56.49       62.46      4.59 o 
  -6   2   0       66.00       54.75      2.66 o 
  -5   2   0      124.95      151.11      3.80 o 
  -4   2   0       13.41       10.29      1.22 o 
  -3   2   0       44.88       52.26      2.47 o 
  -2   2   0    17645.65    18785.48    250.37 o 
  -1   2   0     6345.75     6985.10     77.53 o 
   0   2   0      137.79      180.62      3.02 o 
   1   2   0       21.16       13.96      1.19 o 
   2   2   0    10744.13    11567.02    155.40 o 
   3   2   0     9304.93     9912.46    108.68 o 
   4   2   0       57.98       50.14      1.85 o 
   5   2   0       99.70       98.43      2.80 o 
   6   2   0        8.55        7.69      1.38 o 
   7   2   0      478.59      458.36     13.48 o 
   8   2   0     1915.87     1966.56     25.31 o 
   9   2   0      176.32      161.95      5.84 o 
  10   2   0      249.52      222.25      6.12 o 
  11   2   0       74.00       66.71      4.11 o 
  12   2   0       11.40       15.30      4.05 o 
  13   2   0      191.01      188.74     22.34 o 
 -15   3   0        4.01       -3.16      7.00 o 
 -14   3   0       16.47       21.00      7.69 o 
 -13   3   0        2.27        8.17      6.59 o 
 -12   3   0       10.67       14.84      3.66 o 
 -11   3   0        8.88        8.06      3.33 o 
 -10   3   0        0.59       -1.24      2.36 o 
  -9   3   0       48.78       52.74      4.55 o 
  -8   3   0      155.26      137.73     18.32 o 
  -7   3   0      229.24      210.57      5.96 o 
  -6   3   0        5.88       10.63      1.63 o 
  -5   3   0      555.73      541.97      9.46 o 
  -4   3   0     1433.16     1350.93     17.03 o 
  -3   3   0        3.06        4.95      1.53 o 
  -2   3   0     2064.88     2056.39     24.71 o 
  -1   3   0    27189.53    28383.28    382.57 o 
   0   3   0      810.52      750.24      9.57 o 
   1   3   0     3100.58     3675.34     41.20 o 
   2   3   0    34941.49    36016.85    485.90 o 
   3   3   0    15621.64    16854.11    184.00 o 
   4   3   0      563.63      458.19     12.00 o 
   5   3   0       88.91       71.07      2.46 o 
   6   3   0      618.15      636.83      9.62 o 
   7   3   0        3.66       -0.30      1.19 o 
   8   3   0      366.52      414.73      7.93 o 
   9   3   0      512.52      514.18      9.65 o 
  10   3   0      538.53      522.06     19.25 o 
  11   3   0        3.87        6.10      2.20 o 
  12   3   0       20.44       16.92      3.52 o 
  13   3   0        1.18        3.43      4.19 o 
  14   3   0       43.92       33.97      7.48 o 
 -14   4   0        7.32        8.44      6.86 o 
 -13   4   0       19.66       30.06      8.23 o 
 -12   4   0        0.00       -1.87      2.85 o 
 -11   4   0        1.22        6.18      3.04 o 
 -10   4   0        3.29        6.50      2.99 o 
  -9   4   0        0.78        1.37      2.32 o 
  -8   4   0      137.76      113.61      5.92 o 
  -7   4   0      435.18      506.81     12.26 o 
  -6   4   0       13.09        9.51      2.52 o 
  -5   4   0     1356.14     1402.79     38.46 o 
  -4   4   0      140.85      154.86      5.26 o 
  -3   4   0     2164.44     2248.88     27.75 o 
  -2   4   0     1234.51     1368.60     17.64 o 
  -1   4   0      423.69      400.35      5.28 o 
   0   4   0    10639.79    10919.70    119.84 o 
   1   4   0     1589.94     1546.90     18.59 o 
   2   4   0     3251.00     3606.42     40.93 o 
   3   4   0     2274.46     2193.59     25.75 o 
   4   4   0     1402.79     1264.81     15.89 o 
   5   4   0       11.09       22.07      2.01 o 
   6   4   0      831.19      877.46     12.42 o 
   7   4   0      131.57      130.07      3.90 o 
   8   4   0        3.02        1.80      1.75 o 
   9   4   0     1102.35     1049.76     15.70 o 
  10   4   0        3.39       -0.72      1.79 o 
  11   4   0      204.36      176.91     11.32 o 
  12   4   0       43.20       48.72      7.69 o 
  13   4   0      110.87      103.90     10.98 o 
  14   4   0        0.99        3.36      4.46 o 
  15   4   0        1.36        3.16      5.70 o 
 -14   5   0        9.90        5.90      6.93 o 
 -13   5   0        0.19        4.12      5.90 o 
 -12   5   0       35.15       46.12      8.34 o 
 -11   5   0        5.81        7.09      3.47 o 
 -10   5   0        1.67        2.34      2.91 o 
  -9   5   0        3.40       -0.41      2.46 o 
  -8   5   0       55.07       56.46      7.93 o 
  -7   5   0      264.30      236.28      8.30 o 
  -6   5   0        5.45        2.14      1.75 o 
  -5   5   0     1293.71     1286.16     18.62 o 
  -4   5   0      232.95      220.91      7.50 o 
  -3   5   0       23.88       22.74      2.15 o 
  -2   5   0      143.98      203.53      3.98 o 
  -1   5   0      270.28      286.07      4.43 o 
   0   5   0        6.79        5.59      1.50 o 
   1   5   0       52.12       60.84      3.23 o 
   2   5   0      765.64      828.60     11.16 o 
   3   5   0       14.57       12.49      1.65 o 
   4   5   0      190.34      133.51      5.54 o 
   5   5   0       27.78       36.10      1.88 o 
   6   5   0       93.51       81.69      2.96 o 
   7   5   0        3.35        1.62      1.37 o 
   8   5   0      148.05      161.37      4.89 o 
   9   5   0        9.21        8.01      2.63 o 
  10   5   0      275.69      233.77      8.11 o 
  11   5   0       31.81       30.95      6.31 o 
  12   5   0        7.09       11.94      5.01 o 
  13   5   0       39.44       44.95      7.82 o 
  14   5   0        1.63        5.15      4.87 o 
  15   5   0        1.70        0.34      5.35 o 
  16   5   0        2.71        2.95      5.42 o 
 -14   6   0        0.86       11.60      7.62 o 
 -13   6   0       19.52       23.74      8.23 o 
 -12   6   0        0.00        1.19      3.88 o 
 -11   6   0       32.11       45.84      8.30 o 
 -10   6   0       12.02        8.21      3.29 o 
  -9   6   0       29.15       32.83      4.47 o 
  -8   6   0       25.67       27.17      5.04 o 
  -7   6   0       27.91       32.34      4.16 o 
  -6   6   0      718.51      602.71     16.92 o 
  -5   6   0       20.73       33.67      3.76 o 
  -4   6   0       13.02        6.73      1.93 o 
  -3   6   0      264.25      295.13      9.50 o 
  -2   6   0      187.31      155.47      6.01 o 
  -1   6   0     7094.73     7533.74     73.35 o 
   0   6   0       30.07       43.00      2.22 o 
   1   6   0      480.22      552.93      8.61 o 
   2   6   0      161.87      176.98      4.04 o 
   3   6   0      251.05      263.37      4.99 o 
   4   6   0       28.97       36.33      1.93 o 
   5   6   0      736.64      808.91     11.48 o 
   6   6   0       43.64       55.64      6.97 o 
   7   6   0      341.88      326.26      8.99 o 
   8   6   0       15.19       14.55      2.92 o 
   9   6   0       55.90       42.13      6.04 o 
  10   6   0      104.60       95.74      5.90 o 
  11   6   0       96.85      120.85     11.05 o 
  12   6   0       92.27      105.82     10.98 o 
  13   6   0       16.77       27.86      6.59 o 
  14   6   0        7.12        2.40      5.35 o 
  15   6   0        5.63        3.71      5.35 o 
  16   6   0        0.02        8.92      6.04 o 
 -13   7   0        0.60       -0.89      7.14 o 
 -12   7   0       41.03       42.15      6.10 o 
 -11   7   0        5.27       13.31      3.88 o 
 -10   7   0        0.06        5.12      3.88 o 
  -9   7   0        9.82       16.21      7.21 o 
  -8   7   0       25.11       24.49      4.05 o 
  -7   7   0      309.91      311.82     15.03 o 
  -6   7   0      187.09      168.85     11.97 o 
  -5   7   0      662.22      571.04     61.11 o 
  -4   7   0       29.02       49.48      4.37 o 
  -3   7   0      561.16      498.69     12.46 o 
  -2   7   0      584.87      661.89     19.18 o 
  -1   7   0      228.25      206.31      4.85 o 
   0   7   0      978.46      982.63     11.92 o 
   1   7   0      742.07      757.32     11.36 o 
   2   7   0       99.78      117.29      5.14 o 
   3   7   0      983.92      935.95     13.08 o 
   4   7   0      123.76       94.57      2.94 o 
   5   7   0       17.80       13.40      3.77 o 
   6   7   0      101.69      104.98      6.35 o 
   7   7   0       12.36        7.49      3.71 o 
   8   7   0      214.34      179.37     13.83 o 
   9   7   0       59.09       57.24      6.86 o 
  10   7   0        0.01        0.17      2.21 o 
  11   7   0       23.02       28.96      6.59 o 
  12   7   0        2.49        2.68      4.53 o 
  13   7   0        2.73        2.95      4.87 o 
  14   7   0        2.31       -1.99      4.87 o 
  15   7   0        0.31        8.03      5.56 o 
  16   7   0        0.45       17.36      6.11 o 
 -12   8   0        0.17        2.82      5.01 o 
 -11   8   0       26.99       26.39     12.90 o 
 -10   8   0        3.00        4.44      3.27 o 
  -9   8   0        5.46       -0.71      3.07 o 
  -8   8   0       77.15       77.24      6.54 o 
  -7   8   0        1.96        7.38      4.43 o 
  -6   8   0      163.70      176.12     12.56 o 
  -5   8   0        7.72        9.24      3.71 o 
  -4   8   0      181.50      189.07      7.75 o 
  -3   8   0       24.36       22.75      3.32 o 
  -2   8   0        5.18        4.65      2.27 o 
  -1   8   0       47.25       40.28      3.71 o 
   0   8   0       85.08       88.62      2.90 o 
   1   8   0      222.39      203.53      5.11 o 
   2   8   0      411.88      444.43      8.07 o 
   3   8   0       99.75      102.50      3.49 o 
   4   8   0      222.23      219.33      7.37 o 
   5   8   0       42.54       43.56      4.09 o 
   6   8   0       16.10       19.98      3.29 o 
   7   8   0      332.62      285.40     10.05 o 
   8   8   0        3.62        0.82      2.57 o 
   9   8   0      235.85      225.72      8.50 o 
  10   8   0       32.09       37.22      4.49 o 
  11   8   0      109.31      109.45     11.46 o 
  12   8   0       16.65       22.03      7.00 o 
  13   8   0       61.72       75.90     10.50 o 
  14   8   0        4.65       -4.80      4.94 o 
  15   8   0        1.25       11.67      5.49 o 
 -12   9   0        0.27       12.49      6.52 o 
 -11   9   0        0.37       -3.81      3.81 o 
 -10   9   0        4.17        1.11      3.52 o 
  -9   9   0        9.57        1.55      5.56 o 
  -8   9   0        0.03        7.77      3.44 o 
  -7   9   0       98.19       86.93      7.03 o 
  -6   9   0        2.75        2.80      2.96 o 
  -5   9   0        6.85        5.29      2.87 o 
  -4   9   0       32.89       19.96      3.68 o 
  -3   9   0      195.26      214.89      8.21 o 
  -2   9   0        9.27        2.95      3.71 o 
  -1   9   0       67.46       84.01      6.14 o 
   0   9   0       15.73       15.64      2.82 o 
   1   9   0      564.45      631.53     10.74 o 
   2   9   0      320.71      258.25     13.86 o 
   3   9   0      720.13      632.64     14.14 o 
   4   9   0      517.25      449.87     16.20 o 
   5   9   0       12.38       10.84      3.26 o 
   6   9   0       42.57       40.89      8.54 o 
   7   9   0        1.98       -0.12      3.53 o 
   8   9   0     1028.52      898.19     19.52 o 
   9   9   0       55.65       60.33      5.64 o 
  10   9   0        0.22       -3.09      3.09 o 
  11   9   0       83.05       84.89     10.71 o 
  12   9   0       19.06       34.65      7.75 o 
  13   9   0        6.21       15.85      6.38 o 
  14   9   0       13.77       15.10      6.73 o 
  15   9   0        1.86       16.74      5.83 o 
 -11  10   0        0.19        3.47      4.07 o 
 -10  10   0        1.61        6.17      3.68 o 
  -9  10   0        1.79        4.96      4.02 o 
  -8  10   0       35.52       35.23      6.04 o 
  -7  10   0        1.62        0.80      3.18 o 
  -6  10   0       62.05       57.10      6.11 o 
  -5  10   0        4.39       11.81      3.84 o 
  -4  10   0      144.99       94.42      6.62 o 
  -3  10   0       28.97       24.61      4.12 o 
  -2  10   0      167.00      158.67      8.51 o 
  -1  10   0      246.58      237.44      8.30 o 
   0  10   0       18.15       30.77      5.08 o 
   1  10   0       16.14       11.32      4.19 o 
   2  10   0       41.79       45.44      5.46 o 
   3  10   0      504.28      482.25     12.53 o 
   4  10   0       28.50       21.31      3.66 o 
   5  10   0      299.20      276.82      9.49 o 
   6  10   0       54.00       50.00      5.18 o 
   7  10   0       63.03       68.32      5.89 o 
   8  10   0        3.18       -0.98      2.76 o 
   9  10   0       85.75       97.81      6.88 o 
  10  10   0        0.15       -3.50      3.50 o 
  11  10   0       27.66       33.01      8.10 o 
  12  10   0        3.97       11.25      6.31 o 
  14  10   0        2.79        2.26      5.28 o 
  15  10   0        1.99       21.20      6.79 o 
 -10  11   0        0.44        2.53      3.88 o 
  -9  11   0        0.16       -3.38      3.38 o 
  -8  11   0        0.01        9.40      4.52 o 
  -7  11   0       27.07       17.68      4.58 o 
  -6  11   0        3.70        5.63      6.24 o 
  -5  11   0       21.78       18.32      4.63 o 
  -4  11   0        3.73        6.21      3.36 o 
  -3  11   0      158.45      141.89      7.61 o 
  -2  11   0       36.14       37.36      4.65 o 
  -1  11   0       19.57       22.57      3.75 o 
   0  11   0       78.67       80.08      8.99 o 
   1  11   0        1.82        3.77      3.71 o 
   2  11   0       58.46       61.69      7.89 o 
   3  11   0        0.53        0.50      2.35 o 
   4  11   0      102.42      105.96      6.52 o 
   5  11   0        4.82        9.27      3.30 o 
   6  11   0       64.57       57.44      8.10 o 
   7  11   0      157.55      142.23      7.71 o 
   8  11   0       19.33       22.15      8.06 o 
   9  11   0        1.88        1.10      3.19 o 
  10  11   0        2.63        1.99      5.08 o 
  11  11   0       11.27        1.03      5.63 o 
  12  11   0       49.89       66.02     11.19 o 
  13  11   0        0.08        0.00      6.59 o 
  14  11   0        0.05        4.60      5.56 o 
  -8  12   0        0.27       14.97     10.67 o 
  -7  12   0        5.00        8.32      8.27 o 
  -6  12   0       20.96       22.73      5.02 o 
  -5  12   0        0.00        3.64      3.61 o 
  -4  12   0        3.62       11.93      3.96 o 
  -3  12   0        0.03        0.25      3.71 o 
  -2  12   0       12.44       10.36      5.22 o 
  -1  12   0        3.44        0.69      3.84 o 
   0  12   0       25.40       25.53      6.18 o 
   1  12   0        3.25        4.74      4.12 o 
   2  12   0       45.77       41.17      7.21 o 
   3  12   0        3.75        9.26      4.39 o 
   4  12   0        9.68       10.52      3.27 o 
   5  12   0        0.22        2.52      4.56 o 
   6  12   0      114.14      108.71      7.30 o 
   7  12   0       39.58       39.14      5.19 o 
   8  12   0       18.04       20.34      4.33 o 
   9  12   0        4.58        8.97      3.69 o 
  10  12   0       12.73        9.47      6.31 o 
  11  12   0       49.21       50.78      9.88 o 
  12  12   0        2.86        2.20      6.59 o 
  13  12   0       11.90       19.28      8.17 o 
  -7  13   0        0.06        2.00      4.48 o 
  -6  13   0        0.50        6.15      4.63 o 
  -5  13   0       45.56       35.58      5.99 o 
  -4  13   0        0.02       -2.95      5.70 o 
  -3  13   0        7.82        7.69      6.18 o 
  -2  13   0       21.22       15.58      5.49 o 
  -1  13   0        1.70       -3.36      3.36 o 
   0  13   0        0.50       -3.84      3.84 o 
   1  13   0       52.37       67.05      9.20 o 
   2  13   0       74.85       84.48     10.22 o 
   3  13   0       24.37       25.39      6.52 o 
   4  13   0       15.53       10.09      5.28 o 
   5  13   0       41.69       44.76      5.58 o 
   6  13   0       25.80       34.10      5.28 o 
   7  13   0       14.64       10.60      4.02 o 
   8  13   0       70.59       78.50      7.14 o 
   9  13   0        1.21       -4.32      4.32 o 
  10  13   0        9.69       13.38      6.73 o 
  11  13   0        0.25       -3.57      6.18 o 
  12  13   0       25.29       27.17      9.33 o 
  -5  14   0        0.51       -7.14      7.14 o 
  -4  14   0       47.27       38.57      9.74 o 
  -3  14   0        0.58       -5.63      7.00 o 
  -1  14   0       11.04       16.68      6.24 o 
   0  14   0        7.82        5.63      5.35 o 
   1  14   0       24.88       44.81      8.58 o 
   2  14   0        2.46        6.66      5.22 o 
   3  14   0       63.24       71.16      9.74 o 
   4  14   0        0.61        6.18      5.15 o 
   5  14   0        0.08       -3.84      4.46 o 
   6  14   0        0.25        6.86      5.22 o 
   7  14   0       11.66       11.49      4.33 o 
   8  14   0        0.75       -3.35      5.73 o 
   9  14   0        1.46       -5.08      5.08 o 
  10  14   0        1.23        0.69      6.11 o 
  11  14   0        0.78        2.81      7.14 o 
  -3  15   0       14.53       22.17      7.89 o 
  -2  15   0        1.26        7.34      4.94 o 
  -1  15   0        2.80        0.34      4.60 o 
   0  15   0        0.27        2.20      4.94 o 
   1  15   0        6.15       11.32      5.83 o 
   2  15   0       16.49       29.51      7.55 o 
   3  15   0        7.03       11.87      5.97 o 
   4  15   0        0.96       -4.39      4.39 o 
   5  15   0        3.36        5.35      5.90 o 
   6  15   0        0.35        3.77      5.63 o 
   7  15   0       10.71       11.60      6.24 o 
   8  15   0        1.05        6.59      7.14 o 
   9  15   0        1.79        9.26      7.69 o 
   0  16   0        0.84        3.98      5.15 o 
   1  16   0        0.74        1.17      5.49 o 
   2  16   0        6.93        6.93      5.01 o 
   3  16   0        0.41        1.65      5.56 o 
   4  16   0        0.55       -0.69      6.18 o 
   5  16   0        0.18       -5.56      5.56 o 
   6  16   0        5.76       15.17      6.86 o 
   7  16   0        0.26        0.34      5.90 o 
  -4 -16   1        0.07       13.86      5.97 o 
  -3 -16   1        0.42        0.82      4.94 o 
  -2 -16   1        1.74        3.98      6.38 o 
  -1 -16   1        0.15        4.74      5.97 o 
  -8 -15   1        0.12        0.62      6.04 o 
  -7 -15   1        6.26        5.76      6.45 o 
  -6 -15   1        0.35        1.17      6.11 o 
  -5 -15   1        0.78       -1.51      5.15 o 
  -4 -15   1        0.12        0.00      5.15 o 
  -3 -15   1        5.68        6.73      5.42 o 
  -2 -15   1       12.63       10.84      6.38 o 
  -1 -15   1        3.35        5.35      5.56 o 
   0 -15   1        2.68       11.19      5.76 o 
   1 -15   1        1.35        1.17      4.87 o 
   2 -15   1        5.89       11.39      5.56 o 
   3 -15   1        4.35       21.82      9.54 o 
 -10 -14   1        0.01        1.99      6.52 o 
  -9 -14   1        4.24        4.32      6.11 o 
  -8 -14   1        1.36       -0.18      4.05 o 
  -7 -14   1       11.74        8.74      4.10 o 
  -6 -14   1        0.10        2.95      5.35 o 
  -5 -14   1        0.04       -1.17      5.01 o 
  -4 -14   1        3.35       13.18      5.76 o 
  -3 -14   1       24.29       31.77      7.69 o 
  -2 -14   1        0.02        3.50      5.01 o 
  -1 -14   1       24.29       19.97      6.79 o 
   0 -14   1        4.05        2.26      5.15 o 
   1 -14   1        3.40        0.62      4.80 o 
   2 -14   1        2.85       16.54      5.63 o 
   3 -14   1        3.97       -3.09      7.14 o 
   4 -14   1       21.41       19.97      8.72 o 
   5 -14   1        0.21        4.19      7.48 o 
 -11 -13   1        2.19        0.00      6.45 o 
 -10 -13   1        2.17       -5.70      5.76 o 
  -9 -13   1        7.75       11.02      6.62 o 
  -8 -13   1       38.88       37.45      8.54 o 
  -7 -13   1        0.18        6.43      8.51 o 
  -6 -13   1       35.63       40.99     11.87 o 
  -5 -13   1       13.21       22.23      6.31 o 
  -4 -13   1       14.54       15.78      5.83 o 
  -3 -13   1        0.09        1.99      4.87 o 
  -2 -13   1       39.62       49.96      8.51 o 
  -1 -13   1        5.26       15.92      5.97 o 
   0 -13   1        0.99        5.70      4.60 o 
   1 -13   1        1.29       -1.99      4.39 o 
   2 -13   1        4.74        4.80      5.01 o 
   3 -13   1       18.96       17.98      7.55 o 
   4 -13   1        0.35        0.62      6.66 o 
   5 -13   1       24.80       15.99      7.62 o 
   6 -13   1        3.60       -0.69      6.86 o 
   7 -13   1        0.10        2.92      6.00 o 
 -12 -12   1        9.36       14.07      8.44 o 
 -11 -12   1       54.26       33.90      8.72 o 
 -10 -12   1        0.01       11.94      6.86 o 
  -9 -12   1        2.06        9.38      4.02 o 
  -8 -12   1        0.00       -1.58      3.14 o 
  -7 -12   1       50.90       57.69      6.28 o 
  -6 -12   1       64.60       68.36      6.45 o 
  -5 -12   1        6.94        1.99      5.42 o 
  -4 -12   1        2.51        7.66      4.63 o 
  -3 -12   1       12.23       19.28      5.83 o 
  -2 -12   1       22.74       24.22      6.18 o 
  -1 -12   1        8.85        4.87      4.53 o 
   0 -12   1        8.85        3.98      3.57 o 
   1 -12   1       11.24       16.47      5.63 o 
   2 -12   1        8.27       10.16      5.42 o 
   3 -12   1       10.33        5.83      5.42 o 
   4 -12   1        6.36        6.18      5.83 o 
   5 -12   1        0.95        3.57      5.59 o 
   6 -12   1       16.91       15.82      4.92 o 
   7 -12   1        3.04       12.38      4.76 o 
   8 -12   1        0.32        3.03      4.29 o 
 -13 -11   1        2.07        2.26      6.45 o 
 -12 -11   1       57.28       57.58     11.12 o 
 -11 -11   1        0.70        0.89      6.04 o 
 -10 -11   1        6.81       11.60      5.83 o 
  -9 -11   1        1.32        3.31      3.22 o 
  -8 -11   1       24.24       28.18      4.58 o 
  -7 -11   1      102.85       98.99      7.23 o 
  -6 -11   1       26.85       20.90      4.07 o 
  -5 -11   1        6.08        9.71      3.27 o 
  -4 -11   1       16.19       13.23      5.22 o 
  -3 -11   1        5.79        7.99      4.05 o 
  -2 -11   1        3.87       -3.64      3.64 o 
  -1 -11   1       32.93       20.79      5.76 o 
   0 -11   1       11.77        7.75      4.32 o 
   1 -11   1       34.17       38.98      6.59 o 
   2 -11   1        1.65        3.36      4.80 o 
   3 -11   1        8.49        5.55      3.77 o 
   4 -11   1        0.71        2.02      3.03 o 
   5 -11   1       15.79       26.96      5.08 o 
   6 -11   1        1.26        7.33      3.87 o 
   7 -11   1       12.78        6.56      4.31 o 
   8 -11   1        0.15       -1.37      4.67 o 
   9 -11   1        0.61       -0.22      7.41 o 
  10 -11   1        0.38        3.16      5.83 o 
 -14 -10   1        0.22       13.86      5.63 o 
 -13 -10   1        0.32        3.16      4.67 o 
 -12 -10   1        2.46        7.69      6.24 o 
 -11 -10   1       47.07       52.36      9.81 o 
 -10 -10   1       12.03       12.66      3.83 o 
  -9 -10   1       15.39       11.40      7.03 o 
  -8 -10   1       20.40       16.12      6.18 o 
  -7 -10   1       10.64       10.85      3.54 o 
  -6 -10   1       24.14       23.76      4.98 o 
  -5 -10   1      183.60      150.87      7.25 o 
  -4 -10   1       17.61       15.83      3.54 o 
  -3 -10   1      219.95      186.26      9.85 o 
  -2 -10   1       28.81       26.86      3.70 o 
  -1 -10   1        6.45       11.73      4.60 o 
   0 -10   1      153.35      132.72     10.57 o 
   1 -10   1       16.17       22.21      4.84 o 
   2 -10   1      459.63      377.10     11.08 o 
   3 -10   1       65.27       57.88      5.40 o 
   4 -10   1       59.39       58.64      5.67 o 
   5 -10   1       45.66       36.84      5.14 o 
   6 -10   1       59.82       67.82      6.45 o 
   7 -10   1        1.47       -2.34      3.51 o 
   8 -10   1       16.99       12.37      4.65 o 
   9 -10   1        0.82       -2.12      3.62 o 
  10 -10   1        1.53        3.27      3.86 o 
  11 -10   1        0.00        5.87      3.98 o 
 -14  -9   1        2.64       13.86      5.70 o 
 -13  -9   1       21.56       22.23      6.52 o 
 -12  -9   1       10.10       10.77      5.56 o 
 -11  -9   1        1.07        1.03      4.74 o 
 -10  -9   1        0.84        3.31      3.11 o 
  -9  -9   1      228.54      229.40      9.34 o 
  -8  -9   1      298.03      283.00     10.14 o 
  -7  -9   1        5.25        1.69      2.90 o 
  -6  -9   1       52.92       55.03      5.20 o 
  -5  -9   1       12.79       11.02      4.15 o 
  -4  -9   1     1590.51     1590.15     39.90 o 
  -3  -9   1      646.94      610.56     14.19 o 
  -2  -9   1      299.76      283.65     15.78 o 
  -1  -9   1       20.51       22.73      3.34 o 
   0  -9   1        9.37        8.35      2.23 o 
   1  -9   1      162.18      155.34      6.32 o 
   2  -9   1       45.55       43.97      4.36 o 
   3  -9   1      144.02      156.80      7.00 o 
   4  -9   1       40.39       29.44      4.30 o 
   5  -9   1       15.23       22.75     13.42 o 
   6  -9   1        4.05       11.85      3.46 o 
   7  -9   1      106.02       94.50     10.74 o 
   8  -9   1        0.85        5.31      3.39 o 
   9  -9   1       14.60       13.06      4.74 o 
  10  -9   1       10.77       12.40      5.42 o 
  11  -9   1        0.69        1.26      3.36 o 
  12  -9   1        0.78        3.29      5.76 o 
 -15  -8   1        0.01        4.60      5.42 o 
 -14  -8   1        5.54        5.01      5.70 o 
 -13  -8   1        8.29        6.66      5.97 o 
 -12  -8   1       46.02       27.72      7.21 o 
 -11  -8   1       49.74       42.00      8.17 o 
 -10  -8   1       20.95       24.46      4.25 o 
  -9  -8   1      229.50      219.44      8.88 o 
  -8  -8   1        6.02        3.50      2.99 o 
  -7  -8   1      137.33      141.44      8.54 o 
  -6  -8   1       34.40       36.32      4.18 o 
  -5  -8   1      147.70      118.29      5.79 o 
  -4  -8   1        5.57        7.09      2.62 o 
  -3  -8   1       12.14        9.24      2.52 o 
  -2  -8   1      766.63      729.64     15.05 o 
  -1  -8   1       43.86       44.50      2.72 o 
   0  -8   1      427.55      443.26      8.21 o 
   1  -8   1       80.22       63.37      8.27 o 
   2  -8   1      270.73      243.89      9.13 o 
   3  -8   1      384.93      324.34     10.02 o 
   4  -8   1       28.95       41.82      5.32 o 
   5  -8   1        0.90        2.84      2.68 o 
   6  -8   1       47.27       25.23      4.01 o 
   7  -8   1        0.49        2.96      3.00 o 
   8  -8   1       55.91       58.93     11.43 o 
   9  -8   1        0.04       -2.91      5.32 o 
  10  -8   1        9.45       10.34      3.90 o 
  11  -8   1       23.64       23.37      4.78 o 
  12  -8   1        0.06        7.77      3.73 o 
 -15  -7   1        2.40       12.49      5.83 o 
 -14  -7   1       11.96        4.74      4.53 o 
 -13  -7   1       14.23       16.81      6.45 o 
 -12  -7   1       39.73       28.82      7.48 o 
 -11  -7   1        3.17        2.13      4.53 o 
 -10  -7   1      132.48      124.72     13.45 o 
  -9  -7   1        0.65        5.67      3.12 o 
  -8  -7   1      239.88      237.69     32.60 o 
  -7  -7   1        4.96        3.60      2.27 o 
  -6  -7   1      357.58      352.61      9.95 o 
  -5  -7   1       20.51       21.95      3.07 o 
  -4  -7   1       11.50        8.41      2.33 o 
  -3  -7   1      146.46      116.92      5.31 o 
  -2  -7   1      691.82      624.64      9.76 o 
  -1  -7   1      585.71      498.51      8.43 o 
   0  -7   1      429.92      448.08      9.34 o 
   1  -7   1       29.83       33.29      1.97 o 
   2  -7   1        7.65       11.33      2.46 o 
   3  -7   1       44.33       60.67      4.38 o 
   4  -7   1      161.69      131.20      6.07 o 
   5  -7   1      323.90      275.41     14.82 o 
   6  -7   1      133.93      116.82      6.70 o 
   7  -7   1      102.21      111.06      6.89 o 
   8  -7   1       28.70       23.06      5.56 o 
   9  -7   1       24.35       27.86      4.34 o 
  10  -7   1        1.91        3.23      3.19 o 
  11  -7   1        9.54       10.06      3.43 o 
  12  -7   1       28.39       34.08      6.93 o 
  13  -7   1        0.03       -3.71      5.70 o 
 -16  -6   1        5.61       15.30      6.38 o 
 -15  -6   1        7.72       12.15      5.49 o 
 -14  -6   1        2.42        5.83      4.80 o 
 -13  -6   1       15.08       17.64      6.04 o 
 -12  -6   1      124.08      103.42     11.25 o 
 -11  -6   1       71.11       57.85      8.44 o 
 -10  -6   1       20.99       22.28      4.84 o 
  -9  -6   1       23.74       28.87      3.90 o 
  -8  -6   1      122.20      129.42      6.04 o 
  -7  -6   1       33.02       28.82      3.46 o 
  -6  -6   1      163.60      164.38      9.30 o 
  -5  -6   1     1757.75     1821.82     29.90 o 
  -4  -6   1      261.02      251.90      7.42 o 
  -3  -6   1       64.33       69.69      6.11 o 
  -2  -6   1      377.28      382.34      6.53 o 
  -1  -6   1        5.16        2.03      1.24 o 
   0  -6   1        2.58       -0.40      1.42 o 
   1  -6   1     2744.31     2663.30     27.77 o 
   2  -6   1      257.40      295.13      4.98 o 
   3  -6   1      340.15      423.47     10.25 o 
   4  -6   1      202.04      178.80      6.52 o 
   5  -6   1       16.68       19.39      3.14 o 
   6  -6   1      449.98      375.56     10.63 o 
   7  -6   1       12.34       10.35      3.29 o 
   8  -6   1      159.08      149.56     12.04 o 
   9  -6   1       24.34       12.97      4.74 o 
  10  -6   1       28.24       26.63      4.27 o 
  11  -6   1        8.92       10.62      5.15 o 
  12  -6   1        2.21        1.09      3.63 o 
  13  -6   1       27.62       27.66      8.51 o 
  14  -6   1        0.14       -6.24      6.24 o 
 -16  -5   1        0.93       18.39      6.86 o 
 -15  -5   1        0.15        0.75      4.67 o 
 -14  -5   1        0.02       -0.62      4.74 o 
 -13  -5   1       24.97       27.31      6.66 o 
 -12  -5   1       57.55       47.42      8.03 o 
 -11  -5   1       33.33       35.62      4.50 o 
 -10  -5   1       26.71       25.65      3.76 o 
  -9  -5   1      216.35      201.20     10.29 o 
  -8  -5   1      106.39       91.68      5.35 o 
  -7  -5   1      170.88      154.66      6.09 o 
  -6  -5   1     1328.48     1349.37     17.89 o 
  -5  -5   1       12.05        5.69      1.94 o 
  -4  -5   1      809.24     1014.26     18.06 o 
  -3  -5   1       26.43       25.67      2.67 o 
  -2  -5   1     1268.14     1466.76     18.23 o 
  -1  -5   1      546.29      602.52     11.10 o 
   0  -5   1       88.18       81.24      2.67 o 
   1  -5   1       61.82       44.92      2.73 o 
   2  -5   1     3579.15     3526.77     35.58 o 
   3  -5   1        1.87        1.23      1.99 o 
   4  -5   1       58.56       45.15      3.76 o 
   5  -5   1      224.69      237.61      6.17 o 
   6  -5   1        1.20        0.18      1.69 o 
   7  -5   1      462.49      442.97     15.78 o 
   8  -5   1       90.88       65.44      5.19 o 
   9  -5   1       18.93        5.15      2.83 o 
  10  -5   1        0.38        4.04      2.89 o 
  11  -5   1       22.11       23.43      4.30 o 
  12  -5   1       31.33       36.21      5.23 o 
  13  -5   1        0.06       -3.43      5.90 o 
  14  -5   1       10.93        9.20      7.07 o 
 -16  -4   1        5.03        3.84      5.70 o 
 -15  -4   1       12.83        7.75      5.83 o 
 -14  -4   1        0.53       -3.84      3.84 o 
 -13  -4   1        6.77        7.62      4.80 o 
 -12  -4   1       21.13       25.46      5.97 o 
 -11  -4   1      250.73      209.01     10.09 o 
 -10  -4   1        7.47        7.76      3.03 o 
  -9  -4   1      475.69      495.67     12.41 o 
  -8  -4   1      128.73      130.21      4.29 o 
  -7  -4   1      663.73      698.07     10.97 o 
  -6  -4   1      894.69      939.74     13.33 o 
  -5  -4   1       12.72       18.19      1.54 o 
  -4  -4   1     1356.79     1496.77     24.06 o 
  -3  -4   1      228.49      326.86      7.54 o 
  -2  -4   1     1726.85     1726.71     26.40 o 
  -1  -4   1     1405.03     1464.29     17.86 o 
   0  -4   1        1.68        1.16      0.94 o 
   1  -4   1     1128.29     1169.67     14.78 o 
   2  -4   1      890.69      799.63     11.46 o 
   3  -4   1       74.66      102.07      6.18 o 
   4  -4   1     1493.65     1678.67     22.07 o 
   5  -4   1      185.50      165.35      4.82 o 
   6  -4   1       87.61       98.80      5.75 o 
   7  -4   1      177.65      146.94      5.17 o 
   8  -4   1      200.27      159.78     10.43 o 
   9  -4   1        1.73        0.54      2.35 o 
  10  -4   1        0.62        1.01      2.61 o 
  11  -4   1        0.03        7.00      3.71 o 
  12  -4   1        1.90        2.00      3.25 o 
  13  -4   1       34.45       31.02      7.89 o 
  14  -4   1        5.72       -0.69      6.38 o 
  15  -4   1        5.68        2.06      6.73 o 
 -15  -3   1        0.95       10.16      5.97 o 
 -14  -3   1       45.41       44.47      8.44 o 
 -13  -3   1        4.05        1.78      4.32 o 
 -12  -3   1       14.87       13.18      5.28 o 
 -11  -3   1       10.24       16.20      3.49 o 
 -10  -3   1      810.49      775.93     13.29 o 
  -9  -3   1      138.07      115.68      5.55 o 
  -8  -3   1      199.70      193.04      5.23 o 
  -7  -3   1       46.23       50.92      2.83 o 
  -6  -3   1      298.47      285.31      6.96 o 
  -5  -3   1      346.28      353.91      6.19 o 
  -4  -3   1     1271.61     1490.32     18.42 o 
  -3  -3   1     2146.73     1949.87     40.97 o 
  -2  -3   1     1452.63     1481.61     22.54 o 
  -1  -3   1      282.27      327.27      6.62 o 
   0  -3   1        2.94        4.69      0.85 o 
   1  -3   1     4765.12     4878.02     54.47 o 
   2  -3   1       95.99       98.13      2.77 o 
   3  -3   1      470.70      551.92      8.64 o 
   4  -3   1      447.47      409.71      7.34 o 
   5  -3   1      247.98      287.97      7.99 o 
   6  -3   1      263.35      257.59      5.91 o 
   7  -3   1       41.24       43.87      3.87 o 
   8  -3   1       59.15       52.52      6.62 o 
   9  -3   1      126.44      111.22     16.30 o 
  10  -3   1       21.15       10.70      4.29 o 
  11  -3   1       35.22       38.72      4.72 o 
  12  -3   1        4.07        7.41      5.49 o 
  13  -3   1        1.14        4.53      5.42 o 
  14  -3   1        7.79        7.07      6.86 o 
  15  -3   1        8.62        1.85      7.41 o 
 -14  -2   1        4.75        3.57      5.01 o 
 -13  -2   1       78.57       90.58      9.81 o 
 -12  -2   1       41.64       31.31      4.46 o 
 -11  -2   1      114.60      109.13      4.92 o 
 -10  -2   1      135.15      115.67      4.64 o 
  -9  -2   1      204.67      170.17      5.28 o 
  -8  -2   1      320.15      330.29      9.74 o 
  -7  -2   1       78.77       79.79      4.77 o 
  -6  -2   1      581.83      591.44      9.90 o 
  -5  -2   1        9.03        8.90      1.31 o 
  -4  -2   1       78.56       67.03      2.18 o 
  -3  -2   1      856.64      879.89     11.24 o 
  -2  -2   1    14114.60    14301.82    192.01 o 
  -1  -2   1      293.42      283.48      5.60 o 
   0  -2   1     1878.80     2236.43     30.91 o 
   1  -2   1    97197.88    68115.91    910.12 o 
   2  -2   1    18262.99    19827.97    191.60 o 
   3  -2   1      615.63      706.49      9.98 o 
   4  -2   1     1457.09     1849.09     22.16 o 
   5  -2   1      341.05      442.38      7.07 o 
   6  -2   1      462.34      434.44     11.10 o 
   7  -2   1       21.48       21.66      2.53 o 
   8  -2   1       93.84       91.16      3.55 o 
   9  -2   1        0.04        2.41      3.43 o 
  10  -2   1      134.93      128.85      6.32 o 
  11  -2   1       11.70       19.28      8.51 o 
  12  -2   1       18.88       11.32      5.35 o 
  13  -2   1        0.07        0.89      4.94 o 
  14  -2   1        4.20        6.52      6.18 o 
  15  -2   1       13.09       20.11      7.75 o 
  16  -2   1        0.50       -4.53      7.55 o 
 -13  -1   1        3.78        0.55      4.80 o 
 -12  -1   1       77.79       69.70      4.42 o 
 -11  -1   1        7.79        7.61      2.21 o 
 -10  -1   1       27.78       34.11      3.13 o 
  -9  -1   1      145.36      153.30      4.98 o 
  -8  -1   1       34.26       32.34      2.68 o 
  -7  -1   1      156.24      142.31      4.27 o 
  -6  -1   1      133.73      136.28      3.89 o 
  -5  -1   1      480.37      525.65      8.24 o 
  -4  -1   1      480.37      522.34      7.75 o 
  -3  -1   1     2083.54     2193.01     25.49 o 
  -2  -1   1       23.00       38.79      1.49 o 
  -1  -1   1    11288.48    12468.82    168.64 o 
   0  -1   1      792.18      772.36     16.40 o 
   1  -1   1     6215.23     6618.36     89.04 o 
   2  -1   1    10756.88    11099.36    122.25 o 
   3  -1   1     8049.55     9424.33    106.82 o 
   4  -1   1        0.65        3.99      0.87 o 
   5  -1   1     1318.99     1239.86     15.81 o 
   6  -1   1     1293.01     1490.31     19.05 o 
   7  -1   1      479.35      544.90      9.04 o 
   8  -1   1       37.58       40.04      3.10 o 
   9  -1   1      314.55      302.09      6.87 o 
  10  -1   1       35.72       38.01      5.42 o 
  11  -1   1       89.39       84.93      5.66 o 
  12  -1   1        3.51        0.82      4.60 o 
  13  -1   1        7.26       13.11      5.97 o 
  14  -1   1        3.10        7.48      6.11 o 
  15  -1   1        3.43        9.20      7.14 o 
  16  -1   1       19.57       22.92      9.20 o 
 -14   0   1        9.11       13.18      6.31 o 
 -13   0   1        6.33        5.01      4.80 o 
 -12   0   1       16.53       26.44      4.01 o 
 -11   0   1       90.08       86.93      4.67 o 
 -10   0   1        1.30        1.87      1.82 o 
  -9   0   1       17.18       19.50      2.47 o 
  -8   0   1       14.24       16.62      2.15 o 
  -7   0   1      500.93      487.49      8.74 o 
  -6   0   1     1212.51     1164.55     15.94 o 
  -5   0   1     4507.26     4677.11     53.41 o 
  -4   0   1     2997.51     3069.32     35.54 o 
  -3   0   1    10508.33    11248.70    123.24 o 
  -2   0   1      167.20      166.53      2.98 o 
  -1   0   1     1718.85     1954.67     22.13 o 
   1   0   1      386.80      435.38     11.60 o 
   2   0   1      848.09      902.31     10.77 o 
   3   0   1    24713.10    25736.84    333.92 o 
   4   0   1     3149.67     3362.80     38.19 o 
   5   0   1     1439.40     1629.44     20.55 o 
   6   0   1      394.79      448.87      7.41 o 
   7   0   1      501.19      523.62      8.71 o 
   8   0   1        0.66        0.79      1.29 o 
   9   0   1      224.77      218.82      7.31 o 
  10   0   1      109.57      103.93      4.44 o 
  11   0   1      185.59      174.63      5.93 o 
  12   0   1        1.20        2.74      4.05 o 
  13   0   1       10.75        0.55      4.87 o 
  14   0   1        0.03       -4.74      4.74 o 
  15   0   1       16.58       25.46      7.75 o 
  16   0   1        2.42        8.65      7.14 o 
 -15   1   1        3.72        5.56      6.66 o 
 -14   1   1        1.59       -1.44      5.35 o 
 -13   1   1        1.80        6.18      5.35 o 
 -12   1   1       28.52       27.11      4.03 o 
 -11   1   1        0.16        2.58      2.59 o 
 -10   1   1      111.76       88.96      4.53 o 
  -9   1   1      221.46      211.93      6.03 o 
  -8   1   1      111.82      122.01      5.50 o 
  -7   1   1      109.06      112.60      9.70 o 
  -6   1   1     3553.17     3575.02     49.87 o 
  -5   1   1       46.24       60.03      2.63 o 
  -4   1   1     1576.04     1862.15     28.02 o 
  -3   1   1    21359.54    21602.90    235.76 o 
  -2   1   1     7234.32     7765.35     85.37 o 
  -1   1   1     1512.04     1515.77     17.64 o 
   0   1   1      105.87       76.43      4.08 o 
   1   1   1     5359.02     5949.95     66.78 o 
   2   1   1     5693.59     6055.48     81.45 o 
   3   1   1    31449.16    31696.96    347.80 o 
   4   1   1     1647.19     1689.98     20.04 o 
   5   1   1       66.26       54.94      6.09 o 
   6   1   1     1617.60     1692.81     21.09 o 
   7   1   1       96.23      125.26      3.72 o 
   8   1   1      134.06      164.15      6.07 o 
   9   1   1       84.53       93.33      3.70 o 
  10   1   1      129.68      140.11      4.74 o 
  11   1   1        6.93        6.22      2.10 o 
  12   1   1        0.07        2.04      2.66 o 
  13   1   1       20.17       25.39      6.52 o 
  14   1   1       26.85       34.86      7.34 o 
  15   1   1        6.05        7.82      6.11 o 
  16   1   1        2.95       -2.61      6.66 o 
 -15   2   1       11.19       20.93      7.96 o 
 -14   2   1        0.04       -0.55      5.49 o 
 -13   2   1        2.28       -4.46      4.46 o 
 -12   2   1        0.70       -0.16      2.89 o 
 -11   2   1       53.89       58.33      9.50 o 
 -10   2   1       47.11       47.65      4.74 o 
  -9   2   1       10.72       14.17      2.16 o 
  -8   2   1       52.08       60.52      3.42 o 
  -7   2   1      556.65      573.12     10.13 o 
  -6   2   1      251.90      258.50      5.66 o 
  -5   2   1      684.34      743.37     10.94 o 
  -4   2   1      810.56      790.16     10.98 o 
  -3   2   1     1063.90     1246.11     15.54 o 
  -2   2   1    14544.84    15657.42    171.16 o 
  -1   2   1       19.91       19.62      0.99 o 
   0   2   1      185.22      200.73      3.12 o 
   1   2   1     3042.52     3192.58     35.59 o 
   2   2   1    32214.15    31559.79    346.30 o 
   3   2   1     7140.46     7927.57     87.13 o 
   4   2   1     6418.19     6858.79     75.85 o 
   5   2   1      475.32      471.28      7.16 o 
   6   2   1      454.70      430.85      7.11 o 
   7   2   1      395.49      424.14      7.44 o 
   8   2   1      610.84      671.13     10.72 o 
   9   2   1      362.92      365.91      7.51 o 
  10   2   1      222.17      203.36      6.31 o 
  11   2   1       32.53       30.52      3.98 o 
  12   2   1       13.89       15.99      5.63 o 
  13   2   1       38.56       43.86      5.28 o 
  14   2   1       45.97       31.77      7.07 o 
 -15   3   1        0.02        0.69      7.07 o 
 -14   3   1       12.49       14.14      7.21 o 
 -13   3   1        2.61        2.06      5.42 o 
 -12   3   1        7.98        7.23      6.90 o 
 -11   3   1       23.14       20.48      4.70 o 
 -10   3   1       11.57       17.32      3.91 o 
  -9   3   1      134.27      138.83      6.76 o 
  -8   3   1        7.28        9.28      2.66 o 
  -7   3   1       28.44       28.98      2.44 o 
  -6   3   1      320.23      300.57      6.26 o 
  -5   3   1        0.31        4.47      1.31 o 
  -4   3   1      838.93      843.06     11.71 o 
  -3   3   1      922.04      847.12     13.62 o 
  -2   3   1     3483.70     3667.04     41.64 o 
  -1   3   1     3501.96     3857.15     47.98 o 
   0   3   1     2596.38     2652.71     30.16 o 
   1   3   1     8442.30     9228.53    101.11 o 
   2   3   1    10075.22    11251.61    189.78 o 
   3   3   1     3872.73     3766.04     42.37 o 
   4   3   1      127.86      141.15      4.59 o 
   5   3   1      347.96      363.90      5.99 o 
   6   3   1     1426.82     1537.09     19.36 o 
   7   3   1      118.36      151.59      4.35 o 
   8   3   1       76.39       80.15      3.23 o 
   9   3   1      487.86      461.11      8.65 o 
  10   3   1       89.73      104.14      4.28 o 
  11   3   1       69.56       62.73      5.02 o 
  12   3   1        2.08        1.89      2.76 o 
  13   3   1       64.62       57.38     11.32 o 
  14   3   1       30.02       37.19      7.41 o 
 -14   4   1        0.01       -5.76      6.59 o 
 -13   4   1        2.39       -2.95      5.63 o 
 -12   4   1        0.04       -2.61      2.77 o 
 -11   4   1        4.19        1.29      2.86 o 
 -10   4   1        4.34       13.72      3.20 o 
  -9   4   1       15.16       16.09      3.43 o 
  -8   4   1      115.31      106.56      7.38 o 
  -7   4   1       50.44       39.66      4.05 o 
  -6   4   1     1172.48     1258.85     17.28 o 
  -5   4   1       15.96       10.02      2.30 o 
  -4   4   1     1104.26     1174.17     18.46 o 
  -3   4   1      284.17      290.88      5.04 o 
  -2   4   1      260.75      260.18      4.54 o 
  -1   4   1       48.50       49.83      1.94 o 
   0   4   1    11344.69    11334.55    124.28 o 
   1   4   1       34.19       33.73      1.59 o 
   2   4   1     2987.63     3029.14     34.58 o 
   3   4   1      398.66      401.80      6.12 o 
   4   4   1     7312.00     8410.75     92.97 o 
   5   4   1      739.82      642.72      9.32 o 
   6   4   1      369.20      378.95      6.62 o 
   7   4   1       27.93       34.65      6.37 o 
   8   4   1      161.73      158.70      4.96 o 
   9   4   1      654.37      650.20     10.94 o 
  10   4   1       25.95       27.21      3.78 o 
  11   4   1      144.15      130.61     10.67 o 
  12   4   1        0.23       -3.43      3.43 o 
  13   4   1       97.11      128.26     11.25 o 
  14   4   1       12.04       27.24      6.45 o 
  15   4   1        0.07        3.29      4.60 o 
 -14   5   1        6.99        7.62      7.07 o 
 -13   5   1        1.30       -4.53      5.49 o 
 -12   5   1       18.49       16.46      6.69 o 
 -11   5   1        1.26       -1.05      2.73 o 
 -10   5   1        0.95        0.28      2.43 o 
  -9   5   1        5.13        6.09      3.01 o 
  -8   5   1      104.68       91.84     12.87 o 
  -7   5   1      459.70      456.46     12.15 o 
  -6   5   1      711.70      779.06     16.40 o 
  -5   5   1       47.19       55.93      6.18 o 
  -4   5   1      643.48      641.43     19.52 o 
  -3   5   1     1508.15     1351.44     18.31 o 
  -2   5   1     2010.36     1992.54     24.86 o 
  -1   5   1      807.23      775.84     10.69 o 
   0   5   1     1670.77     1731.17     38.60 o 
   1   5   1     3741.54     3984.74     45.38 o 
   2   5   1      390.08      410.89      6.49 o 
   3   5   1      855.56      805.84     10.93 o 
   4   5   1      803.46      988.42     13.04 o 
   5   5   1      432.47      479.26     10.66 o 
   6   5   1      146.15      175.75      4.19 o 
   7   5   1        3.97        1.86      1.23 o 
   8   5   1      129.35      128.67      4.02 o 
   9   5   1       27.71       23.45      2.46 o 
  10   5   1      776.69      736.26     12.40 o 
  11   5   1        3.95        2.61      3.57 o 
  12   5   1       51.64       43.16      7.62 o 
  13   5   1       14.54       12.56      5.22 o 
  14   5   1        0.08        4.53      4.46 o 
  15   5   1        7.38        0.14      5.56 o 
  16   5   1        0.28       -1.17      5.15 o 
 -13   6   1       11.36       16.06      8.23 o 
 -12   6   1        0.13       -0.12      3.64 o 
 -11   6   1       52.14       49.77      5.75 o 
 -10   6   1       15.47       11.70      4.43 o 
  -9   6   1       33.45       23.92      5.32 o 
  -8   6   1       10.60       13.97      3.81 o 
  -7   6   1       13.44       11.66      3.23 o 
  -6   6   1     1675.79     1630.83     28.80 o 
  -5   6   1      210.06      226.32     14.00 o 
  -4   6   1      324.50      356.15      7.68 o 
  -3   6   1      154.93      171.21      4.82 o 
  -2   6   1      342.62      329.74     14.17 o 
  -1   6   1      625.34      776.40     11.12 o 
   0   6   1       70.88       90.94      4.62 o 
   1   6   1       57.94       80.12      2.81 o 
   2   6   1      888.67      942.57     12.84 o 
   3   6   1       32.28       37.09      1.99 o 
   4   6   1      849.11      905.11     14.11 o 
   5   6   1       89.39       83.92      3.40 o 
   6   6   1      513.33      522.95      8.56 o 
   7   6   1       57.61       67.74      4.04 o 
   8   6   1        6.04        8.18      1.71 o 
   9   6   1      385.38      337.49      9.43 o 
  10   6   1       26.48       26.01      5.63 o 
  11   6   1       74.22       72.33      8.78 o 
  12   6   1       11.84       16.88      5.35 o 
  13   6   1        0.01       -0.14      3.98 o 
  14   6   1       28.13       28.20      6.93 o 
  15   6   1        7.93       15.65      6.38 o 
  16   6   1        0.15        3.84      4.80 o 
 -13   7   1        0.75        3.64      4.15 o 
 -12   7   1       27.32       30.62      9.37 o 
 -11   7   1        6.35        1.76      5.28 o 
 -10   7   1        1.36        1.24      5.59 o 
  -9   7   1       69.56       72.34      6.21 o 
  -8   7   1        9.29       10.29      3.18 o 
  -7   7   1      340.65      308.70     12.56 o 
  -6   7   1        0.00       -1.10      3.36 o 
  -5   7   1      717.21      627.25     45.09 o 
  -4   7   1       12.54       16.67      3.23 o 
  -3   7   1        3.64       11.12      2.62 o 
  -2   7   1      102.55       90.59      3.12 o 
  -1   7   1        3.84        3.23      1.31 o 
   0   7   1       33.41       37.43      2.31 o 
   1   7   1        3.92        5.94      1.41 o 
   2   7   1      372.14      394.32      7.10 o 
   3   7   1      133.90      123.64      3.63 o 
   4   7   1      174.08      187.57      6.17 o 
   5   7   1      231.93      247.63     11.19 o 
   6   7   1      116.05      127.45      3.71 o 
   7   7   1        4.46        1.81      1.86 o 
   8   7   1       93.58       91.61      5.04 o 
   9   7   1      283.29      280.30      8.88 o 
  10   7   1      124.36      128.81     10.84 o 
  11   7   1      120.41      112.95     10.84 o 
  12   7   1        0.68       -3.29      3.29 o 
  13   7   1        3.44        3.50      4.87 o 
  14   7   1        7.70       12.08      5.90 o 
  15   7   1        0.23        0.27      4.46 o 
  16   7   1        4.11       -4.67      4.67 o 
 -12   8   1        0.08        3.46      4.10 o 
 -11   8   1       22.50       21.14      6.52 o 
 -10   8   1        6.75       13.98      4.07 o 
  -9   8   1        3.27        5.36      3.25 o 
  -8   8   1       34.50       38.10      4.97 o 
  -7   8   1       25.91       26.60      9.30 o 
  -6   8   1      197.27      173.75      7.81 o 
  -5   8   1        0.57        4.82      2.98 o 
  -4   8   1      178.34      102.66     16.88 o 
  -3   8   1       87.93       50.35      4.36 o 
  -2   8   1       36.37       30.47      4.01 o 
  -1   8   1       20.56       18.79      2.18 o 
   0   8   1      626.24      630.16     10.28 o 
   1   8   1      154.86      158.96      3.62 o 
   2   8   1     1233.84     1301.46     17.76 o 
   3   8   1       45.11       36.06      2.41 o 
   4   8   1      320.43      305.68     17.14 o 
   5   8   1      101.85      114.46      5.38 o 
   6   8   1        6.53        4.25      2.16 o 
   7   8   1      224.00      212.84     17.84 o 
   8   8   1       68.78       82.51      5.37 o 
   9   8   1       62.37       72.18      5.36 o 
  10   8   1      222.43      197.16     12.49 o 
  11   8   1       41.52       40.14      7.69 o 
  12   8   1        6.04        3.16      4.74 o 
  13   8   1       92.13       89.35     11.32 o 
  14   8   1       11.32       11.12      6.31 o 
  15   8   1        0.00       -2.13      3.98 o 
  16   8   1        0.83        5.56      5.83 o 
 -12   9   1        0.00        6.73      5.56 o 
 -11   9   1        0.77        3.57      3.44 o 
 -10   9   1        6.10        3.81      3.64 o 
  -9   9   1        7.15        9.93      4.05 o 
  -8   9   1       22.18       21.14      4.58 o 
  -7   9   1       24.35       29.95      4.94 o 
  -6   9   1        3.46        2.45      2.97 o 
  -5   9   1       59.70       72.46      6.90 o 
  -4   9   1       30.36       38.71      4.54 o 
  -3   9   1      247.07      210.93      9.33 o 
  -2   9   1      193.39      162.99      8.92 o 
  -1   9   1        0.86       -1.00      1.77 o 
   0   9   1       11.43       12.94      2.26 o 
   1   9   1      261.38      260.32      6.12 o 
   2   9   1      121.79      126.03      4.26 o 
   3   9   1     1076.25     1067.55     15.61 o 
   4   9   1      336.81      318.11     15.10 o 
   5   9   1       58.05       50.04      4.43 o 
   6   9   1        0.07       -0.11      2.26 o 
   7   9   1       75.19       91.12      5.79 o 
   8   9   1     1198.72     1143.09     22.55 o 
   9   9   1        0.03        4.17      2.70 o 
  10   9   1      158.87      183.77     12.63 o 
  11   9   1      183.02      167.24     12.49 o 
  12   9   1       53.43       67.25      9.88 o 
  13   9   1        0.13       -4.53      4.53 o 
  14   9   1       24.35       27.79      7.07 o 
  15   9   1        1.20        1.72      4.46 o 
 -11  10   1        0.77       11.87      4.03 o 
 -10  10   1        0.09       -2.98      2.98 o 
  -9  10   1        3.15        6.96      3.64 o 
  -8  10   1       17.71       14.90      4.70 o 
  -7  10   1        6.28       10.94      5.63 o 
  -6  10   1       61.55       60.03      9.50 o 
  -5  10   1        2.79        8.61      3.35 o 
  -4  10   1      116.94      123.20      7.55 o 
  -3  10   1       33.92       22.80      4.02 o 
  -2  10   1      165.17      178.35     18.94 o 
  -1  10   1       21.51       29.09      3.91 o 
   0  10   1        1.35       -0.21      2.01 o 
   1  10   1       28.49       38.06      2.95 o 
   2  10   1      397.88      378.69     10.29 o 
   3  10   1      788.16      688.10     49.24 o 
   4  10   1      130.14      129.61      7.48 o 
   5  10   1      526.56      506.81     12.96 o 
   6  10   1       14.49       10.90      3.27 o 
   7  10   1       88.80       80.90      6.14 o 
   8  10   1       94.65      109.53     20.83 o 
   9  10   1       27.63       31.88      4.60 o 
  10  10   1        1.84        3.02      4.25 o 
  11  10   1        3.39        8.65      5.08 o 
  12  10   1        1.08       -2.74      4.67 o 
  13  10   1        3.81       12.35      5.28 o 
  14  10   1        0.14        1.51      4.74 o 
  15  10   1        2.95        8.37      5.83 o 
 -10  11   1        0.03        6.24      4.25 o 
  -9  11   1        3.46        1.05      7.79 o 
  -8  11   1        0.06        2.95     11.39 o 
  -7  11   1       44.41       44.40      8.17 o 
  -6  11   1       10.41       12.98      4.33 o 
  -5  11   1        1.51        0.41      3.23 o 
  -4  11   1        0.73        0.54      2.91 o 
  -3  11   1      152.19      131.17      7.62 o 
  -2  11   1        0.51        3.04      2.92 o 
  -1  11   1        7.89        3.71      2.66 o 
   0  11   1      153.20      162.43     10.77 o 
   1  11   1       15.36       10.22      4.53 o 
   2  11   1      135.99      127.78      9.47 o 
   3  11   1       10.47       17.43      3.38 o 
   4  11   1      306.57      258.98      9.24 o 
   5  11   1      119.49      112.24      9.06 o 
   6  11   1       23.63       16.99      3.87 o 
   7  11   1      128.39      136.30      7.41 o 
   8  11   1        4.54        4.15      3.05 o 
   9  11   1       11.45       13.45      5.42 o 
  10  11   1        0.07        1.30      4.87 o 
  11  11   1       42.08       46.66      8.65 o 
  12  11   1       17.04       19.21      7.69 o 
  13  11   1        0.00        2.54      5.70 o 
  14  11   1        0.25       -3.64      3.64 o 
  -9  12   1        0.16        9.41      3.90 o 
  -8  12   1        2.48        4.73      7.86 o 
  -7  12   1        2.36        6.45      5.63 o 
  -6  12   1       26.53       30.60      5.70 o 
  -5  12   1        1.52        3.78      5.04 o 
  -4  12   1        1.29        3.13      3.46 o 
  -3  12   1        0.08        2.84      4.74 o 
  -2  12   1       70.39       68.76      5.95 o 
  -1  12   1        1.83        9.33      4.74 o 
   0  12   1       16.08       11.12      4.67 o 
   1  12   1        2.63       -0.14      3.50 o 
   2  12   1       54.78       69.04      8.72 o 
   3  12   1        5.20       12.49      5.35 o 
   4  12   1       59.89       51.76      6.07 o 
   5  12   1        6.59       10.27      3.37 o 
   6  12   1       86.25       87.13      6.54 o 
   7  12   1        0.86        4.79      3.64 o 
   8  12   1       25.98       31.96      4.75 o 
   9  12   1        9.80        9.54      5.35 o 
  10  12   1       31.89       42.41      8.44 o 
  11  12   1       38.49       42.82      9.26 o 
  12  12   1        0.01       -3.64      5.56 o 
  13  12   1       28.21       52.36     10.64 o 
  14  12   1        6.02        0.75      6.79 o 
  -7  13   1        0.40       15.14      4.49 o 
  -6  13   1        0.90        2.45      4.56 o 
  -5  13   1       26.16       35.27      8.99 o 
  -4  13   1        2.83       -0.58      4.03 o 
  -3  13   1       19.63       27.20      8.75 o 
  -2  13   1        9.33       13.66      5.76 o 
  -1  13   1       39.17       44.40      7.75 o 
   0  13   1        8.15        2.40      4.53 o 
   1  13   1       55.08       57.16      8.58 o 
   2  13   1       84.73       79.95      9.74 o 
   3  13   1       51.53       42.00      7.75 o 
   4  13   1        0.25        6.86      5.01 o 
   5  13   1       94.82       96.03     12.39 o 
   6  13   1       22.01       19.40      4.12 o 
   7  13   1       56.80       66.77      6.55 o 
   8  13   1       58.31       79.96     14.75 o 
   9  13   1        0.10       -2.88      4.39 o 
  10  13   1        9.71       14.34      6.66 o 
  11  13   1        6.33        8.03      6.24 o 
  12  13   1       35.26       29.99      9.26 o 
  13  13   1        9.34       12.42      7.96 o 
  -6  14   1        0.36        5.21      4.89 o 
  -5  14   1        3.61        0.34      6.86 o 
  -4  14   1       54.06       47.35     10.50 o 
  -3  14   1        0.09       50.37      8.99 o 
  -2  14   1        4.77        3.57      5.35 o 
  -1  14   1        7.46       10.50      5.63 o 
   0  14   1        4.70        5.42      5.28 o 
   1  14   1       30.42       51.12      9.13 o 
   2  14   1       23.58       25.12      6.45 o 
   3  14   1       65.27       74.80      9.88 o 
   4  14   1        0.80       -4.53      4.53 o 
   5  14   1        4.07        1.44      4.87 o 
   6  14   1       11.47       17.50      6.24 o 
   7  14   1       11.74        5.25      4.05 o 
   8  14   1        2.15        3.98      4.12 o 
   9  14   1        0.41       -0.55      5.70 o 
  10  14   1        1.92        9.47      5.97 o 
  11  14   1        4.99        0.00      6.31 o 
  12  14   1        3.63       13.66      7.34 o 
  -4  15   1        1.23        5.08      8.03 o 
  -3  15   1       25.71       20.86      6.45 o 
  -2  15   1        0.76        8.51      5.56 o 
  -1  15   1        1.62        1.37      5.22 o 
   0  15   1        0.02        1.85      5.22 o 
   1  15   1        4.12        4.12      5.56 o 
   2  15   1       19.25       22.30      6.86 o 
   3  15   1        1.05        4.12      4.94 o 
   4  15   1        0.83        5.63      5.56 o 
   5  15   1        1.89        4.19      5.35 o 
   6  15   1       12.00       23.26      6.79 o 
   7  15   1        5.44        3.50      6.11 o 
   8  15   1        0.49       -5.28      5.49 o 
   9  15   1        2.05        5.63      5.97 o 
  10  15   1        0.04        6.66      6.66 o 
  -1  16   1        0.64        6.52      5.22 o 
   0  16   1        2.83        0.41      5.56 o 
   1  16   1        0.41        1.24      4.87 o 
   2  16   1        0.74        1.51      5.28 o 
   3  16   1        3.49       10.71      5.90 o 
   4  16   1        0.78        7.21      5.35 o 
   5  16   1        0.05        1.78      5.49 o 
   6  16   1        6.10       27.45      7.89 o 
   7  16   1        0.15        2.33      6.31 o 
  -6 -15   2        1.51       12.83      5.83 o 
  -5 -15   2        0.74       -0.89      5.70 o 
  -4 -15   2        0.26        2.20      5.01 o 
  -3 -15   2        5.37       13.45      6.18 o 
  -2 -15   2        5.00       16.26      5.90 o 
  -1 -15   2        1.53       -0.69      5.35 o 
   0 -15   2        1.51        2.81      5.15 o 
   1 -15   2        1.56        4.12      5.49 o 
   2 -15   2        5.90       56.68     10.50 o 
  -9 -14   2        6.39        4.80      4.73 o 
  -8 -14   2        0.33        8.21      4.40 o 
  -7 -14   2        1.43        1.51      5.35 o 
  -6 -14   2        0.69        1.85      5.63 o 
  -5 -14   2        3.16       13.11      6.86 o 
  -4 -14   2        7.42        9.95      5.97 o 
  -3 -14   2        9.71       11.12      6.18 o 
  -2 -14   2        5.66        5.83      5.56 o 
  -1 -14   2       14.75       14.75      6.52 o 
   0 -14   2        0.59        6.86      4.80 o 
   1 -14   2        2.16       -1.78      4.60 o 
   2 -14   2        0.05       -0.69      6.18 o 
   3 -14   2       15.47       12.97      8.51 o 
   4 -14   2       11.86       13.86      8.03 o 
 -10 -13   2        0.23       -5.28      5.28 o 
  -9 -13   2        8.46        8.61      6.76 o 
  -8 -13   2        6.80        9.57      6.00 o 
  -7 -13   2        4.03        5.93      3.93 o 
  -6 -13   2       42.77       39.49      7.82 o 
  -5 -13   2        7.57        4.94      4.80 o 
  -4 -13   2        5.29        5.01      4.67 o 
  -3 -13   2        5.17        4.12      4.74 o 
  -2 -13   2       16.08       25.32      6.66 o 
  -1 -13   2        0.68        8.23      5.08 o 
   0 -13   2        8.61        3.16      4.74 o 
   1 -13   2        1.59       -4.19      4.19 o 
   2 -13   2        0.12       -3.50      5.83 o 
   3 -13   2        5.05       12.42      7.34 o 
   4 -13   2        0.77       -2.68      6.04 o 
   5 -13   2        6.67        6.24      7.89 o 
   6 -13   2        3.36        4.80      7.41 o 
 -12 -12   2       16.35       31.43      9.68 o 
 -11 -12   2       25.55       30.54      9.26 o 
 -10 -12   2        0.69       -5.63      5.63 o 
  -9 -12   2        0.02        0.94      3.86 o 
  -8 -12   2       10.61       21.96      5.76 o 
  -7 -12   2       23.09       34.22      5.52 o 
  -6 -12   2       18.19       15.32      4.87 o 
  -5 -12   2        0.09       -2.64      2.91 o 
  -4 -12   2        1.55       -1.30      4.19 o 
  -3 -12   2       26.13       24.36      6.38 o 
  -2 -12   2       14.44       13.93      4.94 o 
  -1 -12   2        6.50       17.57      6.38 o 
   0 -12   2        2.97        0.82      4.32 o 
   1 -12   2       16.16       14.07      5.22 o 
   2 -12   2       13.03       23.81      7.21 o 
   3 -12   2       26.20       18.80      6.59 o 
   4 -12   2        8.03       15.51      6.45 o 
   5 -12   2        4.16        0.89      5.70 o 
   6 -12   2        2.64       -0.21      6.38 o 
   7 -12   2        0.78        3.53      4.50 o 
   8 -12   2        0.60        1.39      8.89 o 
 -13 -11   2        3.89        0.00      7.07 o 
 -12 -11   2       36.67       57.51     10.84 o 
 -11 -11   2        9.22        5.28      6.38 o 
 -10 -11   2       21.37       23.64      4.94 o 
  -9 -11   2       11.22       12.09      4.25 o 
  -8 -11   2       28.09       35.52      5.39 o 
  -7 -11   2       13.17       20.92      4.41 o 
  -6 -11   2       26.98       31.44      4.92 o 
  -5 -11   2        7.90       19.72     10.05 o 
  -4 -11   2       24.06       24.65      4.01 o 
  -3 -11   2      107.47      111.27      6.93 o 
  -2 -11   2        0.06        5.01      3.91 o 
  -1 -11   2       44.47       51.12      7.89 o 
   0 -11   2        0.96        1.30      3.84 o 
   1 -11   2       17.70       30.33      6.79 o 
   2 -11   2        0.09       -3.71      3.71 o 
   3 -11   2        0.26        2.47      4.87 o 
   4 -11   2        1.28        4.86      3.44 o 
   5 -11   2        8.19       20.97      4.37 o 
   6 -11   2        0.21        2.03      3.67 o 
   7 -11   2       11.29        8.13      4.28 o 
   8 -11   2        0.86       -0.68      3.95 o 
   9 -11   2        2.08        2.43      4.47 o 
 -13 -10   2        6.89       12.49      8.10 o 
 -12 -10   2        1.59       -1.58      6.04 o 
 -11 -10   2       42.70       36.44      8.85 o 
 -10 -10   2        0.94       -2.91      2.91 o 
  -9 -10   2        1.26        5.10      3.42 o 
  -8 -10   2       39.51       36.88      5.06 o 
  -7 -10   2        0.04       -2.09      2.75 o 
  -6 -10   2       11.87       14.45      3.83 o 
  -5 -10   2       36.87       38.33      4.88 o 
  -4 -10   2        1.75        3.88      2.82 o 
  -3 -10   2       77.51       80.22      5.87 o 
  -2 -10   2       67.94       46.15      4.82 o 
  -1 -10   2       37.28       41.17      6.93 o 
   0 -10   2      142.69      130.25      9.74 o 
   1 -10   2        1.28       -0.48      3.84 o 
   2 -10   2       42.19       36.78      7.21 o 
   3 -10   2       26.96       24.46      4.49 o 
   4 -10   2        7.47        5.68      3.11 o 
   5 -10   2       28.24       22.09      4.19 o 
   6 -10   2       23.12       26.79      4.68 o 
   7 -10   2        0.00        3.55      3.98 o 
   8 -10   2       16.71       14.75      4.71 o 
   9 -10   2        0.64       -1.98      4.98 o 
  10 -10   2        1.04        6.08      4.15 o 
 -14  -9   2        0.05       11.32      5.63 o 
 -13  -9   2       22.20       27.72      7.34 o 
 -12  -9   2        0.82        4.12      4.94 o 
 -11  -9   2        1.20       -4.39      4.39 o 
 -10  -9   2        5.48        1.35      2.97 o 
  -9  -9   2      202.43      192.52      8.85 o 
  -8  -9   2       38.56       36.29      7.14 o 
  -7  -9   2        2.37        2.15      2.98 o 
  -6  -9   2       11.83       11.76      3.47 o 
  -5  -9   2        9.94        7.34      2.82 o 
  -4  -9   2      730.11      639.79     15.31 o 
  -3  -9   2      264.37      221.20      8.45 o 
  -2  -9   2       78.66       91.64      5.66 o 
  -1  -9   2       74.48       83.05      5.23 o 
   0  -9   2       22.23       26.15      5.76 o 
   1  -9   2      111.62       89.89      5.18 o 
   2  -9   2        3.93        4.43      2.88 o 
   3  -9   2       18.03       12.12      3.18 o 
   4  -9   2       57.67       53.03      5.28 o 
   5  -9   2        0.04        3.65      3.16 o 
   6  -9   2        1.42       -0.28      2.89 o 
   7  -9   2       78.97       78.78      6.79 o 
   8  -9   2        0.41        3.33      3.66 o 
   9  -9   2       16.12       11.99      4.23 o 
  10  -9   2        6.90       16.29     11.70 o 
  11  -9   2        2.13        9.70      4.09 o 
 -14  -8   2        4.65        8.17      5.28 o 
 -13  -8   2        0.64       -3.64      3.64 o 
 -12  -8   2        5.01        3.09      4.32 o 
 -11  -8   2       18.50       12.90      5.22 o 
 -10  -8   2        3.56        2.30      4.19 o 
  -9  -8   2       28.67       29.79      9.26 o 
  -8  -8   2      177.56      174.19      8.17 o 
  -7  -8   2      426.93      395.05     11.75 o 
  -6  -8   2      110.02      115.21     12.08 o 
  -5  -8   2      351.69      267.48     12.35 o 
  -4  -8   2       55.80       50.59      4.68 o 
  -3  -8   2      714.41      662.53     14.91 o 
  -2  -8   2      669.78      670.39     14.61 o 
  -1  -8   2        0.03       -2.21      2.23 o 
   0  -8   2        2.41        3.19      1.49 o 
   1  -8   2       65.18       74.59      4.58 o 
   2  -8   2      224.87      178.10      6.79 o 
   3  -8   2       92.23       86.74      5.43 o 
   4  -8   2      169.40      153.01      7.07 o 
   5  -8   2       36.31       37.59      4.68 o 
   6  -8   2       90.21       73.49      5.99 o 
   7  -8   2        1.48       -0.23      2.80 o 
   8  -8   2       71.46       81.54      7.75 o 
   9  -8   2        1.11        2.11      3.32 o 
  10  -8   2       19.75       11.66      5.73 o 
  11  -8   2       26.60       35.44      5.70 o 
  12  -8   2        2.55        9.54      5.22 o 
 -15  -7   2        0.87        8.92      5.49 o 
 -14  -7   2       27.48       36.30      8.17 o 
 -13  -7   2        0.79       -4.19      4.19 o 
 -12  -7   2        7.83       11.32      5.76 o 
 -11  -7   2        0.11        4.84      4.77 o 
 -10  -7   2       21.14       22.38      3.93 o 
  -9  -7   2      175.18      153.56      7.68 o 
  -8  -7   2      680.84      569.64     28.68 o 
  -7  -7   2       88.77       85.40      5.85 o 
  -6  -7   2       69.10       72.22      5.73 o 
  -5  -7   2        6.33        8.23      2.42 o 
  -4  -7   2      187.21      180.55      6.94 o 
  -3  -7   2       13.19       11.79      2.61 o 
  -2  -7   2      414.88      442.37     10.84 o 
  -1  -7   2      322.48      334.64      6.55 o 
   0  -7   2      897.89      949.17     13.83 o 
   1  -7   2      245.64      260.83      5.88 o 
   2  -7   2      147.60      152.54      5.97 o 
   3  -7   2      231.52      195.60      7.02 o 
   4  -7   2        0.16        3.73      3.77 o 
   5  -7   2      150.31      156.21      6.95 o 
   6  -7   2       13.91        2.57      2.81 o 
   7  -7   2       66.56       44.91      5.01 o 
   8  -7   2        1.99       -0.69      2.68 o 
   9  -7   2       54.71       74.39      9.20 o 
  10  -7   2        0.30        0.77      2.93 o 
  11  -7   2       13.73       17.94      4.21 o 
  12  -7   2       16.30       15.51      5.90 o 
  13  -7   2        0.19        6.52      5.49 o 
 -15  -6   2       11.02       19.97      6.79 o 
 -14  -6   2        0.44        1.65      5.01 o 
 -13  -6   2       19.32       26.42      7.21 o 
 -12  -6   2       16.12       21.89      6.73 o 
 -11  -6   2        4.97        5.88      2.86 o 
 -10  -6   2       11.95       12.82      3.22 o 
  -9  -6   2      150.88      131.39     11.46 o 
  -8  -6   2       40.44       36.96      4.29 o 
  -7  -6   2       25.90       25.37      5.56 o 
  -6  -6   2        0.07       -0.62      1.86 o 
  -5  -6   2      251.21      224.50     13.45 o 
  -4  -6   2       21.50       27.62      3.34 o 
  -3  -6   2       18.15       29.73      4.19 o 
  -2  -6   2       99.60      103.06      2.98 o 
  -1  -6   2       99.44       84.68      3.07 o 
   0  -6   2      174.97      164.05      9.38 o 
   1  -6   2      337.73      321.03      7.76 o 
   2  -6   2      110.98      139.99      3.43 o 
   3  -6   2        5.66        4.84      1.51 o 
   4  -6   2        3.45       10.35      2.50 o 
   5  -6   2       19.63       19.91      3.12 o 
   6  -6   2      158.28      160.61      7.03 o 
   7  -6   2        2.72       -1.53      3.26 o 
   8  -6   2       69.50       74.20      5.90 o 
   9  -6   2        7.36        8.02      3.09 o 
  10  -6   2       38.32       41.88      5.14 o 
  11  -6   2        2.30        0.47      5.11 o 
  12  -6   2        6.34        4.74      4.87 o 
  13  -6   2       15.59       14.89      7.41 o 
  14  -6   2        0.19       -3.71      6.66 o 
 -15  -5   2        0.06        7.48      5.97 o 
 -14  -5   2        1.38        1.37      4.05 o 
 -13  -5   2        2.70       -3.29      4.12 o 
 -12  -5   2       18.14       17.84      5.63 o 
 -11  -5   2        0.00        0.09      6.21 o 
 -10  -5   2       19.48       21.95      3.80 o 
  -9  -5   2       94.09      101.34      6.26 o 
  -8  -5   2        5.86        4.54      2.47 o 
  -7  -5   2       14.19       11.92      2.59 o 
  -6  -5   2        6.34        8.64      2.54 o 
  -5  -5   2       87.24       76.76     12.46 o 
  -4  -5   2      760.77      719.21     14.43 o 
  -3  -5   2      219.74      237.32      6.99 o 
  -2  -5   2        7.93       11.52      3.95 o 
  -1  -5   2     2776.93     2922.55     34.32 o 
   0  -5   2     2426.42     2435.02     29.14 o 
   1  -5   2      569.10      516.66      8.21 o 
   2  -5   2      800.82      850.89     10.44 o 
   3  -5   2        9.53        9.65      1.70 o 
   4  -5   2      549.18      578.39     16.06 o 
   5  -5   2      126.64      132.63      5.60 o 
   6  -5   2       21.90       24.17      3.39 o 
   7  -5   2      734.02      637.22     14.68 o 
   8  -5   2        0.57        4.63      3.07 o 
   9  -5   2       48.64       37.55      4.54 o 
  10  -5   2        1.80        5.28      2.88 o 
  11  -5   2       28.91       15.82      3.92 o 
  12  -5   2       20.65       29.99      7.34 o 
  13  -5   2        4.09        7.89      6.86 o 
  14  -5   2       14.46       16.26      7.62 o 
 -15  -4   2        2.62        4.05      5.22 o 
 -14  -4   2        5.04        0.55      4.87 o 
 -13  -4   2       16.65       22.37      6.31 o 
 -12  -4   2        0.47        0.14      4.25 o 
 -11  -4   2       55.10       58.93      6.69 o 
 -10  -4   2       37.56       45.81      5.80 o 
  -9  -4   2      263.15      258.99      8.96 o 
  -8  -4   2        1.17        1.66      2.64 o 
  -7  -4   2       13.18       10.57      2.46 o 
  -6  -4   2      618.16      593.13     12.81 o 
  -5  -4   2     2146.09     2151.84     26.52 o 
  -4  -4   2     1551.19     1631.89     26.51 o 
  -3  -4   2       14.19       14.14      2.12 o 
  -2  -4   2        8.00        8.03      1.76 o 
  -1  -4   2      879.12      890.62     11.80 o 
   0  -4   2      193.80      213.57      4.24 o 
   1  -4   2     3213.68     3870.70     53.55 o 
   2  -4   2      796.86      702.32      8.71 o 
   3  -4   2      421.22      482.23      8.36 o 
   4  -4   2        1.71        2.68      3.02 o 
   5  -4   2      381.41      379.68      9.46 o 
   6  -4   2      160.53      140.84      4.98 o 
   7  -4   2      118.27      131.94      4.90 o 
   8  -4   2      509.93      484.82     17.91 o 
   9  -4   2       57.31       39.38      4.43 o 
  10  -4   2        0.10       -2.81      2.81 o 
  11  -4   2        0.00        4.11      4.77 o 
  12  -4   2        5.12       -1.10      4.94 o 
  13  -4   2       15.56       18.60      7.48 o 
  14  -4   2        1.00        6.24      6.93 o 
  15  -4   2        4.02        8.30      8.30 o 
 -15  -3   2       13.60        9.74      6.86 o 
 -14  -3   2       25.50       35.82      7.62 o 
 -13  -3   2        1.08        3.84      4.60 o 
 -12  -3   2       14.17       10.85      3.28 o 
 -11  -3   2        3.07        6.76      3.02 o 
 -10  -3   2      776.19      678.22     24.33 o 
  -9  -3   2      113.74      103.59      7.17 o 
  -8  -3   2      648.64      637.66     10.97 o 
  -7  -3   2       51.04       67.03      3.16 o 
  -6  -3   2      142.20      104.75      3.47 o 
  -5  -3   2      556.38      535.22      8.51 o 
  -4  -3   2      532.62      448.27      7.00 o 
  -3  -3   2      332.31      385.27      8.50 o 
  -2  -3   2     1317.83     1389.30     21.93 o 
  -1  -3   2     1733.13     2016.48     23.79 o 
   0  -3   2     4161.81     4458.51     50.13 o 
   1  -3   2      598.30      593.84      8.32 o 
   2  -3   2     3101.79     3548.64     40.47 o 
   3  -3   2      309.31      342.44      6.30 o 
   4  -3   2        9.25        5.31      1.77 o 
   5  -3   2      121.28      119.85      3.91 o 
   6  -3   2      368.15      357.87      5.70 o 
   7  -3   2       19.86       18.74      2.43 o 
   8  -3   2       48.25       47.08      3.72 o 
   9  -3   2      115.48      123.77      6.21 o 
  10  -3   2       45.98       44.52      7.00 o 
  11  -3   2       21.69       24.36      3.82 o 
  12  -3   2        2.87       -3.50      4.19 o 
  13  -3   2        2.34       -1.58      5.22 o 
  14  -3   2        1.07        2.88      5.70 o 
  15  -3   2        1.61        4.19      6.73 o 
 -14  -2   2       23.34       21.41      6.66 o 
 -13  -2   2       12.46        7.14      5.22 o 
 -12  -2   2       74.33       55.80      5.41 o 
 -11  -2   2       23.33       18.80      4.46 o 
 -10  -2   2       11.67        7.57      2.26 o 
  -9  -2   2      815.37      779.29     19.43 o 
  -8  -2   2      169.16      136.52      5.68 o 
  -7  -2   2       19.86       16.61      2.07 o 
  -6  -2   2       65.23       71.51      3.13 o 
  -5  -2   2     1174.32     1329.63     17.36 o 
  -4  -2   2     1094.16     1118.94     18.35 o 
  -3  -2   2        0.11        0.24      0.68 o 
  -2  -2   2     6030.02     6276.41     86.32 o 
  -1  -2   2       20.80       23.65      3.05 o 
   0  -2   2       75.88       79.35      3.21 o 
   1  -2   2     1452.88     1837.27     26.01 o 
   2  -2   2      687.80      641.08      8.52 o 
   3  -2   2       89.42       94.23      2.06 o 
   4  -2   2       75.04       99.68      2.28 o 
   5  -2   2       19.19       22.91      1.43 o 
   6  -2   2      156.00      137.41      4.40 o 
   7  -2   2        4.87        3.38      1.41 o 
   8  -2   2        0.18       -1.74      1.75 o 
   9  -2   2       24.97       19.39      3.57 o 
  10  -2   2       21.31       15.90      3.18 o 
  11  -2   2       65.55       44.51      4.58 o 
  12  -2   2       11.12        6.45      5.01 o 
  13  -2   2        1.28       -3.91      3.91 o 
  14  -2   2        1.48       -4.74      4.74 o 
  15  -2   2       12.73       16.95      7.89 o 
  16  -2   2        1.77       -6.04      7.55 o 
 -13  -1   2        0.45        8.99      4.94 o 
 -12  -1   2       27.33       28.51      3.36 o 
 -11  -1   2       39.02       38.14      3.53 o 
 -10  -1   2      221.75      231.96     10.09 o 
  -9  -1   2      509.51      431.57      9.03 o 
  -8  -1   2        6.65        1.74      2.16 o 
  -7  -1   2        5.85        3.18      1.51 o 
  -6  -1   2     1183.93     1316.31     17.83 o 
  -5  -1   2     2419.78     2586.71     31.10 o 
  -4  -1   2      107.42      108.51      3.17 o 
  -3  -1   2        3.08        3.66      0.86 o 
  -2  -1   2     6446.31     7097.26     78.48 o 
  -1  -1   2    13375.12    13590.28    148.94 o 
   0  -1   2     2804.41     2983.65     49.10 o 
   1  -1   2      244.00      264.97      4.06 o 
   2  -1   2      414.35      410.22      5.08 o 
   3  -1   2        0.26        0.27      0.55 o 
   4  -1   2      411.32      360.91      5.05 o 
   5  -1   2      468.69      373.86      6.21 o 
   6  -1   2      528.27      586.00      9.78 o 
   7  -1   2       15.88       14.63      1.76 o 
   8  -1   2      200.15      192.71      9.82 o 
   9  -1   2        4.80        4.68      1.67 o 
  10  -1   2       33.48       28.83      3.71 o 
  11  -1   2      223.38      200.51      7.81 o 
  12  -1   2       15.00       31.36      6.79 o 
  13  -1   2       29.13       41.11      7.62 o 
  14  -1   2        2.36        1.92      5.35 o 
  15  -1   2        3.21       -5.49      5.49 o 
  16  -1   2       30.17       37.67     10.02 o 
 -13   0   2       27.91       44.26      7.69 o 
 -12   0   2        0.75        2.42      2.67 o 
 -11   0   2       15.63       19.96      2.86 o 
 -10   0   2        3.62        2.52      2.09 o 
  -9   0   2        0.34        0.83      1.65 o 
  -8   0   2       21.06       24.15      2.53 o 
  -7   0   2      411.67      383.41      7.70 o 
  -6   0   2       47.47       64.01      3.13 o 
  -5   0   2     2284.80     2300.79     28.09 o 
  -4   0   2       29.99       34.11      1.97 o 
  -3   0   2       58.30       52.98      2.03 o 
  -2   0   2       55.19       51.57      1.79 o 
  -1   0   2    22862.42    22041.02    334.36 o 
   0   0   2     4855.15     5283.42     58.36 o 
   1   0   2      886.87     1049.06     12.39 o 
   2   0   2     3832.22     4561.81     61.97 o 
   3   0   2     3241.77     4253.97     41.44 o 
   4   0   2     3410.54     3509.30     48.43 o 
   5   0   2      653.82      759.98     10.39 o 
   6   0   2       89.72      125.29      3.41 o 
   7   0   2      484.89      469.13      7.93 o 
   8   0   2      223.92      202.11      5.08 o 
   9   0   2       88.33       92.42      3.73 o 
  10   0   2      217.94      225.44      6.01 o 
  11   0   2       15.59       11.80      4.87 o 
  12   0   2        0.89        2.88      4.53 o 
  13   0   2       29.02       14.34      5.83 o 
  14   0   2        9.69        9.74      5.70 o 
  15   0   2       10.23       15.51      7.00 o 
  16   0   2        1.23        5.97      7.41 o 
 -14   1   2        0.00       -0.69      5.63 o 
 -13   1   2       12.16       10.91      5.56 o 
 -12   1   2       26.63       30.84      4.29 o 
 -11   1   2        0.38        5.45      2.57 o 
 -10   1   2      165.24      142.17      6.30 o 
  -9   1   2       28.04       29.58      3.40 o 
  -8   1   2      211.10      219.07      6.02 o 
  -7   1   2        0.25       -0.44      2.90 o 
  -6   1   2      287.89      261.23      5.93 o 
  -5   1   2        1.19        3.10      1.32 o 
  -4   1   2     2766.35     2834.78     33.44 o 
  -3   1   2     1929.17     2282.81     26.95 o 
  -2   1   2     2212.02     2546.84     29.40 o 
  -1   1   2     8430.84     9066.38    122.23 o 
   0   1   2      492.40      475.02      6.76 o 
   1   1   2     2657.71     3060.24     41.85 o 
   2   1   2     1169.88     1245.10     13.03 o 
   3   1   2      384.95      425.60     10.50 o 
   4   1   2      427.32      527.05      7.22 o 
   5   1   2      257.99      169.54      3.49 o 
   6   1   2       29.66       39.49      2.32 o 
   7   1   2       12.29       13.73      1.64 o 
   8   1   2      181.96      178.96      4.63 o 
   9   1   2       35.67       36.00      2.66 o 
  10   1   2       23.97       27.22      2.65 o 
  11   1   2      273.78      211.83      7.98 o 
  12   1   2       64.65       71.60      5.60 o 
  13   1   2        2.08       -2.54      4.19 o 
  14   1   2        0.66        3.02      5.01 o 
  15   1   2        0.73        3.57      5.49 o 
  16   1   2        0.02        0.48      6.73 o 
  17   1   2        0.01       -1.03      7.07 o 
 -15   2   2       15.77       11.25      8.37 o 
 -14   2   2        0.09        2.40      6.11 o 
 -13   2   2        0.53       -4.32      4.32 o 
 -12   2   2       32.86       39.42      6.83 o 
 -11   2   2       34.07       39.39      4.81 o 
 -10   2   2       28.32       35.63      4.60 o 
  -9   2   2       27.37       28.57      2.95 o 
  -8   2   2       35.98       40.61      3.14 o 
  -7   2   2      296.83      312.92      6.93 o 
  -6   2   2      661.48      708.53     11.29 o 
  -5   2   2      390.63      379.29      7.11 o 
  -4   2   2      232.58      270.22      5.37 o 
  -3   2   2     3016.55     3490.54     40.11 o 
  -2   2   2    10437.70    11642.80    127.60 o 
  -1   2   2     4655.48     5188.56     57.66 o 
   0   2   2     8982.03     9924.15    108.59 o 
   1   2   2      459.51      487.57      6.40 o 
   2   2   2     1009.47     1163.65     13.96 o 
   3   2   2      520.11      583.90     11.22 o 
   4   2   2     1934.05     2054.44     23.90 o 
   5   2   2      284.80      246.46      4.36 o 
   6   2   2      552.87      501.97      7.71 o 
   7   2   2       86.66       71.55      2.68 o 
   8   2   2      105.08       76.68      5.75 o 
   9   2   2       11.39       10.61      1.78 o 
  10   2   2       20.20       21.15      2.38 o 
  11   2   2        6.97        5.07      4.29 o 
  12   2   2        0.86       -2.30      2.30 o 
  13   2   2        6.54        6.49      3.27 o 
  14   2   2       19.32       23.61      6.45 o 
  15   2   2       39.36       42.00      8.65 o 
  16   2   2        5.87       13.24      7.07 o 
 -15   3   2        0.80        3.71      7.34 o 
 -14   3   2       11.45       28.41      8.78 o 
 -13   3   2        0.28       -0.92      3.39 o 
 -12   3   2        8.77       10.64      3.48 o 
 -11   3   2       14.71        8.59      3.25 o 
 -10   3   2       49.75       56.24      5.27 o 
  -9   3   2      224.61      221.62      8.35 o 
  -8   3   2        8.78        8.10      2.41 o 
  -7   3   2      172.80      169.18      4.99 o 
  -6   3   2       53.82       53.39      2.99 o 
  -5   3   2     2976.94     3052.10     36.60 o 
  -4   3   2     4345.03     4595.72     52.72 o 
  -3   3   2      388.72      407.10      6.71 o 
  -2   3   2       51.01       60.96      2.12 o 
  -1   3   2       42.17       53.07      2.19 o 
   0   3   2      610.07      614.34      8.23 o 
   1   3   2      161.56      156.50      3.05 o 
   2   3   2    22717.31    23250.30    254.36 o 
   3   3   2     7203.82     7612.58    109.92 o 
   4   3   2      201.40      176.34      4.55 o 
   5   3   2       33.86       44.65      3.18 o 
   6   3   2        4.35        4.54      1.11 o 
   7   3   2      484.21      535.16      8.54 o 
   8   3   2      417.94      377.28     10.56 o 
   9   3   2      465.79      440.87     11.93 o 
  10   3   2        9.86       12.40      2.84 o 
  11   3   2       89.69       85.10      5.58 o 
  12   3   2       13.02       12.83      5.59 o 
  13   3   2       29.90       33.00      4.56 o 
  14   3   2        1.62        3.62      3.42 o 
 -14   4   2        1.98        9.74      7.48 o 
 -13   4   2        1.44        1.05      3.19 o 
 -12   4   2        0.06       -0.37      4.77 o 
 -11   4   2        0.05        5.42      2.99 o 
 -10   4   2       61.15       57.58      8.17 o 
  -9   4   2       67.09       65.01      5.40 o 
  -8   4   2      188.43      163.80     10.22 o 
  -7   4   2       28.75       37.71      4.09 o 
  -6   4   2       71.33       63.04      3.20 o 
  -5   4   2       14.18       14.03      1.86 o 
  -4   4   2     3252.88     3557.39     41.75 o 
  -3   4   2     3367.72     3620.10     42.06 o 
  -2   4   2      499.10      471.18      7.33 o 
  -1   4   2      965.06     1131.24     14.41 o 
   0   4   2      704.16      661.20      9.14 o 
   1   4   2      443.96      429.85      6.46 o 
   2   4   2      124.78      152.98      3.19 o 
   3   4   2     1344.69     1617.57     19.40 o 
   4   4   2      120.61      169.27      4.87 o 
   5   4   2       38.37       57.54      2.18 o 
   6   4   2       85.72       94.75      2.91 o 
   7   4   2      122.98      159.55      4.06 o 
   8   4   2      535.80      512.14      8.74 o 
   9   4   2      148.55      157.76      4.69 o 
  10   4   2      230.08      205.02     16.06 o 
  11   4   2       25.20       26.75      5.56 o 
  12   4   2       26.39       32.02      4.35 o 
  13   4   2        1.50        2.34      4.08 o 
  14   4   2        0.19        1.65      4.25 o 
  15   4   2       34.45       27.79      7.14 o 
 -14   5   2        2.64       26.83      8.58 o 
 -13   5   2        9.02        5.92      4.74 o 
 -12   5   2       20.46       19.31      5.04 o 
 -11   5   2        1.70       -3.03      3.03 o 
 -10   5   2       12.51       13.36      3.66 o 
  -9   5   2        4.79        6.10      2.77 o 
  -8   5   2      104.42      109.04     10.05 o 
  -7   5   2      580.05      489.39     27.00 o 
  -6   5   2      888.23      854.21     17.59 o 
  -5   5   2        3.18        2.89      1.34 o 
  -4   5   2      127.75      136.92      3.80 o 
  -3   5   2      617.97      653.00      9.86 o 
  -2   5   2      586.27      708.93     10.28 o 
  -1   5   2      157.02      180.77      3.94 o 
   0   5   2     2154.55     2168.09     25.91 o 
   1   5   2     2022.49     2178.65     31.85 o 
   2   5   2       58.36       62.69      2.30 o 
   3   5   2      239.14      353.11      5.97 o 
   4   5   2      138.97      156.90      3.60 o 
   5   5   2     2975.56     3101.22     36.25 o 
   6   5   2      451.10      470.95      7.73 o 
   7   5   2       94.88      104.69      4.29 o 
   8   5   2       11.98       13.01      2.05 o 
   9   5   2      562.96      537.47      9.49 o 
  10   5   2     1497.77     1543.31     56.55 o 
  11   5   2        0.05       -0.85      2.50 o 
  12   5   2        0.05        0.41      4.05 o 
  13   5   2       51.26       55.10      8.03 o 
  14   5   2        5.55        7.69      4.87 o 
  15   5   2       42.32       43.44      8.17 o 
  16   5   2        1.37       -3.23      5.42 o 
 -13   6   2        3.81        8.57      6.48 o 
 -12   6   2        0.41       -2.71      4.36 o 
 -11   6   2       18.50       22.50      4.76 o 
 -10   6   2        7.51        3.44      2.99 o 
  -9   6   2       17.24       21.39      3.95 o 
  -8   6   2       10.76       12.54      3.21 o 
  -7   6   2      193.65      174.85     10.12 o 
  -6   6   2     1106.93     1115.23     21.86 o 
  -5   6   2      288.84      274.60     17.16 o 
  -4   6   2       17.45       22.17      4.67 o 
  -3   6   2       65.82       69.16      2.79 o 
  -2   6   2      110.23       87.25      2.46 o 
  -1   6   2        1.30        2.97      0.96 o 
   0   6   2      111.28      102.32      3.14 o 
   1   6   2      570.31      607.23      9.19 o 
   2   6   2       52.51       45.86      2.75 o 
   3   6   2       30.63       43.41      2.18 o 
   4   6   2     2128.25     2339.35     28.10 o 
   5   6   2       28.38       42.95      2.25 o 
   6   6   2     2256.26     2470.96     29.98 o 
   7   6   2     1033.16     1000.71     14.21 o 
   8   6   2      106.51      117.79      3.85 o 
   9   6   2      547.16      499.05      9.13 o 
  10   6   2       62.52       63.06      7.75 o 
  11   6   2        0.91       -2.33      3.16 o 
  12   6   2       77.77       70.13      8.92 o 
  13   6   2        0.11       -3.50      3.50 o 
  14   6   2       20.26       17.98      5.83 o 
  15   6   2        1.51        6.86      4.74 o 
  16   6   2        0.69        7.48      5.42 o 
  17   6   2        1.30       -1.24      6.79 o 
 -13   7   2        0.52        3.54      4.37 o 
 -12   7   2       15.65       23.41     10.19 o 
 -11   7   2        6.60        8.85      3.72 o 
 -10   7   2        4.46        6.30      3.72 o 
  -9   7   2       22.63       22.37      4.27 o 
  -8   7   2       42.21       44.37      5.13 o 
  -7   7   2      461.81      405.96     12.21 o 
  -6   7   2      249.04      221.73     13.00 o 
  -5   7   2      730.70      800.14     17.39 o 
  -4   7   2        0.02        2.73      2.11 o 
  -3   7   2       14.91       20.66      3.15 o 
  -2   7   2       68.37       60.61      2.29 o 
  -1   7   2      655.96      539.44     11.13 o 
   0   7   2       21.94       28.75      2.16 o 
   1   7   2      439.87      394.19      8.88 o 
   2   7   2      114.08      105.85      5.51 o 
   3   7   2       52.93       63.33      2.96 o 
   4   7   2      487.85      436.47      7.55 o 
   5   7   2     1032.81     1096.68     15.04 o 
   6   7   2      148.98      106.89      3.47 o 
   7   7   2       36.29       34.03      2.57 o 
   8   7   2        3.04        2.57      1.88 o 
   9   7   2       18.71       13.50      3.29 o 
  10   7   2      166.95      144.38     10.02 o 
  11   7   2       23.43       14.14      5.28 o 
  12   7   2        0.06       -1.78      3.91 o 
  13   7   2        4.55        7.14      5.22 o 
  15   7   2        5.90        4.94      4.53 o 
  16   7   2        0.30        0.48      5.42 o 
 -12   8   2        0.06        9.21      4.35 o 
 -11   8   2        9.51        5.87      4.20 o 
 -10   8   2       13.95       21.64      4.35 o 
  -9   8   2       37.93       32.74      5.08 o 
  -8   8   2        1.75        5.99      3.24 o 
  -7   8   2        7.49        5.70      3.57 o 
  -6   8   2      164.64      182.53      8.18 o 
  -5   8   2       11.50       11.39      4.46 o 
  -4   8   2      132.59      125.32      6.28 o 
  -3   8   2       60.09       57.97      4.62 o 
  -2   8   2      187.01      178.65      8.20 o 
  -1   8   2        4.41        3.93      1.52 o 
   0   8   2       80.00       73.56      3.27 o 
   1   8   2      356.12      371.27      7.78 o 
   2   8   2      169.56      184.49      3.64 o 
   3   8   2      161.49      170.04      4.54 o 
   4   8   2      618.56      666.68     13.70 o 
   5   8   2       13.36       14.08      1.75 o 
   6   8   2        0.29        0.71      1.25 o 
   7   8   2       35.95       37.27      3.74 o 
   8   8   2       51.69       52.97      4.26 o 
   9   8   2        8.81       11.47      2.90 o 
  10   8   2      268.66      234.21     12.97 o 
  11   8   2       41.81       45.29      7.69 o 
  12   8   2       82.63       84.61     10.36 o 
  13   8   2      104.14       96.96     11.60 o 
  14   8   2        5.54        8.78      5.90 o 
  15   8   2        6.30        7.75      5.28 o 
  16   8   2        1.48        6.18      5.63 o 
 -11   9   2        0.32        8.80      3.61 o 
 -10   9   2        9.72        2.30      3.48 o 
  -9   9   2       12.56       11.06      4.19 o 
  -8   9   2       35.22       30.09      4.93 o 
  -7   9   2        0.01       -2.67      2.67 o 
  -6   9   2       21.22       27.70      4.42 o 
  -5   9   2       14.03       16.79      5.42 o 
  -4   9   2       82.42       97.11      6.33 o 
  -3   9   2       72.93       71.05      5.52 o 
  -2   9   2      232.21      190.35      7.17 o 
  -1   9   2       17.27       20.30      4.08 o 
   0   9   2        7.26       13.26      1.92 o 
   1   9   2       11.70        6.52      1.71 o 
   2   9   2       42.26       52.26      2.22 o 
   3   9   2     1467.99     1569.78     21.17 o 
   4   9   2       69.80       76.43      3.49 o 
   5   9   2      180.46      197.26      7.09 o 
   6   9   2        0.23       -0.08      2.06 o 
   7   9   2     1018.50      957.55     26.18 o 
   8   9   2      128.88      138.66     14.62 o 
   9   9   2        1.71       12.70      5.22 o 
  10   9   2      314.61      282.25     15.03 o 
  11   9   2      137.98      132.79     12.15 o 
  12   9   2       43.91       50.51      8.58 o 
  13   9   2        6.63       -1.58      4.74 o 
  14   9   2       29.14       33.76      7.89 o 
  15   9   2        1.91        9.06      6.11 o 
  16   9   2        0.14        3.02      5.56 o 
 -11  10   2        1.02        5.70      4.08 o 
 -10  10   2        5.59       13.41      4.01 o 
  -9  10   2       16.30       12.44      4.27 o 
  -8  10   2        3.56        5.99      3.66 o 
  -7  10   2        2.33       -1.08      3.07 o 
  -6  10   2       19.07       32.18     11.15 o 
  -5  10   2        0.12        1.57      4.77 o 
  -4  10   2       70.22       68.74      5.94 o 
  -3  10   2       58.83       62.87      5.60 o 
  -2  10   2      230.04      189.16      7.76 o 
  -1  10   2        1.00        5.76      2.54 o 
   0  10   2        3.25        8.24      2.78 o 
   1  10   2       17.56       21.57      2.43 o 
   2  10   2      289.08      271.88      6.65 o 
   3  10   2      397.89      356.56      7.66 o 
   4  10   2      470.02      447.04     11.60 o 
   5  10   2      487.14      459.22     11.97 o 
   6  10   2        0.07        0.82      3.64 o 
   7  10   2       23.92       34.11      4.35 o 
   8  10   2       87.72      101.19      6.28 o 
   9  10   2       26.58       43.99      7.55 o 
  10  10   2       17.35       13.04      5.63 o 
  11  10   2        0.95       -3.36      3.36 o 
  12  10   2        0.01       -3.50      4.60 o 
  13  10   2        2.83       15.44      6.18 o 
  14  10   2        3.76        5.28      5.28 o 
  15  10   2        0.23        3.71      5.08 o 
 -10  11   2        0.01       11.29      4.18 o 
  -9  11   2        6.85        9.92      7.31 o 
  -8  11   2        5.33        8.48      4.28 o 
  -7  11   2       15.39       13.71      4.45 o 
  -6  11   2        0.35        5.83      3.46 o 
  -5  11   2        7.73        6.15      3.66 o 
  -4  11   2       32.98       34.51      6.21 o 
  -3  11   2      235.20      226.64     17.95 o 
  -2  11   2        0.44       -2.64      2.64 o 
  -1  11   2       83.67       77.18      5.70 o 
   0  11   2       36.49       32.02      3.92 o 
   1  11   2       27.28       24.53      3.52 o 
   2  11   2      110.60      129.51      6.42 o 
   3  11   2       64.81       71.25      5.26 o 
   4  11   2      274.12      269.57     17.81 o 
   5  11   2       93.30      105.41      9.64 o 
   6  11   2      495.34      457.73     12.82 o 
   7  11   2        3.01        2.38      2.84 o 
   8  11   2       54.80       58.63      5.39 o 
   9  11   2       94.64       74.11      9.68 o 
  10  11   2        0.01       10.29      5.83 o 
  11  11   2       10.84       16.81      5.83 o 
  12  11   2        2.45       -4.46      5.42 o 
  13  11   2        5.96       21.48      7.62 o 
  14  11   2        1.48       -3.50      4.87 o 
  15  11   2        0.13        4.60      5.35 o 
  -9  12   2        0.93        7.41      8.44 o 
  -8  12   2        3.60        7.95      4.34 o 
  -7  12   2        0.53        0.99      3.64 o 
  -6  12   2       23.08       14.55      6.11 o 
  -5  12   2        2.77        1.11      3.65 o 
  -4  12   2        0.23       -1.31      3.43 o 
  -3  12   2        0.29        3.80      3.09 o 
  -2  12   2       64.28       54.64      5.51 o 
  -1  12   2        0.52        2.05      2.71 o 
   0  12   2        3.83        4.31      2.60 o 
   1  12   2        0.09        0.27      3.50 o 
   2  12   2       11.46       30.40      6.04 o 
   3  12   2      353.85      317.73     15.10 o 
   4  12   2       19.63       21.78      3.97 o 
   5  12   2       12.24       14.99      3.66 o 
   6  12   2        7.62        7.52      4.01 o 
   7  12   2        6.12        1.47      2.98 o 
   8  12   2        6.96       12.32      3.70 o 
   9  12   2        4.64       10.29      5.35 o 
  10  12   2       16.04        6.11      5.42 o 
  11  12   2       29.21       39.87      8.65 o 
  12  12   2        5.65       13.24      6.86 o 
  13  12   2       25.89       33.08      8.99 o 
  14  12   2        8.17        4.19      7.07 o 
  -7  13   2        0.76        4.55      3.91 o 
  -6  13   2        1.08       10.16      5.70 o 
  -5  13   2       16.11       24.32     12.59 o 
  -4  13   2        1.00        4.68      4.02 o 
  -3  13   2        7.38       16.38      4.00 o 
  -2  13   2        2.52        2.89      2.89 o 
  -1  13   2       51.78       43.99      7.89 o 
   0  13   2        0.50       -0.96      3.64 o 
   1  13   2       38.08       46.80      8.10 o 
   2  13   2       59.26       81.11      9.54 o 
   3  13   2        7.85        7.62      4.46 o 
   4  13   2       10.99       10.29      5.22 o 
   5  13   2      139.68      152.15      7.76 o 
   6  13   2       12.12       15.92      3.86 o 
   7  13   2       69.33       80.72      7.93 o 
   8  13   2       52.60       64.36      6.35 o 
   9  13   2        6.40        9.20      5.35 o 
  10  13   2        5.75       -2.47      4.80 o 
  11  13   2       11.57       15.51      7.21 o 
  12  13   2       50.08       52.91     10.64 o 
  13  13   2        4.41        3.50      7.14 o 
  -6  14   2        0.05       12.06      4.76 o 
  -5  14   2        2.12        0.18      4.44 o 
  -4  14   2       32.23       36.72      8.68 o 
  -2  14   2       16.19       25.67      6.73 o 
  -1  14   2        5.90        2.26      4.67 o 
   0  14   2       28.07       18.25      6.11 o 
   1  14   2       43.62       48.52      8.58 o 
   2  14   2       43.85       38.22      7.34 o 
   3  14   2       20.39       25.46      6.59 o 
   4  14   2        4.29        1.72      4.60 o 
   5  14   2        1.30       -3.98      3.98 o 
   6  14   2       48.27       63.98      6.40 o 
   7  14   2       31.63       35.85      5.32 o 
   8  14   2        0.09        2.20      4.74 o 
   9  14   2        0.27       -1.99      5.22 o 
  10  14   2        0.01       -1.17      5.28 o 
  11  14   2        8.97       11.12      7.55 o 
  12  14   2        1.71        6.66      6.59 o 
  -4  15   2        0.18       -1.30      5.90 o 
  -3  15   2       29.15       25.73      6.59 o 
  -2  15   2        0.63        2.61      5.08 o 
  -1  15   2        0.61       -4.12      4.12 o 
   0  15   2        0.62        3.57      5.35 o 
   1  15   2        2.40        0.69      5.01 o 
   2  15   2       30.40       34.31      7.69 o 
   3  15   2        1.30        5.35      4.67 o 
   4  15   2        0.39        8.58      5.22 o 
   5  15   2        4.95       13.04      5.76 o 
   6  15   2       23.27       29.78      7.41 o 
   7  15   2        0.33       -1.58      5.01 o 
   8  15   2        2.16        1.44      5.56 o 
   9  15   2        1.21       -0.07      5.56 o 
  10  15   2        0.00       -2.47      6.04 o 
  11  15   2        2.04       -5.76      5.76 o 
  -2  16   2        9.68       29.03      7.48 o 
  -1  16   2        0.47        7.14      5.08 o 
   0  16   2        0.02        3.29      5.15 o 
   1  16   2        2.28        7.14      4.80 o 
   2  16   2        1.73        2.33      5.08 o 
   3  16   2        8.08       13.38      6.24 o 
   4  16   2        1.79        2.74      5.22 o 
   5  16   2        1.33        7.07      5.83 o 
   6  16   2        0.33        5.70      5.70 o 
   9  16   2        2.28        1.99      6.66 o 
   2  17   2        0.03        6.04      5.70 o 
   3  17   2        1.95        1.10      5.22 o 
   4  17   2        4.81        4.32      5.28 o 
   5  17   2        7.05        6.18      5.83 o 
   6  17   2        3.04        5.35      6.04 o 
  -4 -15   3        0.59        3.16      5.97 o 
  -3 -15   3        1.18        3.91      5.56 o 
  -2 -15   3        0.12        7.82      6.11 o 
  -1 -15   3        1.19       10.43      6.73 o 
   0 -15   3        0.53        4.94      5.42 o 
  -8 -14   3        0.01        9.61      6.18 o 
  -7 -14   3        0.00       -1.03      5.70 o 
  -6 -14   3        0.01        7.21      5.76 o 
  -5 -14   3        0.19       -1.10      4.60 o 
  -4 -14   3        0.06        0.14      5.35 o 
  -3 -14   3        4.01        1.58      5.97 o 
  -2 -14   3        8.22        2.47      5.63 o 
  -1 -14   3        4.04        0.75      5.49 o 
   0 -14   3        0.65        7.34      5.83 o 
   1 -14   3        0.51        7.07      5.42 o 
   2 -14   3        0.27        5.22      7.55 o 
   3 -14   3       17.03       16.13      8.30 o 
   4 -14   3        8.20        8.51      8.58 o 
  -9 -13   3        1.96        3.27      4.29 o 
  -8 -13   3        0.81        2.56      4.32 o 
  -7 -13   3        0.81       -1.87      5.11 o 
  -6 -13   3        9.87       11.80      6.38 o 
  -5 -13   3        0.30        2.61      4.94 o 
  -4 -13   3        0.07       -4.05      4.05 o 
  -3 -13   3       19.35       13.18      6.59 o 
  -2 -13   3       25.19       23.95      7.34 o 
  -1 -13   3        1.68       -0.89      4.87 o 
   0 -13   3        9.69        5.35      5.42 o 
   1 -13   3        0.06       -3.77      3.77 o 
   2 -13   3        0.20       -4.32      6.04 o 
   3 -13   3        4.81       10.57      7.69 o 
   4 -13   3        6.81        8.17      7.00 o 
   5 -13   3       10.26       11.94      7.27 o 
   6 -13   3        1.64       -3.77      6.93 o 
 -11 -12   3        3.15       -2.47      6.11 o 
 -10 -12   3        1.46        1.63      4.43 o 
  -9 -12   3        0.25        5.35      4.30 o 
  -8 -12   3       12.61       11.23      4.60 o 
  -7 -12   3       20.19       12.32      4.39 o 
  -6 -12   3        1.70       -3.20      3.20 o 
  -5 -12   3       10.94       17.50      4.43 o 
  -4 -12   3        8.08       13.18      5.63 o 
  -3 -12   3       41.17       48.11      8.23 o 
  -2 -12   3        0.31       -3.09      4.60 o 
  -1 -12   3        2.44        4.67      4.80 o 
   0 -12   3        0.51       -1.51      4.53 o 
   1 -12   3        3.98        5.15      5.42 o 
   2 -12   3        9.15       11.05      6.73 o 
   3 -12   3        0.10       -0.89      5.49 o 
   4 -12   3        9.02       15.44      7.34 o 
   5 -12   3        0.02        0.89      6.66 o 
   6 -12   3        2.41        0.00      6.66 o 
   7 -12   3        1.03       -3.71      6.11 o 
   8 -12   3        0.13       -1.58      6.31 o 
 -12 -11   3       24.04       14.89      8.03 o 
 -11 -11   3        1.88       -0.55      6.04 o 
 -10 -11   3        8.97       13.89      4.69 o 
  -9 -11   3       14.67       19.15      4.83 o 
  -8 -11   3       19.21       17.24      4.38 o 
  -7 -11   3        0.66        3.74      3.56 o 
  -6 -11   3       45.37       43.58      8.03 o 
  -5 -11   3       20.28       19.60      4.08 o 
  -4 -11   3        6.05        7.67      3.20 o 
  -3 -11   3       14.81       20.45      5.63 o 
  -2 -11   3       37.30       44.26      7.14 o 
  -1 -11   3       62.84       63.61      8.78 o 
   0 -11   3        0.00       -0.41      3.98 o 
   1 -11   3       20.04       24.29      7.14 o 
   2 -11   3        0.30       -3.91      4.80 o 
   3 -11   3        2.20        5.90      5.56 o 
   4 -11   3        0.51        3.09      5.22 o 
   5 -11   3        2.28        3.71      5.63 o 
   6 -11   3        0.03       -0.40      3.51 o 
   7 -11   3        2.91        0.75      4.07 o 
   8 -11   3        5.18        6.80      4.35 o 
   9 -11   3        0.65        5.48      5.49 o 
 -13 -10   3       17.33       17.36      8.10 o 
 -12 -10   3        0.12       -5.22      5.22 o 
 -11 -10   3        9.26       -1.72      5.42 o 
 -10 -10   3        2.44        4.08      3.66 o 
  -9 -10   3        3.73       -2.90      3.18 o 
  -8 -10   3        0.53        2.02      3.35 o 
  -7 -10   3       45.32       44.95      5.50 o 
  -6 -10   3       14.18        7.84      3.37 o 
  -5 -10   3       23.49       31.01     14.65 o 
  -4 -10   3        1.66        1.07      3.19 o 
  -3 -10   3        0.03        1.10      2.55 o 
  -2 -10   3        0.23        1.12      2.71 o 
  -1 -10   3        0.44        1.44      3.64 o 
   0 -10   3       10.00        7.89      4.74 o 
   1 -10   3       32.15       21.14      6.24 o 
   2 -10   3        4.99        4.60      4.87 o 
   3 -10   3        1.34        0.89      4.39 o 
   4 -10   3        0.56       -0.66      2.68 o 
   5 -10   3        0.89        0.25      3.13 o 
   6 -10   3        6.06        8.28      3.68 o 
   7 -10   3        0.02       11.73      6.11 o 
   8 -10   3       17.06       17.16      4.88 o 
   9 -10   3        1.33        2.96      4.17 o 
  10 -10   3        3.09       20.18      6.73 o 
 -13  -9   3        7.55       10.16      5.63 o 
 -12  -9   3        0.50        3.98      6.73 o 
 -11  -9   3        7.20        6.72      3.86 o 
 -10  -9   3        9.29       11.37      3.98 o 
  -9  -9   3       22.29       19.93      8.30 o 
  -8  -9   3        1.56       -0.35      2.81 o 
  -7  -9   3       84.52       81.50      6.60 o 
  -6  -9   3       19.07       18.86      6.55 o 
  -5  -9   3      139.13      127.94      7.32 o 
  -4  -9   3      281.51      261.91      9.46 o 
  -3  -9   3        2.14        0.86      2.71 o 
  -2  -9   3      191.23      175.73      7.39 o 
  -1  -9   3       12.64        8.97      2.86 o 
   0  -9   3       26.81       28.96      5.76 o 
   1  -9   3       82.69       78.16      8.65 o 
   2  -9   3       41.69       62.93      8.44 o 
   3  -9   3        4.81        3.60      2.56 o 
   4  -9   3        8.86       14.05      3.31 o 
   5  -9   3        7.82       16.30      5.15 o 
   6  -9   3        0.11       -0.95      3.08 o 
   7  -9   3       41.19       64.89      7.10 o 
   8  -9   3        2.86        0.36      3.46 o 
   9  -9   3       24.31       27.64      5.22 o 
  10  -9   3        3.71       12.15      5.90 o 
  11  -9   3        6.44       16.85      4.80 o 
 -14  -8   3        4.71        9.47      5.35 o 
 -13  -8   3        0.17       16.26      5.76 o 
 -12  -8   3        0.79       15.85      5.42 o 
 -11  -8   3        1.68        1.31      3.34 o 
 -10  -8   3       25.24       24.26      4.29 o 
  -9  -8   3       23.15       21.62      6.04 o 
  -8  -8   3      270.99      266.79     10.05 o 
  -7  -8   3      205.28      191.44      8.51 o 
  -6  -8   3       50.90       45.42      4.95 o 
  -5  -8   3       82.13       88.65     15.58 o 
  -4  -8   3        2.77        7.47      5.76 o 
  -3  -8   3      642.13      600.59     23.74 o 
  -2  -8   3      330.38      312.20      9.62 o 
  -1  -8   3       59.52       56.07      4.51 o 
   0  -8   3        9.45        8.81      2.46 o 
   1  -8   3       89.52       96.14      4.98 o 
   2  -8   3      207.48      245.57      8.12 o 
   3  -8   3        1.90        0.93      2.25 o 
   4  -8   3      149.68      162.28      7.17 o 
   5  -8   3       50.93       43.32      5.05 o 
   6  -8   3        5.09        3.97      2.91 o 
   7  -8   3        9.91        9.67      3.47 o 
   8  -8   3       92.99       98.80      7.30 o 
   9  -8   3        0.90        2.20      5.35 o 
  10  -8   3       22.74       28.62      7.07 o 
  11  -8   3       12.03       16.32      7.48 o 
  12  -8   3        1.25        1.78      4.80 o 
 -14  -7   3       15.62       12.76      6.24 o 
 -13  -7   3        0.02        2.06      4.74 o 
 -12  -7   3       16.33       12.83      5.35 o 
 -11  -7   3        9.18       14.81      5.25 o 
 -10  -7   3       12.47       11.79      3.81 o 
  -9  -7   3       24.35       31.35      4.49 o 
  -8  -7   3       90.58      100.60      6.74 o 
  -7  -7   3      114.59      103.59      6.56 o 
  -6  -7   3       76.94       79.34      5.79 o 
  -5  -7   3      216.27      211.18      7.95 o 
  -4  -7   3      887.09      858.77     17.95 o 
  -3  -7   3      376.04      377.33     10.46 o 
  -2  -7   3      507.41      475.41     11.77 o 
  -1  -7   3      535.61      525.89     12.25 o 
   0  -7   3        2.59        2.52      1.46 o 
   1  -7   3      163.69      173.69      4.82 o 
   2  -7   3       20.56       22.07      3.01 o 
   3  -7   3      153.13      133.49      9.88 o 
   4  -7   3      237.94      247.55     12.59 o 
   5  -7   3       19.14       26.13      3.84 o 
   6  -7   3       32.38       31.61      4.46 o 
   7  -7   3        8.27       16.28      3.92 o 
   8  -7   3        0.12        1.87      3.02 o 
   9  -7   3       60.53       56.42      5.97 o 
  10  -7   3        3.54        7.00      4.80 o 
  11  -7   3       24.40       19.09      4.34 o 
  12  -7   3        9.50        6.66      5.63 o 
  13  -7   3        0.49       12.15      5.83 o 
 -15  -6   3        8.01        3.77      5.70 o 
 -14  -6   3        6.34       19.97      6.59 o 
 -13  -6   3       18.07       21.07      6.79 o 
 -12  -6   3        1.50       -4.19      4.19 o 
 -11  -6   3       12.94       17.26      3.96 o 
 -10  -6   3        5.39        0.91      2.64 o 
  -9  -6   3       41.92       44.67      4.95 o 
  -8  -6   3       34.61       30.82      4.22 o 
  -7  -6   3      345.41      265.63     32.46 o 
  -6  -6   3      156.40      141.87      6.52 o 
  -5  -6   3      221.97      195.16      7.37 o 
  -4  -6   3      508.34      542.24     26.56 o 
  -3  -6   3        6.56        8.69      2.50 o 
  -2  -6   3     1877.21     2016.53     32.56 o 
  -1  -6   3      127.95      117.46      3.60 o 
   0  -6   3       82.88       76.21      4.12 o 
   1  -6   3      164.68      190.45      4.75 o 
   2  -6   3       88.21       87.77      3.37 o 
   3  -6   3        0.02        0.95      1.33 o 
   4  -6   3        1.10        1.11      1.86 o 
   5  -6   3       41.37       25.84      3.59 o 
   6  -6   3      129.96      129.33      6.48 o 
   7  -6   3       13.09       11.93      3.46 o 
   8  -6   3       56.17       61.44      5.60 o 
   9  -6   3        3.01        1.93      2.79 o 
  10  -6   3       28.99       35.70     12.18 o 
  11  -6   3        0.00        2.82      3.05 o 
  12  -6   3       10.51        8.51      5.22 o 
  13  -6   3        6.84       14.48      6.18 o 
  14  -6   3        0.04       54.49     10.84 o 
 -15  -5   3        0.00        9.06      5.22 o 
 -14  -5   3        1.48       -2.54      4.12 o 
 -13  -5   3        0.15       -4.19      4.19 o 
 -12  -5   3       11.86       17.09      5.42 o 
 -11  -5   3        0.15        3.57      6.04 o 
 -10  -5   3        7.18        7.02      3.03 o 
  -9  -5   3       47.40       58.66      7.62 o 
  -8  -5   3       46.19       44.43      4.65 o 
  -7  -5   3       28.61       26.83      3.65 o 
  -6  -5   3       83.06       98.86      5.50 o 
  -5  -5   3      216.39      184.08      6.95 o 
  -4  -5   3      140.52      132.37      5.59 o 
  -3  -5   3      143.33      111.57      5.21 o 
  -2  -5   3     1396.48     1577.65     43.64 o 
  -1  -5   3      286.63      296.32      5.59 o 
   0  -5   3       50.21       53.42      2.55 o 
   1  -5   3       21.97       26.24      2.00 o 
   2  -5   3        0.28        0.17      1.09 o 
   3  -5   3       21.03       18.36      2.74 o 
   4  -5   3      321.94      327.75      8.10 o 
   5  -5   3      100.07       88.30      5.09 o 
   6  -5   3      175.92      146.30      6.36 o 
   7  -5   3      623.14      573.89     13.77 o 
   8  -5   3        3.48       -2.57      2.57 o 
   9  -5   3       63.77       59.22      5.48 o 
  10  -5   3        0.24       -2.61      2.61 o 
  11  -5   3       44.42       48.48      5.49 o 
  12  -5   3       13.49       12.49      6.04 o 
  13  -5   3        2.42        3.50      5.90 o 
  14  -5   3        8.96       23.13      8.37 o 
 -15  -4   3        0.11        8.51      5.90 o 
 -14  -4   3        5.12        5.83      5.42 o 
 -13  -4   3        2.29        1.37      4.74 o 
 -12  -4   3       18.46       18.75      7.48 o 
 -11  -4   3       28.71       40.50      4.83 o 
 -10  -4   3        0.96        5.46      2.88 o 
  -9  -4   3       18.85       17.36      4.63 o 
  -8  -4   3       12.92       14.81      3.19 o 
  -7  -4   3       11.05       13.28      2.94 o 
  -6  -4   3       50.86       54.10      9.26 o 
  -5  -4   3      620.49      606.71     13.31 o 
  -4  -4   3      452.33      555.65     12.56 o 
  -3  -4   3     2671.29     2999.00     44.98 o 
  -2  -4   3     1421.39     1551.64     25.23 o 
  -1  -4   3     1296.31     1376.87     17.50 o 
   0  -4   3      573.76      705.37     10.11 o 
   1  -4   3     4642.14     5153.64     58.47 o 
   2  -4   3     2287.40     2276.79     33.01 o 
   3  -4   3        2.84        1.60      0.93 o 
   4  -4   3       13.55       14.15      1.80 o 
   5  -4   3      605.70      585.69     19.76 o 
   6  -4   3     1354.01     1355.32     33.63 o 
   7  -4   3      365.33      329.74      9.50 o 
   8  -4   3      466.37      379.03     10.77 o 
   9  -4   3        4.14        5.83      3.84 o 
  10  -4   3        9.84        7.53      2.96 o 
  11  -4   3        0.27        0.15      3.03 o 
  12  -4   3       11.74        4.25      5.22 o 
  13  -4   3        2.02       -0.62      5.97 o 
  14  -4   3        0.30        1.17      6.59 o 
  15  -4   3        7.36        1.65      6.59 o 
 -15  -3   3       18.91       22.85      7.62 o 
 -14  -3   3        9.77       10.50      5.97 o 
 -13  -3   3        1.05       -3.77      3.77 o 
 -12  -3   3        9.48        9.18      3.08 o 
 -11  -3   3        0.01        3.84      4.46 o 
 -10  -3   3       86.85       89.63      6.14 o 
  -9  -3   3       49.04       54.50      4.92 o 
  -8  -3   3      498.66      477.98     19.42 o 
  -7  -3   3      113.52      128.39      4.22 o 
  -6  -3   3       97.29      108.49      3.61 o 
  -5  -3   3        3.81        6.20      1.32 o 
  -4  -3   3     3148.25     3217.11     37.86 o 
  -3  -3   3      993.85      860.31     15.69 o 
  -2  -3   3      432.25      529.42     10.80 o 
  -1  -3   3       27.68       27.73      1.78 o 
   0  -3   3     1792.66     1982.05     23.73 o 
   1  -3   3      815.88      678.74     11.55 o 
   2  -3   3     1234.65     1369.77     20.66 o 
   3  -3   3     1353.81     1314.71     14.73 o 
   4  -3   3       42.16       39.04      1.76 o 
   5  -3   3       65.31       68.68      4.90 o 
   6  -3   3      395.47      389.73      9.61 o 
   7  -3   3        7.06        8.38      2.09 o 
   8  -3   3      147.77      115.77      4.65 o 
   9  -3   3      150.93      147.61      6.49 o 
  10  -3   3       19.43       22.77      4.05 o 
  11  -3   3        0.69       -1.23      2.60 o 
  12  -3   3       17.06        4.25      5.01 o 
  13  -3   3        1.15        3.09      5.49 o 
  14  -3   3        0.52       -0.14      6.04 o 
  15  -3   3        0.35        0.41      7.34 o 
 -14  -2   3       25.81       25.60      6.93 o 
 -13  -2   3        1.07       -1.99      4.32 o 
 -12  -2   3        4.38        6.73      3.23 o 
 -11  -2   3       83.77       87.83      6.18 o 
 -10  -2   3       13.27       18.93      3.42 o 
  -9  -2   3      731.67      667.76     15.82 o 
  -8  -2   3      165.36      143.70      6.58 o 
  -7  -2   3       47.82       43.30      2.94 o 
  -6  -2   3      444.03      379.74      7.30 o 
  -5  -2   3      367.56      339.71      9.19 o 
  -4  -2   3      767.77      685.27     14.15 o 
  -3  -2   3      218.17      285.94      5.42 o 
  -2  -2   3      249.82      323.47      8.49 o 
  -1  -2   3      302.55      335.33      6.27 o 
   0  -2   3       14.49        9.14      1.02 o 
   1  -2   3       44.02       43.26      3.26 o 
   2  -2   3     1302.50     1425.08     17.46 o 
   3  -2   3        0.32        0.72      1.85 o 
   4  -2   3     1219.75     1266.47     14.18 o 
   5  -2   3       15.54       13.19      1.38 o 
   6  -2   3      136.58      143.36      3.34 o 
   7  -2   3      135.46      119.81      3.32 o 
   8  -2   3      111.67      100.34      4.26 o 
   9  -2   3        2.22        6.93      2.16 o 
  10  -2   3       11.39       10.47      2.98 o 
  11  -2   3      122.98      134.23     11.25 o 
  12  -2   3        2.17       -2.26      3.98 o 
  13  -2   3        1.53        0.14      5.22 o 
  14  -2   3        0.21       -2.74      4.60 o 
  15  -2   3       18.68       29.71      8.78 o 
 -13  -1   3        1.58        4.53      5.35 o 
 -12  -1   3        0.31        1.08      2.85 o 
 -11  -1   3       22.39       31.43      4.70 o 
 -10  -1   3      218.16      204.28     11.53 o 
  -9  -1   3      147.73      130.34      8.90 o 
  -8  -1   3       65.07       87.52      4.17 o 
  -7  -1   3      617.79      614.26     12.27 o 
  -6  -1   3       48.81       67.36      3.23 o 
  -5  -1   3      451.41      448.14      7.86 o 
  -4  -1   3       21.78       20.23      1.70 o 
  -3  -1   3      234.35      268.31      4.96 o 
  -2  -1   3        6.48        4.76      0.87 o 
  -1  -1   3     1104.42     1201.76     17.90 o 
   0  -1   3     4455.60     4859.02     54.26 o 
   1  -1   3     6350.86     6718.35     74.24 o 
   2  -1   3     1355.57     1396.92     16.88 o 
   3  -1   3        3.25        3.07      1.66 o 
   4  -1   3     1001.20     1012.41     14.30 o 
   5  -1   3      250.52      226.02      4.04 o 
   6  -1   3      260.95      307.10      6.30 o 
   7  -1   3        6.91       13.46      1.83 o 
   8  -1   3        1.70        3.29      1.30 o 
   9  -1   3      424.94      412.94      7.16 o 
  10  -1   3       77.07       86.35      5.06 o 
  11  -1   3        7.43        3.71      4.12 o 
  12  -1   3        1.45        0.41      4.19 o 
  13  -1   3        0.68        1.72      5.15 o 
  14  -1   3        0.00        0.96      5.56 o 
  15  -1   3        3.99        3.36      6.52 o 
  16  -1   3       32.22       51.06     10.98 o 
 -12   0   3        0.00        0.37      2.28 o 
 -11   0   3        3.30        3.91      2.25 o 
 -10   0   3        6.68        2.10      2.57 o 
  -9   0   3      105.15      115.17      4.75 o 
  -8   0   3      279.49      265.10      6.74 o 
  -7   0   3      169.92      190.04      5.33 o 
  -6   0   3     2009.06     2282.56     28.82 o 
  -5   0   3     1345.15     1371.18     18.36 o 
  -4   0   3      726.83      687.18     10.27 o 
  -3   0   3        3.89        4.56      1.05 o 
  -2   0   3      204.17      226.51      7.06 o 
  -1   0   3    12640.76    12821.27    140.21 o 
   0   0   3     4488.72     4488.34     79.22 o 
   1   0   3      620.48      591.51      7.91 o 
   2   0   3      476.02      554.47      7.50 o 
   3   0   3     7151.13     7621.01     95.92 o 
   4   0   3     4066.40     4319.54     78.99 o 
   5   0   3     1490.11     1644.42     17.67 o 
   6   0   3      418.08      373.22      8.55 o 
   7   0   3      581.81      599.48      9.37 o 
   8   0   3      183.04      197.91      4.82 o 
   9   0   3      203.24      177.32      4.88 o 
  10   0   3      263.12      244.19      6.15 o 
  11   0   3       13.52       11.73      4.94 o 
  12   0   3       10.45        4.74      4.94 o 
  13   0   3       71.19       66.50      9.20 o 
  14   0   3       20.38       13.93      6.38 o 
  15   0   3        7.79       10.71      6.18 o 
  16   0   3        0.11       11.39      7.62 o 
 -13   1   3       11.29       16.45      4.00 o 
 -12   1   3       39.98       47.17      5.35 o 
 -11   1   3        0.12        0.06      2.38 o 
 -10   1   3       82.21       69.97      4.46 o 
  -9   1   3        6.04        6.19      2.02 o 
  -8   1   3       36.95       37.14      3.63 o 
  -7   1   3        0.20        3.43      2.07 o 
  -6   1   3     1983.99     1886.03     28.13 o 
  -5   1   3      144.32      161.93      4.48 o 
  -4   1   3      105.23       94.14      3.13 o 
  -3   1   3       54.20       59.34      2.36 o 
  -2   1   3       94.57      102.20      3.78 o 
  -1   1   3       47.08       43.67      1.71 o 
   0   1   3     4002.29     4251.64     47.90 o 
   1   1   3     9121.10     9580.20    104.99 o 
   2   1   3     1649.21     1859.54     21.51 o 
   3   1   3      286.30      316.18      7.24 o 
   4   1   3        5.38        6.80      0.76 o 
   5   1   3     1473.82     1409.38     15.30 o 
   6   1   3     2767.32     2860.92     54.22 o 
   7   1   3       35.09       33.06      2.04 o 
   8   1   3      156.59      157.18      4.38 o 
   9   1   3       54.81       62.85      4.53 o 
  10   1   3       82.73       58.04      6.31 o 
  11   1   3       48.72       45.93      4.41 o 
  12   1   3       72.64       65.88      8.37 o 
  13   1   3        1.88       -2.33      4.19 o 
  14   1   3        4.76        4.53      5.15 o 
  15   1   3        0.32       -2.68      5.01 o 
  16   1   3        0.79       -4.46      6.04 o 
  17   1   3        0.45       18.67      9.20 o 
 -14   2   3        0.01        0.41      6.45 o 
 -13   2   3        5.79        9.61      3.64 o 
 -12   2   3       20.37       30.51      4.58 o 
 -11   2   3       56.52       59.94      5.68 o 
 -10   2   3       51.03       38.90      4.66 o 
  -9   2   3      116.20      113.89      4.99 o 
  -8   2   3       10.79        9.13      2.20 o 
  -7   2   3      443.48      421.63     13.99 o 
  -6   2   3      584.49      513.22     10.18 o 
  -5   2   3      602.75      614.85     10.15 o 
  -4   2   3        4.13        9.16      1.50 o 
  -3   2   3     2038.09     2054.35     25.01 o 
  -2   2   3     3189.03     3408.16     39.22 o 
  -1   2   3     1378.90     1502.88     22.44 o 
   0   2   3      461.35      535.82      7.42 o 
   1   2   3      830.49      910.52     11.31 o 
   2   2   3      890.05      927.57     13.76 o 
   3   2   3     2559.19     2680.16     26.96 o 
   4   2   3     3661.96     3900.53     44.67 o 
   5   2   3       40.06       48.71      2.76 o 
   6   2   3       95.11      155.26      3.41 o 
   7   2   3       27.07       28.22      1.84 o 
   8   2   3       84.86       87.03      4.76 o 
   9   2   3       23.67       26.44      2.78 o 
  10   2   3       95.55       94.38      5.22 o 
  11   2   3        3.44        3.44      2.62 o 
  12   2   3       59.42       60.06      5.36 o 
  13   2   3        8.79        8.16      3.19 o 
  15   2   3        5.31       21.27      7.21 o 
  16   2   3        1.39       -2.26      5.90 o 
  17   2   3        0.67        4.67      6.79 o 
 -14   3   3       12.22       30.40      8.51 o 
 -13   3   3       11.91        9.23      3.87 o 
 -12   3   3       19.51       18.98      4.11 o 
 -11   3   3        3.39       -1.97      3.23 o 
 -10   3   3       89.89       95.32      9.68 o 
  -9   3   3      450.21      379.20     11.35 o 
  -8   3   3       15.61       12.10      2.25 o 
  -7   3   3       62.97       65.34      3.64 o 
  -6   3   3      856.77      859.86     13.46 o 
  -5   3   3     3035.30     3066.11     37.14 o 
  -4   3   3      120.90      132.14      5.70 o 
  -3   3   3      546.52      458.45      7.60 o 
  -2   3   3      399.47      453.30      7.20 o 
  -1   3   3     6167.26     6666.34     74.23 o 
   0   3   3      172.01      174.97      3.50 o 
   1   3   3     4113.20     4477.13     50.14 o 
   2   3   3     4374.12     4739.14     53.30 o 
   3   3   3     3616.29     3687.18     36.19 o 
   4   3   3       18.15       20.73      1.84 o 
   5   3   3      613.16      598.32     13.55 o 
   6   3   3       58.66       61.71      2.20 o 
   7   3   3     1914.35     2161.62     26.22 o 
   8   3   3      115.96       95.03      3.87 o 
   9   3   3        4.15        0.85      3.38 o 
  10   3   3      124.16      106.23      5.56 o 
  11   3   3       34.72       52.03      4.78 o 
  12   3   3       16.81       17.11      3.58 o 
  13   3   3        3.68       -1.02      2.64 o 
  14   3   3        5.04        6.42      6.18 o 
  15   3   3        0.38       -1.92      5.08 o 
 -14   4   3        1.47       10.43      8.23 o 
 -13   4   3        5.37        7.21      4.05 o 
 -12   4   3        1.57        3.06      3.27 o 
 -11   4   3        0.04        1.89      2.95 o 
 -10   4   3        1.15        4.58      2.97 o 
  -9   4   3      240.01      238.03      9.00 o 
  -8   4   3       22.15       19.80      3.95 o 
  -7   4   3       92.92       78.08      3.88 o 
  -6   4   3       12.92        9.19      1.87 o 
  -5   4   3      710.20      607.84     10.21 o 
  -4   4   3      350.83      378.07      7.15 o 
  -3   4   3     1142.84     1235.91     16.51 o 
  -2   4   3       21.10       24.61      2.19 o 
  -1   4   3        3.09        4.79      1.01 o 
   0   4   3        4.58        6.94      1.12 o 
   1   4   3     1002.80      955.48     12.40 o 
   2   4   3     3871.85     3936.62     44.53 o 
   3   4   3    10396.17    11206.01    107.06 o 
   4   4   3       33.58       46.74      1.84 o 
   5   4   3      860.65      990.72     14.90 o 
   6   4   3      482.41      561.43     10.12 o 
   7   4   3       13.96       17.07      1.60 o 
   8   4   3      552.31      563.26      9.83 o 
   9   4   3      496.21      484.01      8.55 o 
  10   4   3      378.37      323.23     13.86 o 
  11   4   3      151.36      164.88      7.09 o 
  12   4   3      176.58      168.41      7.51 o 
  13   4   3        0.38        0.72      2.91 o 
  14   4   3        0.04       -1.57      3.07 o 
  15   4   3       49.98       67.73      9.26 o 
 -14   5   3        1.60       -3.84      6.79 o 
 -13   5   3        7.99        9.91      4.33 o 
 -12   5   3       27.03       22.65      4.90 o 
 -11   5   3        1.36        5.36      3.44 o 
 -10   5   3       13.24        9.26      3.31 o 
  -9   5   3        9.67       12.14      3.32 o 
  -8   5   3      228.79      186.52     11.46 o 
  -7   5   3       69.40       82.06      5.65 o 
  -6   5   3      745.93      730.54     36.85 o 
  -5   5   3       22.47       19.54      2.14 o 
  -4   5   3        9.59        6.99      1.55 o 
  -3   5   3      133.68      116.51      3.58 o 
  -2   5   3        5.29       16.81      1.94 o 
  -1   5   3      477.03      384.53      6.64 o 
   0   5   3      887.78      812.57     11.32 o 
   1   5   3      581.17      616.50      9.06 o 
   2   5   3      224.43      223.04      5.41 o 
   3   5   3      240.34      200.35      5.70 o 
   4   5   3      423.39      523.46     12.24 o 
   5   5   3     5734.60     5932.70     66.72 o 
   6   5   3       39.21       38.28      2.06 o 
   7   5   3      310.98      361.18      9.24 o 
   8   5   3      122.29      138.81      4.64 o 
   9   5   3      906.90      883.48     17.22 o 
  10   5   3      929.18      821.96     51.78 o 
  11   5   3       17.74       11.94      3.15 o 
  12   5   3      238.08      191.67      7.83 o 
  13   5   3       17.31       11.52      3.62 o 
  14   5   3       27.66       31.98      6.93 o 
  15   5   3       12.69        7.96      5.28 o 
  16   5   3       20.48       29.37      7.48 o 
 -13   6   3        1.72        3.64      4.45 o 
 -12   6   3       11.73       16.57      4.83 o 
 -11   6   3       32.59       24.78      4.73 o 
 -10   6   3        5.75        5.82      3.50 o 
  -9   6   3       12.15       12.21      3.31 o 
  -8   6   3       73.33       61.81      5.64 o 
  -7   6   3      565.43      534.89     14.09 o 
  -6   6   3      250.07      240.00      8.71 o 
  -5   6   3        0.01       -1.77      4.43 o 
  -4   6   3        8.82       14.74      1.78 o 
  -3   6   3      656.31      732.21     11.28 o 
  -2   6   3      355.66      317.29      6.25 o 
  -1   6   3      339.51      327.41      6.25 o 
   0   6   3       77.75       58.45      1.87 o 
   1   6   3     1000.46     1007.63     13.74 o 
   2   6   3       61.17       67.43      2.61 o 
   3   6   3      470.68      634.07      9.49 o 
   4   6   3    10180.58    10931.30    120.86 o 
   5   6   3      718.46      869.78     14.44 o 
   6   6   3      755.51      731.04     10.83 o 
   7   6   3      346.09      343.81      6.54 o 
   8   6   3      247.40      231.18      5.36 o 
   9   6   3        4.91        3.74      2.44 o 
  10   6   3      641.79      663.99     14.73 o 
  11   6   3       48.25       44.26      4.67 o 
  12   6   3       93.77       70.34      8.51 o 
  13   6   3        9.65       13.66      5.15 o 
  14   6   3        7.50        3.84      4.19 o 
  15   6   3        4.72        3.43      5.01 o 
  16   6   3        4.80       15.92      6.31 o 
  17   6   3        0.31        7.48      6.31 o 
 -13   7   3        0.00        2.10      4.28 o 
 -12   7   3       11.66       12.35      4.83 o 
 -11   7   3        0.11        3.69      3.88 o 
 -10   7   3        6.60       14.57      4.17 o 
  -9   7   3        3.47        3.77      4.80 o 
  -8   7   3       30.23       29.42      4.33 o 
  -7   7   3      116.09      117.33      7.19 o 
  -6   7   3      358.16      354.23     11.01 o 
  -5   7   3      364.10      360.59     10.87 o 
  -4   7   3        0.83        2.87      3.47 o 
  -3   7   3        4.94       11.59      1.73 o 
  -2   7   3      177.27      189.44      4.77 o 
  -1   7   3      876.46      837.50     10.49 o 
   0   7   3       67.71       47.38      2.61 o 
   1   7   3      100.01      111.78      3.54 o 
   2   7   3        1.69       11.33      5.24 o 
   3   7   3       65.55       75.35      2.91 o 
   4   7   3      383.40      357.91     11.08 o 
   5   7   3       65.46       77.21      3.01 o 
   6   7   3      308.06      298.26      6.03 o 
   7   7   3       44.26       56.40      3.23 o 
   8   7   3       55.50       51.56      3.19 o 
   9   7   3        4.64        1.19      2.09 o 
  10   7   3        9.51       12.15      4.46 o 
  11   7   3       91.32       91.89      9.68 o 
  12   7   3       12.28       10.71      4.94 o 
  13   7   3       28.76       34.11      7.41 o 
  14   7   3        8.09        9.81      5.42 o 
  15   7   3        4.91        5.90      5.83 o 
  16   7   3        0.59       -4.32      4.32 o 
  17   7   3        0.01        6.11      6.66 o 
 -12   8   3        0.01       -1.68      3.97 o 
 -11   8   3        9.65        7.28      4.05 o 
 -10   8   3        4.77        3.18      3.46 o 
  -9   8   3       37.45       33.20      5.28 o 
  -8   8   3       38.15       42.57      5.24 o 
  -7   8   3       46.64       41.60      7.45 o 
  -6   8   3       66.28       67.01      5.86 o 
  -5   8   3       12.16        8.96      2.96 o 
  -4   8   3      136.91      130.23      6.40 o 
  -3   8   3       65.11       73.83     10.98 o 
  -2   8   3      204.96      192.51      6.98 o 
  -1   8   3      300.81      307.23      6.52 o 
   0   8   3        3.90        3.54      1.52 o 
   1   8   3       65.77       64.31      3.09 o 
   2   8   3       91.66       76.06      3.26 o 
   3   8   3      528.96      590.54     11.85 o 
   4   8   3       12.02        8.06      1.97 o 
   5   8   3      172.62      188.14      4.78 o 
   6   8   3       11.21       15.37      2.64 o 
   7   8   3      516.61      503.38      8.95 o 
   8   8   3      239.18      277.98      8.18 o 
   9   8   3        5.94        9.26      4.12 o 
  10   8   3        0.00        3.23      3.98 o 
  11   8   3       15.73       17.02      5.56 o 
  12   8   3       96.59      110.00     10.84 o 
  13   8   3       38.40       47.90      8.51 o 
  14   8   3        9.64        5.08      5.22 o 
  15   8   3       10.93       15.03      6.66 o 
  16   8   3        3.57        8.30      6.31 o 
  17   8   3        3.56       -4.87      5.63 o 
 -11   9   3        3.58        7.23      4.28 o 
 -10   9   3        8.89       19.49      6.31 o 
  -9   9   3        0.61        0.53      3.08 o 
  -8   9   3       14.59       16.35      4.02 o 
  -7   9   3        0.22        0.10      2.73 o 
  -6   9   3        6.58       -0.08      2.56 o 
  -5   9   3       72.78       73.82      7.24 o 
  -4   9   3       11.45       18.14      3.47 o 
  -3   9   3       46.23       50.23      4.73 o 
  -2   9   3      159.21      145.86     12.04 o 
  -1   9   3       13.73       13.03      2.75 o 
   0   9   3       11.18        8.57      1.81 o 
   1   9   3        6.14       10.16      2.95 o 
   2   9   3       60.67       53.94      3.08 o 
   3   9   3      683.27      637.78     10.72 o 
   4   9   3        1.94        0.17      1.48 o 
   5   9   3      159.30      152.34      4.56 o 
   6   9   3      131.81      131.52      4.21 o 
   7   9   3     1111.21     1007.19     19.44 o 
   8   9   3       25.61       18.25      3.19 o 
   9   9   3      134.30      146.51     10.64 o 
  10   9   3      375.45      357.12     17.16 o 
  11   9   3        5.38        4.74      4.39 o 
  12   9   3        9.24       12.15      5.56 o 
  13   9   3       15.51       20.11      6.45 o 
  14   9   3       61.03       57.71      9.74 o 
  15   9   3        5.50       -0.89      4.46 o 
  16   9   3        0.19       -5.28      5.28 o 
 -10  10   3       11.25       10.45      3.81 o 
  -9  10   3       13.77        8.17      3.81 o 
  -8  10   3        3.09        1.64      3.49 o 
  -7  10   3        2.46        4.74      3.27 o 
  -6  10   3        0.28       -0.88      2.83 o 
  -5  10   3        0.83       -0.35      2.58 o 
  -4  10   3       32.38       31.98      4.66 o 
  -3  10   3      119.65      116.72      6.89 o 
  -2  10   3      222.56      214.26      8.30 o 
  -1  10   3        4.95        6.86      2.62 o 
   0  10   3        5.05       12.46      2.76 o 
   1  10   3      105.43      109.77      4.23 o 
   2  10   3     1017.25      909.66     14.33 o 
   3  10   3       83.06       82.10      5.76 o 
   4  10   3      774.97      785.19     12.91 o 
   5  10   3        0.18        1.87      2.19 o 
   6  10   3       12.13       11.09      3.67 o 
   7  10   3       10.01       11.44      4.19 o 
   8  10   3       40.49       43.22      4.53 o 
   9  10   3       85.30       99.37     10.29 o 
  10  10   3       73.70       93.81     10.36 o 
  11  10   3        5.04       -1.30      3.57 o 
  12  10   3        1.52       -0.41      4.53 o 
  13  10   3       38.78       37.33      7.82 o 
  14  10   3        0.47       -0.27      4.80 o 
  15  10   3        0.03       -3.64      3.64 o 
  16  10   3        0.01        0.27      4.87 o 
 -10  11   3        4.70        8.96      4.32 o 
  -9  11   3        6.42       13.81      4.41 o 
  -8  11   3       13.59       10.27      4.22 o 
  -7  11   3        9.30       13.55      4.51 o 
  -6  11   3        0.12        1.53      3.44 o 
  -5  11   3        7.12        6.40      3.57 o 
  -4  11   3       19.00       15.24      3.73 o 
  -3  11   3      111.57      139.14      7.88 o 
  -2  11   3       35.96       30.74      7.93 o 
  -1  11   3      141.90      137.21      6.68 o 
   0  11   3        0.08       -2.19      2.19 o 
   1  11   3      255.34      243.86     16.95 o 
   2  11   3      228.49      192.57      6.33 o 
   3  11   3       59.21       52.15      3.55 o 
   4  11   3      415.98      378.39     11.43 o 
   5  11   3        6.75        5.37      2.93 o 
   6  11   3      503.78      511.50     14.14 o 
   7  11   3        3.87        6.81      3.10 o 
   8  11   3      220.94      219.92      8.70 o 
   9  11   3      287.01      254.04     14.62 o 
  10  11   3        0.32        5.49      4.25 o 
  11  11   3        3.51        1.30      3.84 o 
  12  11   3        0.92        4.60      5.01 o 
  13  11   3        6.02        7.34      5.35 o 
  14  11   3        0.00        0.14      4.94 o 
  15  11   3        0.42       20.11      6.93 o 
  -9  12   3        1.97       12.11      4.48 o 
  -8  12   3        4.70        7.90      4.03 o 
  -7  12   3       10.24        5.56      5.56 o 
  -6  12   3       12.82       17.36      4.46 o 
  -5  12   3        0.39        4.08      3.64 o 
  -4  12   3        2.43        2.67      3.18 o 
  -3  12   3        2.05        3.50      2.80 o 
  -2  12   3      162.13      162.49      7.96 o 
  -1  12   3       13.88       12.66      3.37 o 
   0  12   3        0.15        5.54      2.89 o 
   1  12   3        9.63        7.13      2.85 o 
   2  12   3       67.73       74.87      8.51 o 
   3  12   3      662.53      586.70     14.46 o 
   4  12   3       50.60       48.11      4.97 o 
   5  12   3       89.12       72.91      5.85 o 
   6  12   3       80.37       75.70      5.81 o 
   7  12   3       20.59       24.28      4.18 o 
   8  12   3       22.42       20.72      6.24 o 
   9  12   3        9.61        7.27      4.67 o 
  10  12   3        6.05       11.94      4.94 o 
  11  12   3       21.95       29.37      7.75 o 
  12  12   3        7.83        2.88      4.94 o 
  13  12   3       16.92       16.13      7.48 o 
  14  12   3        1.94        0.41      6.11 o 
  15  12   3        1.06       10.02      5.83 o 
  -7  13   3        1.14       -1.18      3.97 o 
  -6  13   3        2.36        6.50      4.26 o 
  -5  13   3       13.44        8.30      6.18 o 
  -4  13   3        0.13       -2.47      3.30 o 
  -3  13   3        0.12       -0.84      2.75 o 
  -2  13   3        0.75        4.44      5.46 o 
  -1  13   3      113.04      106.19      7.13 o 
   0  13   3        6.13        2.26      3.26 o 
   1  13   3       50.59       44.33      7.69 o 
   2  13   3       28.46       42.00      7.21 o 
   3  13   3        4.38        2.61      4.32 o 
   4  13   3        1.48        0.21      4.32 o 
   5  13   3       85.32       87.96      6.48 o 
   6  13   3        1.02        0.50      2.74 o 
   7  13   3       48.34       57.00      8.34 o 
   8  13   3       28.50       46.60      8.03 o 
   9  13   3       17.98       16.74      6.24 o 
  10  13   3       17.34       21.89      6.66 o 
  11  13   3       29.71       51.06      9.26 o 
  12  13   3       72.87       82.83     12.21 o 
  13  13   3        0.37        5.08      7.14 o 
  14  13   3        2.91       -5.01      6.52 o 
  -6  14   3        0.05        0.85      4.08 o 
  -5  14   3        0.59        4.14      7.45 o 
  -4  14   3       17.69       17.43      7.00 o 
  -3  14   3        2.84        0.51      3.88 o 
  -2  14   3        5.60        5.86      3.74 o 
  -1  14   3        0.52        3.98      4.94 o 
   0  14   3       51.26       67.46      9.33 o 
   1  14   3        1.36        6.18      5.22 o 
   2  14   3       62.72       57.99      8.51 o 
   3  14   3       28.57       28.14      6.45 o 
   4  14   3       16.57       16.20      5.63 o 
   5  14   3        1.60        5.56      4.60 o 
   6  14   3       42.64       48.43      5.68 o 
   7  14   3       38.82       63.31      9.23 o 
   8  14   3        0.11       -2.20      4.25 o 
   9  14   3        6.32        6.11      5.83 o 
  10  14   3       15.25       17.43      6.52 o 
  11  14   3       26.40       24.09      8.10 o 
  12  14   3        3.41       -0.69      6.18 o 
  13  14   3       18.19       22.65      8.72 o 
  -4  15   3        0.16        1.89      3.81 o 
  -3  15   3       25.70       27.93      7.21 o 
  -2  15   3        0.00        4.12      4.94 o 
  -1  15   3        1.51        6.59      5.28 o 
   0  15   3        1.32        7.34      5.63 o 
   1  15   3       41.49       40.14      8.17 o 
   2  15   3       10.68       16.20      6.11 o 
   3  15   3        1.24        4.05      4.94 o 
   4  15   3       15.73       23.88      6.31 o 
   5  15   3       23.95       47.35      7.96 o 
   6  15   3       12.13       19.56      5.90 o 
   7  15   3       23.74       23.81      4.92 o 
   8  15   3       22.25       21.27      7.21 o 
   9  15   3        0.31       -4.60      4.60 o 
  10  15   3        0.33       -5.42      5.42 o 
  11  15   3        1.56        3.50      6.93 o 
  12  15   3        8.50        9.20      7.27 o 
  -2  16   3       20.15       25.67      7.07 o 
  -1  16   3        0.14        6.31      5.01 o 
   0  16   3        0.34        2.88      4.74 o 
   1  16   3        0.24        5.70      5.42 o 
   2  16   3       15.57       25.80      7.41 o 
   3  16   3       13.16       16.26      6.52 o 
   4  16   3        0.32       -0.96      4.74 o 
   5  16   3        5.37        4.53      5.83 o 
   6  16   3        3.44        1.03      5.35 o 
   9  16   3        4.52        0.48      6.24 o 
  10  16   3        2.32       -0.96      6.31 o 
   1  17   3        0.10        1.65      5.01 o 
   2  17   3        0.27        6.59      5.15 o 
   3  17   3        1.00        6.45      5.28 o 
   4  17   3        1.98        4.46      5.63 o 
   5  17   3        7.41        3.36      5.97 o 
   6  17   3        0.71        6.11      5.70 o 
  -6 -14   4        0.09        4.74      6.11 o 
  -5 -14   4        3.79        4.05      6.11 o 
  -4 -14   4        1.38       13.45      6.04 o 
  -3 -14   4        3.47        0.96      5.15 o 
  -2 -14   4        0.14       11.12      6.11 o 
  -1 -14   4        0.10       12.21      6.18 o 
   0 -14   4        0.50        6.18      5.22 o 
   1 -14   4        1.13        0.34      6.52 o 
   2 -14   4        1.70        0.82      7.75 o 
  -8 -13   4        0.15        3.68      4.25 o 
  -7 -13   4        0.22        4.06      4.08 o 
  -6 -13   4        4.10        6.45      5.83 o 
  -5 -13   4        0.43       -4.80      4.80 o 
  -4 -13   4        0.62        3.64      5.15 o 
  -3 -13   4        7.08        3.98      5.56 o 
  -2 -13   4       16.19       19.49      7.00 o 
  -1 -13   4        1.12        6.31      5.35 o 
   0 -13   4        6.95       11.87      5.97 o 
   1 -13   4        0.28        8.51      7.96 o 
   2 -13   4        2.13        5.35      6.79 o 
   3 -13   4        8.20       12.83      7.96 o 
   4 -13   4       11.04       13.24      8.58 o 
   5 -13   4        9.03        6.52      7.55 o 
 -10 -12   4        0.00        1.38      4.46 o 
  -9 -12   4        1.13        4.94      4.24 o 
  -8 -12   4        3.95        9.58      4.44 o 
  -7 -12   4        6.19        9.72      4.40 o 
  -6 -12   4        1.21        1.68      3.75 o 
  -5 -12   4       10.40        6.52      5.83 o 
  -4 -12   4       18.94       23.26      7.07 o 
  -3 -12   4       16.86       14.55      5.90 o 
  -2 -12   4        0.82       -0.69      4.67 o 
  -1 -12   4       27.57       30.47      7.62 o 
   0 -12   4        5.00       10.64      6.04 o 
   1 -12   4        1.00       -3.50      4.94 o 
   2 -12   4        1.99       -1.92      5.70 o 
   3 -12   4        6.83        3.02      6.18 o 
   4 -12   4       15.03       23.06      8.23 o 
   5 -12   4        2.93        8.37      7.62 o 
   6 -12   4        9.46       11.60      8.17 o 
   7 -12   4        0.22        3.50      7.34 o 
 -11 -11   4        0.00        2.95      6.59 o 
 -10 -11   4        0.05       -1.92      6.00 o 
  -9 -11   4        1.13        3.67      3.98 o 
  -8 -11   4       10.29       14.76      4.73 o 
  -7 -11   4        3.09        6.60      3.95 o 
  -6 -11   4       53.49       46.48      5.97 o 
  -5 -11   4       30.39       29.02      4.70 o 
  -4 -11   4        5.61        6.10      3.37 o 
  -3 -11   4       13.82       11.05      5.70 o 
  -2 -11   4       55.78       66.50      9.40 o 
  -1 -11   4       20.35       18.87      5.63 o 
   0 -11   4       30.31       25.05      6.38 o 
   1 -11   4       21.47       32.80      7.75 o 
   2 -11   4        0.32        0.75      5.08 o 
   3 -11   4        5.22       10.64      6.31 o 
   4 -11   4        1.39       11.46      6.31 o 
   5 -11   4        5.90       10.64      6.18 o 
   6 -11   4        1.71        9.47      6.45 o 
   7 -11   4        4.22       -5.70      5.83 o 
   8 -11   4        6.73        7.91      4.94 o 
   9 -11   4        0.12        2.85      4.42 o 
 -12 -10   4        0.98       -6.45      6.45 o 
 -11 -10   4        9.89        5.35      7.21 o 
 -10 -10   4        0.31       -1.19      4.21 o 
  -9 -10   4        0.13        1.63      3.61 o 
  -8 -10   4        1.22        3.53      3.64 o 
  -7 -10   4       23.17       23.88      4.63 o 
  -6 -10   4        0.04        3.40      3.25 o 
  -5 -10   4       33.26       26.13      4.55 o 
  -4 -10   4       11.91        9.88      4.67 o 
  -3 -10   4       24.77       17.40      3.64 o 
  -2 -10   4        0.07        2.06      3.84 o 
  -1 -10   4       11.37       10.09      4.60 o 
   0 -10   4        2.23        3.84      3.91 o 
   1 -10   4       10.50        9.81      5.70 o 
   3 -10   4       19.54       27.11      7.00 o 
   4 -10   4        1.08        0.00      5.15 o 
   5 -10   4        2.32       -1.72      4.32 o 
   6 -10   4        2.63        4.22      5.35 o 
   7 -10   4        3.29        7.25      3.96 o 
   8 -10   4        8.80       20.90      5.24 o 
   9 -10   4        3.73       11.39      4.66 o 
  10 -10   4        0.37        0.81      5.46 o 
 -12  -9   4        8.33       15.71      7.75 o 
 -11  -9   4        0.43        5.94      4.12 o 
 -10  -9   4        0.28        1.03      4.43 o 
  -9  -9   4       65.14       61.81      6.66 o 
  -8  -9   4       13.63       16.22      4.19 o 
  -7  -9   4        7.69        9.09      3.56 o 
  -6  -9   4        2.06       -1.36      4.05 o 
  -5  -9   4       65.14       54.28      5.55 o 
  -4  -9   4       11.57       11.79      3.50 o 
  -3  -9   4       14.10       22.06      3.83 o 
  -2  -9   4      211.33      196.74      8.21 o 
  -1  -9   4        0.04        1.78      3.71 o 
   0  -9   4        1.19        9.61      4.46 o 
   1  -9   4       34.23       29.51      6.59 o 
   2  -9   4       12.16       19.83      6.04 o 
   3  -9   4       29.22       28.14      6.79 o 
   4  -9   4        0.90        1.41      2.81 o 
   5  -9   4       31.59       34.56      5.22 o 
   6  -9   4        5.84        6.10      3.34 o 
   7  -9   4       21.53       24.65      4.68 o 
   8  -9   4        2.04        0.60      3.40 o 
   9  -9   4       25.56       22.22      5.09 o 
  10  -9   4        1.57       -1.38      3.64 o 
  11  -9   4        7.65       25.55      9.64 o 
 -13  -8   4        0.02       13.24      6.31 o 
 -12  -8   4        0.15        7.62      5.01 o 
 -11  -8   4        0.45        1.47      3.48 o 
 -10  -8   4       28.14       28.58      5.09 o 
  -9  -8   4       77.87       66.82      8.41 o 
  -8  -8   4       54.04       60.52      6.15 o 
  -7  -8   4        0.27       -0.19      3.15 o 
  -6  -8   4        9.97        9.41      3.71 o 
  -5  -8   4       12.19       12.52      3.37 o 
  -4  -8   4       50.81       54.36      5.26 o 
  -3  -8   4      707.33      683.92     19.32 o 
  -2  -8   4      127.07      111.18      6.44 o 
  -1  -8   4       47.62       56.03      4.79 o 
   0  -8   4        2.50        3.36      2.99 o 
   1  -8   4       51.10       55.79      7.55 o 
   2  -8   4       34.26       37.39      3.92 o 
   3  -8   4        6.21        4.84      2.63 o 
   4  -8   4      213.88      203.82      8.20 o 
   5  -8   4      105.18      133.19      7.06 o 
   6  -8   4        0.02        0.98      4.19 o 
   7  -8   4       10.69       14.01      3.69 o 
   8  -8   4       58.70       54.21      5.93 o 
   9  -8   4        0.11        1.49      3.46 o 
  10  -8   4       23.06       34.36      5.67 o 
  11  -8   4        0.01        8.16      8.51 o 
  12  -8   4        1.32        5.49      5.42 o 
 -14  -7   4        2.03        4.39      5.70 o 
 -13  -7   4        0.04        5.01      5.42 o 
 -12  -7   4       11.60       11.67      6.18 o 
 -11  -7   4       19.09       19.82      7.21 o 
 -10  -7   4        7.43       10.46      3.76 o 
  -9  -7   4       53.59       55.65      5.84 o 
  -8  -7   4       17.96       17.32      4.12 o 
  -7  -7   4       29.25       23.37      3.99 o 
  -6  -7   4        8.58        8.68      3.25 o 
  -5  -7   4      118.01      107.23      6.65 o 
  -4  -7   4      305.35      260.97      9.03 o 
  -3  -7   4      118.55      116.70      6.19 o 
  -2  -7   4      329.09      341.15     11.36 o 
  -1  -7   4      381.94      331.09      9.56 o 
   0  -7   4       92.13       93.52      5.21 o 
   1  -7   4        0.02        1.50      1.47 o 
   2  -7   4       16.92       21.72      2.98 o 
   3  -7   4      285.58      291.16      8.83 o 
   4  -7   4       47.15       33.66      4.63 o 
   5  -7   4        0.03        4.46      2.63 o 
   6  -7   4        0.13       -1.01      2.59 o 
   7  -7   4        6.40        8.74      3.46 o 
   8  -7   4        8.33        8.73      3.59 o 
   9  -7   4       13.79       27.83      4.64 o 
  10  -7   4        0.16        1.94      3.71 o 
  11  -7   4       15.34       15.52      4.31 o 
  12  -7   4        0.50       -3.57      4.46 o 
  13  -7   4        0.04        9.74      5.42 o 
 -14  -6   4       10.54       22.44      6.73 o 
 -13  -6   4       30.66       29.85      7.48 o 
 -12  -6   4        0.16       -1.53      3.95 o 
 -11  -6   4        2.76        1.09      3.15 o 
 -10  -6   4        5.62        8.72      4.60 o 
  -9  -6   4       57.60       69.85      6.22 o 
  -8  -6   4      126.96      129.30     10.64 o 
  -7  -6   4       45.19       50.69     10.33 o 
  -6  -6   4        2.89       -1.17      2.99 o 
  -5  -6   4        0.19       -1.87      1.89 o 
  -4  -6   4        0.99        0.81      2.15 o 
  -3  -6   4      561.34      599.85     15.58 o 
  -2  -6   4      792.78      894.97     17.78 o 
  -1  -6   4       91.07       96.75      5.21 o 
   0  -6   4       84.07       96.31      3.58 o 
   1  -6   4      110.60      107.38      3.74 o 
   2  -6   4       50.09       54.90      3.96 o 
   3  -6   4        1.39        0.43      1.95 o 
   4  -6   4       86.87      106.82      5.29 o 
   5  -6   4        0.06       -2.08      2.08 o 
   6  -6   4        0.90        3.55      2.99 o 
   7  -6   4      276.43      260.59      9.33 o 
   8  -6   4       85.44       77.94      6.08 o 
   9  -6   4       39.21       45.17      5.09 o 
  10  -6   4       31.88       56.23      5.90 o 
  11  -6   4        0.32       -3.05      3.05 o 
  12  -6   4        9.13       13.86      5.90 o 
  13  -6   4        6.52       14.48      5.56 o 
  14  -6   4        1.04        4.12      5.08 o 
 -14  -5   4        1.32        4.19      5.08 o 
 -13  -5   4        0.00       -1.78      4.39 o 
 -12  -5   4        4.67        5.62      3.47 o 
 -11  -5   4        9.70       11.77      3.60 o 
 -10  -5   4       33.08       30.69      5.32 o 
  -9  -5   4       49.43       37.40      6.79 o 
  -8  -5   4       97.66       82.71      6.12 o 
  -7  -5   4       17.28       21.20      3.61 o 
  -6  -5   4       72.68       67.05      5.20 o 
  -5  -5   4      297.24      326.82      9.83 o 
  -4  -5   4        0.39        2.27      2.23 o 
  -3  -5   4       38.87       33.63      5.66 o 
  -2  -5   4        2.00        4.19      2.11 o 
  -1  -5   4      256.76      278.85      6.51 o 
   0  -5   4      414.17      408.58      7.33 o 
   1  -5   4        5.89        5.58      1.47 o 
   2  -5   4      317.27      356.86      8.02 o 
   3  -5   4       18.96       26.59      2.10 o 
   4  -5   4       30.78       49.66      3.89 o 
   5  -5   4       35.46       31.61      4.46 o 
   6  -5   4      141.25      138.83      6.28 o 
   7  -5   4      797.51      742.15     28.38 o 
   8  -5   4      173.23      192.57     18.08 o 
   9  -5   4       16.99       16.74      3.86 o 
  10  -5   4        8.93       18.23      4.05 o 
  11  -5   4      107.05      127.09     12.08 o 
  12  -5   4        6.24        9.47      5.49 o 
  13  -5   4        0.12        5.56      4.67 o 
  14  -5   4       10.80       11.87      6.24 o 
 -14  -4   4        2.63        9.20      5.56 o 
 -13  -4   4        1.74       11.67      5.56 o 
 -12  -4   4       47.10       45.41      5.65 o 
 -11  -4   4       59.05       48.41      5.52 o 
 -10  -4   4       37.20       41.07      4.89 o 
  -9  -4   4        1.75       -0.83      2.50 o 
  -8  -4   4       23.39       18.66      3.91 o 
  -7  -4   4       39.90       39.88      5.70 o 
  -6  -4   4        1.26        3.60      2.21 o 
  -5  -4   4      359.88      373.10     10.30 o 
  -4  -4   4      518.46      558.37     12.78 o 
  -3  -4   4      695.92      665.13     13.97 o 
  -2  -4   4     1162.09     1185.71     20.89 o 
  -1  -4   4      621.95      641.66     10.33 o 
   0  -4   4       41.79       38.96      2.16 o 
   1  -4   4     2013.81     2276.41     27.81 o 
   2  -4   4     1082.25     1045.66     14.43 o 
   3  -4   4      329.74      346.99      7.43 o 
   4  -4   4        0.71        0.50      1.03 o 
   5  -4   4      779.46      840.13     13.51 o 
   6  -4   4      688.40      608.88     17.26 o 
   7  -4   4      292.66      306.15     12.56 o 
   8  -4   4      426.97      397.81     15.99 o 
   9  -4   4      121.43      105.60      6.43 o 
  10  -4   4        8.61        7.74      3.05 o 
  11  -4   4        6.66       13.38      5.08 o 
  12  -4   4       42.27       38.22      7.69 o 
  13  -4   4        2.22        0.21      5.28 o 
  14  -4   4        0.01       10.43      7.34 o 
  15  -4   4        4.41       -2.81      7.41 o 
 -15  -3   4        8.71       15.51      7.48 o 
 -14  -3   4        0.58        2.95      5.42 o 
 -13  -3   4        1.00        0.96      4.74 o 
 -12  -3   4        2.28        2.19      5.32 o 
 -11  -3   4       49.98       66.15     15.41 o 
 -10  -3   4       49.78       44.71      4.87 o 
  -9  -3   4       32.88       34.47      4.46 o 
  -8  -3   4       60.26       58.23      5.06 o 
  -7  -3   4        0.16        1.12      2.11 o 
  -6  -3   4      131.14      125.42      5.93 o 
  -5  -3   4       91.23       92.89      3.74 o 
  -4  -3   4       71.23       63.87      3.24 o 
  -3  -3   4      191.78      163.30      3.62 o 
  -2  -3   4        2.45        3.56      1.63 o 
  -1  -3   4     1919.95     2055.16     24.96 o 
   0  -3   4     1587.53     1674.00     20.82 o 
   1  -3   4       48.60       45.10      2.23 o 
   2  -3   4     1573.66     1788.01     22.16 o 
   3  -3   4      210.85      205.13      5.33 o 
   4  -3   4      684.57      686.72     11.98 o 
   5  -3   4      451.56      479.84      7.13 o 
   6  -3   4        0.79        1.06      1.84 o 
   7  -3   4      208.65      198.26      7.02 o 
   8  -3   4      488.45      494.32     17.05 o 
   9  -3   4        8.29        3.17      2.54 o 
  10  -3   4      204.20      218.36      8.19 o 
  11  -3   4        0.04       -1.10      4.05 o 
  12  -3   4        0.34       -2.33      5.01 o 
  13  -3   4        0.35       -2.47      5.22 o 
  14  -3   4        2.96        2.40      5.76 o 
  15  -3   4        3.30        3.23      6.73 o 
 -14  -2   4       25.71       29.92      8.10 o 
 -13  -2   4        7.68       10.50      5.63 o 
 -12  -2   4        0.09       -0.06      3.33 o 
 -11  -2   4       48.53       50.06      5.28 o 
 -10  -2   4        1.01        2.52      2.49 o 
  -9  -2   4      205.90      198.47     19.76 o 
  -8  -2   4        6.04        7.95      6.11 o 
  -7  -2   4      137.68      149.37      7.41 o 
  -6  -2   4      107.74      128.34      4.23 o 
  -5  -2   4      742.08      813.92     12.30 o 
  -4  -2   4       33.18       35.21      2.85 o 
  -3  -2   4       27.06       18.71      1.58 o 
  -2  -2   4       16.53       20.52      2.06 o 
  -1  -2   4      393.90      416.57      6.63 o 
   0  -2   4       88.33       75.42      2.44 o 
   1  -2   4       69.55       54.43      2.46 o 
   2  -2   4     2489.40     2553.32     30.08 o 
   3  -2   4      107.93      111.12      3.09 o 
   4  -2   4        0.20        0.75      0.98 o 
   5  -2   4       20.68       20.53      1.57 o 
   6  -2   4       30.32       28.99      1.97 o 
   7  -2   4      878.89      929.18     44.43 o 
   8  -2   4        2.92        6.86      1.90 o 
   9  -2   4        0.87        2.29      1.90 o 
  10  -2   4      480.52      433.66     12.15 o 
  11  -2   4       51.51       48.17      7.96 o 
  13  -2   4        0.47       -0.41      4.87 o 
  14  -2   4        0.59        3.36      5.90 o 
  15  -2   4       17.56       21.96      8.30 o 
  16  -2   4        3.65        8.72      7.07 o 
 -13  -1   4        8.12       10.62      4.39 o 
 -12  -1   4        1.26        8.50      3.40 o 
 -11  -1   4       17.31       22.70      3.88 o 
 -10  -1   4      154.22      140.78      6.81 o 
  -9  -1   4      111.72       97.01      4.75 o 
  -8  -1   4      635.23      547.25     12.25 o 
  -7  -1   4      283.53      295.10     12.90 o 
  -6  -1   4      346.89      359.47      7.38 o 
  -5  -1   4     1454.40     1391.50     18.83 o 
  -4  -1   4       12.15       21.76      2.91 o 
  -3  -1   4        3.25        4.61      1.15 o 
  -2  -1   4      311.96      287.55      8.54 o 
  -1  -1   4      243.35      274.37      4.93 o 
   0  -1   4      169.00      190.86      3.88 o 
   1  -1   4      512.64      575.38      8.27 o 
   2  -1   4      886.85     1086.27     13.90 o 
   3  -1   4       43.16       47.39      2.02 o 
   4  -1   4      271.63      285.37      4.66 o 
   5  -1   4       41.48       53.24      2.33 o 
   6  -1   4      688.26      675.08     10.03 o 
   7  -1   4       94.34       84.97      2.85 o 
   8  -1   4       64.78       61.91      3.22 o 
   9  -1   4      206.28      172.71      5.38 o 
  10  -1   4        0.28        2.40      2.37 o 
  11  -1   4      132.97      133.47     10.77 o 
  12  -1   4       10.72       12.28      5.56 o 
  13  -1   4        0.62       -1.92      5.01 o 
  14  -1   4        0.01       -4.53      4.53 o 
  15  -1   4       10.27       16.47      7.69 o 
  16  -1   4       24.90       38.29      9.61 o 
 -13   0   4       34.60       45.15      7.34 o 
 -12   0   4        0.43        3.15      3.01 o 
 -11   0   4        4.39        1.73      2.43 o 
 -10   0   4        0.86        3.60      3.81 o 
  -9   0   4      215.26      220.45      6.75 o 
  -8   0   4      255.96      245.06      6.71 o 
  -7   0   4      142.92      139.27      4.72 o 
  -6   0   4      326.24      326.44      7.11 o 
  -5   0   4        0.74        0.51      1.37 o 
  -4   0   4      108.21      114.89      3.64 o 
  -3   0   4       28.50       29.69      1.94 o 
  -2   0   4     1423.45     1563.47     19.53 o 
  -1   0   4       45.40       45.10      1.93 o 
   0   0   4     3912.35     4190.39     57.80 o 
   1   0   4       57.08       51.19      2.65 o 
   2   0   4      107.78      117.68      2.82 o 
   3   0   4      511.23      501.56      7.33 o 
   4   0   4     1084.32     1050.01     11.92 o 
   5   0   4        1.55        0.77      1.10 o 
   6   0   4     1520.60     1472.11     24.29 o 
   7   0   4     1177.07     1297.14     15.20 o 
   8   0   4       15.02       19.32      1.80 o 
   9   0   4        3.16        5.47      1.42 o 
  10   0   4      288.39      279.74      8.54 o 
  11   0   4       38.25       36.78      6.93 o 
  12   0   4        0.34        1.30      4.67 o 
  13   0   4        1.69       -1.78      4.25 o 
  14   0   4        0.22        7.00      5.42 o 
  15   0   4        5.41       20.04      7.41 o 
  16   0   4        0.89       11.94      7.14 o 
 -13   1   4        2.10        7.00      4.80 o 
 -12   1   4        0.78        5.02      3.50 o 
 -11   1   4        3.76        6.83      2.53 o 
 -10   1   4        6.63       11.18      3.20 o 
  -9   1   4        6.92        5.04      2.71 o 
  -8   1   4       15.16       16.22      3.10 o 
  -7   1   4        6.20        5.01      1.80 o 
  -6   1   4        0.08       -0.57      1.45 o 
  -5   1   4      311.83      374.26      7.41 o 
  -4   1   4       74.87       63.97      3.75 o 
  -3   1   4      469.34      537.53      8.64 o 
  -2   1   4     1420.14     1405.11     17.87 o 
  -1   1   4     3620.92     3938.27     44.95 o 
   0   1   4    15014.09    15011.08    164.00 o 
   1   1   4     4951.79     5433.94     60.59 o 
   2   1   4      988.61     1070.95     13.42 o 
   3   1   4     1182.15     1330.98     19.77 o 
   4   1   4      110.17       80.65      2.73 o 
   5   1   4     1660.71     1715.63     18.35 o 
   6   1   4     1536.15     1707.39     18.55 o 
   7   1   4      122.63      128.37      3.18 o 
   8   1   4       23.20       17.41      1.60 o 
   9   1   4        7.62        6.59      1.89 o 
  10   1   4      115.49      122.90      5.72 o 
  11   1   4       14.34       19.94      3.91 o 
  12   1   4        2.80       -3.84      4.39 o 
  13   1   4        3.29       -1.85      4.74 o 
  14   1   4        2.84       -3.36      4.94 o 
  15   1   4        1.18        2.33      5.90 o 
  16   1   4        4.75        7.62      7.14 o 
  17   1   4        0.11        9.40      7.34 o 
 -13   2   4        3.30        7.58      3.78 o 
 -12   2   4       12.72       17.41      4.04 o 
 -11   2   4       64.26       74.06      6.23 o 
 -10   2   4       21.59       17.46      3.02 o 
  -9   2   4        4.97        4.89      2.22 o 
  -8   2   4        8.84        3.93      2.08 o 
  -7   2   4     1354.62     1373.08     19.90 o 
  -6   2   4       56.62       51.52      3.27 o 
  -5   2   4      784.79      798.54     12.51 o 
  -4   2   4      933.75      942.76     13.73 o 
  -3   2   4      123.70      126.15      3.68 o 
  -2   2   4     4546.54     5147.49     58.44 o 
  -1   2   4      996.57     1045.40     17.50 o 
   0   2   4    34923.13    33867.82    373.49 o 
   1   2   4        0.33       -0.69      0.69 o 
   2   2   4      884.33      947.79     12.06 o 
   3   2   4     3365.22     3599.94     40.81 o 
   4   2   4     6892.96     7337.20     96.08 o 
   5   2   4       68.77       76.62      3.60 o 
   6   2   4        7.12        6.71      0.94 o 
   7   2   4       51.51       37.30      1.85 o 
   8   2   4      268.06      297.91      6.42 o 
   9   2   4       61.39       55.70      6.14 o 
  10   2   4       29.11       33.30      3.77 o 
  11   2   4      336.68      321.11      9.86 o 
  12   2   4       14.97        7.84      3.27 o 
  13   2   4        9.07        5.35      5.01 o 
  14   2   4        0.01        0.75      4.74 o 
  15   2   4        0.04       -1.85      5.01 o 
  16   2   4        1.86       -0.75      5.90 o 
  17   2   4        0.52        9.81      7.96 o 
 -14   3   4        5.85        9.68      7.55 o 
 -13   3   4       11.38        6.75      4.06 o 
 -12   3   4       16.11       36.21     18.19 o 
 -11   3   4        2.75       11.30      3.49 o 
 -10   3   4      385.27      352.29     11.55 o 
  -9   3   4      100.10       93.87      6.31 o 
  -8   3   4        2.89        2.06      1.84 o 
  -7   3   4      292.72      298.77      8.03 o 
  -6   3   4     1813.58     1708.62     23.21 o 
  -5   3   4      356.72      350.52      7.32 o 
  -4   3   4     1882.97     1850.67     23.80 o 
  -3   3   4      469.76      405.54      7.31 o 
  -2   3   4      559.25      559.91      8.79 o 
  -1   3   4      428.22      374.49      6.36 o 
   0   3   4      479.26      572.21      8.37 o 
   1   3   4     2368.82     2615.99     30.40 o 
   2   3   4     5541.38     5904.78     65.73 o 
   3   3   4      818.58      948.17     10.50 o 
   4   3   4      746.70      765.91     13.15 o 
   5   3   4       69.57       59.73      2.46 o 
   6   3   4      218.84      193.26      4.69 o 
   7   3   4       67.78       44.66      4.30 o 
   8   3   4       33.12       33.40      1.93 o 
   9   3   4        5.42        3.96      2.15 o 
  10   3   4      122.94      130.00      6.01 o 
  11   3   4       33.93       31.88      4.05 o 
  12   3   4       52.03       47.50      5.83 o 
  13   3   4        5.78        6.50      3.16 o 
  14   3   4       48.62       51.11      7.14 o 
  15   3   4        1.78       -4.87      4.87 o 
  16   3   4        2.97       10.09      6.86 o 
  17   3   4        1.06       -0.55      6.79 o 
 -14   4   4        2.80        1.99      7.14 o 
 -13   4   4       17.06       22.60      4.92 o 
 -12   4   4        8.04       17.15      4.26 o 
 -11   4   4       10.25        9.58      4.74 o 
 -10   4   4        1.07        3.07      2.90 o 
  -9   4   4      190.60      175.89     13.04 o 
  -8   4   4        6.95        4.69      2.96 o 
  -7   4   4       98.31       81.62      4.18 o 
  -6   4   4       37.35       28.83      2.79 o 
  -5   4   4      386.68      418.69      8.27 o 
  -4   4   4        0.86        5.56      2.05 o 
  -3   4   4      775.53      731.31     14.43 o 
  -2   4   4        6.47        6.45      1.30 o 
  -1   4   4      647.75      745.74     10.73 o 
   0   4   4       17.72       14.80      2.19 o 
   1   4   4     1714.23     1966.42     24.92 o 
   2   4   4     2667.42     2688.86     31.27 o 
   3   4   4     1538.26     1666.92     17.42 o 
   4   4   4      516.61      408.49      5.45 o 
   5   4   4     3416.96     3695.17     43.06 o 
   6   4   4     1957.91     2158.82     32.77 o 
   7   4   4     2483.85     2785.56     41.60 o 
   8   4   4      606.17      617.50      9.42 o 
   9   4   4     1774.24     1773.99     29.37 o 
  10   4   4      178.84      155.86      7.48 o 
  11   4   4       55.86       54.37      4.97 o 
  12   4   4      155.37      176.19      7.74 o 
  13   4   4       45.61       56.85      5.53 o 
  14   4   4        5.60        1.63      3.27 o 
  15   4   4       22.49       36.35      5.43 o 
 -13   5   4        7.14        8.91      4.44 o 
 -12   5   4       12.02       10.60      4.77 o 
 -11   5   4       15.70       14.89      4.09 o 
 -10   5   4        4.77        2.75      6.45 o 
  -9   5   4       79.98       71.83      6.22 o 
  -8   5   4      202.30      175.60      9.57 o 
  -7   5   4        3.76        9.05      3.20 o 
  -6   5   4       90.65       75.61      6.15 o 
  -5   5   4       12.47       15.06      2.03 o 
  -4   5   4      593.73      524.78      9.28 o 
  -3   5   4      172.51      175.30      5.73 o 
  -2   5   4      100.62       83.36      3.14 o 
  -1   5   4       74.18       92.46      4.54 o 
   0   5   4      155.34      196.84      4.39 o 
   1   5   4      576.66      625.31     11.40 o 
   2   5   4       87.16       98.67      2.90 o 
   3   5   4     3606.39     3745.02     52.76 o 
   4   5   4      247.29      340.07      4.95 o 
   5   5   4     5597.43     5858.41     57.32 o 
   6   5   4     5014.74     5458.31     61.83 o 
   7   5   4        0.22        0.99      1.03 o 
   8   5   4      106.26      120.44      3.42 o 
   9   5   4     1363.10     1444.13     26.83 o 
  10   5   4     1504.47     1504.91     26.42 o 
  11   5   4       96.61       94.18      6.03 o 
  12   5   4      267.11      221.65      8.61 o 
  13   5   4       44.34       50.61      7.89 o 
  14   5   4       69.38       81.14      6.68 o 
  15   5   4        8.28        6.73      5.63 o 
  16   5   4       12.97       21.34      6.59 o 
 -13   6   4        3.35       10.62      4.85 o 
 -12   6   4       17.41       20.66      5.13 o 
 -11   6   4        9.46       12.06      4.15 o 
 -10   6   4        6.35        6.66      3.36 o 
  -9   6   4        2.27        2.63      2.89 o 
  -8   6   4        1.21        2.70      2.91 o 
  -7   6   4      572.60      588.93     21.20 o 
  -6   6   4       22.22       25.42      5.01 o 
  -5   6   4      192.36      162.06      6.76 o 
  -4   6   4       61.20       63.81      3.80 o 
  -3   6   4      148.26      156.66      4.56 o 
  -2   6   4      714.13      701.94     11.06 o 
  -1   6   4      354.09      378.10      7.02 o 
   0   6   4      975.63      948.31     13.39 o 
   1   6   4      557.63      603.54      9.44 o 
   2   6   4     2124.13     2509.56     30.16 o 
   3   6   4     1589.99     1816.78     22.58 o 
   4   6   4     4011.08     4294.57     45.33 o 
   5   6   4     2511.99     3223.29     37.91 o 
   6   6   4      544.81      595.67      9.21 o 
   7   6   4      697.15      686.57     10.37 o 
   8   6   4     1124.87     1094.41     15.88 o 
   9   6   4       25.13       24.99      3.26 o 
  10   6   4      258.42      236.02     14.96 o 
  11   6   4      519.46      466.59     17.26 o 
  12   6   4        4.57        1.53      2.96 o 
  13   6   4        1.33       -2.57      2.57 o 
  14   6   4        0.53       -4.12      4.12 o 
  15   6   4       21.14       17.91      6.59 o 
  16   6   4        4.21        5.08      5.63 o 
  17   6   4        1.92       10.29      6.79 o 
 -12   7   4        9.15       19.00      7.75 o 
 -11   7   4        5.86       11.02      6.83 o 
 -10   7   4       17.52       20.22      5.04 o 
  -9   7   4        0.03        0.81      2.86 o 
  -8   7   4       56.34       61.40      6.90 o 
  -7   7   4       49.64       37.23      5.49 o 
  -6   7   4       80.60       76.09      5.85 o 
  -5   7   4      263.08      263.78     15.03 o 
  -4   7   4       33.59       27.86      5.63 o 
  -3   7   4       10.92       12.66      1.97 o 
  -2   7   4       12.22       12.27      1.82 o 
  -1   7   4      303.48      298.10      7.17 o 
   0   7   4      633.87      735.57     13.54 o 
   1   7   4      364.81      365.07      6.92 o 
   2   7   4       76.88      101.94      3.42 o 
   3   7   4       62.48       78.24      3.04 o 
   4   7   4       35.72       63.27      2.84 o 
   5   7   4       56.53       77.80      4.70 o 
   6   7   4       36.93       54.61      2.69 o 
   7   7   4       86.79       82.94      3.20 o 
   8   7   4        9.19       10.28      2.27 o 
   9   7   4       22.48       26.08      3.35 o 
  10   7   4       88.25       85.73      5.52 o 
  11   7   4        2.51        2.72      2.69 o 
  12   7   4       49.70       49.89      7.89 o 
  13   7   4       14.39       15.99      5.28 o 
  14   7   4        0.44        1.10      4.74 o 
  15   7   4        2.24        5.56      4.67 o 
  16   7   4        0.14       -4.05      4.80 o 
  17   7   4        0.31        1.72      6.18 o 
 -12   8   4        0.13       -2.09      4.11 o 
 -11   8   4       10.49       10.59      7.69 o 
 -10   8   4        0.13        6.57      3.87 o 
  -9   8   4        0.72        2.95      5.22 o 
  -8   8   4       13.62       13.59      5.80 o 
  -7   8   4       17.84       13.12      3.40 o 
  -6   8   4       28.37       25.66      4.22 o 
  -5   8   4       34.97       35.02      4.47 o 
  -4   8   4      160.89      161.92      7.13 o 
  -3   8   4        0.26       -1.95      1.95 o 
  -2   8   4      249.00      250.71      5.98 o 
  -1   8   4       18.77       20.44      1.70 o 
   0   8   4      219.04      200.85      5.19 o 
   1   8   4        0.00       -0.45      1.20 o 
   2   8   4      371.02      338.02      6.89 o 
   3   8   4      441.09      399.19      7.61 o 
   4   8   4        0.84        3.12      1.38 o 
   5   8   4      173.53      207.14      5.11 o 
   6   8   4      343.46      345.24      7.26 o 
   7   8   4      478.26      511.14      9.02 o 
   8   8   4      207.99      164.52      8.17 o 
   9   8   4      350.27      336.01      9.41 o 
  10   8   4      234.50      188.78     11.67 o 
  11   8   4       50.74       59.77      8.30 o 
  12   8   4      102.00      109.66     10.91 o 
  13   8   4       23.32       39.18      7.69 o 
  14   8   4       35.31       28.27      6.93 o 
  15   8   4        3.77        4.94      5.35 o 
  16   8   4       10.74       22.92      7.34 o 
  17   8   4        7.04       10.84      6.24 o 
 -11   9   4        2.59       -0.56      5.15 o 
 -10   9   4        8.19        7.29      5.32 o 
  -9   9   4        1.65        1.41      3.69 o 
  -8   9   4        5.24        5.02      4.60 o 
  -7   9   4       32.35       28.20      4.71 o 
  -6   9   4       14.39       22.17      5.56 o 
  -5   9   4       60.92       69.82      6.01 o 
  -4   9   4       20.84       27.91      4.05 o 
  -3   9   4       11.73        7.54      5.42 o 
  -2   9   4      147.28      156.90      6.74 o 
  -1   9   4        1.27        2.34      1.46 o 
   0   9   4        8.02        6.69      1.84 o 
   1   9   4       33.07       37.77      2.81 o 
   2   9   4      632.17      710.51     11.69 o 
   3   9   4      811.79      838.14     13.12 o 
   4   9   4      147.79      150.32      4.58 o 
   5   9   4      287.06      325.83      6.95 o 
   6   9   4       73.46       78.44      3.46 o 
   7   9   4      370.16      336.54      7.14 o 
   8   9   4        0.05        0.07      2.54 o 
   9   9   4      139.14      128.19     10.43 o 
  10   9   4      466.42      471.79     19.83 o 
  11   9   4        3.61        2.61      4.12 o 
  12   9   4        0.06       -3.23      3.84 o 
  13   9   4       34.03       42.00      8.30 o 
  14   9   4       57.77       51.12      9.33 o 
  15   9   4        3.96        4.94      5.49 o 
  16   9   4        1.49        6.31      5.56 o 
  17   9   4        1.56        0.69      5.63 o 
 -10  10   4        3.71        8.81      3.92 o 
  -9  10   4        4.22       12.84      3.80 o 
  -8  10   4        0.78        3.94      3.47 o 
  -7  10   4        0.00        3.16      3.18 o 
  -6  10   4       17.22       14.82      5.08 o 
  -5  10   4       17.00       16.67      3.99 o 
  -4  10   4       79.79       67.42      6.13 o 
  -3  10   4       61.94       72.47      8.44 o 
  -2  10   4      124.08      117.85      6.48 o 
  -1  10   4       55.33       51.05      4.67 o 
   0  10   4       15.44       11.24      2.77 o 
   1  10   4      122.72      129.10      4.67 o 
   2  10   4      445.58      445.32     10.14 o 
   3  10   4        0.07       -1.94      1.94 o 
   4  10   4      393.18      352.25      7.66 o 
   5  10   4       35.82       34.23      3.31 o 
   6  10   4        2.01        4.05      1.76 o 
   7  10   4        8.26        4.70      2.47 o 
   8  10   4       62.97       69.86      8.10 o 
   9  10   4      125.16      114.40     10.29 o 
  10  10   4       78.72       54.49      8.23 o 
  11  10   4       13.93       12.01      5.35 o 
  12  10   4        5.36        2.81      4.53 o 
  13  10   4       45.12       43.64      8.23 o 
  14  10   4        2.28        0.27      5.28 o 
  15  10   4        5.66        1.99      5.22 o 
  16  10   4        0.01       -1.58      4.39 o 
  -9  11   4        4.39       10.84      4.17 o 
  -8  11   4        7.80        6.15      3.86 o 
  -7  11   4       14.18       19.57      4.53 o 
  -6  11   4        0.01        4.94      3.56 o 
  -5  11   4        4.70        3.67      3.20 o 
  -4  11   4       19.45       13.71      4.16 o 
  -3  11   4       68.43       61.30      8.58 o 
  -2  11   4       39.62       42.46      4.94 o 
  -1  11   4      100.69      102.05     12.97 o 
   0  11   4        0.94        1.55      2.30 o 
   1  11   4      388.96      403.78     15.23 o 
   2  11   4      240.87      197.24      5.91 o 
   3  11   4       72.39       67.81      4.84 o 
   4  11   4      543.43      510.78     10.08 o 
   5  11   4      210.29      199.18      7.81 o 
   6  11   4       27.24       30.61      4.12 o 
   7  11   4       89.78       98.38      6.05 o 
   8  11   4      153.07      151.93     11.12 o 
   9  11   4      188.18      164.97     11.87 o 
  10  11   4        5.22       -1.10      4.19 o 
  11  11   4        3.61        4.19      4.53 o 
  12  11   4       24.00       19.83      6.11 o 
  13  11   4        6.20        8.58      4.67 o 
  14  11   4        1.21        6.24      5.42 o 
  15  11   4        1.56        1.85      5.22 o 
  16  11   4        0.10        4.87      5.97 o 
  -8  12   4        5.68        6.37      3.90 o 
  -7  12   4        8.11       18.18      4.63 o 
  -6  12   4       17.35       18.09      4.55 o 
  -5  12   4        8.65       10.60      3.83 o 
  -4  12   4        4.30        2.54      5.97 o 
  -3  12   4       11.64       12.47      3.66 o 
  -2  12   4      210.93      195.35      9.23 o 
  -1  12   4        0.25       -2.34      2.34 o 
   0  12   4        0.26        3.68      6.66 o 
   1  12   4       13.52        3.54      2.52 o 
   2  12   4      299.49      307.14     16.20 o 
   3  12   4      321.03      318.35     12.13 o 
   4  12   4       94.74      100.37     11.46 o 
   5  12   4      153.42      133.62      8.54 o 
   6  12   4        0.53       -2.27      2.27 o 
   7  12   4        6.29       16.50      3.62 o 
   8  12   4        2.41       -3.23      3.23 o 
   9  12   4        1.54       -2.20      4.05 o 
  10  12   4        3.87       -3.43      3.43 o 
  11  12   4        0.48        2.33      4.80 o 
  12  12   4       18.34       16.68      5.70 o 
  13  12   4       30.71       44.12      8.99 o 
  14  12   4        0.08       -0.82      4.46 o 
  15  12   4        1.76        9.06      6.24 o 
  -7  13   4        2.92        5.12      4.08 o 
  -6  13   4        3.55        3.61      4.44 o 
  -5  13   4       12.24       11.81      4.46 o 
  -4  13   4        3.55       -1.59      4.43 o 
  -3  13   4        0.97        0.63      3.20 o 
  -2  13   4        5.06        6.50      3.34 o 
  -1  13   4      148.76      150.42      7.80 o 
   0  13   4        4.93        5.39      3.18 o 
   1  13   4       74.92       80.30      6.11 o 
   2  13   4       11.10       17.84      4.94 o 
   3  13   4       55.22       63.41      8.17 o 
   4  13   4       18.63       20.58      4.39 o 
   5  13   4       28.36       31.64      4.39 o 
   6  13   4       12.35        9.76      3.34 o 
   7  13   4        9.83       14.02      3.63 o 
   8  13   4        5.43        5.35      4.32 o 
   9  13   4        1.09        7.41      5.01 o 
  10  13   4        5.30        2.40      4.60 o 
  11  13   4       34.71       36.23      7.89 o 
  12  13   4       70.92       72.19     11.12 o 
  13  13   4        0.05       -3.71      5.42 o 
  14  13   4        0.69        1.17      6.04 o 
  -6  14   4        0.75        4.60      7.17 o 
  -5  14   4        5.12        5.41      4.25 o 
  -4  14   4       13.93       13.26     12.01 o 
  -3  14   4        7.25       12.02      4.07 o 
  -2  14   4        2.14        3.51      3.61 o 
  -1  14   4        2.42        1.89      3.40 o 
   0  14   4       77.63       91.34     10.43 o 
   1  14   4        2.13        8.10      4.74 o 
   2  14   4       11.88        7.48      4.60 o 
   3  14   4       11.08       15.92      5.15 o 
   4  14   4        7.96        3.29      4.74 o 
   5  14   4        1.17        1.51      4.53 o 
   6  14   4       46.78       46.74     11.36 o 
   7  14   4       22.53       26.56      6.73 o 
   8  14   4        7.98        8.51      5.42 o 
   9  14   4        3.01        6.38      5.35 o 
  10  14   4        9.41        5.15      5.01 o 
  11  14   4       34.14       36.92      9.26 o 
  12  14   4        0.55       -2.06      6.24 o 
  13  14   4       23.71       33.42      9.68 o 
  -5  15   4        1.15        1.85      8.03 o 
  -4  15   4        3.82        2.01      4.63 o 
  -3  15   4       19.20       25.49      5.03 o 
  -2  15   4        4.60       -2.40      4.25 o 
  -1  15   4        1.00        5.97      4.74 o 
   0  15   4        0.00       -0.07      4.67 o 
   1  15   4       51.35       57.78      8.78 o 
   2  15   4        0.48       -4.32      4.32 o 
   3  15   4        0.33        0.96      4.25 o 
   4  15   4       36.38       50.51      8.23 o 
   5  15   4        9.16        3.16      4.94 o 
   6  15   4        5.10       -0.62      4.53 o 
   7  15   4       44.00       43.16      8.17 o 
   8  15   4       13.58       17.36      6.52 o 
   9  15   4        1.84       -5.35      5.35 o 
  10  15   4        0.01        3.91      5.90 o 
  11  15   4        2.64       10.22      7.00 o 
  12  15   4       18.39       31.22      9.33 o 
  -3  16   4        0.09        1.99      5.22 o 
  -2  16   4       18.84       40.35      7.75 o 
  -1  16   4        0.20       11.53      5.83 o 
   0  16   4        2.80        9.68      5.49 o 
   1  16   4        0.00        3.29      5.15 o 
   2  16   4       12.99       21.75      7.27 o 
   3  16   4        3.40       12.83      6.11 o 
   4  16   4        2.39        4.60      5.83 o 
   5  16   4       17.71       22.92      7.07 o 
   6  16   4       11.91       18.67      6.31 o 
   8  16   4        7.00        8.58      6.59 o 
   9  16   4       14.50       23.54      7.75 o 
  10  16   4        0.01        4.60      6.38 o 
  11  16   4        0.12       12.08      7.41 o 
   0  17   4        1.08       13.72      6.79 o 
   1  17   4        0.49        9.54      5.49 o 
   2  17   4        0.69        2.88      5.01 o 
   3  17   4        2.07        6.86      5.76 o 
   4  17   4        4.04       11.53      5.63 o 
   5  17   4        0.50        4.87      5.28 o 
  -2 -14   5        0.05       11.32      7.14 o 
  -1 -14   5        0.39        9.20      5.97 o 
  -6 -13   5        4.19        8.99      5.83 o 
  -5 -13   5        0.13        2.33      5.56 o 
  -4 -13   5        0.23        6.66      5.90 o 
  -3 -13   5        6.45       22.37      6.86 o 
  -2 -13   5       12.85       19.15      6.79 o 
  -1 -13   5        0.51        9.68      6.73 o 
   0 -13   5        1.78       10.16      5.70 o 
   1 -13   5        0.25       -3.91      6.86 o 
   2 -13   5        7.59        3.02      7.34 o 
   3 -13   5        6.57        1.17      7.55 o 
   4 -13   5       12.41       27.45      9.54 o 
  -8 -12   5        8.54       19.80      5.16 o 
  -7 -12   5        2.97        2.21      3.99 o 
  -6 -12   5        0.53       -3.42      3.42 o 
  -5 -12   5       11.01       38.91      8.44 o 
  -4 -12   5       10.49        7.21      5.70 o 
  -3 -12   5        7.01       -1.03      5.28 o 
  -2 -12   5        0.31       -3.36      4.32 o 
  -1 -12   5       45.99       50.78      9.47 o 
   0 -12   5        2.19       -0.27      5.22 o 
   1 -12   5        0.09       -5.22      5.22 o 
   2 -12   5        0.00       -5.76      5.76 o 
   3 -12   5       14.47       16.20      7.21 o 
   4 -12   5       15.05       12.63      8.10 o 
   5 -12   5       12.02       14.07      8.30 o 
 -10 -11   5        7.15        5.66      5.70 o 
  -9 -11   5        7.71       10.35      4.78 o 
  -8 -11   5       18.73        9.74      4.63 o 
  -7 -11   5        0.29       -0.45      4.00 o 
  -6 -11   5       11.64       15.08      4.19 o 
  -5 -11   5       24.24       14.28      4.98 o 
  -4 -11   5        2.04        0.79      3.25 o 
  -3 -11   5       27.24       32.53      7.55 o 
  -2 -11   5       64.31       78.99     10.09 o 
  -1 -11   5       18.32        9.88      5.35 o 
   0 -11   5       57.62       77.89     10.98 o 
   1 -11   5        0.60       -2.40      5.22 o 
   2 -11   5        3.28       -4.05      5.28 o 
   3 -11   5        0.14       -2.40      5.63 o 
   4 -11   5        6.78       13.11      6.86 o 
   5 -11   5        9.41        2.20      5.70 o 
   6 -11   5        7.60        6.79      6.45 o 
   7 -11   5        8.82       10.36      7.07 o 
   8 -11   5        2.64       -2.74      6.38 o 
 -11 -10   5       22.08       29.10      6.23 o 
 -10 -10   5        4.98        2.07      4.09 o 
  -9 -10   5        3.85        4.32      4.11 o 
  -8 -10   5        5.27        4.79      6.55 o 
  -7 -10   5        6.90        3.73      3.73 o 
  -6 -10   5        9.80        3.43      5.22 o 
  -5 -10   5       15.66       13.68      4.22 o 
  -4 -10   5        7.16        7.50      3.27 o 
  -3 -10   5       17.13       19.98      4.03 o 
  -2 -10   5        2.81        5.22      4.46 o 
  -1 -10   5        4.82        2.95      3.98 o 
   0 -10   5        2.92        5.76      5.28 o 
   1 -10   5       46.14       48.17      8.44 o 
   2 -10   5        5.12        2.68      5.08 o 
   3 -10   5        3.59        3.77      5.56 o 
   4 -10   5        4.48        3.57      5.28 o 
   5 -10   5        0.49        5.70      5.70 o 
   6 -10   5        0.68        3.16      5.42 o 
   7 -10   5        4.01        9.95      6.45 o 
   8 -10   5        7.43        7.86      4.22 o 
   9 -10   5        4.40        7.72     10.64 o 
 -12  -9   5        8.42        6.38      7.75 o 
 -11  -9   5        0.82       -4.65      5.66 o 
 -10  -9   5        2.88        2.73      3.94 o 
  -9  -9   5       20.12       23.03      9.57 o 
  -8  -9   5        0.18        1.20      4.32 o 
  -7  -9   5        0.08       -2.03      3.10 o 
  -6  -9   5       18.39       15.72      3.92 o 
  -5  -9   5        8.24        7.10      3.46 o 
  -4  -9   5       24.56       22.99      4.29 o 
  -3  -9   5       11.00        8.75      3.20 o 
  -2  -9   5       87.47      109.89      8.65 o 
  -1  -9   5       19.63       20.72      5.49 o 
   0  -9   5       20.51       26.83      6.66 o 
   1  -9   5        7.78        8.65      4.94 o 
   2  -9   5       33.37       30.06      6.66 o 
   3  -9   5       26.40       16.74      5.97 o 
   4  -9   5       10.77       14.69      5.76 o 
   5  -9   5        4.64        3.09      5.15 o 
   6  -9   5        3.79        5.62      3.18 o 
   7  -9   5        7.31        3.99      3.39 o 
   8  -9   5       14.61       15.78     10.84 o 
   9  -9   5       16.09       12.44      4.60 o 
  10  -9   5        1.46        3.06      4.38 o 
  11  -9   5        0.54       10.16      5.97 o 
 -12  -8   5        1.77       14.82      5.42 o 
 -11  -8   5        0.15        2.47      3.83 o 
 -10  -8   5        4.34        5.01      3.91 o 
  -9  -8   5        2.73       -1.82      3.55 o 
  -8  -8   5       68.53       60.89      6.42 o 
  -7  -8   5        3.50       -2.00      2.89 o 
  -6  -8   5       30.75       23.70      4.35 o 
  -5  -8   5        0.47       -1.42      2.61 o 
  -4  -8   5        0.01       -0.09      2.71 o 
  -3  -8   5      266.88      241.99      9.08 o 
  -2  -8   5       48.25       42.51      4.79 o 
  -1  -8   5      238.95      242.42      8.88 o 
   0  -8   5       13.64       24.98      6.04 o 
   1  -8   5      105.79       99.64      9.47 o 
   2  -8   5       89.25       97.10      9.74 o 
   3  -8   5        2.34       -3.16      4.19 o 
   4  -8   5        5.00        6.48      2.80 o 
   5  -8   5        2.91        1.50      3.84 o 
   6  -8   5        5.46        3.04      3.11 o 
   7  -8   5        9.70        3.65      3.30 o 
   8  -8   5       32.96       35.86      5.19 o 
   9  -8   5       16.16       16.95      4.30 o 
  10  -8   5       20.16       18.60      4.68 o 
  11  -8   5        6.57       -0.55      4.94 o 
  12  -8   5        1.11       19.08      5.90 o 
 -13  -7   5        2.52        7.75      5.01 o 
 -12  -7   5       10.28       16.79      6.38 o 
 -11  -7   5       14.53        4.87      5.35 o 
 -10  -7   5       17.97       24.04      4.71 o 
  -9  -7   5       30.19       18.58      4.30 o 
  -8  -7   5       41.14       39.83      5.31 o 
  -7  -7   5        5.99        8.06      3.24 o 
  -6  -7   5        3.59        2.75      2.74 o 
  -5  -7   5       14.79        9.94      3.14 o 
  -4  -7   5      229.54      213.52      8.54 o 
  -3  -7   5       10.24        6.14      2.88 o 
  -2  -7   5      556.98      522.77     13.35 o 
  -1  -7   5      130.27      115.44      8.13 o 
   0  -7   5        3.62        0.13      2.74 o 
   1  -7   5       14.33       17.19      3.14 o 
   2  -7   5        1.96       -0.44      1.90 o 
   3  -7   5       39.90       38.42      4.02 o 
   4  -7   5        2.09        6.29      2.59 o 
   5  -7   5       16.03       16.37      6.07 o 
   6  -7   5        0.44        1.99      3.04 o 
   7  -7   5       20.07       18.57      4.03 o 
   8  -7   5       62.65       57.65      5.85 o 
   9  -7   5        2.40        5.35      3.52 o 
  10  -7   5        0.29        3.16      3.68 o 
  11  -7   5        1.91       -2.06      5.01 o 
  12  -7   5       13.53       23.26      6.45 o 
  13  -7   5        1.79       -0.62      5.76 o 
 -13  -6   5       11.86       -1.44      4.39 o 
 -12  -6   5        0.07        2.50      3.45 o 
 -11  -6   5        0.03        1.25      3.25 o 
 -10  -6   5       41.81       45.21      5.90 o 
  -9  -6   5       51.67       55.67      5.82 o 
  -8  -6   5      153.74      139.85      7.82 o 
  -7  -6   5       43.15       40.30      5.12 o 
  -6  -6   5        8.56        4.86      2.78 o 
  -5  -6   5       17.39       14.86      3.27 o 
  -4  -6   5        6.93        6.90      2.60 o 
  -3  -6   5      171.85      141.94      6.70 o 
  -2  -6   5      547.21      525.34     12.95 o 
  -1  -6   5      195.18      184.16     17.29 o 
   0  -6   5       85.58       91.61      5.32 o 
   1  -6   5        2.83        2.11      1.53 o 
   2  -6   5      183.44      173.10      4.96 o 
   3  -6   5       44.26       39.12     10.81 o 
   4  -6   5      100.86      105.82      9.61 o 
   5  -6   5        5.78       10.51      3.11 o 
   6  -6   5        3.59       -1.22      2.52 o 
   7  -6   5        8.91       11.26      3.41 o 
   8  -6   5        0.22        0.15      2.87 o 
   9  -6   5       78.65       72.47      7.38 o 
  10  -6   5       22.85       16.12      4.14 o 
  11  -6   5        3.04       10.22      5.42 o 
  12  -6   5        0.09        9.95      5.01 o 
  13  -6   5        0.04       -3.50      4.80 o 
 -14  -5   5        0.11        9.95      5.97 o 
 -13  -5   5        7.89       11.80      5.97 o 
 -12  -5   5       25.67       18.49      4.44 o 
 -11  -5   5        0.01       -1.10      3.11 o 
 -10  -5   5        2.04        2.89      3.25 o 
  -9  -5   5       37.30       40.75      5.16 o 
  -8  -5   5       75.37       83.03      7.79 o 
  -7  -5   5       59.85       58.49      5.51 o 
  -6  -5   5      162.15      174.90      7.67 o 
  -5  -5   5       11.81       14.88      3.50 o 
  -4  -5   5       41.99       37.58      4.24 o 
  -3  -5   5       10.70        8.27      2.68 o 
  -2  -5   5       11.16       11.05      2.76 o 
  -1  -5   5        1.15        2.85      2.22 o 
   0  -5   5       51.99       52.24      2.75 o 
   1  -5   5       12.67       12.10      1.85 o 
   2  -5   5        1.97        1.87      1.32 o 
   3  -5   5       36.17       35.43      2.55 o 
   4  -5   5       66.30       64.88      6.56 o 
   5  -5   5      686.35      684.00     14.94 o 
   6  -5   5      133.06      129.94     14.48 o 
   7  -5   5      161.88      171.26     11.32 o 
   8  -5   5        3.73        4.73      2.88 o 
   9  -5   5        3.47        8.48      3.17 o 
  10  -5   5        1.18        9.48      3.39 o 
  11  -5   5      134.48      161.06     11.80 o 
  12  -5   5        6.41        7.21      4.32 o 
  13  -5   5        0.09       -1.44      4.19 o 
  14  -5   5        8.80       14.07      5.63 o 
 -14  -4   5        0.23       -3.09      5.01 o 
 -13  -4   5        2.03        3.98      5.76 o 
 -12  -4   5        2.22       -0.25      3.33 o 
 -11  -4   5       19.29       18.62      4.22 o 
 -10  -4   5        5.67       10.94      4.91 o 
  -9  -4   5       61.53       56.52      5.65 o 
  -8  -4   5        7.09        6.90      2.88 o 
  -7  -4   5       70.98       78.51      7.99 o 
  -6  -4   5        1.98        1.43      2.14 o 
  -5  -4   5       11.17        8.76      2.68 o 
  -4  -4   5      222.77      222.61      7.71 o 
  -3  -4   5      185.36      164.45      6.86 o 
  -2  -4   5      100.63      102.26      5.07 o 
  -1  -4   5        7.09        5.78      1.36 o 
   0  -4   5       49.62       43.32      2.60 o 
   1  -4   5      817.45      852.65     12.62 o 
   2  -4   5     1123.99     1205.01     16.54 o 
   3  -4   5        6.80       15.61      1.87 o 
   4  -4   5       17.25       20.37      1.79 o 
   5  -4   5      619.26      653.38     11.55 o 
   6  -4   5      519.84      477.17     11.76 o 
   7  -4   5       32.13       30.27      3.91 o 
   8  -4   5      757.50      678.87     15.59 o 
   9  -4   5       35.31       55.06      5.08 o 
  10  -4   5       97.07       92.90      6.44 o 
  11  -4   5       62.13       79.67      9.88 o 
  12  -4   5       66.95       81.66     10.57 o 
  13  -4   5        9.61       18.12      6.24 o 
  14  -4   5        0.35       -0.34      5.70 o 
  15  -4   5        3.86        5.15      6.93 o 
 -14  -3   5        3.70       -2.40      5.28 o 
 -13  -3   5        2.26        5.96      8.41 o 
 -12  -3   5        1.66        3.60      3.25 o 
 -11  -3   5       70.64       77.18      6.72 o 
 -10  -3   5        8.19       12.14      3.36 o 
  -9  -3   5       30.62       30.75      4.41 o 
  -8  -3   5       17.48       16.51      3.54 o 
  -7  -3   5      115.56      110.67      7.48 o 
  -6  -3   5       78.35       86.47      5.64 o 
  -5  -3   5      127.79      114.72      6.07 o 
  -4  -3   5        9.89        9.37      2.55 o 
  -3  -3   5      236.63      215.36      4.69 o 
  -2  -3   5      191.93      199.86      4.51 o 
  -1  -3   5      198.78      172.48      4.16 o 
   0  -3   5       74.83       74.54      2.86 o 
   1  -3   5       25.67       23.20      1.92 o 
   2  -3   5      481.69      517.92      8.54 o 
   3  -3   5      819.61      814.03     15.04 o 
   4  -3   5      791.79      745.70      9.97 o 
   5  -3   5       18.53       27.87      1.92 o 
   6  -3   5      145.87      142.97      5.76 o 
   7  -3   5      561.15      488.86     11.76 o 
   8  -3   5       77.94       70.32      4.94 o 
   9  -3   5       68.52       43.66      4.35 o 
  10  -3   5        7.41        8.72      4.32 o 
  11  -3   5       13.58       15.44      5.28 o 
  12  -3   5       20.41       16.40      5.56 o 
  13  -3   5       14.44       10.98      6.66 o 
  14  -3   5        8.13        1.78      6.45 o 
  15  -3   5        1.18       11.87      7.75 o 
 -14  -2   5       20.11       21.34      7.00 o 
 -13  -2   5        0.11        5.18      3.49 o 
 -12  -2   5        2.14        5.39      3.31 o 
 -11  -2   5        0.43        8.74      3.42 o 
 -10  -2   5        2.25       -1.85      2.40 o 
  -9  -2   5      256.74      228.59      9.06 o 
  -8  -2   5        4.93        4.43      2.86 o 
  -7  -2   5        8.39        4.77      2.45 o 
  -6  -2   5       21.05       15.48      4.19 o 
  -5  -2   5      386.47      385.09      7.51 o 
  -4  -2   5      288.53      292.81      6.06 o 
  -3  -2   5       43.80       57.39      2.59 o 
  -2  -2   5      773.87      649.43      9.91 o 
  -1  -2   5       19.98       23.33      6.23 o 
   0  -2   5      206.61      159.78      3.88 o 
   1  -2   5     1277.23     1256.74     16.45 o 
   2  -2   5      197.29      156.06      3.94 o 
   3  -2   5      706.43      768.56     11.15 o 
   4  -2   5      182.96      177.75      4.35 o 
   5  -2   5      185.24      187.03      5.50 o 
   6  -2   5       49.09       55.81      4.58 o 
   7  -2   5       43.55       44.02      4.98 o 
   8  -2   5      783.21      652.37     49.20 o 
   9  -2   5      134.97      134.01      8.03 o 
  10  -2   5      123.65      139.92      9.88 o 
  11  -2   5        0.97       -1.92      3.98 o 
  12  -2   5        4.57        3.71      5.01 o 
  13  -2   5        4.21        1.85      5.22 o 
  14  -2   5       20.29       24.64      8.03 o 
  15  -2   5        8.94       13.24      8.10 o 
  16  -2   5        5.65        2.13      8.03 o 
 -13  -1   5        4.88        4.95      7.03 o 
 -12  -1   5        7.65        9.68      4.67 o 
 -11  -1   5      103.46      110.15      7.39 o 
 -10  -1   5      102.97       93.97      6.75 o 
  -9  -1   5       24.92       19.72      3.76 o 
  -8  -1   5      447.12      413.71     19.28 o 
  -7  -1   5      208.90      182.91      6.35 o 
  -6  -1   5      591.21      591.05     10.54 o 
  -5  -1   5       36.90       28.91      2.44 o 
  -4  -1   5      891.06      829.74     12.56 o 
  -3  -1   5      421.18      353.90      7.98 o 
  -2  -1   5      798.45      979.52     16.32 o 
  -1  -1   5      257.88      299.05      6.84 o 
   0  -1   5      241.15      235.16      4.75 o 
   1  -1   5     1628.77     1976.22     24.05 o 
   2  -1   5     2808.32     2926.58     34.33 o 
   3  -1   5      976.19      965.34     13.07 o 
   4  -1   5      988.67     1005.83     13.62 o 
   5  -1   5      283.84      255.58      4.79 o 
   6  -1   5        2.81        1.28      1.33 o 
   7  -1   5       16.36       18.82      1.89 o 
   8  -1   5       12.20       14.05      1.83 o 
   9  -1   5      168.68      173.57      7.53 o 
  10  -1   5        7.24       19.97      5.28 o 
  11  -1   5      343.39      436.79     18.67 o 
  12  -1   5       11.46        3.64      4.80 o 
  13  -1   5       11.01       12.49      5.83 o 
  14  -1   5        1.11       -1.17      4.60 o 
  15  -1   5       17.92       24.84      8.58 o 
  16  -1   5       15.16       19.69      8.37 o 
 -13   0   5       16.32       16.47      5.90 o 
 -12   0   5        7.17       14.30      4.32 o 
 -11   0   5        7.00       12.40      3.76 o 
 -10   0   5        2.95        0.87      2.88 o 
  -9   0   5      355.07      357.64     10.44 o 
  -8   0   5       53.94       57.63      3.91 o 
  -7   0   5       76.00       70.74      4.00 o 
  -6   0   5       30.78       38.75      3.01 o 
  -5   0   5       82.91       68.25      3.36 o 
  -4   0   5      948.65     1053.25     15.12 o 
  -3   0   5     1687.34     1845.22     23.44 o 
  -2   0   5     2307.38     2382.96     28.93 o 
  -1   0   5     8796.29     9672.51    107.21 o 
   0   0   5       52.65       53.25      2.27 o 
   1   0   5     3103.23     3187.50     37.00 o 
   2   0   5      566.41      559.25      8.36 o 
   3   0   5      127.76      156.07      3.65 o 
   4   0   5      638.52      644.25      9.41 o 
   5   0   5     1305.93     1260.12     14.43 o 
   6   0   5     1671.15     1669.49     21.86 o 
   7   0   5       67.62       87.86      3.81 o 
   8   0   5      131.58      128.81      3.54 o 
   9   0   5       42.58       43.77      2.49 o 
  10   0   5        3.52        3.98      4.05 o 
  11   0   5       37.51       54.28      8.03 o 
  12   0   5      213.28      198.73     12.56 o 
  13   0   5       20.73       12.08      5.97 o 
  14   0   5        1.64       -4.19      4.74 o 
  15   0   5        3.49        1.65      6.31 o 
  16   0   5        7.39       12.63      8.10 o 
  17   0   5       18.05       27.24      9.95 o 
 -13   1   5        5.86        9.13      5.63 o 
 -12   1   5        1.91       37.26      7.48 o 
 -11   1   5        1.89        1.75      2.45 o 
 -10   1   5        7.18        7.77      2.58 o 
  -9   1   5      121.55      112.45      5.41 o 
  -8   1   5      349.08      327.88      8.13 o 
  -7   1   5       38.97       34.59      3.24 o 
  -6   1   5      230.89      201.19      5.69 o 
  -5   1   5      122.17      111.03      4.07 o 
  -4   1   5        2.02        5.89      1.51 o 
  -3   1   5      607.77      653.69     13.74 o 
  -2   1   5       48.17       59.66      3.42 o 
  -1   1   5       55.91       58.19      9.14 o 
   0   1   5        9.46        9.91      2.43 o 
   1   1   5      644.96      602.87      8.78 o 
   2   1   5       19.78       21.85      1.75 o 
   3   1   5     1324.52     1388.43     17.28 o 
   4   1   5     1318.38     1550.41     19.39 o 
   5   1   5       61.10       87.55      2.44 o 
   6   1   5        1.30        0.54      1.05 o 
   7   1   5      151.27      186.20      3.93 o 
   8   1   5      141.35      159.56      3.78 o 
   9   1   5       48.26       54.68      3.34 o 
  10   1   5       29.42       29.67      3.49 o 
  11   1   5       63.44       69.56      5.08 o 
  12   1   5        6.84        9.33      5.42 o 
  13   1   5       15.96       16.81      6.31 o 
  14   1   5        9.86        5.49      4.74 o 
  15   1   5        0.42       -0.69      5.22 o 
  16   1   5        3.22        3.36      6.93 o 
  17   1   5        0.73        1.03      6.59 o 
 -13   2   5        4.62       -0.69      4.46 o 
 -12   2   5        2.07        7.46      6.28 o 
 -11   2   5       24.47       26.55      4.48 o 
 -10   2   5        1.37        4.74      2.34 o 
  -9   2   5      115.62      108.67      5.72 o 
  -8   2   5      110.61      114.78      4.98 o 
  -7   2   5      488.10      457.49     15.58 o 
  -6   2   5       43.38       49.62      5.39 o 
  -5   2   5     1049.06     1090.06     16.16 o 
  -4   2   5      913.40      905.25     13.68 o 
  -3   2   5     1064.52     1195.18     16.50 o 
  -2   2   5      931.61      975.15     13.70 o 
  -1   2   5     2572.29     2846.08     33.75 o 
   0   2   5     3412.33     3688.73     42.51 o 
   1   2   5     3699.01     3832.75    118.75 o 
   2   2   5     3325.76     3506.88     40.20 o 
   3   2   5      869.44      898.53     14.30 o 
   4   2   5        4.64        3.51      0.75 o 
   5   2   5      269.84      276.80      5.33 o 
   6   2   5      192.75      166.01      6.13 o 
   7   2   5      989.97     1106.33     13.71 o 
   8   2   5      190.39      231.45      4.64 o 
   9   2   5      178.45      181.49      7.01 o 
  10   2   5      261.06      255.71     20.69 o 
  11   2   5      507.13      506.86     14.21 o 
  12   2   5      101.15      105.99      6.38 o 
  13   2   5        0.03        1.51      4.74 o 
  14   2   5        6.95        5.83      5.35 o 
  15   2   5        0.02        2.68      5.70 o 
  16   2   5        0.50       -5.70      5.97 o 
  17   2   5        0.05       -0.69      7.07 o 
 -13   3   5        2.62        5.53      4.39 o 
 -12   3   5        7.14        3.91      4.80 o 
 -11   3   5       52.57       55.07      5.98 o 
 -10   3   5      292.20      247.47      9.58 o 
  -9   3   5       47.30       45.28      4.12 o 
  -8   3   5        5.90        2.97      2.24 o 
  -7   3   5      786.27      718.62     12.83 o 
  -6   3   5     1075.19     1011.51     15.89 o 
  -5   3   5       46.46       62.67      3.53 o 
  -4   3   5      724.76      720.94     11.73 o 
  -3   3   5      295.36      259.52      8.25 o 
  -2   3   5      489.76      451.46      7.92 o 
  -1   3   5     4674.74     4973.99     56.83 o 
   0   3   5      195.56      149.80      3.70 o 
   1   3   5     1857.94     1881.99     24.83 o 
   2   3   5      674.96      731.80     12.49 o 
   3   3   5       56.96       59.40      3.81 o 
   4   3   5     2258.55     2256.99     35.21 o 
   5   3   5     3479.58     3644.44     52.16 o 
   6   3   5       48.14       57.39      2.79 o 
   7   3   5       63.12       70.73      3.29 o 
   8   3   5       10.07       25.67      3.82 o 
   9   3   5       16.92       28.62      4.94 o 
  10   3   5        3.30        2.65      2.28 o 
  11   3   5       48.20       38.54      4.36 o 
  12   3   5      321.57      299.43     10.09 o 
  13   3   5       13.58       16.86      3.80 o 
  14   3   5        1.10       -3.57      4.53 o 
  15   3   5        1.40       -2.47      5.22 o 
  16   3   5        0.60       -5.35      5.35 o 
  17   3   5        2.85        6.52      7.07 o 
 -13   4   5       10.04        4.65      4.02 o 
 -12   4   5        0.08        0.92      3.85 o 
 -11   4   5       10.04        6.17      3.56 o 
 -10   4   5       37.71       37.09      5.04 o 
  -9   4   5      135.75      124.44      7.43 o 
  -8   4   5        1.22        2.14      2.65 o 
  -7   4   5       52.40       48.20      4.12 o 
  -6   4   5        2.06        0.67      1.65 o 
  -5   4   5      650.61      649.74     12.03 o 
  -4   4   5      100.81       76.46      3.66 o 
  -3   4   5      271.69      263.13      7.09 o 
  -1   4   5        1.15        1.65      1.36 o 
   0   4   5      947.62     1066.24     14.43 o 
   1   4   5       39.07       42.09      2.14 o 
   2   4   5     2148.71     2169.53     26.01 o 
   3   4   5     6477.67     7316.26     81.49 o 
   4   4   5       32.85       31.84      1.48 o 
   5   4   5      132.48      131.95      7.00 o 
   6   4   5      576.89      722.25     11.10 o 
   7   4   5       81.27       98.12      3.90 o 
   8   4   5      161.28      167.72      7.44 o 
   9   4   5      290.46      337.15     13.11 o 
  10   4   5      266.51      290.00      9.74 o 
  11   4   5       63.80       86.17      6.79 o 
  12   4   5        1.17        2.41      2.76 o 
  13   4   5      121.69      136.39      7.50 o 
  14   4   5        0.37       -1.65      3.02 o 
  15   4   5       27.31       24.64      7.14 o 
  16   4   5        3.79       12.35      6.86 o 
 -13   5   5       12.21       11.80      4.75 o 
 -12   5   5        0.60       -0.91      3.56 o 
 -11   5   5        1.78        6.20      3.45 o 
 -10   5   5        0.76       -2.71      2.73 o 
  -9   5   5        3.43        7.25      2.91 o 
  -8   5   5       10.98        8.59      3.81 o 
  -7   5   5       11.25        9.03      3.30 o 
  -6   5   5      201.71      205.45      6.01 o 
  -5   5   5       12.68       16.40      2.26 o 
  -4   5   5      167.84      174.46      5.11 o 
  -3   5   5      108.03      114.97      3.92 o 
  -2   5   5      307.30      288.43      7.38 o 
  -1   5   5        3.04       13.27      2.85 o 
   0   5   5      121.60       94.80      3.15 o 
   1   5   5      397.39      458.99      7.64 o 
   2   5   5      974.26      937.80     12.87 o 
   3   5   5     5104.67     5521.69     54.70 o 
   4   5   5     6126.78     7030.24     78.58 o 
   5   5   5       56.65       47.12      2.18 o 
   6   5   5     2046.39     2346.72     38.12 o 
   7   5   5       88.76      114.75      3.91 o 
   8   5   5      647.77      735.52     14.83 o 
   9   5   5      873.35      906.95     17.67 o 
  10   5   5     1235.10     1140.75     21.58 o 
  11   5   5      164.18      141.23      6.87 o 
  12   5   5        5.58        1.79      2.80 o 
  13   5   5      156.89      166.18     10.22 o 
  14   5   5       73.81       97.39      7.23 o 
  15   5   5        0.45        2.69      3.48 o 
  16   5   5        9.45        9.81      6.04 o 
 -12   6   5       16.44       20.29      5.14 o 
 -11   6   5        1.59       -1.86      3.41 o 
 -10   6   5        2.80        0.88      3.71 o 
  -9   6   5        3.54        6.20      3.11 o 
  -8   6   5       31.14       21.16      4.04 o 
  -7   6   5      137.90      135.40      7.69 o 
  -6   6   5       53.55       53.36      6.31 o 
  -5   6   5       66.85       61.12      3.61 o 
  -4   6   5       71.55       66.15      4.06 o 
  -3   6   5      148.40      167.35      4.86 o 
  -2   6   5        0.04        1.57      1.27 o 
  -1   6   5      290.73      254.14      7.67 o 
   0   6   5      535.14      474.67      8.29 o 
   1   6   5      565.27      578.98      9.34 o 
   2   6   5      338.30      375.18      6.86 o 
   3   6   5      834.12      887.56     12.58 o 
   4   6   5        2.62        0.93      1.17 o 
   5   6   5      313.71      500.81      8.08 o 
   6   6   5      282.50      296.43      4.86 o 
   7   6   5       26.99       30.29      1.69 o 
   8   6   5      495.85      476.96     11.20 o 
   9   6   5       67.15       67.83      4.69 o 
  10   6   5        0.14       -0.77      2.27 o 
  11   6   5     1363.50     1199.93     28.72 o 
  12   6   5        2.15        1.08      2.71 o 
  13   6   5        0.02        2.34      2.99 o 
  14   6   5        2.03       -4.43      4.43 o 
  15   6   5       64.87       75.83     10.29 o 
  16   6   5        3.73        4.32      5.56 o 
  17   6   5        0.64        1.99      5.56 o 
 -12   7   5        7.78        9.19      4.59 o 
 -11   7   5       10.00        9.27      4.74 o 
 -10   7   5        2.88       -2.95      3.30 o 
  -9   7   5        1.01       -2.10      2.98 o 
  -8   7   5       53.02       47.24      6.90 o 
  -7   7   5        2.23        3.97      3.02 o 
  -6   7   5      379.01      336.08     25.77 o 
  -5   7   5       14.08       11.34      3.10 o 
  -4   7   5        0.70       -1.96      1.96 o 
  -3   7   5        1.19        1.69      1.88 o 
  -2   7   5      231.29      224.26      5.98 o 
  -1   7   5      400.53      382.06      7.55 o 
   0   7   5       17.23       20.71      2.09 o 
   1   7   5        2.25        8.08      1.61 o 
   2   7   5      525.40      542.19      9.15 o 
   3   7   5     3158.64     3313.43     39.39 o 
   4   7   5       71.87       64.93      2.90 o 
   5   7   5     1700.66     1629.44     21.07 o 
   6   7   5        5.80        1.76      1.73 o 
   7   7   5        7.33       11.16      1.35 o 
   8   7   5       39.13       39.53      4.53 o 
   9   7   5      134.19      112.60      5.57 o 
  10   7   5      168.84      144.43      6.50 o 
  11   7   5        0.02        3.83      2.77 o 
  12   7   5      118.27      128.82      8.85 o 
  13   7   5        4.46        7.00      4.53 o 
  14   7   5        4.40        6.79      5.01 o 
  15   7   5        2.72        0.75      4.53 o 
  16   7   5        5.42        5.35      5.49 o 
  17   7   5        0.42       -2.33      5.08 o 
 -11   8   5        7.99       15.78      4.85 o 
 -10   8   5        3.06        0.82      5.32 o 
  -9   8   5        0.13       -3.32      3.32 o 
  -8   8   5        2.08        5.74      3.23 o 
  -7   8   5       50.41       69.51      6.59 o 
  -6   8   5      122.86      116.69      7.32 o 
  -5   8   5      127.76      128.02      7.04 o 
  -4   8   5        7.04        9.27      4.60 o 
  -3   8   5        5.05        8.18      2.77 o 
  -2   8   5       43.15       41.72      3.46 o 
  -1   8   5       60.27       65.80      3.50 o 
   0   8   5      221.18      229.63      7.92 o 
   1   8   5      181.24      175.51      4.83 o 
   2   8   5      201.87      234.83      5.61 o 
   3   8   5        2.28        1.87      1.38 o 
   4   8   5      117.42      111.16      3.80 o 
   5   8   5        1.24        0.09      1.66 o 
   6   8   5        3.02        4.23      1.13 o 
   7   8   5        0.01        0.94      1.28 o 
   8   8   5      248.25      201.94      7.02 o 
   9   8   5      104.32       83.72      5.22 o 
  10   8   5        9.49        8.08      2.86 o 
  11   8   5        3.86        4.61      2.97 o 
  12   8   5      149.57      145.14     11.94 o 
  13   8   5       39.46       47.97      8.23 o 
  14   8   5       29.30       32.25      7.21 o 
  15   8   5        3.39        6.79      5.28 o 
  16   8   5        7.19        4.80      5.56 o 
  17   8   5        8.21       20.31      7.14 o 
 -11   9   5        0.46        9.99      4.78 o 
 -10   9   5        1.99        2.97      3.89 o 
  -9   9   5        0.07        3.60      3.81 o 
  -8   9   5       22.88       24.22      4.60 o 
  -7   9   5       42.21       50.50     10.02 o 
  -6   9   5        5.18        5.58      3.53 o 
  -5   9   5      122.36      116.65      7.27 o 
  -4   9   5        1.57       -0.46      2.53 o 
  -3   9   5        2.89        0.62      2.50 o 
  -2   9   5       26.81       30.10      4.04 o 
  -1   9   5      143.39      148.37      5.72 o 
   0   9   5        0.05        0.02      1.50 o 
   1   9   5        0.18        0.55      1.48 o 
   2   9   5      267.04      244.09      6.05 o 
   3   9   5      444.81      424.55      9.71 o 
   4   9   5        0.76        1.70      1.64 o 
   5   9   5      104.58       90.45      3.74 o 
   6   9   5        0.04       -0.95      0.98 o 
   7   9   5      172.70      169.83      4.98 o 
   8   9   5       10.14       14.56      2.75 o 
   9   9   5        0.88       -0.95      4.15 o 
  10   9   5      443.96      432.33     18.46 o 
  11   9   5       15.69       11.39      5.35 o 
  12   9   5       31.51       30.06      7.14 o 
  13   9   5      168.50      139.58     12.70 o 
  14   9   5       74.32       89.42     11.39 o 
  15   9   5        0.12        3.64      4.67 o 
  16   9   5        0.01       -3.91      3.91 o 
  17   9   5       13.29       15.37      6.66 o 
 -10  10   5        1.58        7.75      4.51 o 
  -9  10   5        0.73        1.86      3.68 o 
  -8  10   5        0.06        1.92      3.41 o 
  -7  10   5        0.20       -2.59      3.37 o 
  -6  10   5       20.07       16.69      4.04 o 
  -5  10   5        0.18       -0.74      4.15 o 
  -4  10   5        5.61        4.44      3.00 o 
  -3  10   5       27.62       36.51     11.97 o 
  -2  10   5       78.18       79.60      7.03 o 
  -1  10   5       71.78       77.10      6.00 o 
   0  10   5       35.86       47.62      4.11 o 
   1  10   5      483.21      488.64      9.62 o 
   2  10   5      277.18      288.45      7.07 o 
   3  10   5       92.89       88.95      5.10 o 
   4  10   5      404.58      391.59      9.31 o 
   5  10   5       21.88       22.40      2.56 o 
   6  10   5       57.30       60.60      6.18 o 
   7  10   5      108.46       97.38      4.95 o 
   8  10   5       46.06       80.70      8.85 o 
   9  10   5       43.99       37.06      7.00 o 
  10  10   5        8.74        3.57      4.05 o 
  11  10   5       62.07       68.14      9.26 o 
  12  10   5        4.99       10.91      5.15 o 
  13  10   5       20.29       19.21      5.90 o 
  14  10   5        0.15        1.51      4.12 o 
  15  10   5       20.93       35.55      8.23 o 
  16  10   5        0.00        2.06      5.08 o 
  -9  11   5        1.61        6.05      3.76 o 
  -8  11   5        4.94        5.59      3.88 o 
  -7  11   5        2.74        2.44      5.04 o 
  -6  11   5        2.35       -0.30      3.40 o 
  -5  11   5        0.09       -0.50      2.83 o 
  -4  11   5       23.91       23.55      4.61 o 
  -3  11   5       31.11       31.99      5.80 o 
  -2  11   5      114.61      110.48     10.09 o 
  -1  11   5       52.10       44.98      4.92 o 
   0  11   5       16.60       14.76      4.77 o 
   1  11   5      536.54      541.86     10.63 o 
   2  11   5        0.01       -0.64      1.79 o 
   3  11   5      441.48      439.65      9.33 o 
   4  11   5      570.75      525.43     12.41 o 
   5  11   5      158.87      144.27      5.19 o 
   6  11   5        0.97        0.05      1.84 o 
   7  11   5        0.49        0.53      2.30 o 
   8  11   5       57.84       59.91      8.30 o 
   9  11   5       14.48       14.48      5.22 o 
  10  11   5       19.23       24.57      6.31 o 
  11  11   5       12.58       10.57      5.28 o 
  12  11   5       10.22        3.98      4.46 o 
  13  11   5        7.99        7.41      5.49 o 
  14  11   5        2.01        5.90      5.49 o 
  15  11   5        6.34        5.49      4.94 o 
  16  11   5        0.00       14.96      6.11 o 
  -8  12   5        4.25        6.83      4.30 o 
  -7  12   5        3.25        6.14      5.18 o 
  -6  12   5       25.20       20.28      5.04 o 
  -5  12   5       18.00       23.16      5.04 o 
  -4  12   5        4.39        6.14      5.63 o 
  -3  12   5       94.52      104.12     10.22 o 
  -2  12   5      400.52      399.46     17.70 o 
  -1  12   5        0.98        8.10      3.23 o 
   0  12   5       10.97       13.88      3.45 o 
   1  12   5       70.30       58.39      5.18 o 
   2  12   5      255.84      227.59     15.65 o 
   3  12   5       15.44       12.71      2.59 o 
   4  12   5      146.04      141.48      5.47 o 
   5  12   5       60.16       64.14      5.24 o 
   6  12   5       59.10       64.60      5.56 o 
   7  12   5        5.45        4.05      3.64 o 
   8  12   5        0.01        2.95      3.77 o 
   9  12   5        0.39       -2.13      3.29 o 
  10  12   5        9.02       14.00      5.35 o 
  11  12   5        4.98       17.02      6.45 o 
  12  12   5       13.98       14.48      6.04 o 
  13  12   5       12.88        9.95      6.24 o 
  14  12   5        0.03        8.37      4.80 o 
  15  12   5        0.81        3.91      5.49 o 
  -7  13   5        5.26        2.86      5.49 o 
  -6  13   5        1.28        5.12      4.00 o 
  -5  13   5       12.29       14.88      4.96 o 
  -4  13   5        7.63        8.87      4.35 o 
  -3  13   5        8.09        0.44      3.86 o 
  -2  13   5       41.19       34.80      4.91 o 
  -1  13   5      123.42      115.93     17.26 o 
   0  13   5       27.22       24.09      4.20 o 
   1  13   5       46.01       47.44      6.86 o 
   2  13   5        1.35        0.29      2.68 o 
   3  13   5        1.34        3.16      2.77 o 
   4  13   5        4.18        4.69      4.49 o 
   5  13   5       18.21       18.14      3.66 o 
   6  13   5       20.32       19.86      3.83 o 
   7  13   5       40.08       55.72      8.10 o 
   8  13   5        4.94        9.54      5.15 o 
   9  13   5        3.24        2.40      4.32 o 
  10  13   5        0.92        4.25      4.67 o 
  11  13   5        0.20       -4.32      4.32 o 
  12  13   5       11.96        4.32      5.97 o 
  13  13   5        1.83        3.02      5.56 o 
  14  13   5        2.50       -5.76      5.76 o 
  -6  14   5        3.51        2.88      7.00 o 
  -5  14   5        8.69       17.71      6.28 o 
  -4  14   5        3.25        4.92      4.64 o 
  -3  14   5        6.64        6.32      4.81 o 
  -2  14   5        4.11        5.90      3.46 o 
  -1  14   5        1.36        3.43      3.36 o 
   0  14   5       13.19       12.39      3.89 o 
   1  14   5       72.06       74.09      6.39 o 
   2  14   5       18.00       17.50      5.22 o 
   3  14   5       16.79       22.10      5.56 o 
   4  14   5        8.76       10.64      4.60 o 
   5  14   5       10.16        7.80      3.23 o 
   6  14   5       13.58       17.81      3.81 o 
   7  14   5        9.70       13.18      5.28 o 
   8  14   5       40.76       52.70      8.72 o 
   9  14   5        3.23        0.00      4.53 o 
  10  14   5        0.32       -1.78      5.01 o 
  11  14   5        8.64       11.05      6.52 o 
  12  14   5        5.22        8.51      6.24 o 
  13  14   5       20.27       25.18      8.65 o 
  14  14   5        5.69        3.23      7.55 o 
  -4  15   5       10.58       12.89      5.43 o 
  -3  15   5       10.28       11.47      5.30 o 
  -2  15   5        2.49       -5.15      5.15 o 
  -1  15   5        1.18        6.86      8.06 o 
   0  15   5        4.63       12.56      5.42 o 
   1  15   5       29.54       33.15      7.34 o 
   2  15   5        0.32        4.12      4.67 o 
   3  15   5        0.34        0.96      4.39 o 
   4  15   5        6.60        1.99      4.39 o 
   5  15   5        0.01        0.27      4.46 o 
   6  15   5        0.12        0.41      4.39 o 
   7  15   5       31.55       27.11      7.14 o 
   8  15   5        2.01        4.25      5.15 o 
   9  15   5        0.15        1.72      5.28 o 
  10  15   5        0.75        1.30      5.63 o 
  11  15   5       13.87       15.71      7.07 o 
  12  15   5       21.58       29.16      9.40 o 
  13  15   5        0.01       -0.55      7.34 o 
  -3  16   5        0.55       -2.86      4.90 o 
  -1  16   5        0.09        9.68      5.63 o 
   0  16   5        4.89        3.09      4.53 o 
   1  16   5        0.13       -4.53      4.53 o 
   2  16   5        9.64       18.80      6.04 o 
   3  16   5        8.25        8.30      5.63 o 
   4  16   5        0.08        1.58      5.08 o 
   5  16   5       10.19        8.37      5.28 o 
   8  16   5       21.82       15.99      6.66 o 
   9  16   5       13.25       19.42      7.69 o 
  10  16   5        2.49        0.96      6.24 o 
  11  16   5        5.00        2.88      6.79 o 
   0  17   5        1.89        6.31      4.67 o 
   1  17   5        0.56        3.02      5.22 o 
   2  17   5        1.06        8.85      5.63 o 
   3  17   5        0.17       -0.48      4.74 o 
   4  17   5        0.52        0.00      5.56 o 
   5  17   5        0.01        0.69      5.35 o 
  -4 -13   6        0.87        1.30      6.24 o 
  -3 -13   6        2.35       14.55      6.24 o 
  -2 -13   6        5.90       20.72      7.27 o 
  -1 -13   6       11.67        8.58      6.38 o 
   0 -13   6        3.86        4.67      7.34 o 
   1 -13   6        0.04       -6.59      6.59 o 
   2 -13   6        9.53       10.09      8.44 o 
  -7 -12   6        2.09       12.35      4.64 o 
  -6 -12   6        2.95        9.59      4.46 o 
  -5 -12   6        6.01        2.54      5.15 o 
  -4 -12   6        2.36       -1.17      4.67 o 
  -3 -12   6        1.98       -1.24      5.28 o 
  -2 -12   6        5.75        8.03      5.70 o 
  -1 -12   6       51.53       61.49      9.88 o 
   0 -12   6        0.01        9.68      7.69 o 
   1 -12   6        2.41        9.13      7.48 o 
   2 -12   6        0.31        1.58      6.45 o 
   3 -12   6       18.58       35.14      9.74 o 
   4 -12   6       11.43       20.86      8.72 o 
   5 -12   6       12.56        7.34      7.69 o 
  -9 -11   6        5.19        5.56      5.76 o 
  -8 -11   6        2.08        2.45     13.62 o 
  -7 -11   6        1.42        1.58      3.84 o 
  -6 -11   6       10.09        7.95      4.23 o 
  -5 -11   6       11.38       16.09      4.54 o 
  -4 -11   6        8.09       10.09      6.04 o 
  -3 -11   6        6.60       10.02      6.11 o 
  -2 -11   6       43.35       43.37      8.51 o 
  -1 -11   6        0.01        1.03      4.60 o 
   0 -11   6       45.69       51.67     10.02 o 
   1 -11   6        0.00        5.83      6.31 o 
   2 -11   6        5.04        2.13      6.73 o 
   3 -11   6        3.12       -1.78      5.76 o 
   4 -11   6        8.75        8.37      6.86 o 
   5 -11   6       12.99       15.10      8.03 o 
   6 -11   6       10.65       15.58      7.75 o 
   7 -11   6        6.54       -0.69      6.93 o 
 -10 -10   6        0.45       -2.96      4.30 o 
  -9 -10   6        0.84        3.85      4.51 o 
  -8 -10   6        1.95        4.60      4.24 o 
  -7 -10   6       11.46       21.39      5.00 o 
  -6 -10   6        0.10       -0.76      3.70 o 
  -5 -10   6        1.42        3.37      8.37 o 
  -4 -10   6        3.88        3.19      3.32 o 
  -3 -10   6       18.08       17.83      4.28 o 
  -2 -10   6       12.68       16.40      5.97 o 
  -1 -10   6       24.92       29.03      6.79 o 
   0 -10   6       17.66       14.82      6.66 o 
   1 -10   6        7.00       10.57      5.42 o 
   2 -10   6       14.25       10.22      5.90 o 
   3 -10   6        5.46        6.45      5.97 o 
   4 -10   6        0.24        2.20      5.76 o 
   5 -10   6        1.51        0.62      5.56 o 
   6 -10   6        6.66        0.34      5.49 o 
   7 -10   6        9.72        2.26      6.66 o 
   8 -10   6        3.61       -0.34      6.86 o 
   9 -10   6        2.67       11.87      8.72 o 
 -11  -9   6        0.15       -3.39      5.70 o 
 -10  -9   6        0.05       -1.27      3.89 o 
  -9  -9   6        2.94        7.35      4.44 o 
  -8  -9   6        9.14        9.98      4.31 o 
  -7  -9   6       30.17       28.50      5.05 o 
  -6  -9   6        0.01        3.25      3.17 o 
  -5  -9   6        0.51       -0.69      3.00 o 
  -4  -9   6        4.96        3.88      3.40 o 
  -3  -9   6       22.75       24.49      4.60 o 
  -2  -9   6        4.67        4.64      2.86 o 
  -1  -9   6       19.11       12.28      5.28 o 
   0  -9   6       23.78       31.50      7.14 o 
   2  -9   6       86.31      100.60     10.84 o 
   3  -9   6       24.88       21.62      6.24 o 
   4  -9   6        0.57       -1.44      4.87 o 
   5  -9   6        0.32       -3.23      4.32 o 
   6  -9   6        0.65        9.95      5.76 o 
   7  -9   6        2.67        5.91      3.66 o 
   8  -9   6       31.25       38.05      7.79 o 
   9  -9   6        5.45        4.53      4.53 o 
  10  -9   6        4.91       14.39      5.01 o 
 -11  -8   6        1.35        3.95      4.30 o 
 -10  -8   6        0.01       -0.85      3.57 o 
  -9  -8   6        1.24        0.08      4.36 o 
  -8  -8   6        8.30        7.37      4.53 o 
  -7  -8   6        2.03        1.53      3.13 o 
  -6  -8   6        4.35        2.81      3.05 o 
  -5  -8   6        4.40        9.33      3.49 o 
  -4  -8   6        0.41        3.44      3.98 o 
  -3  -8   6      212.70      220.30      9.12 o 
  -2  -8   6        1.47        4.19      2.99 o 
  -1  -8   6       94.00       83.46      6.48 o 
   0  -8   6        1.56        4.53      4.87 o 
   1  -8   6       91.13       76.86      9.20 o 
   2  -8   6        0.05        0.96      4.53 o 
   3  -8   6       22.90       22.30      6.04 o 
   4  -8   6       48.07       43.99      7.69 o 
   5  -8   6        5.00        5.61      3.31 o 
   6  -8   6        0.01        4.26      2.93 o 
   7  -8   6        2.94        8.92      7.00 o 
   8  -8   6        2.36       -0.51      4.08 o 
   9  -8   6       30.98       28.08      5.19 o 
  10  -8   6        5.23        0.84      3.89 o 
  11  -8   6        9.94       10.43      5.22 o 
 -12  -7   6        2.04        2.24      3.49 o 
 -11  -7   6        1.31       17.18     12.46 o 
 -10  -7   6        2.02       -0.43      3.56 o 
  -9  -7   6       15.31       18.35      4.56 o 
  -8  -7   6       48.03       30.51      4.80 o 
  -7  -7   6        0.06       -2.60      2.60 o 
  -6  -7   6        0.10       -2.86      2.86 o 
  -5  -7   6       28.77       32.89      7.10 o 
  -4  -7   6       14.82       16.89      3.76 o 
  -3  -7   6        5.49        9.79      4.15 o 
  -2  -7   6      436.53      380.47     24.60 o 
  -1  -7   6      212.91      203.97      8.17 o 
   0  -7   6        9.67       14.15      3.46 o 
   1  -7   6       16.99       13.59      5.01 o 
   2  -7   6       85.45       96.76      9.13 o 
   3  -7   6      106.90      105.27      9.68 o 
   4  -7   6       30.17       25.60      4.80 o 
   5  -7   6       10.72        7.77      3.17 o 
   6  -7   6      107.31      119.01     12.04 o 
   7  -7   6       16.57       26.00      4.49 o 
   8  -7   6       19.45       14.53      4.07 o 
   9  -7   6       14.20       14.30      3.97 o 
  10  -7   6        3.39        5.09      3.81 o 
  11  -7   6        0.18        1.72      4.80 o 
  12  -7   6        6.12       16.74      6.04 o 
 -12  -6   6        1.01        5.63      9.23 o 
 -11  -6   6       29.44       30.55      5.06 o 
 -10  -6   6       44.30       48.06      5.94 o 
  -9  -6   6       11.57       11.81      5.52 o 
  -8  -6   6        7.22       10.13      3.64 o 
  -7  -6   6      259.77      256.10     10.26 o 
  -6  -6   6       38.80       43.25      5.28 o 
  -5  -6   6        0.09        4.34      3.67 o 
  -4  -6   6       23.42       26.24      4.19 o 
  -3  -6   6      752.11      721.13     16.81 o 
  -2  -6   6      325.74      306.99      9.92 o 
  -1  -6   6       76.61       71.03      5.41 o 
   0  -6   6        8.72       10.13      2.83 o 
   1  -6   6        0.18       -0.78      2.54 o 
   2  -6   6      113.95      107.11      5.26 o 
   3  -6   6       37.67       47.56      4.20 o 
   4  -6   6      132.81      139.52      6.40 o 
   5  -6   6       20.35       15.99      3.88 o 
   6  -6   6        3.74        7.28      3.14 o 
   7  -6   6        8.86       21.62      5.49 o 
   8  -6   6      120.31      128.10      7.42 o 
   9  -6   6       58.13       46.33      5.45 o 
  11  -6   6        0.11       -3.29      3.77 o 
  12  -6   6        2.24       17.36      5.90 o 
  13  -6   6        1.61       17.02      5.76 o 
 -13  -5   6       27.38       44.61      8.92 o 
 -12  -5   6       12.43       15.65      4.84 o 
 -11  -5   6        1.28        0.87      3.46 o 
 -10  -5   6        0.26       -1.03      3.60 o 
  -9  -5   6      110.58      112.47      7.77 o 
  -8  -5   6       44.26       44.01      8.82 o 
  -7  -5   6       35.69       32.29      4.85 o 
  -6  -5   6       45.87       41.12      4.92 o 
  -5  -5   6       93.13      102.66     16.26 o 
  -4  -5   6        6.85        8.59      2.79 o 
  -3  -5   6       38.87       39.75      4.36 o 
  -2  -5   6       10.27       15.39      5.97 o 
  -1  -5   6      334.20      359.15     13.28 o 
   0  -5   6      336.25      352.64      9.93 o 
   1  -5   6        2.91        3.67      1.69 o 
   2  -5   6        1.20       -0.36      1.45 o 
   3  -5   6       67.22       74.34      3.59 o 
   4  -5   6       16.10       13.35      2.79 o 
   5  -5   6      415.85      423.84     11.23 o 
   6  -5   6        6.64        6.79      2.83 o 
   7  -5   6      140.81      118.53      6.67 o 
   8  -5   6       10.93       15.17      3.62 o 
   9  -5   6       80.25      101.05      6.80 o 
  10  -5   6        3.79       -3.43      3.43 o 
  11  -5   6       50.03       41.52      7.75 o 
  12  -5   6        3.13       10.57      5.49 o 
  13  -5   6        0.03       -1.37      4.53 o 
  14  -5   6        0.00        2.81      4.39 o 
 -13  -4   6        0.19        8.90      4.15 o 
 -12  -4   6        3.91       10.16      3.97 o 
 -11  -4   6        2.18       -0.60      5.66 o 
 -10  -4   6       19.86       22.93      4.22 o 
  -9  -4   6       39.52       31.20      8.54 o 
  -8  -4   6       22.53       20.41      5.04 o 
  -7  -4   6      129.57      135.93      7.58 o 
  -6  -4   6       51.35       53.38      5.13 o 
  -5  -4   6       88.87       90.85      8.58 o 
  -4  -4   6       36.83       31.21      5.90 o 
  -3  -4   6        4.15        6.90      2.52 o 
  -2  -4   6       11.02       15.57      3.01 o 
  -1  -4   6       65.56       67.57      4.71 o 
   0  -4   6      166.81      142.07      4.23 o 
   1  -4   6     1606.82     1597.65     21.23 o 
   2  -4   6      236.18      227.94      5.97 o 
   3  -4   6        8.96        9.60      1.84 o 
   4  -4   6        0.09       -0.73      1.31 o 
   5  -4   6      410.12      387.88     10.37 o 
   6  -4   6      921.34      852.76     14.53 o 
   7  -4   6        0.02       -0.72      3.29 o 
   8  -4   6      117.17      141.48      6.77 o 
   9  -4   6       13.17       15.48      3.47 o 
  10  -4   6       32.22       30.54      6.04 o 
  11  -4   6       10.13       18.19      5.56 o 
  12  -4   6       24.53       23.47      6.45 o 
  13  -4   6        7.52       18.67      5.70 o 
  14  -4   6        0.37        2.33      4.19 o 
  15  -4   6        1.68       58.88     10.64 o 
 -13  -3   6        0.00       10.66      4.14 o 
 -12  -3   6        0.46        6.73      3.76 o 
 -11  -3   6        0.00        4.94      3.51 o 
 -10  -3   6        1.67        1.27      3.05 o 
  -9  -3   6        1.78        6.31      3.15 o 
  -8  -3   6       78.31       94.51      6.82 o 
  -7  -3   6      145.10      136.83      7.37 o 
  -6  -3   6        0.78       -0.38      2.45 o 
  -5  -3   6       37.00       38.28      4.37 o 
  -4  -3   6       33.46       26.26      3.78 o 
  -3  -3   6      122.10      109.12      5.61 o 
  -2  -3   6      576.17      648.10     10.31 o 
  -1  -3   6     1483.92     1593.47     20.84 o 
   0  -3   6      691.21      698.21     11.28 o 
   1  -3   6      304.86      306.70      6.32 o 
   2  -3   6      598.66      606.16      9.97 o 
   3  -3   6       16.92       23.43      2.24 o 
   4  -3   6        8.16       10.19      1.68 o 
   5  -3   6      278.33      307.60      5.87 o 
   6  -3   6       73.20       73.24      5.08 o 
   7  -3   6     1343.19     1233.30     60.90 o 
   8  -3   6       32.90       32.95      4.67 o 
   9  -3   6      217.67      177.68      7.26 o 
  10  -3   6        7.44        1.51      3.71 o 
  11  -3   6       35.88       19.08      5.28 o 
  12  -3   6       43.66       69.17      8.99 o 
  13  -3   6       33.68       31.98      7.14 o 
  14  -3   6        7.41        5.90      6.79 o 
  15  -3   6        0.56        0.21      7.00 o 
 -13  -2   6        1.91        1.11      3.81 o 
 -12  -2   6       12.02       16.72      4.24 o 
 -11  -2   6        0.90        5.76      6.21 o 
 -10  -2   6       52.27       59.15      6.01 o 
  -9  -2   6      160.92      153.88      7.56 o 
  -8  -2   6        9.44        9.81      4.15 o 
  -7  -2   6        4.98        3.88      2.78 o 
  -6  -2   6       93.90       99.46      6.02 o 
  -5  -2   6      392.72      349.09     10.98 o 
  -4  -2   6        5.40        3.93      2.02 o 
  -3  -2   6      332.18      337.20      6.71 o 
  -2  -2   6     1107.29     1124.11     15.76 o 
  -1  -2   6        3.22        0.40      1.62 o 
   0  -2   6      192.62      180.68      4.50 o 
   1  -2   6      430.26      443.93      7.74 o 
   2  -2   6        1.65       29.50     21.86 o 
   3  -2   6      605.53      594.00      9.57 o 
   4  -2   6     1543.95     1737.61     22.34 o 
   5  -2   6        0.17        0.45      1.15 o 
   6  -2   6      810.73      798.84     10.85 o 
   7  -2   6       34.67       33.76      3.47 o 
   8  -2   6      825.51      847.92     16.95 o 
   9  -2   6      103.62       82.98      5.26 o 
  10  -2   6       43.23       24.29      5.63 o 
  11  -2   6       21.36       28.07      5.97 o 
  12  -2   6       18.87       20.18      5.97 o 
  13  -2   6       12.21       24.29      7.27 o 
  14  -2   6       41.14       39.46      9.40 o 
  15  -2   6        4.91        9.47      6.86 o 
  16  -2   6        1.39        3.98      7.41 o 
 -13  -1   6        0.70       -2.94      7.99 o 
 -12  -1   6        9.00       11.23      4.01 o 
 -11  -1   6       58.72       63.89      6.33 o 
 -10  -1   6      151.97      151.09      8.24 o 
  -9  -1   6        5.20        9.23      3.88 o 
  -8  -1   6      862.85      798.02     18.34 o 
  -7  -1   6        0.01        1.41      2.56 o 
  -6  -1   6      397.21      356.39     10.38 o 
  -5  -1   6       44.46       58.04      4.61 o 
  -4  -1   6      220.81      195.38      5.12 o 
  -3  -1   6      368.12      373.88      7.22 o 
  -2  -1   6      649.14      673.87     12.61 o 
  -1  -1   6      348.34      356.72      6.76 o 
   0  -1   6       55.56       70.80      2.91 o 
   1  -1   6      739.86      715.18     10.76 o 
   2  -1   6       45.13       50.20      2.47 o 
   3  -1   6      324.32      322.69      6.33 o 
   4  -1   6      177.34      183.49      4.50 o 
   5  -1   6     3574.42     4080.62     55.93 o 
   6  -1   6       44.15       33.07      2.09 o 
   7  -1   6       20.83       25.52      2.93 o 
   8  -1   6      122.34      122.13      3.94 o 
   9  -1   6      176.77      170.12     10.16 o 
  10  -1   6        7.44       11.46      3.91 o 
  11  -1   6       25.50       36.03      7.27 o 
  12  -1   6        8.94        6.73      5.15 o 
  13  -1   6       20.00       22.44      7.07 o 
  14  -1   6        0.98       -1.78      5.63 o 
  15  -1   6       21.45       17.98      7.55 o 
  16  -1   6        6.58        2.54      6.93 o 
 -13   0   6        2.31       12.35      5.97 o 
 -12   0   6        3.39        3.78      4.87 o 
 -11   0   6        0.08        5.82      3.67 o 
 -10   0   6       36.28       47.08      6.07 o 
  -9   0   6       71.66       76.01      6.20 o 
  -8   0   6      387.31      373.11      9.00 o 
  -7   0   6      158.35      156.24      5.53 o 
  -6   0   6        2.81        1.62      1.58 o 
  -5   0   6      129.27      116.35      4.29 o 
  -4   0   6       29.64       28.66      2.52 o 
  -3   0   6      149.62      152.83      4.43 o 
  -2   0   6     2009.02     2288.88     28.41 o 
  -1   0   6     3162.72     3414.56     71.23 o 
   0   0   6      154.11      150.67      3.92 o 
   1   0   6       22.71       19.70      1.75 o 
   2   0   6     1517.49     1783.02     22.23 o 
   3   0   6      128.57      133.90      4.59 o 
   4   0   6     2566.28     2742.40     38.22 o 
   5   0   6      254.99      276.72      6.65 o 
   6   0   6       72.27       63.30      2.56 o 
   7   0   6        8.26        8.31      1.57 o 
   8   0   6      169.87      195.77      4.91 o 
   9   0   6       29.97       36.61      3.37 o 
  10   0   6      110.55      101.97      9.06 o 
  11   0   6        0.60       -0.21      4.60 o 
  12   0   6      250.96      265.92     14.55 o 
  13   0   6        9.72        6.93      5.56 o 
  14   0   6       12.22        9.26      5.97 o 
  15   0   6        0.19        8.99      7.27 o 
  16   0   6       14.31        7.21      7.07 o 
 -13   1   6        5.88       10.22      5.35 o 
 -12   1   6        4.10       -3.16      4.53 o 
 -11   1   6        6.02        5.45      3.36 o 
 -10   1   6       26.50       21.02      4.12 o 
  -9   1   6       27.47       29.62      3.45 o 
  -8   1   6       35.74       32.20      3.57 o 
  -7   1   6        6.62        5.92      3.75 o 
  -6   1   6        6.27        5.26      1.93 o 
  -5   1   6       18.86       20.94      2.40 o 
  -4   1   6      585.57      598.65     10.42 o 
  -3   1   6       60.09       61.32      3.09 o 
  -2   1   6      619.69      539.17      9.09 o 
  -1   1   6        9.67       10.50      1.61 o 
   0   1   6     4364.57     4590.25     52.83 o 
   1   1   6       38.87       44.71      3.78 o 
   2   1   6      658.26      662.10      9.85 o 
   3   1   6      346.68      372.08      6.44 o 
   4   1   6     1266.99     1582.54     19.91 o 
   5   1   6      104.49       76.60      2.48 o 
   6   1   6     1219.24     1336.25     15.50 o 
   7   1   6       49.25       41.90      2.36 o 
   8   1   6       91.87       90.68      4.81 o 
   9   1   6        1.41        1.46      1.90 o 
  10   1   6        8.23        9.74      4.25 o 
  11   1   6      347.86      371.25     16.40 o 
  12   1   6       37.98       61.97      8.92 o 
  13   1   6      172.51      164.35     12.83 o 
  14   1   6        1.66        1.17      4.94 o 
  15   1   6       13.15       10.50      7.00 o 
  16   1   6        1.48       -1.24      6.59 o 
  17   1   6        4.86        6.38      7.62 o 
 -13   2   6        3.78        8.85      5.28 o 
 -12   2   6       10.98       12.90      5.76 o 
 -11   2   6       13.31       18.26      3.87 o 
 -10   2   6        0.31       -2.62      2.99 o 
  -9   2   6       24.97       22.87      3.26 o 
  -8   2   6       82.68       79.04      4.78 o 
  -7   2   6      277.73      330.89      8.27 o 
  -6   2   6      175.48      152.45      5.62 o 
  -5   2   6      928.95      870.26     14.07 o 
  -4   2   6      165.06      141.62      4.58 o 
  -3   2   6     1274.27     1521.79     25.86 o 
  -2   2   6      424.97      480.14      8.53 o 
  -1   2   6      629.61      564.32      9.24 o 
   0   2   6    19605.83    21490.99    234.78 o 
   1   2   6      558.49      584.52      9.01 o 
   2   2   6     2885.50     3046.79     35.76 o 
   3   2   6     2526.95     3141.90     36.70 o 
   4   2   6        5.60       11.22      1.30 o 
   5   2   6        3.87        2.22      1.58 o 
   6   2   6      227.28      201.83      3.88 o 
   7   2   6      214.29      258.19      5.09 o 
   8   2   6      118.97      117.20      5.09 o 
   9   2   6      111.09      101.47      5.16 o 
  10   2   6       19.13       13.45      4.32 o 
  11   2   6       19.08       24.01      3.62 o 
  12   2   6      106.73       97.16      6.23 o 
  13   2   6       26.34       31.50      6.93 o 
  14   2   6        6.49        2.81      5.56 o 
  15   2   6        2.91        1.37      5.70 o 
  16   2   6        0.04        0.75      5.70 o 
  17   2   6        3.57        8.44      7.96 o 
 -13   3   6        2.59       14.89      6.24 o 
 -12   3   6       11.89       14.88      4.24 o 
 -11   3   6       46.37       49.81      7.86 o 
 -10   3   6       30.87       45.11      5.43 o 
  -9   3   6      103.98       89.66      8.16 o 
  -8   3   6      134.29      128.20      6.58 o 
  -7   3   6      297.38      272.26     10.13 o 
  -6   3   6      972.69      964.21     15.74 o 
  -5   3   6       21.61       26.04      2.82 o 
  -4   3   6     1377.02     1353.36     19.21 o 
  -3   3   6      226.78      282.66      6.47 o 
  -2   3   6     2916.88     3129.92     46.56 o 
  -1   3   6      641.59      685.43     10.71 o 
   0   3   6     2598.85     2668.89     32.12 o 
   1   3   6     9463.61    10176.15    129.01 o 
   2   3   6      713.94      902.93     12.47 o 
   3   3   6       67.93       87.44      2.72 o 
   4   3   6      308.92      316.76      5.51 o 
   5   3   6      598.37      506.00      7.68 o 
   6   3   6       57.47       82.71      6.55 o 
   7   3   6        0.36        3.93      2.40 o 
   8   3   6      595.43      614.37     10.88 o 
   9   3   6       48.41       50.61      4.12 o 
  10   3   6       15.45       19.83      4.67 o 
  11   3   6        9.30       13.83      3.17 o 
  12   3   6      160.52      139.14     24.50 o 
  13   3   6       17.59       22.32      4.27 o 
  14   3   6       19.89       22.78      6.45 o 
  15   3   6        1.25        3.23      5.49 o 
  16   3   6       15.83       23.54      7.14 o 
  17   3   6        2.63        0.69      7.14 o 
 -13   4   6        1.67        6.04      4.30 o 
 -12   4   6        0.86        0.43      3.69 o 
 -11   4   6        4.73        1.59      3.53 o 
 -10   4   6       48.27       51.86      9.92 o 
  -9   4   6        0.27       -1.41      3.64 o 
  -8   4   6       79.32       79.22      4.88 o 
  -7   4   6        0.00       -1.70      2.91 o 
  -6   4   6       77.67       79.53      5.71 o 
  -5   4   6      424.27      398.02      8.65 o 
  -4   4   6      127.36      108.52      4.20 o 
  -3   4   6       77.91       80.39      3.61 o 
  -2   4   6      721.07      715.91     11.49 o 
  -1   4   6     1457.17     1623.54     21.25 o 
   0   4   6      110.65      114.59      3.53 o 
   1   4   6     3015.05     3278.03     38.67 o 
   2   4   6       82.40       73.14      2.79 o 
   3   4   6      165.55      176.27      4.03 o 
   4   4   6      407.65      369.27     11.34 o 
   5   4   6     1285.93     1301.92     14.58 o 
   6   4   6        2.70        0.30      1.58 o 
   7   4   6      163.48      155.39     10.12 o 
   8   4   6       29.00       18.40      2.24 o 
   9   4   6        0.09        0.31      1.93 o 
  10   4   6      104.53      115.77      8.58 o 
  11   4   6      115.56      116.32      6.20 o 
  12   4   6      118.91      102.28      7.99 o 
  13   4   6       90.26       86.19      6.47 o 
  14   4   6        4.21        4.41      3.25 o 
  15   4   6       17.36       26.15      7.82 o 
  16   4   6        0.10        5.01      6.31 o 
  17   4   6        2.23        2.95      6.79 o 
 -12   5   6        5.68        7.53      4.27 o 
 -11   5   6        1.67       15.64      4.27 o 
 -10   5   6        8.85       10.56      3.60 o 
  -9   5   6        3.52        3.80      2.85 o 
  -8   5   6      103.70       98.19      6.89 o 
  -7   5   6       75.79       80.12      6.14 o 
  -6   5   6        3.72        3.37      1.95 o 
  -5   5   6        8.92       10.13      2.15 o 
  -4   5   6     1204.85     1167.83     17.43 o 
  -3   5   6       23.58       23.00      2.42 o 
  -2   5   6      151.31      120.53     10.43 o 
  -1   5   6     2750.44     3083.97     45.66 o 
   0   5   6       31.79       40.84      2.90 o 
   1   5   6      254.77      231.46      5.18 o 
   2   5   6       56.67       54.74      2.59 o 
   3   5   6      600.81      749.47     10.92 o 
   4   5   6     3309.10     3694.13     38.45 o 
   5   5   6     1558.17     1562.53     29.48 o 
   6   5   6     2463.09     2676.37     40.41 o 
   7   5   6        0.43        4.29      1.46 o 
   8   5   6       47.12       41.72      2.98 o 
   9   5   6      955.57      970.07     18.80 o 
  10   5   6        2.08        0.82      3.16 o 
  11   5   6       57.55       52.86      4.88 o 
  12   5   6       38.10       40.38      4.70 o 
  13   5   6       38.24       40.55      4.97 o 
  14   5   6      132.14      150.78      8.17 o 
  15   5   6       18.00       14.88      4.40 o 
  16   5   6       26.28       42.20      8.85 o 
 -12   6   6        5.81        1.43      6.45 o 
 -11   6   6        4.58        1.33      3.84 o 
 -10   6   6        2.09        4.14      3.49 o 
  -9   6   6        0.63        2.39      5.49 o 
  -8   6   6        1.03        2.13      2.82 o 
  -7   6   6      265.88      265.34     10.07 o 
  -6   6   6        3.61        0.37      2.76 o 
  -5   6   6      150.66      127.97     10.98 o 
  -4   6   6       17.99       21.02      2.56 o 
  -3   6   6      673.02      605.10     13.02 o 
  -2   6   6        4.85        3.15      1.65 o 
  -1   6   6       24.42       27.15      3.10 o 
   0   6   6      119.78       89.06      3.38 o 
   1   6   6     1054.41     1166.35     16.18 o 
   2   6   6     1436.32     1638.83     21.20 o 
   3   6   6     1115.68     1169.86     15.90 o 
   4   6   6        5.03        7.69      1.43 o 
   5   6   6     1481.20     1568.05     20.14 o 
   6   6   6      192.99      174.85      4.07 o 
   7   6   6      827.22      737.92     11.88 o 
   8   6   6      104.05       99.28      5.01 o 
   9   6   6      236.63      241.12      8.06 o 
  10   6   6      316.29      315.72      9.62 o 
  11   6   6      566.20      519.09     53.94 o 
  12   6   6        4.00        6.79      3.06 o 
  13   6   6        1.54        0.50      5.90 o 
  14   6   6        8.20        4.61      3.59 o 
  15   6   6       92.18       95.64     16.02 o 
  16   6   6        1.71       15.30      6.04 o 
 -12   7   6        9.29       16.70      5.13 o 
 -11   7   6        5.31       13.91      4.66 o 
 -10   7   6        0.02        5.44      4.43 o 
  -9   7   6       14.14       11.71      3.99 o 
  -8   7   6        2.23        3.70      3.26 o 
  -7   7   6        0.02        1.22      3.12 o 
  -6   7   6      149.33      142.72      7.61 o 
  -5   7   6       65.00       54.08      5.24 o 
  -4   7   6       32.57       35.14      3.16 o 
  -3   7   6      129.34      105.98      9.13 o 
  -2   7   6      174.21      166.31      5.04 o 
  -1   7   6      235.12      256.92      7.46 o 
   0   7   6       13.23       13.47      1.98 o 
   1   7   6       12.66        7.59      1.61 o 
   2   7   6     1246.65     1329.77     18.15 o 
   3   7   6      569.65      606.31      8.00 o 
   4   7   6      991.41     1125.06     15.63 o 
   5   7   6     2890.45     3049.14     36.63 o 
   6   7   6       43.33       39.93      3.14 o 
   7   7   6       27.95       34.74      3.54 o 
   8   7   6      344.67      306.07      8.91 o 
   9   7   6      925.77      892.63     21.96 o 
  10   7   6      103.77      120.67      9.13 o 
  11   7   6       46.87       41.21      6.66 o 
  12   7   6      302.25      266.32     21.55 o 
  13   7   6       40.83       39.51      4.93 o 
  14   7   6       73.80       82.33      6.79 o 
  15   7   6        2.36        5.15      5.01 o 
  16   7   6       18.65       19.63      7.00 o 
  17   7   6        0.36        4.19      5.76 o 
 -11   8   6       12.73       11.41      4.60 o 
 -10   8   6        2.05        7.51      4.80 o 
  -9   8   6        0.36       -2.83      3.27 o 
  -8   8   6        1.34        3.09      5.97 o 
  -7   8   6       58.59       75.62      6.72 o 
  -6   8   6       12.62       16.78      4.12 o 
  -5   8   6       76.62       58.80      9.30 o 
  -4   8   6      133.85      132.01      7.55 o 
  -3   8   6        0.38        1.94      1.78 o 
  -2   8   6       21.99       27.85      2.76 o 
  -1   8   6        0.12       -0.30      1.44 o 
   0   8   6      529.65      541.24     10.14 o 
   1   8   6      115.54      104.84      5.70 o 
   2   8   6      158.71      177.16      5.57 o 
   3   8   6     1047.68     1171.81     16.69 o 
   4   8   6       11.86       14.56      1.94 o 
   5   8   6      546.60      508.34      9.01 o 
   6   8   6        0.75        2.05      1.40 o 
   7   8   6       47.45       49.51      2.85 o 
   8   8   6        0.02        1.20      2.09 o 
   9   8   6       49.94       52.15      5.70 o 
  10   8   6        3.74       -2.14      2.14 o 
  11   8   6       12.24        7.17      3.23 o 
  12   8   6        2.14        3.57      2.74 o 
  13   8   6      108.52      103.35     10.84 o 
  14   8   6       28.01       24.22      6.93 o 
  15   8   6       11.82       15.30      6.24 o 
  16   8   6        2.84        6.52      5.90 o 
  17   8   6        4.96        7.62      5.76 o 
 -10   9   6        3.19        2.59      4.20 o 
  -9   9   6        0.12       -5.04      5.25 o 
  -8   9   6        7.50        8.72      3.99 o 
  -7   9   6       40.24       59.05     10.19 o 
  -6   9   6       27.95       36.96      5.10 o 
  -5   9   6       70.70       79.84      6.48 o 
  -4   9   6      119.25       94.60      6.62 o 
  -3   9   6        1.47        2.25      2.59 o 
  -2   9   6        0.75        4.36      3.16 o 
  -1   9   6      185.34      173.28      5.36 o 
   0   9   6        8.25        9.82      2.35 o 
   1   9   6       80.86       83.44      3.98 o 
   2   9   6        4.64        1.97      1.55 o 
   3   9   6       37.75       37.87      2.92 o 
   4   9   6        3.18        1.51      1.52 o 
   5   9   6       24.84       36.02      2.81 o 
   6   9   6       36.52       31.26      2.60 o 
   7   9   6     1234.53     1063.69     69.07 o 
   8   9   6       25.53       21.26      3.13 o 
   9   9   6       61.49       72.38      5.11 o 
  10   9   6       11.66        8.91      2.79 o 
  11   9   6       13.17       15.14      5.01 o 
  12   9   6       16.12        7.75      4.25 o 
  13   9   6      204.39      191.53     13.52 o 
  14   9   6       61.32       70.89     10.02 o 
  15   9   6        8.24        4.80      5.01 o 
  16   9   6        0.00        3.02      5.49 o 
  17   9   6       13.00       34.59      8.30 o 
 -10  10   6        0.01       -0.01      4.33 o 
  -9  10   6        0.28        3.17      4.40 o 
  -8  10   6        0.61        2.49      3.77 o 
  -7  10   6        2.57        2.91      3.42 o 
  -6  10   6       16.97       24.83      4.56 o 
  -5  10   6        1.65        4.26      3.05 o 
  -4  10   6       12.25       16.05      3.76 o 
  -3  10   6       50.24       52.84      5.58 o 
  -2  10   6       69.63       72.25      5.89 o 
  -1  10   6      242.41      266.09     14.93 o 
   0  10   6        8.67        8.40      2.53 o 
   1  10   6      228.46      229.52      6.33 o 
   2  10   6       25.10       29.94      2.95 o 
   3  10   6        8.31        9.13      3.24 o 
   4  10   6     1123.39     1152.53     29.34 o 
   5  10   6      260.87      233.48      6.24 o 
   6  10   6      281.56      254.78      6.52 o 
   7  10   6       38.62       39.86      3.97 o 
   8  10   6       13.07       14.34      3.74 o 
   9  10   6       86.94       73.72      5.28 o 
  10  10   6       11.23        7.62      4.53 o 
  11  10   6      207.62      188.65     12.63 o 
  12  10   6        0.01        1.24      4.32 o 
  13  10   6        9.26       11.12      5.28 o 
  14  10   6       12.20       11.46      5.97 o 
  15  10   6       15.34       15.92      6.38 o 
  16  10   6        0.30        3.50      4.39 o 
  17  10   6        0.83       22.30      6.79 o 
  -9  11   6        0.13        5.47      5.73 o 
  -8  11   6        0.19        4.39      6.28 o 
  -7  11   6        0.00        1.47      3.64 o 
  -6  11   6        0.25        4.36      3.74 o 
  -5  11   6        0.12        2.20      3.36 o 
  -4  11   6       13.43       17.89      4.37 o 
  -3  11   6        3.18        6.98      3.79 o 
  -2  11   6      117.14      113.14      7.47 o 
  -1  11   6       23.95       30.39      5.39 o 
   0  11   6       88.94      105.68      9.20 o 
   1  11   6      123.36      144.01      6.64 o 
   2  11   6       72.41       78.14      4.38 o 
   3  11   6      910.05      898.53     14.95 o 
   4  11   6      379.39      350.30      8.24 o 
   5  11   6       95.59       94.91      4.53 o 
   6  11   6       24.35       23.99      2.77 o 
   7  11   6       71.80       68.83      4.98 o 
   8  11   6      220.21      213.90     12.28 o 
   9  11   6       19.62       35.55      6.73 o 
  10  11   6        0.91        8.17      4.32 o 
  11  11   6        7.11        8.99      4.46 o 
  12  11   6        9.29        4.60      4.25 o 
  13  11   6        1.03        0.07      3.84 o 
  14  11   6       13.16        9.81      5.56 o 
  15  11   6        1.66        6.04      4.53 o 
  16  11   6        2.43        7.07      5.28 o 
  -8  12   6        0.79       11.30      4.48 o 
  -7  12   6        0.86        5.68      3.77 o 
  -6  12   6        8.81       -3.91      4.60 o 
  -5  12   6        2.95       12.54      4.74 o 
  -4  12   6        8.91        5.89      3.94 o 
  -3  12   6      113.85      124.01      8.37 o 
  -2  12   6       90.14      107.62     10.81 o 
  -1  12   6       19.57       17.80      4.35 o 
   0  12   6      207.15      189.02      8.15 o 
   1  12   6      272.57      254.51      9.34 o 
   2  12   6      314.24      307.66     17.18 o 
   3  12   6       10.38        5.13      2.26 o 
   4  12   6      149.84      129.14      5.08 o 
   5  12   6      145.32      131.62      8.92 o 
   6  12   6       37.08       29.27      3.24 o 
   7  12   6        7.85        0.14      3.77 o 
   8  12   6       12.94       11.25      4.53 o 
   9  12   6       28.96       25.73      6.45 o 
  10  12   6        9.77       10.50      4.60 o 
  11  12   6       10.25        8.03      4.74 o 
  12  12   6        0.62        0.41      4.39 o 
  13  12   6        0.00       -4.25      4.25 o 
  14  12   6        0.63       -4.32      4.32 o 
  15  12   6        0.38        3.02      5.01 o 
  16  12   6        0.13       -1.17      5.42 o 
  -7  13   6        6.70        9.28      4.39 o 
  -6  13   6        1.46       11.48      6.52 o 
  -5  13   6        8.08       12.34      5.63 o 
  -4  13   6        1.54        4.05      4.31 o 
  -3  13   6       22.66       33.51      8.13 o 
  -2  13   6       37.41       37.92     11.46 o 
  -1  13   6       48.28       39.98      5.69 o 
   0  13   6        0.29       -2.83      2.83 o 
   1  13   6        1.08        4.12      5.04 o 
   2  13   6       29.55       35.15      9.71 o 
   3  13   6        0.01        6.62      2.88 o 
   4  13   6        4.03        2.48      2.15 o 
   5  13   6       46.10       56.44      5.15 o 
   6  13   6        6.95        7.63      2.98 o 
   7  13   6       13.77       13.24      5.01 o 
   8  13   6        1.41        1.72      4.25 o 
   9  13   6        3.14        6.45      4.05 o 
  10  13   6        0.86        2.20      4.94 o 
  11  13   6        0.00       -4.32      4.32 o 
  12  13   6        1.31       11.32      5.90 o 
  13  13   6        8.83        1.37      5.70 o 
  14  13   6        3.07        3.71      5.83 o 
  15  13   6        0.01       -3.02      4.25 o 
  -6  14   6        5.77       10.84      6.86 o 
  -5  14   6        2.09        2.42      4.61 o 
  -4  14   6        0.17        6.06      4.88 o 
  -3  14   6        0.88       -2.16      4.07 o 
  -2  14   6        0.05        5.10      4.18 o 
  -1  14   6        0.06        4.94      4.67 o 
   0  14   6        2.11        4.41      3.27 o 
   1  14   6       43.52       43.85      5.33 o 
   2  14   6        1.24        2.89      4.67 o 
   3  14   6        2.50        2.40      3.64 o 
   4  14   6        7.10        5.97      3.91 o 
   5  14   6        0.22       -1.16      5.18 o 
   6  14   6       12.99       20.36      3.88 o 
   7  14   6        5.35        5.70      4.32 o 
   8  14   6       32.48       47.14      7.96 o 
   9  14   6       16.33       14.75      5.70 o 
  10  14   6        0.07        4.19      5.08 o 
  11  14   6        0.42        1.03      5.01 o 
  12  14   6       13.37       24.98      7.75 o 
  13  14   6       22.93       36.64      9.20 o 
  14  14   6        0.03        0.75      6.38 o 
  -4  15   6        2.05        4.36      4.79 o 
  -3  15   6        0.00        1.30      4.85 o 
  -2  15   6        0.04        3.29      6.69 o 
  -1  15   6        0.25        1.65      5.63 o 
   0  15   6        3.22        7.44      3.56 o 
   1  15   6       18.98       13.55      4.08 o 
   2  15   6        7.15       15.37      4.80 o 
   3  15   6       20.15       24.02      6.31 o 
   4  15   6       21.68       19.76      5.56 o 
   5  15   6        4.51       15.71      5.22 o 
   6  15   6        1.02       14.14      5.49 o 
   7  15   6       12.17       17.84      6.45 o 
   8  15   6        2.43        2.20      5.01 o 
   9  15   6       11.48       18.87      7.07 o 
  10  15   6        1.16        0.27      4.67 o 
  11  15   6       25.09       23.95      8.10 o 
  12  15   6        8.69        4.94      6.79 o 
  13  15   6        0.25        5.01      6.73 o 
  -3  16   6        1.20       12.37      5.57 o 
  -2  16   6        4.61        6.82      5.54 o 
  -1  16   6        2.99       -4.05      8.51 o 
   0  16   6        5.57        4.67      4.74 o 
   1  16   6        0.00        2.47      5.56 o 
   2  16   6       24.39       21.41      6.31 o 
   3  16   6       14.26       14.55      6.31 o 
   4  16   6        0.46        6.73      5.15 o 
   5  16   6        5.74        1.37      4.46 o 
   8  16   6       32.99       46.66      9.33 o 
   9  16   6        7.79       12.90      6.93 o 
  10  16   6        2.23        1.24      6.04 o 
  11  16   6        7.59       16.26      7.69 o 
  12  16   6        1.56        4.46      7.00 o 
   0  17   6        0.17        6.73      4.74 o 
   1  17   6        0.85        6.52      6.18 o 
   2  17   6        3.53        9.40      6.31 o 
   3  17   6        0.09        5.15      5.49 o 
   4  17   6        0.87       10.50      5.56 o 
   9  17   6        0.14        3.36      6.31 o 
  10  17   6        1.22       16.81      8.51 o 
   4  18   6        0.18       -0.62      5.49 o 
  -5 -12   7        0.97        4.94      6.04 o 
  -4 -12   7        1.09       11.39      6.79 o 
  -3 -12   7        1.57        9.74      5.70 o 
  -2 -12   7        2.89        5.76      5.97 o 
  -1 -12   7       15.61       21.41      6.79 o 
   0 -12   7        6.64        2.26      7.34 o 
   1 -12   7        0.01       -4.05      6.79 o 
   2 -12   7        1.87        7.48      7.89 o 
   3 -12   7       21.79       15.78      8.17 o 
   4 -12   7        3.81        4.19      7.48 o 
  -7 -11   7        4.28       11.31      4.78 o 
  -6 -11   7       11.73       17.26      4.99 o 
  -5 -11   7        0.21       -1.02      4.12 o 
  -4 -11   7        1.20       -0.75      5.42 o 
  -3 -11   7        2.25        0.48      4.74 o 
  -2 -11   7       16.53       35.41      7.89 o 
  -1 -11   7       12.17       18.39      7.41 o 
   0 -11   7       33.89       39.32      8.99 o 
   1 -11   7        0.32       -4.25      6.18 o 
   2 -11   7        8.84       10.77      7.27 o 
   3 -11   7        7.62       -3.29      7.07 o 
   4 -11   7        5.64       11.53      6.93 o 
   5 -11   7       11.73       10.64      8.17 o 
   6 -11   7        3.26        4.74      7.41 o 
  -8 -10   7        0.39        3.58      4.22 o 
  -7 -10   7        6.85        6.51      4.26 o 
  -6 -10   7        0.08        1.89      3.93 o 
  -5 -10   7        0.16        0.83      4.53 o 
  -4 -10   7        0.33       -3.15      3.59 o 
  -3 -10   7        0.01       -0.55      5.28 o 
  -2 -10   7        0.62        3.02      5.08 o 
  -1 -10   7       37.02       36.64      8.23 o 
   0 -10   7        0.13        3.84      5.76 o 
   1 -10   7        8.61       19.21      6.66 o 
   2 -10   7       11.37       12.08      6.79 o 
   3 -10   7        6.18        4.39      6.04 o 
   4 -10   7       12.62        7.07      6.73 o 
   5 -10   7        0.93        5.83      6.04 o 
   6 -10   7       12.90       10.91      7.48 o 
   7 -10   7        9.13       16.88      8.03 o 
   8 -10   7        0.33       -6.86      6.86 o 
 -10  -9   7       10.06       17.66      5.37 o 
  -9  -9   7        0.46       -3.55      3.55 o 
  -8  -9   7        6.13        7.91      4.48 o 
  -7  -9   7       31.54       21.72      4.96 o 
  -6  -9   7        3.43        0.28      3.66 o 
  -5  -9   7        0.47       -2.31      3.47 o 
  -4  -9   7        2.49        5.82      3.55 o 
  -3  -9   7        2.66       -0.62      3.29 o 
  -2  -9   7        3.03        4.13      3.03 o 
  -1  -9   7       19.09       14.62      5.76 o 
   0  -9   7       33.56       31.09      7.14 o 
   1  -9   7        3.98        9.61      5.63 o 
   2  -9   7        4.91        1.51      4.74 o 
   3  -9   7        6.61        3.77      5.56 o 
   4  -9   7        4.13       10.57      5.83 o 
   5  -9   7        1.30        1.17      5.35 o 
   6  -9   7       11.62       16.68      6.86 o 
   7  -9   7       11.62       12.49      6.93 o 
   8  -9   7       39.83       38.22      9.20 o 
   9  -9   7        0.93        4.77      4.75 o 
  10  -9   7        0.36        2.61      5.42 o 
 -10  -8   7        2.42        1.91      4.31 o 
  -9  -8   7        1.11        4.18      4.14 o 
  -8  -8   7        2.48        9.46      5.11 o 
  -7  -8   7        1.69       -3.32      3.32 o 
  -6  -8   7        7.98       10.00      3.66 o 
  -5  -8   7      115.61      110.03     13.76 o 
  -4  -8   7        4.72        1.97      3.25 o 
  -3  -8   7       29.52       37.84      5.26 o 
  -2  -8   7       31.49       36.37      5.05 o 
  -1  -8   7       44.65       42.24      5.22 o 
   0  -8   7       16.28       13.93      5.90 o 
   1  -8   7       34.02       32.25      6.73 o 
   2  -8   7       11.31        3.64      4.87 o 
   3  -8   7       28.38       32.05      7.34 o 
   4  -8   7       57.55       66.63      9.33 o 
   5  -8   7        1.10        1.03      5.15 o 
   6  -8   7        8.61        8.78      6.04 o 
   7  -8   7       22.59       39.67      8.30 o 
   8  -8   7        4.18        6.88      3.94 o 
   9  -8   7       23.02       22.67      4.93 o 
  10  -8   7        0.68        0.21      5.22 o 
  11  -8   7        1.42        8.72      5.63 o 
 -11  -7   7        1.67        1.83      3.62 o 
 -10  -7   7        0.76        1.18      3.87 o 
  -9  -7   7       15.13       15.43     11.15 o 
  -8  -7   7        8.07       10.28      4.22 o 
  -7  -7   7        2.90        0.40      3.05 o 
  -6  -7   7        4.40        2.59      3.59 o 
  -5  -7   7       10.58        5.13      3.32 o 
  -4  -7   7      107.91      109.74      7.47 o 
  -3  -7   7        2.34       -0.86      2.79 o 
  -2  -7   7      292.89      268.54      9.92 o 
  -1  -7   7        4.07        6.29      3.23 o 
   0  -7   7        0.68        1.83      2.90 o 
   1  -7   7       23.48        9.74      4.87 o 
   2  -7   7      129.72      119.34     10.29 o 
   3  -7   7       69.03       89.48      9.47 o 
   4  -7   7        0.03       -4.05      4.19 o 
   5  -7   7        3.11        8.54      3.03 o 
   6  -7   7        0.48        2.05      5.63 o 
   7  -7   7       87.93       89.74      6.72 o 
   8  -7   7        0.00        3.60      3.28 o 
   9  -7   7       13.10       18.83      5.35 o 
  10  -7   7        1.35       -3.43      4.60 o 
  11  -7   7        1.85        6.45      4.94 o 
  12  -7   7        0.56       13.66      5.56 o 
 -12  -6   7        0.63       10.33      4.84 o 
 -11  -6   7       20.48       21.83     10.91 o 
 -10  -6   7       21.13       22.37      7.27 o 
  -9  -6   7        0.08        2.06      3.83 o 
  -8  -6   7       18.11       31.51      5.24 o 
  -7  -6   7      142.34      137.46     13.14 o 
  -6  -6   7        8.07        8.92      3.68 o 
  -5  -6   7       73.67       74.95      6.47 o 
  -4  -6   7      119.06      110.96      7.20 o 
  -3  -6   7      140.99      120.64      7.30 o 
  -2  -6   7       36.76       32.83      4.65 o 
  -1  -6   7      282.70      254.50     17.60 o 
   0  -6   7      396.43      374.37     11.15 o 
   1  -6   7      120.54      104.23      6.23 o 
   2  -6   7      266.12      257.20     13.24 o 
   3  -6   7       14.70       23.54      6.11 o 
   4  -6   7      382.59      427.72     20.93 o 
   5  -6   7       20.19       15.61      3.48 o 
   6  -6   7        3.55        2.24      2.67 o 
   7  -6   7        1.40        3.35      2.97 o 
   8  -6   7       73.89       70.71      6.14 o 
   9  -6   7        1.25        0.02      3.02 o 
  10  -6   7       25.13       31.50      6.79 o 
  11  -6   7        1.56        4.60      4.87 o 
  12  -6   7        0.07        1.10      4.67 o 
  13  -6   7        0.52        6.18      5.28 o 
 -12  -5   7        6.13       14.40      4.63 o 
 -11  -5   7        0.16        0.68      4.22 o 
 -10  -5   7       41.79       33.77      5.66 o 
  -9  -5   7       31.24       37.68      5.36 o 
  -8  -5   7       87.29       85.81     18.05 o 
  -7  -5   7        0.36        5.39      3.15 o 
  -6  -5   7      480.34      487.33     14.29 o 
  -5  -5   7        0.11       -3.23      3.26 o 
  -4  -5   7       59.63       57.09      5.60 o 
  -3  -5   7       19.46       15.48      3.40 o 
  -2  -5   7      635.64      581.17     14.58 o 
  -1  -5   7      599.82      594.25     14.53 o 
   0  -5   7        4.37        1.89      2.35 o 
   1  -5   7       67.54       69.63      6.86 o 
   2  -5   7       11.50       10.38      2.08 o 
   3  -5   7       48.03       45.37      4.15 o 
   4  -5   7      376.82      295.49     12.35 o 
   5  -5   7      179.06      162.51      6.89 o 
   6  -5   7      110.72       95.93      6.01 o 
   7  -5   7       93.63      116.09     11.46 o 
   8  -5   7        1.28        1.19      2.73 o 
   9  -5   7       33.25       36.54      7.96 o 
  10  -5   7        1.48        6.73      4.05 o 
  11  -5   7       22.09       25.05      6.11 o 
  12  -5   7        0.19        1.10      4.60 o 
  13  -5   7        0.69        4.39      4.39 o 
  14  -5   7        0.74        7.48      5.49 o 
 -12  -4   7       11.63       13.66      7.69 o 
 -11  -4   7        1.50        4.68      3.85 o 
 -10  -4   7       14.63       13.62      4.10 o 
  -9  -4   7        2.66        3.77      4.05 o 
  -8  -4   7       11.98       12.55      3.70 o 
  -7  -4   7      167.59      131.41     14.31 o 
  -6  -4   7       22.57       26.76      4.58 o 
  -5  -4   7       32.94       35.19      6.38 o 
  -4  -4   7       64.99       80.51      6.97 o 
  -3  -4   7       20.01       18.08      3.98 o 
  -2  -4   7       72.39       66.89      7.27 o 
  -1  -4   7       29.25       30.07      3.90 o 
   0  -4   7        0.06       -1.65      2.22 o 
   1  -4   7     1482.35     1338.47     18.83 o 
   2  -4   7       94.54      100.04      4.07 o 
   3  -4   7      184.05      185.93      5.31 o 
   4  -4   7       58.97       67.61      3.54 o 
   5  -4   7      320.25      280.67      8.73 o 
   6  -4   7      240.94      220.30     12.59 o 
   7  -4   7      223.94      233.77      8.51 o 
   8  -4   7       23.62       19.80      3.68 o 
   9  -4   7        0.24        4.19      2.86 o 
  10  -4   7       22.17       24.57      5.83 o 
  11  -4   7        2.16        6.11      4.46 o 
  12  -4   7       18.33       11.80      5.70 o 
  13  -4   7        1.48        8.65      4.74 o 
  14  -4   7        0.08       11.87      5.70 o 
 -13  -3   7        0.69        7.06      4.44 o 
 -12  -3   7        1.11        2.07     12.87 o 
 -11  -3   7        0.85        8.34      4.00 o 
 -10  -3   7       19.14       18.77      4.42 o 
  -9  -3   7       15.67       16.17      4.00 o 
  -8  -3   7        5.59        4.05      3.14 o 
  -7  -3   7       19.16       16.03      4.05 o 
  -6  -3   7      201.42      190.55      8.52 o 
  -5  -3   7      375.03      403.52     14.58 o 
  -4  -3   7        0.53       -1.55      1.98 o 
  -3  -3   7        1.03        1.76      2.64 o 
  -2  -3   7      111.33      113.17      5.86 o 
  -1  -3   7      900.28      867.67     13.26 o 
   0  -3   7      116.31      129.34      4.22 o 
   1  -3   7        7.12        8.97      1.89 o 
   2  -3   7     3137.30     3278.52     39.78 o 
   3  -3   7      442.52      455.12      8.60 o 
   4  -3   7        0.02       -1.33      1.33 o 
   5  -3   7       94.61       97.42      4.95 o 
   6  -3   7       61.10       63.60      3.91 o 
   7  -3   7      849.72      890.01     27.36 o 
   8  -3   7        1.06        0.44      2.23 o 
   9  -3   7       13.14       15.93      3.18 o 
  10  -3   7        2.72        3.50      3.64 o 
  11  -3   7       39.58       40.42      7.27 o 
  12  -3   7       20.86       28.07      6.73 o 
  13  -3   7       12.06        9.06      5.15 o 
  14  -3   7        2.26       -0.34      4.53 o 
  15  -3   7        0.13        1.24      5.08 o 
 -13  -2   7        0.12        3.84      4.15 o 
 -12  -2   7        6.15        4.39      4.05 o 
 -11  -2   7        0.96        0.79      3.88 o 
 -10  -2   7       28.39       27.17      6.73 o 
  -9  -2   7       79.58       66.15      6.38 o 
  -8  -2   7       26.96       25.92     10.16 o 
  -7  -2   7      695.78      654.31     25.01 o 
  -6  -2   7       19.22       18.23      3.73 o 
  -5  -2   7      299.78      332.62     35.79 o 
  -4  -2   7        2.34        2.41      4.67 o 
  -3  -2   7      152.98      134.62     22.92 o 
  -2  -2   7      439.70      430.33      8.12 o 
  -1  -2   7        4.66        8.27      1.69 o 
   0  -2   7      652.41      791.66     12.31 o 
   1  -2   7     1171.65     1187.93     16.63 o 
   2  -2   7      595.08      671.45     10.86 o 
   3  -2   7      417.39      402.59      7.75 o 
   4  -2   7       10.14        8.42      1.75 o 
   5  -2   7        0.07        0.58      1.33 o 
   6  -2   7      726.10      761.08     10.77 o 
   7  -2   7      136.87      131.31      6.91 o 
   8  -2   7      505.00      487.43     13.42 o 
   9  -2   7       46.09       49.55      6.73 o 
  10  -2   7        4.80        9.26      4.39 o 
  11  -2   7        6.62        9.40      4.67 o 
  12  -2   7       46.29       39.60      7.55 o 
  13  -2   7       21.41       31.91      6.93 o 
  14  -2   7       14.51       13.31      7.48 o 
  15  -2   7        1.20        3.77      6.59 o 
  16  -2   7        0.15        3.43      7.89 o 
 -13  -1   7        5.46       15.54      4.67 o 
 -12  -1   7        6.23       -0.69      5.46 o 
 -11  -1   7       35.15       30.26      7.24 o 
 -10  -1   7       69.93       84.87      7.13 o 
  -9  -1   7       83.55       86.68      6.96 o 
  -8  -1   7      432.60      418.71     12.95 o 
  -7  -1   7       15.86       20.85      4.15 o 
  -6  -1   7       16.93       27.42      4.00 o 
  -5  -1   7       34.78       38.01      4.27 o 
  -4  -1   7      318.00      278.39     10.06 o 
  -3  -1   7      631.26      584.51     12.09 o 
  -2  -1   7       13.51       16.76      2.05 o 
  -1  -1   7       40.67       43.04      2.63 o 
   0  -1   7      399.50      419.70     11.74 o 
   1  -1   7        0.13       -0.37      1.21 o 
   2  -1   7        6.64        4.71      1.43 o 
   3  -1   7      484.58      461.84      8.22 o 
   4  -1   7      471.85      475.21      8.48 o 
   5  -1   7      249.69      267.47      5.98 o 
   6  -1   7        7.28        7.51      1.48 o 
   7  -1   7      474.73      492.88      8.00 o 
   8  -1   7        0.14        3.23      2.08 o 
   9  -1   7      146.38      161.27     10.02 o 
  10  -1   7       17.66       11.46      4.12 o 
  11  -1   7       12.54        7.00      4.05 o 
  12  -1   7       27.76       24.02      6.31 o 
  13  -1   7        1.88       -3.02      4.94 o 
  14  -1   7       18.74       17.98      7.69 o 
  15  -1   7       21.82       17.50      8.37 o 
  16  -1   7        0.81       -2.81      7.27 o 
 -13   0   7        2.67       16.33      6.24 o 
 -12   0   7        2.05       -0.91      6.00 o 
 -11   0   7        4.59        9.57      5.42 o 
 -10   0   7       24.20       28.42      5.97 o 
  -9   0   7       42.76       45.44      5.37 o 
  -8   0   7        5.32        8.60      3.30 o 
  -7   0   7       86.25       79.74      6.33 o 
  -6   0   7       85.61       92.90      6.63 o 
  -5   0   7      378.01      360.89      8.05 o 
  -4   0   7      139.78      127.55      4.54 o 
  -3   0   7      199.61      216.01      5.60 o 
  -2   0   7      161.87      215.68     11.03 o 
  -1   0   7      529.82      523.79     10.86 o 
   0   0   7        4.26        7.26      1.53 o 
   1   0   7     4772.06     5550.72     63.66 o 
   2   0   7      114.90      131.97      3.93 o 
   3   0   7       16.84       21.44      1.99 o 
   4   0   7       90.66      118.33      4.76 o 
   5   0   7     1670.70     1665.21     21.56 o 
   6   0   7      109.41       99.78      3.13 o 
   7   0   7        6.21        5.46      1.38 o 
   8   0   7      150.99      144.19      4.34 o 
   9   0   7       42.27       56.40      4.07 o 
  10   0   7      152.75      140.06      9.47 o 
  11   0   7       11.83        6.52      5.22 o 
  12   0   7       33.07       37.40      7.69 o 
  13   0   7        0.01        1.24      4.80 o 
  14   0   7       21.68       35.82      8.44 o 
  15   0   7        3.93        1.30      6.86 o 
  16   0   7       20.68       24.02      8.92 o 
 -13   1   7        1.52       18.25      6.18 o 
 -12   1   7        0.00       -1.65      4.46 o 
 -11   1   7        0.55        6.14      3.28 o 
 -10   1   7       13.00       15.74      3.82 o 
  -9   1   7        0.02       -1.85      2.61 o 
  -8   1   7       66.69       61.77      4.49 o 
  -7   1   7      141.61      119.72      5.68 o 
  -6   1   7       93.24       85.65      5.39 o 
  -5   1   7      488.65      435.55      9.10 o 
  -4   1   7        4.91        3.24      1.60 o 
  -3   1   7       10.92       13.38      1.99 o 
  -2   1   7      237.48      283.82      6.29 o 
  -1   1   7      203.35      206.16      5.09 o 
   0   1   7        9.63       15.87      1.87 o 
   1   1   7      452.67      519.39     10.98 o 
   2   1   7     3023.15     3425.86     40.46 o 
   3   1   7     1440.64     1600.31     20.58 o 
   4   1   7        3.12        2.09      1.12 o 
   5   1   7      358.43      363.27      6.76 o 
   6   1   7        0.38        3.33      1.15 o 
   7   1   7      287.82      282.62      5.32 o 
   8   1   7       42.68       37.00      3.44 o 
   9   1   7        1.20        1.20      1.93 o 
  10   1   7       12.83       10.79      2.67 o 
  11   1   7      337.75      331.04     15.51 o 
  12   1   7       60.57       86.67      9.74 o 
  13   1   7       63.77       70.89      9.74 o 
  14   1   7        0.03       -3.50      4.87 o 
  15   1   7       44.88       24.64      8.30 o 
  16   1   7        2.73       10.16      7.14 o 
 -13   2   7        3.82       14.69      5.83 o 
 -12   2   7       10.89       16.54      5.76 o 
 -11   2   7        1.26        1.03      4.53 o 
 -10   2   7        8.64       11.65      3.49 o 
  -9   2   7        1.17       -2.11      2.11 o 
  -8   2   7      112.99      128.69      5.86 o 
  -7   2   7        2.59        4.77      2.27 o 
  -6   2   7        9.38       11.14      2.47 o 
  -5   2   7      370.51      336.34      7.96 o 
  -4   2   7        0.95        1.20      1.53 o 
  -3   2   7      222.39      232.25      5.89 o 
  -2   2   7       72.14       86.87      3.56 o 
  -1   2   7      105.59       62.89      3.42 o 
   0   2   7       75.21       85.71      3.31 o 
   1   2   7     3277.44     3851.52     45.10 o 
   2   2   7      832.74      831.16     12.16 o 
   3   2   7      197.77      168.19      6.24 o 
   4   2   7      833.34      894.34     12.65 o 
   5   2   7      149.46      119.82      3.47 o 
   6   2   7     2767.29     2859.07     39.24 o 
   7   2   7      124.84      107.74      3.49 o 
   8   2   7      174.11      178.48      8.75 o 
   9   2   7      313.63      324.70     22.41 o 
  10   2   7      226.51      220.97      7.73 o 
  11   2   7        0.09       -3.09      3.09 o 
  12   2   7      138.38      135.26     11.12 o 
  13   2   7       41.32       56.41      8.85 o 
  14   2   7        0.45       -2.33      4.67 o 
  15   2   7       29.67       40.76      8.51 o 
  16   2   7        2.98       -3.71      5.70 o 
  17   2   7        9.62       26.69      9.61 o 
 -13   3   7        0.17       -1.44      4.46 o 
 -12   3   7        6.09       18.25      6.24 o 
 -11   3   7       21.65       24.83      4.83 o 
 -10   3   7        2.00        7.58      4.84 o 
  -9   3   7        2.94        3.90      3.01 o 
  -8   3   7        2.11       -0.73      3.15 o 
  -7   3   7        4.56        4.05      2.28 o 
  -6   3   7     1282.81     1162.06     18.40 o 
  -5   3   7       12.11       22.37      3.53 o 
  -4   3   7      275.16      258.16      6.64 o 
  -3   3   7      630.27      577.12     10.41 o 
  -2   3   7      653.45      710.05     11.65 o 
  -1   3   7      280.12      274.09      6.12 o 
   0   3   7     6486.25     7873.97     88.82 o 
   1   3   7     6151.38     6553.28     74.31 o 
   2   3   7       91.62       94.57      3.25 o 
   3   3   7      276.79      229.53      5.46 o 
   4   3   7       29.11       34.96      4.05 o 
   5   3   7      279.14      250.68      4.48 o 
   6   3   7     1420.32     1558.01     17.49 o 
   7   3   7      514.20      574.32     20.48 o 
   8   3   7       56.25       48.30      9.40 o 
   9   3   7        0.25       -1.01      1.71 o 
  10   3   7        2.08        0.09      2.22 o 
  11   3   7       56.32       48.32      4.64 o 
  12   3   7       56.02       47.75      4.88 o 
  13   3   7       10.84        8.46      3.37 o 
  14   3   7        0.39       -4.25      4.25 o 
  15   3   7        0.62       -1.92      5.01 o 
  16   3   7       34.96       29.10      8.51 o 
  17   3   7        0.03        1.24      6.93 o 
 -12   4   7        0.77        1.99      3.78 o 
 -11   4   7       10.81       10.39      7.58 o 
 -10   4   7        8.90        6.26      3.91 o 
  -9   4   7        0.01        1.22      2.77 o 
  -8   4   7       85.78       84.46      5.21 o 
  -7   4   7        0.11       -1.00      2.02 o 
  -6   4   7       47.44       42.54      5.06 o 
  -5   4   7      650.29      606.54     11.59 o 
  -4   4   7      110.54      110.32      7.03 o 
  -3   4   7      100.03       88.46      3.95 o 
  -2   4   7       37.97       45.22      5.19 o 
  -1   4   7     1258.55     1270.79     17.80 o 
   0   4   7      133.29      177.06      4.74 o 
   1   4   7     1776.31     1865.42     23.79 o 
   2   4   7     5536.90     5782.19     80.85 o 
   3   4   7      793.14      834.76     12.09 o 
   4   4   7      301.42      281.83      6.36 o 
   5   4   7      135.19      158.84      3.36 o 
   6   4   7      302.12      353.29      7.22 o 
   7   4   7       56.58       51.83      4.15 o 
   8   4   7        0.01        0.83      1.81 o 
   9   4   7      184.03      201.42      7.29 o 
  10   4   7       89.35      103.02      5.68 o 
  11   4   7        6.15        4.70      2.66 o 
  12   4   7       24.75       21.33      3.91 o 
  13   4   7       19.99       18.36      3.93 o 
  14   4   7       63.95       59.14      5.97 o 
  15   4   7       16.60       34.24      7.96 o 
  16   4   7        0.09       -1.03      5.70 o 
  17   4   7        1.44        6.59      7.14 o 
 -12   5   7        7.33        8.12      4.87 o 
 -11   5   7        2.85        0.75      5.39 o 
 -10   5   7       19.51       20.03      4.45 o 
  -9   5   7        0.53        1.55      3.07 o 
  -8   5   7        4.31       17.54      9.23 o 
  -7   5   7      158.70      153.49      7.72 o 
  -6   5   7      129.83      133.98      5.57 o 
  -5   5   7      109.06      106.27      5.61 o 
  -4   5   7      184.23      188.79      5.78 o 
  -3   5   7       42.42       40.00      3.11 o 
  -2   5   7        3.22        4.91      1.68 o 
  -1   5   7       10.01       10.19      1.78 o 
   0   5   7      332.47      421.11      8.00 o 
   1   5   7     1892.49     2015.40     25.66 o 
   2   5   7      173.70      146.35      4.15 o 
   3   5   7      255.20      252.49      5.46 o 
   4   5   7      560.10      523.05     10.71 o 
   5   5   7      176.61      173.28      3.60 o 
   6   5   7     1762.12     1859.49     29.93 o 
   7   5   7        8.34        9.09      2.23 o 
   8   5   7      674.67      694.97     14.60 o 
   9   5   7      788.83      767.29     16.18 o 
  10   5   7        0.45        3.29      2.52 o 
  11   5   7      271.22      275.73     13.45 o 
  12   5   7      252.51      234.40     14.24 o 
  13   5   7        1.35        3.63      2.93 o 
  14   5   7      129.36      154.25      7.96 o 
  15   5   7       86.47       86.15      7.28 o 
  16   5   7       29.48       39.12      8.85 o 
  17   5   7        3.56       15.10      7.82 o 
 -12   6   7        0.22        6.38      8.47 o 
 -11   6   7        4.82        0.45     11.08 o 
 -10   6   7        1.11       -1.06      3.05 o 
  -9   6   7       43.06       36.15      5.39 o 
  -8   6   7        2.03       -1.19      2.55 o 
  -7   6   7       57.28       51.34      5.87 o 
  -6   6   7       62.74       59.19      4.29 o 
  -5   6   7       57.88       68.07      4.28 o 
  -4   6   7       81.53       86.19      6.31 o 
  -3   6   7      244.10      222.29      6.24 o 
  -2   6   7      504.44      457.21     11.87 o 
  -1   6   7      103.20       80.92      3.69 o 
   0   6   7      153.28      127.76      4.17 o 
   1   6   7      433.96      420.13     10.32 o 
   2   6   7     1048.40     1295.54     17.74 o 
   3   6   7      387.90      454.67      8.06 o 
   4   6   7       21.11       27.62      2.11 o 
   5   6   7       23.91       27.23      1.70 o 
   6   6   7      778.57      781.44     11.38 o 
   7   6   7        6.94        9.09      2.68 o 
   8   6   7      737.20      709.14     14.99 o 
   9   6   7       14.57       13.41      2.94 o 
  10   6   7     1004.49      903.52     35.79 o 
  11   6   7      203.11      230.16     12.08 o 
  12   6   7        6.29        3.39      2.84 o 
  13   6   7       11.71       10.41      6.04 o 
  14   6   7        3.64        4.28      3.23 o 
  15   6   7       81.33       83.45      7.24 o 
  16   6   7        0.57       -2.20      3.70 o 
 -11   7   7        1.97       -0.54      3.69 o 
 -10   7   7        2.91        7.97     12.11 o 
  -9   7   7       28.65       24.92      4.91 o 
  -8   7   7       30.64       23.87      4.67 o 
  -7   7   7        2.31        0.37      2.91 o 
  -6   7   7      382.10      420.18     12.88 o 
  -5   7   7       63.36       66.23      5.73 o 
  -4   7   7       13.76       16.29      2.68 o 
  -3   7   7      273.83      243.17      6.72 o 
  -2   7   7      570.27      551.42     10.49 o 
  -1   7   7      299.64      298.31      6.96 o 
   0   7   7      101.06       85.79      3.76 o 
   1   7   7      872.03      853.26     13.26 o 
   2   7   7      519.83      531.09     10.41 o 
   3   7   7       95.22       70.83      3.65 o 
   4   7   7     1728.56     1721.10     19.47 o 
   5   7   7     1070.76     1062.13     15.03 o 
   6   7   7      138.92      144.34      4.45 o 
   7   7   7       10.12       10.23      2.42 o 
   8   7   7      546.79      513.69     12.39 o 
   9   7   7      549.65      490.32     12.28 o 
  10   7   7      323.54      294.13     10.40 o 
  11   7   7        5.08        1.89      2.57 o 
  12   7   7       83.00       74.05      5.89 o 
  13   7   7        5.72        2.18      2.88 o 
  14   7   7       77.65       77.61      6.74 o 
  15   7   7        0.05        3.94      5.46 o 
  16   7   7       13.54       12.83      6.18 o 
  17   7   7        0.35       10.84      5.90 o 
 -11   8   7       18.40       25.15     12.63 o 
 -10   8   7        0.52       11.39      4.25 o 
  -9   8   7       10.27       12.91      4.53 o 
  -8   8   7       28.73       31.78      9.20 o 
  -7   8   7       72.18       75.56     10.19 o 
  -6   8   7        6.95        9.02      5.46 o 
  -5   8   7       47.93       52.57      5.68 o 
  -4   8   7       33.39       37.54      4.90 o 
  -3   8   7       63.96       74.21      4.24 o 
  -2   8   7        4.70        7.98      2.13 o 
  -1   8   7      862.50      816.57     13.59 o 
   0   8   7      591.11      584.53     10.63 o 
   1   8   7      412.56      422.14      8.52 o 
   2   8   7      354.86      370.60      7.77 o 
   3   8   7      759.32      822.27     10.49 o 
   4   8   7      942.80      823.09     15.48 o 
   5   8   7     1123.24     1137.27     16.32 o 
   6   8   7      415.33      385.48      7.63 o 
   7   8   7       43.04       31.65      3.58 o 
   8   8   7       85.15       86.31      5.27 o 
   9   8   7        0.83        1.97      2.24 o 
  10   8   7       13.52       12.51      6.55 o 
  11   8   7       25.55       24.57      3.81 o 
  12   8   7        3.97        1.63      2.74 o 
  13   8   7       32.06       28.44      4.67 o 
  14   8   7       29.98       36.59      5.14 o 
  15   8   7        0.52        5.70      5.42 o 
  16   8   7        3.68        4.94      5.49 o 
  17   8   7        1.52        9.26      5.90 o 
 -10   9   7       16.83       32.85      6.59 o 
  -9   9   7        0.09       -2.12      3.49 o 
  -8   9   7        7.46        0.46      6.42 o 
  -7   9   7        6.53        5.48      3.58 o 
  -6   9   7       47.87       44.23      5.47 o 
  -5   9   7       62.60       48.55      9.06 o 
  -4   9   7       94.95       62.27      5.99 o 
  -3   9   7      124.50      138.93      7.48 o 
  -2   9   7       12.80        7.84      3.09 o 
  -1   9   7       32.48       29.27      3.00 o 
   0   9   7      223.07      208.80      6.14 o 
   1   9   7       90.70       93.60      4.31 o 
   2   9   7       19.99       18.06      2.38 o 
   3   9   7       44.91       37.45      2.98 o 
   4   9   7        9.83       11.30      2.03 o 
   5   9   7       69.65       90.47      5.05 o 
   6   9   7       72.87       77.41      4.08 o 
   7   9   7      360.60      349.01      9.88 o 
   8   9   7       16.58       18.93      3.03 o 
   9   9   7      268.61      266.10      8.81 o 
  10   9   7       24.87       29.65      5.22 o 
  11   9   7       67.37       70.94      5.57 o 
  12   9   7        6.00        4.50      2.98 o 
  13   9   7       74.09       92.85     10.71 o 
  14   9   7       12.26       12.70      5.63 o 
  15   9   7       20.66       20.45      7.07 o 
  16   9   7        3.79        7.62      5.76 o 
  17   9   7        3.33        0.89      5.08 o 
  -9  10   7        2.18        5.27      4.47 o 
  -8  10   7        1.22        3.16      8.13 o 
  -7  10   7        0.55        0.45      3.35 o 
  -6  10   7        4.26        5.93      3.56 o 
  -5  10   7        0.66       -2.56      2.90 o 
  -4  10   7        0.00        1.32      4.36 o 
  -3  10   7      279.55      249.20      9.82 o 
  -2  10   7       18.04       15.57      3.87 o 
  -1  10   7        0.44       -1.29      2.75 o 
   0  10   7       27.58       30.32      3.17 o 
   1  10   7        0.17        2.31      1.87 o 
   2  10   7       19.25       19.84      2.70 o 
   3  10   7      104.81      102.51      6.42 o 
   4  10   7      247.21      226.95      6.21 o 
   5  10   7        0.60        1.48      1.73 o 
   6  10   7       35.99       40.67      3.10 o 
   7  10   7        0.04        0.26      1.94 o 
   8  10   7      167.51      166.13      7.04 o 
   9  10   7       84.00       83.41      5.56 o 
  10  10   7        1.10       -1.45      2.29 o 
  11  10   7        0.17        2.81      4.05 o 
  12  10   7       11.41       19.35      5.70 o 
  13  10   7        4.23       -0.89      4.32 o 
  14  10   7       32.10       36.16      8.44 o 
  15  10   7       11.55       22.92      7.00 o 
  16  10   7        0.33        6.59      5.08 o 
  17  10   7        1.64       14.69      6.18 o 
  -9  11   7        4.55       12.46      5.26 o 
  -8  11   7        0.04        7.10      4.29 o 
  -7  11   7        0.46        4.19      5.15 o 
  -6  11   7        1.96       10.88      9.09 o 
  -5  11   7        5.93        7.30      3.90 o 
  -4  11   7        4.31       10.04     10.02 o 
  -3  11   7        7.18        7.90      3.41 o 
  -2  11   7      131.41      128.89     11.94 o 
  -1  11   7        9.38        7.97      3.58 o 
   0  11   7       12.59        5.02      3.21 o 
   1  11   7       42.83       46.66      3.90 o 
   2  11   7      348.26      290.11      9.11 o 
   3  11   7     1002.87      933.14     48.18 o 
   4  11   7       53.60       48.49      3.74 o 
   5  11   7       84.34       86.23      4.40 o 
   6  11   7       51.63       60.89      3.85 o 
   7  11   7      168.89      164.15      7.03 o 
   8  11   7      132.77      136.33     11.87 o 
   9  11   7       22.73       28.43      4.00 o 
  10  11   7       20.99       29.37      6.52 o 
  11  11   7       11.29        3.91      4.32 o 
  12  11   7        0.53        3.91      4.39 o 
  13  11   7       15.98       16.61      6.66 o 
  14  11   7       30.72       23.88      6.93 o 
  15  11   7        1.81       -4.32      4.32 o 
  16  11   7       12.90       26.08      7.21 o 
  -8  12   7        0.16        6.16      4.15 o 
  -7  12   7        0.41        0.76      3.52 o 
  -6  12   7        0.41        8.85      5.70 o 
  -5  12   7        0.03        1.72      4.05 o 
  -4  12   7        0.52        1.81      3.62 o 
  -3  12   7       85.16       92.92      7.69 o 
  -2  12   7        6.36       13.92      4.09 o 
  -1  12   7       57.35       60.15      6.11 o 
   0  12   7       81.42       86.21      6.61 o 
   1  12   7       11.66       10.25      4.70 o 
   2  12   7      150.09      144.57      5.61 o 
   3  12   7       25.03       23.26      3.15 o 
   4  12   7      281.47      270.38     11.73 o 
   5  12   7      171.25      139.70      6.74 o 
   6  12   7       18.60       18.12      2.77 o 
   7  12   7        2.83        2.70      5.59 o 
   8  12   7        0.66       -0.27      3.84 o 
   9  12   7      166.32      153.30     11.39 o 
  10  12   7       28.36       31.91      6.73 o 
  11  12   7        6.99        8.23      5.22 o 
  12  12   7       22.13       22.03      6.86 o 
  13  12   7        0.01        4.12      4.94 o 
  14  12   7        0.00        3.77      5.01 o 
  15  12   7        5.51        5.01      5.01 o 
  16  12   7        0.25        5.08      5.49 o 
  -7  13   7        3.58       16.43      5.14 o 
  -6  13   7        0.38        1.14      4.12 o 
  -5  13   7        0.04        0.18      3.76 o 
  -4  13   7        0.01        4.69      5.32 o 
  -3  13   7        2.10        2.04      3.87 o 
  -2  13   7       15.09       14.48      4.38 o 
  -1  13   7        0.42       -3.51      3.51 o 
   0  13   7       19.47       17.12      4.38 o 
   1  13   7        0.46        3.91      4.53 o 
   2  13   7        1.45       -0.02      2.86 o 
   3  13   7      173.80      169.50      6.17 o 
   4  13   7      105.86       99.12      5.16 o 
   5  13   7        1.47        1.68      4.01 o 
   7  13   7       21.08       25.60      5.97 o 
   8  13   7        5.02        2.88      4.39 o 
   9  13   7        2.01       -1.85      3.84 o 
  10  13   7       26.89       22.17      6.66 o 
  11  13   7        1.29        6.18      5.42 o 
  12  13   7        0.98       -1.17      4.80 o 
  13  13   7        5.73        1.51      5.63 o 
  14  13   7        2.42        1.03      5.42 o 
  15  13   7        1.25       11.60      6.11 o 
  -6  14   7        3.02       -6.73      8.65 o 
  -5  14   7        0.52        8.30      4.88 o 
  -4  14   7        2.20        1.37      4.49 o 
  -3  14   7        0.09       -0.39      4.67 o 
  -2  14   7       16.24       15.07      6.93 o 
  -1  14   7        1.54        5.84      4.00 o 
   0  14   7        0.90       -3.70      5.56 o 
   1  14   7        0.49        0.21      4.32 o 
   2  14   7        6.84        4.70      3.23 o 
   3  14   7       51.81       51.23      5.43 o 
   4  14   7        1.42        7.41      3.08 o 
   5  14   7        2.02        1.59      2.82 o 
   6  14   7        8.93        4.25      4.74 o 
   7  14   7        0.46        0.14      3.91 o 
   8  14   7       15.51       16.81      5.49 o 
   9  14   7        5.64        7.07      5.08 o 
  10  14   7        1.68       -4.19      4.19 o 
  11  14   7        0.47       -0.96      4.60 o 
  12  14   7       15.43       19.08      6.66 o 
  13  14   7       21.21       19.69      8.23 o 
  14  14   7       12.65       10.57      7.55 o 
  -4  15   7        1.78        9.69      5.05 o 
  -3  15   7        1.15       13.05      8.51 o 
  -2  15   7        1.93        4.73      4.93 o 
  -1  15   7       21.23       16.35      5.44 o 
   0  15   7        1.05        2.53      7.86 o 
   1  15   7       20.74       15.85      6.24 o 
   2  15   7        0.32        8.56      6.52 o 
   3  15   7        3.98        9.61      4.94 o 
   4  15   7        9.30       11.67      5.01 o 
   5  15   7        0.88       14.96      5.35 o 
   6  15   7        0.60       -3.71      3.71 o 
   7  15   7       68.23       89.55     10.43 o 
   8  15   7       10.32       15.99      6.11 o 
   9  15   7       24.46       29.23      7.82 o 
  10  15   7        0.51        1.30      5.01 o 
  11  15   7       23.02       31.16      8.58 o 
  12  15   7        1.14       13.24      7.00 o 
  13  15   7        2.20       -1.24      6.79 o 
  -2  16   7        1.14       -3.43      7.72 o 
  -1  16   7        3.91        6.13      5.15 o 
   0  16   7        5.15       11.05      8.72 o 
   2  16   7       31.59       28.89      7.62 o 
   3  16   7        4.56        8.17      5.56 o 
   4  16   7        1.70        9.68      4.94 o 
   7  16   7        1.63        8.10      5.63 o 
   8  16   7       22.99       22.58      7.14 o 
   9  16   7       10.03       15.92      6.79 o 
  10  16   7        1.48        7.34      6.52 o 
  11  16   7        8.70       12.63      7.55 o 
  12  16   7        0.41       -2.26      7.21 o 
   0  17   7        1.52        1.78      9.06 o 
   2  17   7        1.54        9.20      5.90 o 
   3  17   7        4.50        7.96      6.18 o 
   4  17   7        2.82        9.26      5.56 o 
   9  17   7        0.57        2.06      6.24 o 
  10  17   7        1.11       10.43      7.21 o 
   4  18   7        1.06        5.42      5.63 o 
  -1 -12   8        5.13        7.00      8.65 o 
   0 -12   8        1.60        1.03      7.69 o 
  -5 -11   8        0.63       10.16      6.52 o 
  -4 -11   8        0.12       -1.99      5.49 o 
  -3 -11   8        7.95        7.69      5.70 o 
  -2 -11   8        3.56        5.15      4.87 o 
  -1 -11   8        7.54       -0.48      7.00 o 
   0 -11   8        8.78        0.89      6.59 o 
   1 -11   8        6.72        5.15      7.14 o 
   2 -11   8        0.83       10.77      7.41 o 
   3 -11   8        0.07       -2.40      6.31 o 
   4 -11   8        9.98       19.90      9.13 o 
   5 -11   8        4.92        9.47      7.48 o 
  -7 -10   8        8.07       15.03      5.15 o 
  -6 -10   8        1.71        5.11      4.12 o 
  -5 -10   8        0.17       -2.34      3.68 o 
  -4 -10   8        6.58        4.25      4.19 o 
  -3 -10   8        1.85       -4.39      4.39 o 
  -2 -10   8        2.03        7.62      5.22 o 
  -1 -10   8       19.77       24.98      7.75 o 
   0 -10   8        2.26        4.19      5.97 o 
   1 -10   8       22.29       30.26      8.85 o 
   2 -10   8        2.73        4.60      6.52 o 
   3 -10   8       10.31       21.14      7.82 o 
   4 -10   8       15.31       15.30      7.55 o 
   5 -10   8        0.60        4.05      7.27 o 
   6 -10   8       10.76        4.80      7.27 o 
   7 -10   8        2.18       -0.89      7.21 o 
  -8  -9   8        5.99       13.22      5.66 o 
  -7  -9   8        0.09        1.46      4.31 o 
  -6  -9   8        6.58        8.61      4.22 o 
  -5  -9   8        4.05        2.31      4.02 o 
  -4  -9   8        0.58        3.42      3.59 o 
  -3  -9   8        0.68        7.01      3.76 o 
  -2  -9   8        7.39        4.32      5.70 o 
  -1  -9   8        0.82       -4.94      4.94 o 
   0  -9   8       61.81       73.77     10.71 o 
   1  -9   8        0.49       -1.78      5.28 o 
   2  -9   8        7.22       -1.30      4.87 o 
   3  -9   8        1.18        0.14      5.35 o 
   4  -9   8        2.70       10.22      6.52 o 
   5  -9   8       11.76       13.45      6.66 o 
   6  -9   8       11.23       19.76      7.62 o 
   7  -9   8        4.00       -4.80      6.18 o 
   8  -9   8       13.13       14.48      7.69 o 
   9  -9   8        0.09       -1.85      7.34 o 
  -9  -8   8        7.18       10.66      4.96 o 
  -8  -8   8        0.14        1.45      4.39 o 
  -7  -8   8        6.70        6.31      6.24 o 
  -6  -8   8        6.95       -0.96      3.67 o 
  -5  -8   8       22.63       12.81      4.20 o 
  -4  -8   8       17.46       23.17      5.00 o 
  -3  -8   8        2.68       -2.84      2.84 o 
  -2  -8   8        0.29        2.00      3.23 o 
  -1  -8   8        0.06        1.66      4.91 o 
   0  -8   8       27.29       21.07      6.45 o 
   1  -8   8       15.41       33.76      7.62 o 
   2  -8   8        0.05        4.53      5.42 o 
   3  -8   8       14.31       16.13      6.66 o 
   4  -8   8        2.21       -3.64      4.94 o 
   5  -8   8        0.03       -1.58      5.08 o 
   6  -8   8        5.49        5.42      5.97 o 
   7  -8   8       35.19       41.38      8.65 o 
   8  -8   8        6.12        7.41      6.52 o 
   9  -8   8        8.01        7.05      4.35 o 
  10  -8   8        0.29       16.26      5.63 o 
 -10  -7   8        3.70        1.05      4.20 o 
  -9  -7   8        4.32        8.24      4.67 o 
  -8  -7   8        1.70        7.24      4.26 o 
  -7  -7   8       38.21       30.25      6.28 o 
  -6  -7   8        3.62        6.40      4.00 o 
  -5  -7   8        6.40        2.50      3.25 o 
  -4  -7   8       74.59       58.56      6.31 o 
  -3  -7   8        0.10        0.97      3.03 o 
  -2  -7   8       27.48       17.76      4.29 o 
  -1  -7   8        0.21       -1.03      4.29 o 
   0  -7   8       38.25       36.52      4.88 o 
   1  -7   8        0.00       -1.17      4.46 o 
   2  -7   8       19.89       17.77      6.04 o 
   3  -7   8       55.37       34.24      7.14 o 
   4  -7   8       21.18       23.74      6.52 o 
   5  -7   8        0.72        2.74      5.22 o 
   6  -7   8       60.52       57.85      8.92 o 
   7  -7   8       36.47       39.79      5.17 o 
   8  -7   8       21.07       33.96      7.51 o 
   9  -7   8       20.41       27.30      4.99 o 
  10  -7   8        0.65       10.77      5.70 o 
  11  -7   8        0.86       -3.91      4.74 o 
 -11  -6   8        0.62        4.96      4.49 o 
 -10  -6   8        8.27        9.64      4.17 o 
  -9  -6   8        0.26        7.07      4.10 o 
  -8  -6   8       63.96       65.43      9.06 o 
  -7  -6   8       30.22       37.27      5.62 o 
  -6  -6   8       18.18       17.36      6.97 o 
  -5  -6   8       51.15       41.70      5.40 o 
  -4  -6   8        4.66        1.35      3.29 o 
  -3  -6   8      370.42      377.28     12.37 o 
  -2  -6   8        0.98        0.72      3.01 o 
  -1  -6   8      204.49      207.25      8.69 o 
   0  -6   8       24.26       24.46      4.10 o 
   1  -6   8       26.31       25.96      4.25 o 
   2  -6   8      163.36      143.90     11.46 o 
   5  -6   8        0.21       -0.92      3.98 o 
   6  -6   8       20.33       11.25      3.43 o 
   7  -6   8       57.02       49.58      5.45 o 
   8  -6   8       32.75       45.08     11.70 o 
   9  -6   8       30.64       25.92      4.70 o 
  10  -6   8       11.36       13.24      5.76 o 
  11  -6   8        1.96       -0.48      4.46 o 
  12  -6   8        0.08        3.57      4.80 o 
 -11  -5   8        0.24        2.49      4.14 o 
 -10  -5   8       22.07       20.10      4.92 o 
  -9  -5   8       24.42       29.32      5.80 o 
  -8  -5   8       62.30       62.61      7.04 o 
  -7  -5   8       20.93       23.78      4.76 o 
  -6  -5   8       67.44       67.50      6.59 o 
  -5  -5   8       49.16       55.16      5.94 o 
  -4  -5   8      275.24      270.08     10.28 o 
  -3  -5   8      168.38      198.06     14.86 o 
  -2  -5   8      303.46      288.02     13.28 o 
  -1  -5   8      154.57      142.02      7.22 o 
   0  -5   8       68.94       68.06      5.60 o 
   1  -5   8      230.38      218.39      8.36 o 
   2  -5   8        4.07       10.69      3.23 o 
   3  -5   8      222.22      183.07     13.48 o 
   4  -5   8      518.26      512.07     17.36 o 
   5  -5   8        0.69        0.05      2.58 o 
   6  -5   8       97.45      108.16      6.45 o 
   7  -5   8       12.14        9.40      3.27 o 
   8  -5   8        0.77        0.41      2.75 o 
   9  -5   8        7.14        5.97      4.25 o 
  10  -5   8       14.29       17.50      5.35 o 
  11  -5   8        8.82       14.48      5.35 o 
  12  -5   8        2.97        8.58      5.01 o 
  13  -5   8        1.99        8.58      5.08 o 
 -12  -4   8        4.69       10.90      4.39 o 
 -11  -4   8        9.29        7.17      4.42 o 
 -10  -4   8        5.24        6.28      3.86 o 
  -9  -4   8        0.39       -1.35      8.10 o 
  -8  -4   8       35.76       28.67      4.75 o 
  -7  -4   8      133.43      118.61      8.15 o 
  -6  -4   8      120.07      100.57      9.06 o 
  -5  -4   8      126.01      128.44      7.86 o 
  -4  -4   8        0.33        0.30      3.71 o 
  -3  -4   8      229.19      216.05     14.75 o 
  -2  -4   8        5.73        3.11      2.85 o 
  -1  -4   8        2.91        4.49      2.78 o 
   0  -4   8        2.21        5.60      4.25 o 
   1  -4   8      447.08      397.57     11.06 o 
   2  -4   8      180.80      209.95      5.92 o 
   3  -4   8      210.66      209.67      5.97 o 
   4  -4   8       16.22        6.67      2.64 o 
   5  -4   8      176.02      166.89     11.87 o 
   6  -4   8        3.08        5.51      2.89 o 
   7  -4   8      196.83      205.34      8.20 o 
   8  -4   8       17.82       27.22      4.24 o 
   9  -4   8        1.66       11.73      4.67 o 
  10  -4   8        9.04       13.72      4.94 o 
  11  -4   8        0.00        3.29      4.32 o 
  12  -4   8       24.37       28.62      6.86 o 
  13  -4   8        0.21        2.61      5.08 o 
  14  -4   8        0.00        7.75      5.35 o 
 -12  -3   8        4.96        7.17      4.10 o 
 -11  -3   8        2.52       -1.44      3.69 o 
 -10  -3   8        6.49        6.81      4.22 o 
  -9  -3   8        0.01        4.12      3.30 o 
  -8  -3   8        7.74        3.18      3.71 o 
  -7  -3   8        0.41        1.60      5.25 o 
  -6  -3   8       83.12       91.18      7.05 o 
  -5  -3   8       21.06       23.27      4.29 o 
  -4  -3   8      197.07      191.99      8.24 o 
  -3  -3   8      128.04      110.06      6.74 o 
  -2  -3   8      226.76      218.22      8.32 o 
  -1  -3   8        9.70       15.17      3.28 o 
   0  -3   8        0.19       -0.64      1.45 o 
   1  -3   8       46.03       49.82      4.09 o 
   2  -3   8     1509.39     1492.10     20.79 o 
   3  -3   8      100.99       93.56      4.11 o 
   4  -3   8        0.32       -0.99      1.43 o 
   5  -3   8      144.72      127.89      4.56 o 
   6  -3   8      415.35      366.76     10.34 o 
   7  -3   8      259.84      248.85      8.55 o 
   8  -3   8        8.44        3.78      4.29 o 
   9  -3   8       12.52       11.25      4.67 o 
  10  -3   8        0.80        0.48      3.43 o 
  11  -3   8       29.12       51.26      7.82 o 
  12  -3   8        6.79        2.81      4.80 o 
  13  -3   8        9.48        3.16      4.60 o 
  14  -3   8        0.43       -3.50      4.12 o 
  15  -3   8        0.01        5.97      4.87 o 
 -12  -2   8        1.40        6.19      4.54 o 
 -11  -2   8        1.48        4.52      3.72 o 
 -10  -2   8       78.29       83.52      7.63 o 
  -9  -2   8       39.09       35.55      7.55 o 
  -8  -2   8        0.18        2.05      2.96 o 
  -7  -2   8        2.14        5.83      8.44 o 
  -6  -2   8      104.65      114.09      9.98 o 
  -5  -2   8      334.53      316.26     29.61 o 
  -4  -2   8      650.83      619.53     37.78 o 
  -3  -2   8       14.70       12.08      3.13 o 
  -2  -2   8      220.87      196.98      7.66 o 
  -1  -2   8        8.14        5.23      1.61 o 
   0  -2   8        4.26        4.07      1.73 o 
   1  -2   8      905.01      933.53     14.30 o 
   2  -2   8      101.20       99.97      4.08 o 
   3  -2   8      611.38      637.21     16.05 o 
   4  -2   8        3.62        4.95      1.72 o 
   5  -2   8      278.09      293.16      7.20 o 
   6  -2   8      504.57      494.19     12.78 o 
   7  -2   8       89.44       86.79      4.43 o 
   8  -2   8      280.38      300.73     13.90 o 
   9  -2   8       33.16       24.91      5.35 o 
  10  -2   8        1.91        0.75      3.23 o 
  11  -2   8        4.37        6.18      3.91 o 
  12  -2   8       30.93       29.85      6.52 o 
  13  -2   8       16.09       18.32      5.83 o 
  14  -2   8        2.00        1.65      4.39 o 
  15  -2   8        2.03       -1.92      4.94 o 
 -12  -1   8        3.25        5.51      3.66 o 
 -11  -1   8       22.08       23.27      4.89 o 
 -10  -1   8        0.89        4.43      3.54 o 
  -9  -1   8       42.80       44.23      7.07 o 
  -8  -1   8      222.22      235.98     11.87 o 
  -7  -1   8       77.37       84.70      6.78 o 
  -6  -1   8      302.19      276.18     10.09 o 
  -5  -1   8      140.66      123.09      6.80 o 
  -4  -1   8      627.45      603.61     21.48 o 
  -3  -1   8       78.21       73.83      3.66 o 
  -2  -1   8        1.51        5.07      1.74 o 
  -1  -1   8      613.13      600.66     10.52 o 
   0  -1   8      396.23      403.98      9.29 o 
   1  -1   8      146.28      121.90      4.07 o 
   2  -1   8      545.47      502.43      9.14 o 
   3  -1   8      349.58      397.41      7.85 o 
   4  -1   8      958.49      908.63     13.81 o 
   5  -1   8      229.72      249.62     12.41 o 
   6  -1   8       17.29       19.37      2.01 o 
   7  -1   8      317.58      303.42      6.11 o 
   8  -1   8       16.69       16.81      2.87 o 
   9  -1   8      111.77       96.00      8.78 o 
  10  -1   8        0.74        9.20      4.74 o 
  11  -1   8        1.04        3.02      3.57 o 
  12  -1   8       28.26       34.17      6.79 o 
  13  -1   8        2.24       -0.69      4.60 o 
  14  -1   8       10.07       -3.09      5.08 o 
  15  -1   8       14.67        9.61      7.14 o 
  16  -1   8        0.64       -2.88      6.79 o 
 -12   0   8       11.54       20.19      4.71 o 
 -11   0   8        1.59        4.60      3.58 o 
 -10   0   8       31.69       31.57      5.87 o 
  -9   0   8       98.63       96.29      7.39 o 
  -8   0   8       42.84       44.56      5.49 o 
  -7   0   8       81.65       65.05      6.00 o 
  -6   0   8       10.90        5.50      3.02 o 
  -5   0   8        5.83        5.30      2.50 o 
  -4   0   8       38.46       35.13      3.04 o 
  -3   0   8        6.56        7.96      1.96 o 
  -2   0   8        5.89       10.10      3.29 o 
  -1   0   8        0.14        0.02      1.35 o 
   0   0   8       61.87       55.43      3.57 o 
   1   0   8       40.15       50.45      2.95 o 
   2   0   8        2.50        2.21      1.28 o 
   3   0   8      215.26      196.37      5.11 o 
   4   0   8      415.78      373.91      7.43 o 
   5   0   8      413.99      462.28      8.49 o 
   6   0   8      159.70      179.92      4.39 o 
   7   0   8       26.86       38.30      2.47 o 
   8   0   8      144.97      125.49      5.50 o 
   9   0   8       20.19       15.44      4.46 o 
  10   0   8       83.08       83.65      8.65 o 
  11   0   8        6.32       -3.23      3.23 o 
  12   0   8       16.14       21.82      6.38 o 
  13   0   8       11.89       12.56      6.38 o 
  14   0   8       42.92       58.60      9.95 o 
  15   0   8        2.35       -3.91      6.45 o 
  16   0   8       18.70       26.83      8.92 o 
 -12   1   8        0.27        5.85      3.79 o 
 -11   1   8        3.24        7.13      3.90 o 
 -10   1   8       16.94       23.80      4.38 o 
  -9   1   8        1.81        3.49      2.77 o 
  -8   1   8       39.23       40.56      4.99 o 
  -7   1   8       83.79       72.91      7.58 o 
  -6   1   8      137.78      135.75      5.47 o 
  -5   1   8      462.58      421.99      9.25 o 
  -4   1   8       71.93       81.39      5.55 o 
  -3   1   8      358.21      361.55      7.86 o 
  -2   1   8       13.48        9.10      1.85 o 
  -1   1   8       19.63       21.97      8.34 o 
   0   1   8      177.28      162.62      4.68 o 
   1   1   8      285.32      347.29      7.04 o 
   2   1   8      855.22     1026.39     16.17 o 
   3   1   8     1450.93     1615.20     21.25 o 
   4   1   8      127.75      163.40      4.51 o 
   5   1   8      427.33      358.90      7.08 o 
   6   1   8        1.57        0.83      1.16 o 
   7   1   8      500.27      492.87      7.84 o 
   8   1   8       75.61       83.53      6.55 o 
   9   1   8       17.16       18.62      2.89 o 
  10   1   8       63.82       64.48      4.82 o 
  11   1   8      266.88      254.59     13.93 o 
  12   1   8       20.33       22.37      6.79 o 
  13   1   8        9.10       -2.40      4.74 o 
  14   1   8        0.76       -1.17      5.76 o 
  15   1   8       68.84      100.12     12.35 o 
  16   1   8        8.29        0.75      7.62 o 
  17   1   8        2.68       -5.08      7.48 o 
 -12   2   8        5.60        2.81      4.80 o 
 -11   2   8        1.76       16.26      6.45 o 
 -10   2   8        1.06        2.89      3.13 o 
  -9   2   8       25.36       22.44      6.86 o 
  -8   2   8        0.04        4.92      3.48 o 
  -7   2   8       43.48       48.52      4.20 o 
  -6   2   8        5.06        1.95      2.21 o 
  -5   2   8      179.96      158.87      5.66 o 
  -4   2   8       58.21       44.56      3.41 o 
  -3   2   8        5.05        4.88      2.11 o 
  -2   2   8       15.32       16.12      2.21 o 
  -1   2   8     2083.32     2173.40     27.98 o 
   0   2   8     2048.48     2005.50     32.11 o 
   1   2   8      274.04      227.50      5.47 o 
   2   2   8       19.16       16.86      1.95 o 
   3   2   8       25.05       29.33      2.32 o 
   4   2   8       76.31       75.46      3.18 o 
   5   2   8      194.99      193.90      4.77 o 
   6   2   8      142.89      174.04      4.04 o 
   7   2   8       38.16       34.00      2.85 o 
   8   2   8       17.18       16.32      2.76 o 
   9   2   8      170.40      163.45     10.19 o 
  10   2   8      366.08      387.61     12.63 o 
  11   2   8        2.05        3.44      3.23 o 
  12   2   8      241.19      256.99     14.34 o 
  13   2   8        0.13        1.03      4.39 o 
  14   2   8       21.19       21.55      6.73 o 
  15   2   8       34.01       48.38      9.33 o 
  16   2   8       11.88       13.86      7.21 o 
 -12   3   8        2.44        4.32      4.80 o 
 -11   3   8        5.95       18.05      6.11 o 
 -10   3   8        0.05       -1.85      4.60 o 
  -9   3   8       17.64       19.31      3.70 o 
  -8   3   8       10.82       10.09      2.66 o 
  -7   3   8      168.98      179.00      6.54 o 
  -6   3   8       65.35       57.66      4.28 o 
  -5   3   8      210.15      196.62     13.92 o 
  -4   3   8      836.82      721.74     17.99 o 
  -3   3   8       13.67       10.25      2.06 o 
  -2   3   8     1187.73     1148.12     17.63 o 
  -1   3   8      163.00      163.06      4.92 o 
   0   3   8     3111.06     2997.82     36.73 o 
   1   3   8      372.09      334.84      6.90 o 
   2   3   8     2118.64     2161.46     27.19 o 
   3   3   8        7.99        9.40      1.62 o 
   4   3   8      294.83      354.17      9.65 o 
   5   3   8      448.75      442.50      7.73 o 
   6   3   8       80.17       88.33      2.86 o 
   7   3   8      109.46      122.90      4.41 o 
   8   3   8      185.99      187.58      6.81 o 
   9   3   8       17.49       15.18      2.87 o 
  10   3   8        0.20       -1.78      2.01 o 
  11   3   8      127.75      123.27      7.55 o 
  12   3   8      104.36      113.23     10.43 o 
  13   3   8       29.89       30.95      7.00 o 
  14   3   8       17.87       19.97      7.07 o 
  15   3   8        2.12        2.74      5.97 o 
  16   3   8       19.57       24.84      8.03 o 
  17   3   8        5.54       -1.37      6.45 o 
 -12   4   8        0.00       14.27      5.49 o 
 -11   4   8       13.92       12.49      4.80 o 
 -10   4   8        2.93        0.98      3.34 o 
  -9   4   8        1.34        2.25      7.21 o 
  -8   4   8        4.12        4.46      2.41 o 
  -7   4   8        3.78        2.53      2.31 o 
  -6   4   8       20.28       15.11      2.81 o 
  -5   4   8      115.40      111.95      7.71 o 
  -4   4   8        8.97        4.65      2.14 o 
  -3   4   8      203.52      208.45      6.04 o 
  -2   4   8        1.71        2.94      1.53 o 
  -1   4   8        0.53        2.12      1.54 o 
   0   4   8     3492.93     3490.45     42.26 o 
   1   4   8      153.54      167.69      4.72 o 
   2   4   8      232.65      184.16      4.78 o 
   3   4   8      447.16      503.70      8.75 o 
   4   4   8       87.01       91.49      4.74 o 
   5   4   8      202.51      180.90      4.90 o 
   6   4   8      434.57      393.96      7.20 o 
   7   4   8        8.23       10.12      2.01 o 
   8   4   8       86.73       84.23      5.05 o 
   9   4   8      193.02      152.26     17.16 o 
  10   4   8       87.25       97.09     10.53 o 
  11   4   8       13.63        7.01      2.89 o 
  12   4   8      225.54      236.06     13.18 o 
  13   4   8        0.68        5.14      3.10 o 
  14   4   8      128.90      143.88      8.10 o 
  15   4   8       14.11       19.35      7.14 o 
  16   4   8        0.04        1.65      5.70 o 
  17   4   8        0.46        0.27      6.93 o 
 -11   5   8        0.06       -1.99      3.69 o 
 -10   5   8       35.94       36.20      5.73 o 
  -9   5   8        2.71        3.25      3.17 o 
  -8   5   8        1.44        5.78      2.80 o 
  -7   5   8      164.28      155.99      7.39 o 
  -6   5   8      105.87      110.45      5.59 o 
  -5   5   8      166.52      166.70      6.08 o 
  -4   5   8      385.65      358.90      8.62 o 
  -3   5   8       76.01       76.29      4.21 o 
  -2   5   8      252.12      262.39      8.82 o 
  -1   5   8      142.47      150.46      4.85 o 
   0   5   8      158.11      147.44      4.69 o 
   1   5   8      748.19      788.60     15.26 o 
   2   5   8     1649.53     1601.24     21.31 o 
   3   5   8      859.83      916.86     13.53 o 
   4   5   8      114.06      141.63      4.02 o 
   5   5   8      152.33      153.81      5.01 o 
   6   5   8      353.04      340.60      5.57 o 
   7   5   8        4.58       10.38      2.42 o 
   8   5   8       10.25        8.06      2.33 o 
   9   5   8      917.95      885.25     18.05 o 
  10   5   8        0.06        1.82      2.55 o 
  11   5   8      286.01      259.99      9.22 o 
  12   5   8      223.70      243.89     13.38 o 
  13   5   8       28.76       36.79      4.95 o 
  14   5   8        4.18        4.91      3.23 o 
  15   5   8       77.67       77.13      7.01 o 
  16   5   8       10.72       15.99      7.41 o 
  17   5   8        5.23       11.87      7.07 o 
 -11   6   8        7.62       11.89      5.22 o 
 -10   6   8        0.27        7.33      4.19 o 
  -9   6   8       30.97       34.37      5.35 o 
  -8   6   8        4.30        0.25      3.10 o 
  -7   6   8       58.22       57.29      5.83 o 
  -6   6   8       25.65       25.36      3.37 o 
  -5   6   8       16.07       17.60      3.08 o 
  -4   6   8        1.26        0.78      2.05 o 
  -3   6   8      407.22      336.13      8.15 o 
  -2   6   8      641.94      649.65     13.38 o 
  -1   6   8       47.34       42.99      3.18 o 
   0   6   8       92.22      100.71      4.01 o 
   1   6   8        1.58        1.02      1.62 o 
   2   6   8      127.82      142.51      4.37 o 
   3   6   8        0.37        8.94      2.89 o 
   4   6   8      407.73      356.83      6.98 o 
   5   6   8      923.43      835.86     15.76 o 
   6   6   8      172.49      151.27      6.17 o 
   7   6   8        7.00        4.02      1.96 o 
   8   6   8      383.36      406.36     10.74 o 
   9   6   8       55.10       62.16      4.88 o 
  10   6   8      909.91      836.48     17.95 o 
  11   6   8       38.40       34.79      4.37 o 
  12   6   8       35.59       28.82      6.18 o 
  13   6   8        3.66        7.39      4.70 o 
  14   6   8       26.63       24.97      4.39 o 
  15   6   8       19.76       23.68      4.65 o 
  16   6   8        0.07        3.17      4.10 o 
  17   6   8        0.01        7.21      7.07 o 
 -11   7   8        0.11        8.99      6.52 o 
 -10   7   8        4.02        6.92      3.91 o 
  -9   7   8        5.27        1.90      3.69 o 
  -8   7   8       51.59       50.98      5.99 o 
  -7   7   8        0.95        0.40      3.33 o 
  -6   7   8        0.25       -2.57      3.08 o 
  -5   7   8       34.94       47.88      4.33 o 
  -4   7   8       32.57       35.22      3.65 o 
  -3   7   8      112.93      124.47      5.15 o 
  -2   7   8      221.65      222.89      7.68 o 
  -1   7   8      145.48      147.10      5.70 o 
   0   7   8      400.02      410.71      8.54 o 
   1   7   8      137.54      127.79      6.37 o 
   2   7   8      271.41      299.43      6.78 o 
   3   7   8       48.52       56.42      3.12 o 
   4   7   8      197.48      205.22      5.20 o 
   5   7   8      945.33      846.28     10.97 o 
   6   7   8       68.65       50.35      4.17 o 
   7   7   8       21.91       24.83      3.32 o 
   8   7   8       67.64       66.89      4.92 o 
   9   7   8      385.02      396.45     24.33 o 
  10   7   8      302.53      312.52      9.91 o 
  11   7   8       37.59       44.36      4.97 o 
  12   7   8        0.02       -0.69      2.54 o 
  13   7   8        0.69        0.95      2.82 o 
  14   7   8       21.05       23.39      4.47 o 
  15   7   8        1.61        0.21      3.53 o 
  16   7   8        9.74       10.72      4.25 o 
  17   7   8        1.28        3.84      5.63 o 
 -10   8   8        0.10        8.80      5.97 o 
  -9   8   8        7.99        4.65      3.89 o 
  -8   8   8       26.87       25.70      8.30 o 
  -7   8   8      102.21       95.68     12.90 o 
  -6   8   8       43.08       65.41      6.59 o 
  -5   8   8      586.00      600.72     16.38 o 
  -4   8   8      449.74      419.30     12.80 o 
  -3   8   8       32.33       38.07      3.64 o 
  -2   8   8      248.79      244.39      6.98 o 
  -1   8   8      297.45      258.12     19.21 o 
   0   8   8      619.07      578.18     12.53 o 
   1   8   8        3.89        1.67      2.32 o 
   2   8   8      720.89      756.99     12.62 o 
   3   8   8     1178.95     1188.16     19.30 o 
   4   8   8     1305.38     1309.06     21.94 o 
   5   8   8        0.04       -1.23      1.45 o 
   6   8   8     1445.32     1458.76     46.84 o 
   7   8   8      171.75      161.33      6.61 o 
   8   8   8       76.57       84.82      5.28 o 
   9   8   8      230.79      173.41      7.14 o 
  10   8   8       64.33       61.06      8.72 o 
  11   8   8       64.74       64.42      5.63 o 
  12   8   8      106.13       89.23     11.08 o 
  13   8   8        7.11        1.13      3.06 o 
  14   8   8       10.44        8.36      5.90 o 
  15   8   8        4.73        4.18      3.42 o 
  16   8   8        0.99        0.96      4.94 o 
  17   8   8        2.67        4.60      5.22 o 
 -10   9   8       21.26       16.84      5.09 o 
  -9   9   8        0.92       -0.84      3.87 o 
  -8   9   8       27.26       30.64      5.63 o 
  -7   9   8       26.70       30.52      5.41 o 
  -6   9   8       50.10       35.72      6.35 o 
  -5   9   8      165.62      170.59      8.64 o 
  -4   9   8      156.63      145.29      8.41 o 
  -3   9   8       61.88       60.44     12.21 o 
  -2   9   8       22.50       22.76      3.08 o 
  -1   9   8       25.21       23.31      3.00 o 
   0   9   8      699.29      631.81     29.67 o 
   1   9   8      206.53      197.11     12.43 o 
   2   9   8        2.75        2.65      1.72 o 
   3   9   8       80.80       89.95      4.15 o 
   4   9   8       54.14       63.00      3.54 o 
   5   9   8      167.15      169.16      5.08 o 
   6   9   8       38.58       50.34      6.69 o 
   7   9   8        0.93       -0.94      1.87 o 
   8   9   8       22.18       18.49      3.18 o 
   9   9   8       57.50       56.51      5.01 o 
  10   9   8       63.16       67.35      5.51 o 
  11   9   8        3.94        5.49      3.91 o 
  12   9   8        1.25        1.34      3.50 o 
  13   9   8       33.39       33.26      4.77 o 
  14   9   8        0.00       -0.07      3.91 o 
  15   9   8        7.82        9.13      5.76 o 
  16   9   8        1.28        2.68      5.70 o 
  17   9   8        0.48        6.38      5.35 o 
  -9  10   8        6.35       11.73      4.80 o 
  -8  10   8        0.84       -1.86      7.48 o 
  -7  10   8        5.54       10.27      7.14 o 
  -6  10   8        0.00        4.81      3.71 o 
  -5  10   8        6.34        8.41      4.05 o 
  -4  10   8        1.16        6.86      5.08 o 
  -3  10   8       19.00       21.09      4.41 o 
  -2  10   8       89.57       90.12      6.82 o 
  -1  10   8        7.95        5.12      2.24 o 
   0  10   8        0.02        1.44      2.00 o 
   1  10   8       59.70       63.21      4.05 o 
   2  10   8       79.52       87.70      4.98 o 
   3  10   8      186.56      165.30      6.55 o 
   4  10   8       35.99       35.36      3.32 o 
   5  10   8       14.17       21.09      2.57 o 
   6  10   8       17.51       17.98      3.12 o 
   7  10   8      144.92      128.89      6.23 o 
   8  10   8      233.76      186.83      7.57 o 
   9  10   8        5.61        3.70      2.62 o 
  10  10   8       32.38       26.21      4.05 o 
  11  10   8      105.82       88.16     10.33 o 
  12  10   8       30.00       27.84      6.07 o 
  13  10   8        0.42        3.64      4.46 o 
  14  10   8       11.13       23.95      6.66 o 
  15  10   8       11.90        7.21      5.42 o 
  16  10   8        0.26       -1.58      4.67 o 
  17  10   8        0.75        5.97      6.04 o 
  -8  11   8        0.02        1.02      4.39 o 
  -7  11   8        0.63        3.59      4.53 o 
  -6  11   8        2.52        1.61      3.63 o 
  -5  11   8        0.31        6.23      4.25 o 
  -4  11   8       17.70       32.08      5.12 o 
  -3  11   8       16.54       14.45      4.17 o 
  -2  11   8      233.48      218.97     30.98 o 
  -1  11   8       47.20       46.97      5.45 o 
   0  11   8       19.77       19.75      3.02 o 
   1  11   8        5.51        4.42      2.58 o 
   2  11   8      101.13      111.99      5.06 o 
   3  11   8      280.68      274.93      7.41 o 
   4  11   8       33.91       36.20      3.43 o 
   5  11   8      284.74      272.19      7.18 o 
   6  11   8      142.71      127.40      7.82 o 
   7  11   8      175.93      154.59      7.24 o 
   8  11   8       94.47       66.06      8.78 o 
   9  11   8       12.69       18.30      3.56 o 
  10  11   8       14.58       10.16      4.19 o 
  11  11   8        5.98        9.06      4.32 o 
  12  11   8        0.74        6.24      4.80 o 
  13  11   8       53.29       57.23      9.13 o 
  14  11   8       22.62       23.54      6.79 o 
  15  11   8        8.10        4.32      5.56 o 
  16  11   8       14.82       12.35      6.38 o 
  -7  12   8        3.39        6.91      3.95 o 
  -6  12   8        0.06        1.19      4.18 o 
  -5  12   8        1.13       12.56      4.56 o 
  -4  12   8        0.02        5.40      4.21 o 
  -3  12   8       31.12       30.36      5.17 o 
  -2  12   8        6.34        9.12      4.12 o 
  -1  12   8      132.53      139.23     11.63 o 
   0  12   8       29.79       25.70      6.48 o 
   1  12   8        2.74        0.69      4.39 o 
   2  12   8        1.78       -1.53      2.11 o 
   3  12   8       50.12       66.71      4.47 o 
   4  12   8      499.57      429.01     28.88 o 
   5  12   8      130.05      110.42      9.68 o 
   6  12   8        0.32       -1.61      2.47 o 
   7  12   8        2.15        1.42      4.29 o 
   8  12   8       30.31       25.32      4.16 o 
   9  12   8      157.65      161.20     10.22 o 
  10  12   8       42.07       49.82      7.89 o 
  11  12   8        8.58       -1.37      3.98 o 
  12  12   8       27.29       23.26      6.45 o 
  13  12   8        0.04       -0.41      4.74 o 
  14  12   8        5.56        3.23      4.67 o 
  15  12   8       22.78       40.76      8.37 o 
  16  12   8        0.64        5.76      5.83 o 
  -6  13   8        0.16        0.57      4.48 o 
  -5  13   8        0.05       -3.54      3.54 o 
  -4  13   8        0.40       -1.08      4.00 o 
  -3  13   8        1.60        3.81      4.14 o 
  -2  13   8        0.94       -0.47      3.46 o 
  -1  13   8        7.70        7.86      3.98 o 
   0  13   8        1.02       -2.12      6.00 o 
   1  13   8       10.07        9.19      3.74 o 
   2  13   8        5.04        5.41      3.44 o 
   3  13   8      116.41      124.22      5.81 o 
   4  13   8       13.52       11.50      3.36 o 
   5  13   8       34.68       45.38      4.78 o 
   6  13   8       72.53       61.22      5.59 o 
   7  13   8        1.59       -2.46      6.07 o 
   9  13   8       12.97       16.88      5.28 o 
  10  13   8       11.52       20.04      6.11 o 
  11  13   8        6.67        3.77      4.94 o 
  12  13   8        0.01        1.30      4.67 o 
  13  13   8        1.59        3.16      5.08 o 
  14  13   8        0.87        5.28      5.83 o 
  15  13   8        0.73        7.07      5.97 o 
  -5  14   8        6.36        0.56      4.68 o 
  -4  14   8        3.81        5.53      4.73 o 
  -3  14   8        1.75        5.97      5.76 o 
  -2  14   8       26.87       26.39      6.52 o 
  -1  14   8        0.09        0.70      5.59 o 
   0  14   8        0.58       -0.07      3.81 o 
   1  14   8        0.27       -0.15      3.31 o 
   2  14   8        6.22        9.61      3.84 o 
   3  14   8       18.20       20.08      8.03 o 
   4  14   8       23.87       22.91      3.11 o 
   5  14   8       16.88       20.01      3.55 o 
   6  14   8        8.25        5.70      4.19 o 
   7  14   8       11.20       14.55      5.28 o 
   8  14   8       19.13       13.86      5.42 o 
   9  14   8        3.85        2.47      4.46 o 
  10  14   8        0.05       -2.61      4.53 o 
  11  14   8        3.04        7.69      5.28 o 
  12  14   8       14.74        5.49      5.97 o 
  13  14   8        1.22        3.36      5.70 o 
  14  14   8       28.52       35.75      9.06 o 
  15  14   8        4.51       16.26      7.96 o 
  -4  15   8        3.13        1.82      5.83 o 
  -3  15   8        0.05       -4.28      4.28 o 
  -2  15   8        4.79        9.64      4.69 o 
  -1  15   8       36.92       38.24      6.09 o 
   0  15   8        0.01       -3.76      3.76 o 
   1  15   8        8.99        8.51      6.38 o 
   2  15   8        0.01        1.98      3.68 o 
   3  15   8        0.01        2.88      4.60 o 
   4  15   8        0.27        2.36      2.89 o 
   6  15   8        1.87        3.36      4.74 o 
   7  15   8       60.79       67.05      9.47 o 
   8  15   8        3.18        5.08      4.87 o 
   9  15   8       18.27       22.92      6.66 o 
  10  15   8        1.81       -0.62      4.53 o 
  11  15   8       12.27       17.91      7.00 o 
  12  15   8        2.13        2.06      6.73 o 
  13  15   8       10.83       12.56      7.62 o 
  14  15   8       18.68       10.98      7.41 o 
  -2  16   8        1.53        9.64      5.20 o 
  -1  16   8        1.97       -2.78      4.42 o 
   0  16   8       10.28        6.77      5.05 o 
   1  16   8        0.02        1.98      5.04 o 
   2  16   8       15.22       14.74      5.39 o 
   4  16   8        3.35        9.33      5.08 o 
   7  16   8        0.78       -4.67      4.67 o 
   8  16   8       21.34       33.15      7.89 o 
   9  16   8       10.17       16.20      7.00 o 
  10  16   8        5.79       -1.99      5.56 o 
  11  16   8        9.19       32.53      9.40 o 
  12  16   8       15.46       11.39      8.17 o 
   0  17   8        2.26       -0.34      9.13 o 
   1  17   8        3.87       -5.35      8.72 o 
   2  17   8        0.94       -5.01      7.96 o 
   4  17   8        3.57       12.97      5.56 o 
   9  17   8        0.47       -3.57      5.83 o 
  10  17   8        8.50       22.23      8.58 o 
  11  17   8        1.76        4.32      7.62 o 
  -2 -11   9        2.38       52.50     10.64 o 
  -1 -11   9        9.78       17.22      8.78 o 
   0 -11   9        6.42       -6.66      6.66 o 
   1 -11   9        2.51        2.20      7.14 o 
   2 -11   9        7.28       25.18      9.26 o 
  -5 -10   9        6.16       10.79      4.83 o 
  -4 -10   9        1.46        4.87      5.70 o 
  -3 -10   9        0.87        7.34      4.94 o 
  -2 -10   9       14.48       21.55      8.99 o 
  -1 -10   9        9.47       20.11      8.10 o 
   0 -10   9        0.75        4.53      7.07 o 
   1 -10   9        9.12        1.85      7.34 o 
   2 -10   9        1.47        4.87      6.73 o 
   3 -10   9       21.13       32.87      9.20 o 
   4 -10   9        1.47       13.04      8.51 o 
   5 -10   9       17.03       21.14      8.92 o 
   6 -10   9        4.45       10.02      8.23 o 
  -7  -9   9        9.79       16.49      5.60 o 
  -6  -9   9       21.60       25.31      5.60 o 
  -5  -9   9        2.24        3.99      4.17 o 
  -4  -9   9        1.62       -0.04      3.58 o 
  -3  -9   9        0.16       -0.68      3.49 o 
  -2  -9   9        0.16       -0.14      6.18 o 
  -1  -9   9        4.14        3.77      5.63 o 
   0  -9   9       42.78       51.33     10.16 o 
   1  -9   9        0.23       19.08      7.55 o 
   2  -9   9       15.05       24.70      8.37 o 
   3  -9   9        0.02       -5.83      5.83 o 
   4  -9   9       13.80       14.41      7.07 o 
   5  -9   9        1.88        5.97      6.79 o 
   6  -9   9       21.35       17.91      7.75 o 
   7  -9   9        0.22        2.54      6.79 o 
   8  -9   9        1.25       -3.43      6.79 o 
  -8  -8   9        0.42        1.93      4.16 o 
  -7  -8   9       10.44       16.96      5.04 o 
  -6  -8   9        1.66        2.35      4.13 o 
  -5  -8   9        6.03       12.44      4.36 o 
  -4  -8   9       25.93       30.36      5.49 o 
  -3  -8   9        0.01       -1.31      3.10 o 
  -2  -8   9        4.42        4.82      3.99 o 
  -1  -8   9        0.57        3.02      5.70 o 
   0  -8   9        0.42       -3.02      5.01 o 
   1  -8   9       30.62       40.63      8.65 o 
   2  -8   9        5.42       16.54      6.79 o 
   3  -8   9       38.56       27.11      7.62 o 
   4  -8   9       11.06        4.74      6.18 o 
   5  -8   9        5.21        6.73      5.83 o 
   6  -8   9        0.11       -3.64      5.90 o 
   7  -8   9       11.99       15.71      7.14 o 
   8  -8   9        0.73        6.24      6.73 o 
  -9  -7   9        4.96        8.30      4.30 o 
  -8  -7   9        0.01        1.29      3.89 o 
  -7  -7   9       17.41       22.61      5.04 o 
  -6  -7   9        0.78       -1.60      3.41 o 
  -5  -7   9        0.17        3.22      3.29 o 
  -4  -7   9        0.63        1.90      3.52 o 
  -3  -7   9       47.42       42.82      5.60 o 
  -2  -7   9        6.83       11.45      4.05 o 
  -1  -7   9       14.13       19.37      4.09 o 
   0  -7   9        5.29        2.54      4.80 o 
   1  -7   9        1.94        1.78      5.08 o 
   2  -7   9       82.36      100.05     10.71 o 
   3  -7   9        2.28       12.70      6.38 o 
   4  -7   9       42.60       44.47      8.58 o 
   5  -7   9        3.19        2.20      5.49 o 
   6  -7   9       56.97       63.89      9.61 o 
   7  -7   9        0.15        7.41      6.11 o 
   8  -7   9       14.95        8.51      6.31 o 
   9  -7   9        9.69       14.69      5.83 o 
  10  -7   9        2.92       -1.03      4.87 o 
  11  -7   9        0.48       14.21      5.76 o 
 -10  -6   9        3.66       12.03      5.39 o 
  -9  -6   9        0.16       -3.25      3.78 o 
  -8  -6   9       31.99       37.35      6.03 o 
  -7  -6   9        0.54       -3.49      4.01 o 
  -6  -6   9       22.76       23.55      5.09 o 
  -5  -6   9        1.49        1.96      3.10 o 
  -4  -6   9       28.60       43.03      8.17 o 
  -3  -6   9       88.40       76.14     13.83 o 
  -2  -6   9       14.96       14.82      3.96 o 
  -1  -6   9       54.37       65.83      6.26 o 
   0  -6   9       24.61       22.96      4.24 o 
   1  -6   9        1.19        0.96      5.63 o 
   2  -6   9       39.81       30.95      7.21 o 
   3  -6   9      402.82      459.43     19.76 o 
   4  -6   9        2.22        3.36      4.46 o 
   5  -6   9        4.35        6.93      5.22 o 
   6  -6   9       21.88       14.89      5.83 o 
   7  -6   9       50.68       45.93      6.42 o 
   8  -6   9        5.99        9.83      3.59 o 
   9  -6   9       23.88       34.93      6.79 o 
  10  -6   9       18.25       15.92      6.04 o 
  11  -6   9        0.54       14.89      5.28 o 
  12  -6   9        0.14       15.78      5.70 o 
 -10  -5   9        1.13        6.96      3.85 o 
  -9  -5   9       34.47       41.05      5.96 o 
  -8  -5   9       11.63       13.85      4.26 o 
  -7  -5   9       61.16       60.59     11.22 o 
  -6  -5   9       46.99       50.05      6.15 o 
  -5  -5   9        4.75        7.40      3.47 o 
  -4  -5   9      185.95      172.46      8.68 o 
  -3  -5   9        0.01        2.98      4.67 o 
  -2  -5   9      480.49      440.85     13.55 o 
  -1  -5   9       43.00       37.23      5.63 o 
   0  -5   9      308.88      288.44     10.71 o 
   1  -5   9        0.41        1.42      2.79 o 
   2  -5   9       12.88       13.57      3.62 o 
   3  -5   9       27.28       21.62      6.24 o 
   4  -5   9       94.00       90.17      9.06 o 
   5  -5   9       39.96       52.53      5.52 o 
   6  -5   9        1.32       -2.51      2.59 o 
   7  -5   9        0.02        2.47      2.92 o 
   8  -5   9        2.41        5.06      3.13 o 
   9  -5   9       14.02        5.70      4.32 o 
  10  -5   9        8.16       13.04      5.28 o 
  11  -5   9       15.26       30.47      7.00 o 
  12  -5   9        0.35        6.79      4.46 o 
  13  -5   9        0.01        3.36      5.22 o 
 -11  -4   9        7.89        9.63      4.21 o 
 -10  -4   9        8.27       14.93      6.24 o 
  -9  -4   9        7.13       10.19      4.10 o 
  -8  -4   9       46.77       45.99      6.18 o 
  -7  -4   9       36.52       40.49     14.27 o 
  -6  -4   9        6.92       10.71      3.83 o 
  -5  -4   9        5.54       11.85      6.45 o 
  -4  -4   9        8.92        6.89      3.66 o 
  -3  -4   9      365.95      350.68     11.84 o 
  -2  -4   9       93.57       99.37      6.94 o 
  -1  -4   9        0.86        0.99      2.85 o 
   0  -4   9       22.58       24.05      4.12 o 
   1  -4   9      198.41      175.48     10.02 o 
   2  -4   9     1173.96     1129.32     24.57 o 
   3  -4   9       25.30       23.67      2.92 o 
   4  -4   9       14.66       12.36      3.03 o 
   5  -4   9       44.40       33.65      4.16 o 
   6  -4   9       16.98        6.14      4.01 o 
   7  -4   9       15.49       21.35      3.84 o 
   8  -4   9        4.09        2.25      2.88 o 
   9  -4   9        0.02        0.14      4.19 o 
  10  -4   9       13.38       22.23      5.83 o 
  11  -4   9        1.37        0.14      4.67 o 
  12  -4   9        8.64       15.92      6.45 o 
  13  -4   9        0.54        5.90      4.94 o 
  14  -4   9        0.25        1.44      4.60 o 
 -11  -3   9        3.35       13.36      6.55 o 
 -10  -3   9        0.84        5.69     10.74 o 
  -9  -3   9        2.13        2.04      4.25 o 
  -8  -3   9        1.25        6.11      3.74 o 
  -7  -3   9        5.33        7.36      3.51 o 
  -6  -3   9       85.02       90.56      9.98 o 
  -5  -3   9       28.18       23.53      5.97 o 
  -4  -3   9      142.39      120.51      7.69 o 
  -3  -3   9      180.81      192.07     24.77 o 
  -2  -3   9        3.63        8.19      3.37 o 
  -1  -3   9      205.57      167.11     12.15 o 
   0  -3   9       50.19       58.98      5.26 o 
   1  -3   9      148.57      145.67      6.79 o 
   2  -3   9        0.04        1.52      1.74 o 
   3  -3   9      145.24      138.13      5.37 o 
   4  -3   9      122.01      112.56      4.58 o 
   5  -3   9       32.52       26.26      3.69 o 
   6  -3   9      304.57      287.48     16.02 o 
   7  -3   9       57.00       60.64      8.30 o 
   8  -3   9       16.28       18.91      3.74 o 
   9  -3   9       13.79       22.78      5.15 o 
  10  -3   9        0.01        7.96      4.32 o 
  11  -3   9       28.36       26.83      6.24 o 
  12  -3   9        1.61       -1.17      3.91 o 
  13  -3   9        9.36       10.43      5.01 o 
  14  -3   9        0.56        4.94      4.80 o 
 -11  -2   9        7.85        7.90      3.72 o 
 -10  -2   9       26.28       30.19      5.38 o 
  -9  -2   9        4.75       14.56      4.38 o 
  -8  -2   9        3.71        9.52      3.62 o 
  -7  -2   9        4.52       10.27      3.55 o 
  -6  -2   9        0.61       -2.32      2.67 o 
  -5  -2   9      117.04      124.41      7.84 o 
  -4  -2   9       54.27       47.77      9.95 o 
  -3  -2   9      249.78      253.76      9.55 o 
  -2  -2   9      288.85      290.95     15.41 o 
  -1  -2   9        7.84        8.97      2.98 o 
   0  -2   9      116.36      116.31      4.53 o 
   1  -2   9     1260.94     1255.17     20.48 o 
   2  -2   9      231.23      250.42      6.48 o 
   3  -2   9      248.80      277.97      6.90 o 
   4  -2   9       11.29        7.05      1.99 o 
   5  -2   9      371.42      349.94      7.84 o 
   6  -2   9      264.42      248.17     15.57 o 
   7  -2   9      128.67      128.60      6.06 o 
   8  -2   9      253.10      221.04     11.94 o 
   9  -2   9        2.57        4.25      4.19 o 
  10  -2   9        0.94        2.61      3.64 o 
  11  -2   9        2.18        4.80      4.60 o 
  12  -2   9       21.15       10.29      5.63 o 
  13  -2   9        5.78        5.70      5.42 o 
  14  -2   9        5.21       16.61      5.15 o 
  15  -2   9        4.44       11.19      5.42 o 
 -11  -1   9       28.96       22.98      4.82 o 
 -10  -1   9        4.38       -1.67      3.42 o 
  -9  -1   9      100.98      112.17      8.49 o 
  -8  -1   9       98.35       94.93      7.57 o 
  -7  -1   9       26.64       21.29      4.74 o 
  -6  -1   9       40.48       43.78      7.55 o 
  -5  -1   9       47.77       55.20      5.68 o 
  -4  -1   9      837.38      727.68     17.45 o 
  -3  -1   9      177.87      179.63     12.21 o 
  -2  -1   9     1052.42      979.39     20.40 o 
  -1  -1   9       37.69       31.86      2.86 o 
   0  -1   9     1368.32     1371.27     20.13 o 
   1  -1   9        0.09        0.27      1.61 o 
   2  -1   9     1251.99     1237.57     18.81 o 
   3  -1   9      524.49      496.99      9.46 o 
   4  -1   9       71.34       71.05      5.36 o 
   5  -1   9      100.28      115.15      4.32 o 
   6  -1   9      156.24      171.37      5.30 o 
   7  -1   9      268.14      231.54      6.13 o 
   8  -1   9        1.98       -0.69      3.29 o 
   9  -1   9      139.25      108.15      9.33 o 
  10  -1   9        1.08       -0.62      3.36 o 
  11  -1   9        7.71        4.19      3.77 o 
  12  -1   9       19.53       17.77      5.49 o 
  13  -1   9       27.22       25.12      7.34 o 
  14  -1   9        6.13        1.92      4.19 o 
  15  -1   9        1.44        7.82      7.14 o 
  16  -1   9        1.27        3.23      7.41 o 
 -11   0   9        2.69        3.02      3.78 o 
 -10   0   9       18.23       17.87      4.12 o 
  -9   0   9       19.46       20.09      6.55 o 
  -8   0   9       38.12       43.38      5.39 o 
  -7   0   9      149.28      145.23      8.13 o 
  -6   0   9       86.24       99.24      7.03 o 
  -5   0   9       50.68       44.88      5.07 o 
  -4   0   9       92.22      100.34      6.62 o 
  -3   0   9      809.21      753.73     41.72 o 
  -2   0   9      477.30      457.60      9.21 o 
  -1   0   9        3.77        4.13      1.82 o 
   0   0   9       46.85       45.59      3.21 o 
   1   0   9      288.51      270.94      6.53 o 
   2   0   9      513.33      534.83     18.64 o 
   3   0   9      336.96      310.17      7.02 o 
   4   0   9       73.67       71.19      3.59 o 
   5   0   9        0.04        0.82      1.46 o 
   6   0   9      100.31      103.36      5.66 o 
   7   0   9       20.55       25.50      2.51 o 
   8   0   9       99.25       94.90      7.34 o 
   9   0   9        0.14        5.56      3.16 o 
  10   0   9       46.35       47.42      7.21 o 
  11   0   9        0.08       -1.65      3.57 o 
  12   0   9        1.76        4.12      3.91 o 
  13   0   9       17.15       11.67      5.28 o 
  14   0   9       58.22       92.23     12.35 o 
  15   0   9        0.32        4.46      7.00 o 
  16   0   9        2.89        4.39      7.34 o 
 -11   1   9        0.98        4.34      5.59 o 
 -10   1   9        8.24       24.11      4.63 o 
  -9   1   9       26.77       33.63      5.32 o 
  -8   1   9       51.42       58.21      5.99 o 
  -7   1   9        1.71        4.11      4.80 o 
  -6   1   9        5.15        4.95      3.10 o 
  -5   1   9      254.08      206.44      6.51 o 
  -4   1   9       80.99       79.73      4.48 o 
  -3   1   9      410.64      388.02      9.25 o 
  -2   1   9      541.78      527.13     28.14 o 
  -1   1   9      159.09      161.45      5.43 o 
   0   1   9      202.23      208.14      5.65 o 
   1   1   9      160.88      158.44      4.88 o 
   2   1   9      167.07      169.06      5.64 o 
   3   1   9      476.29      474.08      8.92 o 
   4   1   9      865.90      829.78     13.00 o 
   5   1   9       46.19       52.76      4.08 o 
   6   1   9      359.55      324.82      8.80 o 
   7   1   9       32.30       32.44      2.59 o 
   8   1   9       15.39       17.72      2.90 o 
   9   1   9       41.75       42.06      9.64 o 
  10   1   9       39.56       30.71      3.84 o 
  12   1   9       15.32       17.36      5.90 o 
  13   1   9        1.35       -2.68      4.46 o 
  14   1   9        0.00        8.23      5.70 o 
  15   1   9       49.83       82.90     12.15 o 
  16   1   9        3.94       10.16      8.37 o 
 -11   2   9        1.52        4.08      3.77 o 
 -10   2   9       12.02       18.79      4.41 o 
  -9   2   9       18.64       28.05      4.76 o 
  -8   2   9       25.95       31.36      8.61 o 
  -7   2   9       18.09       18.42      3.02 o 
  -6   2   9       11.34       14.38      2.92 o 
  -5   2   9      640.83      602.83     20.96 o 
  -4   2   9      104.70       95.46      4.81 o 
  -3   2   9        3.97        7.03      2.08 o 
  -2   2   9        3.01        1.79      1.76 o 
  -1   2   9     2151.93     2087.60     27.52 o 
   0   2   9        5.54        9.32      2.00 o 
   1   2   9     2132.27     2185.46     28.19 o 
   2   2   9       92.21       95.60      3.83 o 
   3   2   9      129.85      159.35      4.73 o 
   4   2   9        0.09       -0.35      1.28 o 
   5   2   9      340.58      326.53      6.87 o 
   6   2   9      168.12      179.82      4.85 o 
   7   2   9        6.57        6.25      2.23 o 
   8   2   9       59.30       57.36      4.43 o 
   9   2   9      190.71      189.35      9.88 o 
  10   2   9      125.87      119.09      6.16 o 
  11   2   9        0.74       -0.93      3.88 o 
  12   2   9      193.63      197.84     12.97 o 
  13   2   9        1.61        3.64      5.08 o 
  14   2   9       38.07       46.73      8.92 o 
  15   2   9        2.00        0.69      6.04 o 
  16   2   9       26.79       19.97      8.30 o 
  17   2   9       15.78       24.50      9.61 o 
 -11   3   9       10.03       26.01      6.18 o 
 -10   3   9        0.13        5.89      3.71 o 
  -9   3   9        1.12        6.33      3.27 o 
  -8   3   9       24.70       34.49      3.97 o 
  -7   3   9       32.03       27.48      3.47 o 
  -6   3   9       38.44       35.72      3.76 o 
  -5   3   9      352.24      327.00      8.54 o 
  -4   3   9      907.21      884.14     15.30 o 
  -3   3   9       12.60       13.15      2.47 o 
  -2   3   9      403.24      384.96      8.50 o 
  -1   3   9      636.95      594.11     10.81 o 
   0   3   9     1181.43     1216.41     17.70 o 
   1   3   9      426.70      338.10     10.10 o 
   2   3   9        2.55        1.88      1.41 o 
   3   3   9      350.33      386.75     10.34 o 
   4   3   9       59.66       64.56      3.18 o 
   5   3   9      883.17      849.38     12.95 o 
   6   3   9        4.77        5.16      1.51 o 
   7   3   9      558.64      539.88     13.96 o 
   8   3   9       27.74       36.69      4.36 o 
   9   3   9        0.01        0.33      2.04 o 
  10   3   9        1.21       -1.49      2.09 o 
  11   3   9      426.46      393.17     22.54 o 
  12   3   9        1.36        2.80      2.81 o 
  13   3   9       52.69       47.08      7.96 o 
  14   3   9       30.35       30.13      7.69 o 
  15   3   9       20.76       22.51      7.62 o 
  16   3   9        2.20        1.37      6.59 o 
  17   3   9       16.61       10.84      8.17 o 
 -11   4   9        8.77       14.07      5.35 o 
 -10   4   9        6.08       17.29      6.04 o 
  -9   4   9        2.33       -1.42      5.28 o 
  -8   4   9        0.10        5.67      2.47 o 
  -7   4   9      137.30      150.20      8.03 o 
  -6   4   9      181.41      182.45      8.13 o 
  -5   4   9      148.95      164.82      7.28 o 
  -4   4   9       40.06       48.99      4.45 o 
  -3   4   9      295.99      272.83     10.28 o 
  -2   4   9       48.07       58.01      3.76 o 
  -1   4   9      333.57      291.92      7.16 o 
   0   4   9      381.85      374.83     10.37 o 
   1   4   9      253.00      238.76      7.74 o 
   2   4   9     1374.20     1312.59     18.42 o 
   3   4   9       32.75       40.36      2.70 o 
   4   4   9      118.12      101.94      5.90 o 
   5   4   9       63.37       57.89      2.96 o 
   6   4   9      258.33      265.91      5.14 o 
   7   4   9       22.11       30.85      3.57 o 
   8   4   9       20.53       15.43      2.95 o 
   9   4   9        2.58        1.88      2.18 o 
  10   4   9       23.86       24.14      5.28 o 
  11   4   9        0.07        0.17      2.56 o 
  12   4   9      203.05      205.80      8.67 o 
  13   4   9       13.85       11.32      5.49 o 
  14   4   9      129.95      128.53     11.94 o 
  15   4   9        5.48        5.63      5.22 o 
  16   4   9        0.66       -0.34      5.42 o 
  17   4   9        1.92        3.98      6.59 o 
 -11   5   9        2.39       12.83      5.83 o 
 -10   5   9       11.40       23.16      9.37 o 
  -9   5   9        0.92       -4.77      4.77 o 
  -8   5   9        1.12       -0.22      4.77 o 
  -7   5   9        6.22        5.68      2.55 o 
  -6   5   9       13.73       20.57      3.31 o 
  -5   5   9        6.82        8.43      2.86 o 
  -4   5   9      123.53       93.28      5.08 o 
  -3   5   9      221.34      205.72      6.44 o 
  -2   5   9      183.90      155.75      5.39 o 
  -1   5   9     1093.86     1148.26     17.54 o 
   0   5   9      934.24      943.37     20.98 o 
   1   5   9      252.67      247.50      6.18 o 
   2   5   9       58.34       48.80      3.68 o 
   3   5   9      238.44      256.01      6.06 o 
   4   5   9       13.00       16.67      1.93 o 
   5   5   9      113.77      147.16      4.26 o 
   6   5   9      325.50      315.10      9.29 o 
   7   5   9        0.07       -1.60      1.92 o 
   8   5   9      174.73      175.89      6.79 o 
   9   5   9      514.14      491.68     12.47 o 
  10   5   9      304.65      296.66      9.68 o 
  11   5   9      184.88      193.60     13.00 o 
  12   5   9      115.59      104.15     13.00 o 
  13   5   9       41.18       66.50      8.78 o 
  14   5   9        5.02        0.12      3.27 o 
  15   5   9       33.36       50.64      9.06 o 
  16   5   9        0.00       -5.63      5.63 o 
  17   5   9        0.17        5.63      7.48 o 
 -11   6   9        6.15       10.16      6.24 o 
 -10   6   9        4.88       10.16      4.37 o 
  -9   6   9       25.00       22.98      4.71 o 
  -8   6   9        3.06        2.81      3.42 o 
  -7   6   9        1.76        3.06      3.00 o 
  -6   6   9        6.11        0.89      2.23 o 
  -5   6   9       98.55       94.35      5.36 o 
  -4   6   9     1248.53     1209.36     30.60 o 
  -3   6   9        3.13        1.97      2.16 o 
  -2   6   9        0.05       -1.60      1.68 o 
  -1   6   9      148.03      142.59      5.16 o 
   0   6   9      386.78      402.27      8.68 o 
   1   6   9       31.98       29.93      2.84 o 
   2   6   9      342.49      340.09      7.41 o 
   3   6   9       14.37       11.38      1.84 o 
   4   6   9       57.00       57.97      3.09 o 
   5   6   9      827.45      809.49     20.93 o 
   6   6   9      350.97      288.59      8.73 o 
   7   6   9      122.66      101.08      5.14 o 
   8   6   9       82.97       71.30      5.02 o 
   9   6   9      207.72      225.19     11.32 o 
  10   6   9      283.01      275.55     10.40 o 
  11   6   9        6.56        4.41      2.93 o 
  12   6   9        9.42       11.99      3.49 o 
  13   6   9       36.41       41.59      7.27 o 
  14   6   9       21.00       22.55      9.61 o 
  15   6   9        1.51        1.80      4.67 o 
  16   6   9        1.80        0.12      3.87 o 
  17   6   9        0.53       -1.51      6.38 o 
 -10   7   9        3.69       13.60      4.48 o 
  -9   7   9        0.31        1.09      3.08 o 
  -8   7   9       29.17       27.98     11.60 o 
  -7   7   9        1.22       -2.53      3.57 o 
  -6   7   9        1.40        2.08      3.06 o 
  -5   7   9        0.16        0.30      2.38 o 
  -4   7   9      200.94      188.73      6.83 o 
  -3   7   9       14.86       15.50      2.92 o 
  -2   7   9      295.36      294.05      7.87 o 
  -1   7   9       54.61       52.28      3.80 o 
   0   7   9      255.75      245.74     12.18 o 
   1   7   9      186.17      191.96      5.75 o 
   2   7   9     1245.36     1221.58     17.96 o 
   3   7   9       78.61       75.49      3.68 o 
   4   7   9     1020.23     1099.98     16.25 o 
   5   7   9      156.90      137.65      6.66 o 
   6   7   9        1.45       -0.10      3.05 o 
   7   7   9       32.85       29.66      3.68 o 
   8   7   9        1.17        3.72      2.38 o 
   9   7   9      697.70      698.86     19.52 o 
  10   7   9      226.97      201.35      9.98 o 
  11   7   9       57.53       52.58      5.37 o 
  12   7   9        2.02       -2.66      2.66 o 
  13   7   9       18.35       21.33      4.10 o 
  14   7   9        8.86        4.86      3.15 o 
  15   7   9        1.58        3.63      3.88 o 
  16   7   9        3.73        3.62      4.00 o 
  17   7   9        0.34       -1.18      4.42 o 
 -10   8   9        0.08        5.85      9.09 o 
  -9   8   9        0.40       -1.21      3.07 o 
  -8   8   9        8.35        0.62      3.98 o 
  -7   8   9       39.55       42.94      5.87 o 
  -6   8   9       12.17        8.08      4.94 o 
  -5   8   9       80.81       78.77      6.88 o 
  -4   8   9      103.21      103.53      5.71 o 
  -3   8   9       36.59       47.29      4.24 o 
  -2   8   9      171.79      166.00      6.19 o 
  -1   8   9     1280.69     1207.59     18.92 o 
   0   8   9      126.30      115.19      4.91 o 
   1   8   9        2.58        0.63      1.67 o 
   2   8   9      198.27      189.88      5.67 o 
   3   8   9      579.71      603.86     10.90 o 
   4   8   9      798.18      709.44     12.03 o 
   5   8   9      163.53      167.40      4.13 o 
   6   8   9     1740.96     1771.66     63.00 o 
   7   8   9        1.55        4.94      2.44 o 
   8   8   9      277.40      236.20     12.87 o 
   9   8   9      215.53      195.38     11.87 o 
  10   8   9      252.47      230.31      8.82 o 
  11   8   9       83.54       84.78      6.21 o 
  12   8   9      102.49       93.79      6.78 o 
  13   8   9       13.57        9.82      3.50 o 
  14   8   9        7.17       10.51      3.78 o 
  15   8   9        4.47        8.81      4.02 o 
  16   8   9        0.66        1.19      3.68 o 
  17   8   9        5.68       17.50      6.93 o 
  -9   9   9        0.24       -0.88      4.01 o 
  -8   9   9        8.03       14.12      4.48 o 
  -7   9   9       20.51       22.44      7.96 o 
  -6   9   9       93.45      111.88      8.78 o 
  -5   9   9       33.82       36.28      5.62 o 
  -4   9   9       42.72       44.88      8.30 o 
  -3   9   9       33.19       21.66      4.51 o 
  -2   9   9      274.10      268.88      7.98 o 
  -1   9   9      269.80      250.75     10.35 o 
   0   9   9       67.36       77.51      8.00 o 
   1   9   9       22.41       17.47      2.54 o 
   2   9   9       10.78        9.06      2.07 o 
   3   9   9       42.71       48.54      3.41 o 
   4   9   9        0.48        0.48      1.20 o 
   5   9   9      316.76      321.89      7.32 o 
   6   9   9      144.10      150.13      6.65 o 
   7   9   9        1.76        0.81      2.21 o 
   8   9   9       81.81       84.97      5.80 o 
   9   9   9       29.55       43.68      4.82 o 
  10   9   9       14.44        6.53      4.08 o 
  11   9   9       32.67       28.92      6.24 o 
  12   9   9        0.68        0.58      2.79 o 
  13   9   9        0.30        1.18      3.00 o 
  14   9   9        0.68       -0.42      2.95 o 
  15   9   9        1.07        1.94      3.33 o 
  16   9   9        4.45        9.40      5.49 o 
  17   9   9        0.68        7.00      5.83 o 
  -8  10   9        0.52        5.10      4.17 o 
  -7  10   9       42.57       64.13      7.29 o 
  -6  10   9       13.99       11.36      6.18 o 
  -5  10   9       22.41       23.61      5.15 o 
  -4  10   9       25.94       37.83      5.74 o 
  -3  10   9       15.75       25.89      8.20 o 
  -2  10   9       97.00      110.54     10.33 o 
  -1  10   9      138.59      138.60      6.17 o 
   0  10   9       72.01       72.30      4.58 o 
   1  10   9        3.56        1.72      2.33 o 
   2  10   9       97.10       99.94      4.86 o 
   3  10   9       21.20       22.88      2.79 o 
   4  10   9       71.18       69.67      3.99 o 
   5  10   9       82.60       81.32      4.18 o 
   6  10   9       77.27       73.54     12.94 o 
   7  10   9        5.19        3.18      2.57 o 
   8  10   9      353.30      351.46     10.86 o 
   9  10   9        0.21       -0.78      2.52 o 
  10  10   9        0.38       -2.33      2.59 o 
  11  10   9      102.93       96.11      9.95 o 
  12  10   9       57.64       50.03      7.69 o 
  13  10   9        1.38        0.59      2.87 o 
  14  10   9       10.19        9.54      5.49 o 
  15  10   9        1.10        9.06      5.63 o 
  16  10   9        0.51        4.60      5.56 o 
  17  10   9        1.42        3.84      4.67 o 
  -8  11   9        0.54       -1.94      4.30 o 
  -7  11   9        3.81        4.38      5.52 o 
  -6  11   9       13.12       22.68      5.80 o 
  -5  11   9        6.73        5.53      4.35 o 
  -4  11   9        3.93        1.63      3.73 o 
  -3  11   9        0.47        2.26      3.59 o 
  -2  11   9      153.44      149.19      8.69 o 
  -1  11   9       12.26       10.12      4.94 o 
   0  11   9       73.40       71.22      6.48 o 
   1  11   9      116.97      117.82      5.54 o 
   2  11   9      204.08      172.84      5.99 o 
   3  11   9      172.33      137.97      9.00 o 
   4  11   9       16.70       17.93      2.81 o 
   5  11   9      115.06      111.11      4.84 o 
   6  11   9      143.74      141.83      7.24 o 
   7  11   9      110.22      124.85      9.30 o 
   8  11   9        0.40        5.49      3.01 o 
   9  11   9      201.54      182.49      8.10 o 
  10  11   9       22.19       29.39      5.66 o 
  11  11   9       86.40       73.06      6.18 o 
  12  11   9        2.68        4.91      2.93 o 
  13  11   9       25.15       20.45      6.38 o 
  14  11   9        2.51       11.25      5.76 o 
  15  11   9       23.81       26.69      6.86 o 
  16  11   9        6.96        1.03      5.83 o 
  -7  12   9        1.92       -0.33      4.68 o 
  -6  12   9        0.07       -3.98      3.98 o 
  -5  12   9        0.02        2.39      4.00 o 
  -4  12   9        5.89       14.88      4.98 o 
  -3  12   9       34.10       47.02      6.12 o 
  -2  12   9        9.77       13.85      4.56 o 
  -1  12   9       71.67       79.31      6.87 o 
   0  12   9       13.05        9.53      6.18 o 
   1  12   9      110.68      113.38     11.04 o 
   2  12   9       69.62       71.94      4.75 o 
   3  12   9       36.90       39.32      3.78 o 
   4  12   9      377.81      355.11      8.91 o 
   5  12   9        3.77        3.91      2.98 o 
   6  12   9        4.30        7.43      2.79 o 
   7  12   9        0.25       -1.97      2.47 o 
   8  12   9      402.72      379.58     11.98 o 
   9  12   9      124.44      127.40      7.59 o 
  10  12   9       24.41       23.89      4.15 o 
  11  12   9       13.50       13.31      5.56 o 
  12  12   9        0.12        4.39      5.22 o 
  13  12   9        0.83       -3.50      3.50 o 
  14  12   9       40.20       47.56      8.92 o 
  15  12   9       41.19       62.93     10.16 o 
  16  12   9        2.20       14.00      5.97 o 
  -6  13   9        0.40       -5.55      5.90 o 
  -5  13   9        6.40        9.43      4.98 o 
  -4  13   9        4.45        2.00      6.07 o 
  -3  13   9        2.88        7.29      4.36 o 
  -2  13   9       17.98       10.61      4.48 o 
  -1  13   9        5.53       10.61      3.91 o 
   0  13   9        0.49        3.48      3.56 o 
   1  13   9       25.49       26.95      5.25 o 
   2  13   9       18.19       14.98      3.97 o 
   3  13   9      197.33      190.38      6.74 o 
   4  13   9        0.70       -1.33      2.23 o 
   5  13   9      100.02       98.61      9.68 o 
   6  13   9        4.54        6.89      3.27 o 
   7  13   9       13.09        9.24      3.32 o 
   8  13   9       26.77       25.50      4.21 o 
   9  13   9        7.18       10.09      5.08 o 
  10  13   9        3.78        6.73      4.25 o 
  11  13   9        0.04       -0.41      4.60 o 
  12  13   9        0.03       -3.71      3.71 o 
  13  13   9       10.63       11.19      5.56 o 
  14  13   9        5.05       10.77      5.56 o 
  15  13   9        0.09        1.99      4.80 o 
  -5  14   9        5.05        8.70      4.91 o 
  -4  14   9        0.02        1.68      4.27 o 
  -3  14   9        8.12       11.19      4.95 o 
  -2  14   9       31.51       37.71      6.29 o 
  -1  14   9        1.02        7.66      4.14 o 
   0  14   9        2.73        8.38      3.97 o 
   1  14   9        8.70        5.69      6.79 o 
   2  14   9       34.66       45.00      5.65 o 
   3  14   9       45.17       46.58      5.53 o 
   4  14   9       12.30       13.68      3.14 o 
   5  14   9       18.49       22.85      5.90 o 
   6  14   9       24.14       20.89      4.21 o 
   7  14   9       29.47       32.89      4.81 o 
   8  14   9        8.67        7.14      4.60 o 
   9  14   9        4.37        5.97      5.08 o 
  10  14   9        0.01       -2.88      4.12 o 
  11  14   9        1.03        4.19      4.94 o 
  12  14   9       15.27       18.39      6.86 o 
  13  14   9        0.09        6.86      5.97 o 
  14  14   9        8.36       22.71      8.23 o 
  15  14   9        0.05       22.10      7.07 o 
  -3  15   9        0.04        0.70      4.32 o 
  -2  15   9        3.73        7.30      9.26 o 
  -1  15   9       22.67       26.15      9.95 o 
   0  15   9        1.03       -1.05      6.73 o 
   1  15   9        6.98        8.24      4.50 o 
   2  15   9        0.09        2.64      4.19 o 
   3  15   9        0.17       -2.77      3.16 o 
   4  15   9       15.21       14.53      4.28 o 
   5  15   9        7.49        4.46      4.25 o 
   6  15   9        9.43       17.84      5.49 o 
   8  15   9        0.04       -2.54      3.91 o 
   9  15   9        2.83        2.06      5.08 o 
  10  15   9        0.55        7.82      5.49 o 
  11  15   9       17.01       15.37      6.86 o 
  12  15   9       10.46        8.58      6.66 o 
  13  15   9       13.64        2.68      6.52 o 
  14  15   9        9.66       15.51      8.72 o 
  -2  16   9        1.46       13.18      4.93 o 
  -1  16   9        1.26       -1.16      4.74 o 
   0  16   9       12.45       20.02      5.62 o 
   1  16   9        0.79       -0.35      4.15 o 
   2  16   9        6.37       -1.57      4.29 o 
   3  16   9        0.15       -5.01      5.01 o 
   7  16   9        0.03       -0.62      5.15 o 
   8  16   9       24.32       40.83      8.72 o 
   9  16   9        7.99       12.49      6.66 o 
  10  16   9        7.11       14.41      6.66 o 
  11  16   9        7.53        8.10      7.21 o 
  12  16   9       28.90       23.95      8.37 o 
  13  16   9       31.21       36.99     10.57 o 
   0  17   9        1.49        6.25      5.29 o 
   1  17   9        7.71       13.20      5.62 o 
   2  17   9        0.19       -5.08      8.03 o 
   3  17   9       12.92       25.39      9.26 o 
   8  17   9        5.01        6.59      7.00 o 
   9  17   9        8.80       15.71      6.93 o 
  10  17   9        7.45       12.90      7.34 o 
  11  17   9        0.76       -0.14      6.24 o 
  -2 -10  10       21.54       24.77      8.85 o 
  -1 -10  10       18.87       19.28      8.65 o 
   0 -10  10        1.88       -6.31      6.31 o 
   1 -10  10        7.45        6.79      7.55 o 
   2 -10  10        1.20       11.94      7.82 o 
   4 -10  10        0.00        3.09      8.03 o 
  -5  -9  10        2.85        0.55      4.31 o 
  -4  -9  10        9.83       10.83      4.51 o 
  -3  -9  10       22.52       32.94      7.96 o 
  -2  -9  10        4.53       -5.01      5.63 o 
  -1  -9  10       18.83       30.33      8.72 o 
   0  -9  10       35.14       31.57      9.26 o 
   1  -9  10        3.88        6.93      6.66 o 
   2  -9  10        8.21       11.25      7.62 o 
   3  -9  10        0.66       -1.65      5.83 o 
   4  -9  10       19.94       33.69      9.20 o 
   5  -9  10        0.55        2.68      7.21 o 
   6  -9  10       10.41       17.43      8.58 o 
  -6  -8  10        4.51        4.45      5.08 o 
  -5  -8  10       11.94        8.18      4.61 o 
  -4  -8  10        1.38        6.09      4.23 o 
  -3  -8  10        0.55        3.74      4.00 o 
  -2  -8  10        4.23       11.78     11.08 o 
  -1  -8  10        0.11        8.85      6.52 o 
   0  -8  10        9.58       11.53      6.73 o 
   1  -8  10       13.19       10.98      7.00 o 
   2  -8  10       20.59       49.96      9.20 o 
   3  -8  10       18.87       21.14      7.75 o 
   4  -8  10       14.54       18.73      7.62 o 
   5  -8  10       10.18       12.01      7.27 o 
   6  -8  10       10.56       14.14      7.55 o 
   7  -8  10        4.39        1.58      7.00 o 
   8  -8  10        0.41        5.90      7.41 o 
  -8  -7  10        4.01        3.58      5.11 o 
  -7  -7  10        3.70        6.83      6.66 o 
  -6  -7  10        2.75        0.97      4.24 o 
  -5  -7  10        3.76        5.98      4.00 o 
  -4  -7  10        0.18       -0.21      4.94 o 
  -3  -7  10       75.49       86.52     17.64 o 
  -2  -7  10        4.36        6.87      4.09 o 
  -1  -7  10       29.75       21.81      4.77 o 
   0  -7  10        3.73       -0.34      5.28 o 
   1  -7  10        0.88        0.69      5.22 o 
   2  -7  10       39.52       38.84      8.03 o 
   3  -7  10       18.57       23.74      7.48 o 
   4  -7  10       13.62       21.62      7.00 o 
   5  -7  10        5.42        2.06      5.97 o 
   6  -7  10       21.59       17.50      6.86 o 
   7  -7  10        5.55       11.12      6.79 o 
   8  -7  10        7.52       10.02      7.34 o 
  -8  -6  10       22.75       26.02      9.57 o 
  -7  -6  10        0.36        1.30      6.18 o 
  -6  -6  10        1.56        2.24      3.95 o 
  -5  -6  10        1.06        4.32      3.84 o 
  -4  -6  10       28.19       33.91      5.59 o 
  -3  -6  10       47.85       40.46      5.91 o 
  -2  -6  10       89.18      103.66      7.88 o 
  -1  -6  10       93.58       94.33      7.49 o 
   0  -6  10        0.43        1.41      3.08 o 
   1  -6  10        0.17        5.08      5.22 o 
   2  -6  10        0.04        0.07      4.60 o 
   3  -6  10      254.84      239.43     14.07 o 
   4  -6  10        9.84       19.21      6.73 o 
   5  -6  10        4.06        0.75      4.87 o 
   6  -6  10       21.74       26.21      6.86 o 
   7  -6  10       29.45       44.19      8.23 o 
   8  -6  10        3.68       10.34      9.40 o 
   9  -6  10        6.59        8.92      5.28 o 
  10  -6  10       11.32       18.05      5.97 o 
  11  -6  10        0.71       10.09      5.70 o 
  -9  -5  10       30.92       41.74      6.49 o 
  -8  -5  10        3.32       -0.61      4.03 o 
  -7  -5  10       26.99       34.11      6.79 o 
  -6  -5  10        9.72        9.38      4.17 o 
  -5  -5  10        0.23        1.71      3.56 o 
  -4  -5  10       18.48       14.73      4.32 o 
  -3  -5  10       54.27       50.64      8.54 o 
  -2  -5  10      142.94      142.38      8.73 o 
  -1  -5  10        4.11        5.24      3.41 o 
   0  -5  10       49.98       52.11      5.77 o 
   1  -5  10       44.42       41.83      5.35 o 
   2  -5  10        3.17       -0.79      2.75 o 
   3  -5  10        0.06        7.75      4.67 o 
   4  -5  10        7.45       21.20      6.11 o 
   5  -5  10       31.98       31.50      6.86 o 
   6  -5  10        5.64        7.44      4.46 o 
   7  -5  10        2.57        5.49      2.93 o 
   8  -5  10        6.49       14.55      4.80 o 
  10  -5  10        5.69        4.53      5.22 o 
  11  -5  10       16.71        9.88      5.35 o 
  12  -5  10        0.12       23.74      6.59 o 
 -10  -4  10        0.98       10.58      5.04 o 
  -9  -4  10        1.17       -2.04      3.36 o 
  -8  -4  10       38.46       38.12      5.87 o 
  -7  -4  10       21.25       28.63      5.55 o 
  -6  -4  10        8.24       12.26      4.13 o 
  -5  -4  10        0.13        2.65      3.95 o 
  -4  -4  10       39.44       35.01      9.88 o 
  -3  -4  10      147.04      150.31      9.44 o 
  -2  -4  10      185.54      177.05      8.54 o 
  -1  -4  10       12.94        7.63      5.32 o 
   0  -4  10       14.66       11.48      3.78 o 
   1  -4  10       70.34       73.82      6.19 o 
   2  -4  10      441.86      447.01     12.88 o 
   3  -4  10       28.99       45.65      6.48 o 
   4  -4  10        5.78        2.61      3.84 o 
   5  -4  10        3.33        6.01      2.85 o 
   6  -4  10       24.32       36.12      4.43 o 
   7  -4  10       19.26       18.52      7.00 o 
   8  -4  10        1.54       14.07      4.74 o 
   9  -4  10        0.14       -3.36      3.71 o 
  10  -4  10       15.86       11.67      5.08 o 
  11  -4  10        7.45        5.70      4.67 o 
  12  -4  10        6.77        2.06      4.94 o 
  13  -4  10        0.64       -0.27      5.08 o 
 -10  -3  10        0.52        8.44      4.46 o 
  -9  -3  10       18.48       21.90      4.83 o 
  -8  -3  10       29.71       29.86      5.29 o 
  -7  -3  10        0.38        1.00      3.32 o 
  -6  -3  10        0.36       -0.36      6.90 o 
  -5  -3  10        0.19        2.83      3.11 o 
  -4  -3  10       25.06       24.58      4.60 o 
  -3  -3  10       36.94       34.60      5.14 o 
  -2  -3  10      114.33      114.02      8.82 o 
  -1  -3  10      535.72      523.28     14.39 o 
   0  -3  10       98.01      112.04      7.01 o 
   1  -3  10      116.13      128.58      7.07 o 
   2  -3  10        0.09       -1.30      2.49 o 
   3  -3  10       80.54       77.95      4.58 o 
   4  -3  10       45.74       56.01      3.91 o 
   5  -3  10        0.98       -0.72      2.39 o 
   6  -3  10      181.38      171.11      7.35 o 
   7  -3  10       27.39       30.53      9.09 o 
   8  -3  10        3.91        0.89      3.64 o 
   9  -3  10       21.13       16.13      5.01 o 
  10  -3  10        0.84       -1.85      4.12 o 
  11  -3  10       33.92       38.70      7.55 o 
  12  -3  10        5.05       11.05      5.83 o 
  13  -3  10        2.88        9.95      5.63 o 
  14  -3  10        1.53        8.58      5.76 o 
 -10  -2  10        8.02       19.10      4.92 o 
  -9  -2  10        2.01       -2.98      8.78 o 
  -8  -2  10        0.18        1.33      3.64 o 
  -7  -2  10        0.34        5.11      3.60 o 
  -6  -2  10       24.80       24.72      4.51 o 
  -5  -2  10      182.63      191.39      8.97 o 
  -4  -2  10       50.60       62.07      6.31 o 
  -3  -2  10        2.88       -0.34      5.56 o 
  -2  -2  10        2.64        0.36      2.98 o 
  -1  -2  10      573.27      578.06     14.94 o 
   0  -2  10      328.23      291.92     10.09 o 
   1  -2  10      783.35      751.90     30.88 o 
   2  -2  10        2.03        4.47      2.11 o 
   3  -2  10       49.37       51.31      3.65 o 
   4  -2  10       18.07       17.14      2.63 o 
   5  -2  10      304.57      304.38      7.67 o 
   6  -2  10      116.25      116.46      5.89 o 
   7  -2  10      153.73      143.78      6.63 o 
   8  -2  10      181.39      198.39     11.67 o 
   9  -2  10        8.41        7.00      3.98 o 
  10  -2  10        0.01        3.23      3.71 o 
  11  -2  10        0.04        2.47      4.32 o 
  12  -2  10       30.04       26.42      6.79 o 
  13  -2  10        0.14       -0.21      4.94 o 
  14  -2  10        1.89        5.28      4.46 o 
  15  -2  10        0.30        5.35      5.28 o 
 -11  -1  10       11.15       13.04      6.79 o 
 -10  -1  10        7.48        8.35      4.00 o 
  -9  -1  10       27.66       20.94      4.78 o 
  -8  -1  10       38.60       41.41      5.65 o 
  -7  -1  10       13.92       11.94      3.63 o 
  -6  -1  10        2.13        5.12      3.19 o 
  -5  -1  10      124.41      121.05     14.69 o 
  -4  -1  10      177.12      185.88      8.56 o 
  -3  -1  10       11.73       20.31      4.27 o 
  -2  -1  10      271.68      270.78      9.98 o 
  -1  -1  10       55.79       73.94      5.89 o 
   0  -1  10     1217.86     1105.62     17.14 o 
   1  -1  10        0.10       -1.50      1.68 o 
   2  -1  10      463.59      452.01      9.28 o 
   3  -1  10       39.36       36.92      3.67 o 
   4  -1  10        4.07        3.09      1.84 o 
   5  -1  10      119.28      120.06      4.69 o 
   6  -1  10      262.98      266.65      8.58 o 
   7  -1  10      209.50      206.02      7.25 o 
   8  -1  10        2.89        1.78      3.36 o 
   9  -1  10       69.68       75.97      8.72 o 
  10  -1  10        1.17        0.34      3.57 o 
  11  -1  10       16.81       17.98      5.28 o 
  12  -1  10        8.34        8.99      5.22 o 
  13  -1  10       52.63       67.39      9.95 o 
  14  -1  10        0.24       -2.88      3.71 o 
  15  -1  10        0.21        3.29      5.01 o 
 -11   0  10        0.56        1.85      3.43 o 
 -10   0  10       45.06       45.06      6.00 o 
  -9   0  10       33.22       25.71      5.07 o 
  -8   0  10       28.61       33.16      5.04 o 
  -7   0  10       31.02       35.17      5.39 o 
  -6   0  10       40.89       44.09      5.44 o 
  -5   0  10        0.64        2.91      2.79 o 
  -4   0  10       83.69       73.34     11.63 o 
  -3   0  10      973.05      901.69     60.05 o 
  -2   0  10      104.40      110.33      4.98 o 
  -1   0  10        7.61        7.34      2.14 o 
   0   0  10       31.37       32.05      3.02 o 
   1   0  10      458.91      417.61      8.83 o 
   2   0  10      266.75      260.30      6.69 o 
   3   0  10      169.76      167.97      5.36 o 
   4   0  10      125.84      121.54      4.56 o 
   5   0  10       11.46       15.04      2.30 o 
   6   0  10       94.49       83.56      6.26 o 
   7   0  10       24.60       20.05      3.22 o 
   8   0  10      135.06      132.01      8.03 o 
   9   0  10        0.26       -3.09      3.09 o 
  10   0  10       36.76       38.50      6.73 o 
  11   0  10        6.96        6.79      4.05 o 
  12   0  10        1.29        0.96      4.19 o 
  13   0  10        0.67        3.29      4.53 o 
  14   0  10       29.22       31.64      6.86 o 
  15   0  10        0.35       -3.02      6.11 o 
  16   0  10        0.13       11.67      8.72 o 
 -11   1  10        8.56       15.50      8.27 o 
 -10   1  10       38.51       35.00      5.48 o 
  -9   1  10        1.87        8.29      3.76 o 
  -8   1  10       11.96       15.88      4.03 o 
  -7   1  10       51.83       56.79      9.92 o 
  -6   1  10       45.27       46.82      8.30 o 
  -5   1  10        3.82        2.52      2.63 o 
  -4   1  10       53.52       47.38      5.30 o 
  -3   1  10       23.19       26.13      4.15 o 
  -2   1  10      970.57      880.39     17.92 o 
  -1   1  10      198.27      190.78      5.79 o 
   0   1  10       50.59       48.40      3.44 o 
   1   1  10        7.54        8.09      2.09 o 
   2   1  10      281.42      290.16      7.04 o 
   3   1  10        8.01        6.17      1.83 o 
   4   1  10      623.27      643.56     11.30 o 
   5   1  10       15.74       18.57      2.36 o 
   6   1  10       54.65       59.55      3.46 o 
   7   1  10       31.59       34.50      3.83 o 
   8   1  10       43.93       46.78      4.36 o 
   9   1  10        2.94        2.20      2.11 o 
  10   1  10      141.50      148.64     10.16 o 
  11   1  10      228.26      241.76     13.66 o 
  12   1  10       55.46       47.35      7.48 o 
  13   1  10       14.56       20.38      6.79 o 
  14   1  10       12.68       15.85      7.14 o 
  15   1  10       13.29       17.16      8.17 o 
  16   1  10        3.29        5.70      7.27 o 
 -11   2  10        0.00        6.81      6.55 o 
 -10   2  10        1.23        6.53      3.56 o 
  -9   2  10        4.60        7.43      4.39 o 
  -8   2  10       23.06       17.02      4.05 o 
  -7   2  10       21.50       25.19      4.31 o 
  -6   2  10       35.59       39.35      4.95 o 
  -5   2  10      268.11      251.76      7.64 o 
  -4   2  10       84.47       76.10      4.70 o 
  -3   2  10      114.56      106.35      5.07 o 
  -2   2  10      425.66      378.16      8.69 o 
  -1   2  10       35.44       31.66      4.28 o 
   0   2  10       15.07        9.62      3.70 o 
   1   2  10      120.50      110.27      4.47 o 
   2   2  10      408.31      425.89      8.73 o 
   3   2  10        4.86        3.52      1.70 o 
   4   2  10      163.16      152.13      4.85 o 
   5   2  10      131.46      132.88      7.97 o 
   6   2  10       15.25       18.69      2.29 o 
   7   2  10       10.22       11.73      2.64 o 
   8   2  10       71.48       81.66      5.76 o 
   9   2  10       75.40       69.84     10.26 o 
  10   2  10       94.64       95.69      6.09 o 
  11   2  10      100.90       90.52      6.16 o 
  12   2  10       73.34       77.06      9.61 o 
  13   2  10        6.23        6.04      5.15 o 
  14   2  10       19.91       35.14      8.37 o 
  15   2  10        0.27       -1.30      5.63 o 
  16   2  10       30.92       36.99     10.29 o 
 -11   3  10        1.11        8.65      5.35 o 
 -10   3  10        3.80       11.79      4.05 o 
  -9   3  10        0.16        1.50      7.93 o 
  -8   3  10       12.28        9.16      3.60 o 
  -7   3  10       10.46       10.07      2.68 o 
  -6   3  10       56.19       59.77      4.60 o 
  -5   3  10      211.61      208.90      7.04 o 
  -4   3  10      347.64      325.22      8.61 o 
  -3   3  10       52.77       50.04      3.92 o 
  -2   3  10      130.40      123.63      5.09 o 
  -1   3  10        0.01       -1.76      1.76 o 
   0   3  10     3958.28     3943.04     48.15 o 
   1   3  10      118.78      147.56      5.20 o 
   2   3  10      419.28      405.57      8.45 o 
   3   3  10       15.02       18.44      2.27 o 
   4   3  10      241.17      188.97      5.35 o 
   5   3  10      242.87      249.16      7.36 o 
   6   3  10      356.80      385.73      9.77 o 
   7   3  10       99.36       91.76      7.55 o 
   8   3  10        3.80        2.45      3.05 o 
   9   3  10        0.34        1.19      2.06 o 
  10   3  10       19.24       17.56      4.01 o 
  11   3  10      614.57      608.94     15.33 o 
  12   3  10       30.69       29.20      6.28 o 
  13   3  10       14.06        6.59      4.87 o 
  14   3  10       20.31       12.83      6.24 o 
  15   3  10        6.53        8.44      6.18 o 
  16   3  10        1.47       -1.44      7.14 o 
  17   3  10       23.64       26.63      8.78 o 
 -10   4  10        9.68        8.17      5.56 o 
  -9   4  10        1.76        4.06      3.60 o 
  -8   4  10        2.41        5.19      4.13 o 
  -7   4  10        1.98        6.57      2.47 o 
  -6   4  10        7.04        3.61      2.26 o 
  -5   4  10       43.70       48.71      4.73 o 
  -4   4  10      335.42      296.66      8.99 o 
  -3   4  10      659.09      592.26     12.22 o 
  -2   4  10       46.10       53.69      3.86 o 
  -1   4  10      616.56      577.48     11.07 o 
   0   4  10      117.82      115.20      4.77 o 
   1   4  10     1805.43     1766.45     24.22 o 
   2   4  10     1165.10     1079.52     18.92 o 
   3   4  10      303.59      312.30      7.08 o 
   4   4  10        1.31        0.75      1.47 o 
   5   4  10       15.73       12.16      1.91 o 
   6   4  10      311.47      319.60     10.91 o 
   7   4  10        2.83       -1.82      1.82 o 
   8   4  10       41.77       42.76      4.29 o 
   9   4  10        9.07       14.81      3.21 o 
  10   4  10       44.42       49.55      5.02 o 
  11   4  10      109.26      112.40      8.03 o 
  12   4  10        0.09       -2.51      2.51 o 
  13   4  10       30.70       31.69      6.59 o 
  14   4  10       55.93       64.78      9.40 o 
  15   4  10        2.80        8.17      5.70 o 
  16   4  10        0.56        3.23      5.90 o 
  17   4  10        0.03       -3.02      6.31 o 
 -10   5  10        4.88        9.06      5.08 o 
  -9   5  10        5.70        6.68      3.87 o 
  -8   5  10       11.58       14.62      4.87 o 
  -7   5  10        4.80        7.63      3.46 o 
  -6   5  10       24.49       37.13      3.97 o 
  -5   5  10       61.52       67.26      4.93 o 
  -4   5  10      514.27      463.80     11.51 o 
  -3   5  10       49.95       49.69      4.07 o 
  -2   5  10       14.46       13.05      2.63 o 
  -1   5  10       42.64       47.50      3.60 o 
   0   5  10      453.37      443.70      9.26 o 
   1   5  10      882.90      835.09     13.85 o 
   2   5  10       26.95       37.39      3.00 o 
   3   5  10       45.41       38.46      3.90 o 
   4   5  10        3.84        0.42      1.34 o 
   5   5  10      474.09      433.09      8.38 o 
   6   5  10       75.90       68.95      5.42 o 
   7   5  10       25.80       21.64      3.37 o 
   8   5  10       55.61       45.10     11.67 o 
   9   5  10       50.27       48.93      4.95 o 
  10   5  10      653.85      636.20     15.36 o 
  11   5  10       12.19       15.56      4.12 o 
  12   5  10        0.08        4.44      3.18 o 
  13   5  10        3.74        5.90      3.25 o 
  14   5  10        8.33        1.44      4.94 o 
  15   5  10       22.85       29.99      7.34 o 
  16   5  10        0.08        4.74      6.04 o 
  17   5  10        0.03       -1.44      6.52 o 
 -10   6  10        0.94        4.95      4.36 o 
  -9   6  10       29.77       29.34      5.34 o 
  -8   6  10        6.38        1.51      3.63 o 
  -7   6  10        0.49        4.99      3.28 o 
  -6   6  10       15.03       17.94      3.18 o 
  -5   6  10       31.87       33.99      3.87 o 
  -4   6  10       20.12       18.41      3.23 o 
  -3   6  10       76.13       59.97      4.55 o 
  -2   6  10       10.92        8.85      2.85 o 
  -1   6  10       38.28       34.70      3.29 o 
   0   6  10      195.54      191.23      6.01 o 
   1   6  10       23.34       28.02      2.94 o 
   2   6  10        7.65        6.51      1.97 o 
   3   6  10       32.30       28.25      2.61 o 
   4   6  10      138.66      102.75      3.97 o 
   5   6  10      592.37      528.30      9.61 o 
   6   6  10       74.66       90.93      5.60 o 
   7   6  10      621.48      583.51     24.50 o 
   8   6  10       58.66       55.30      4.90 o 
   9   6  10      401.21      398.21     13.18 o 
  10   6  10       47.57       43.36      4.89 o 
  11   6  10        0.43       -2.10      2.62 o 
  12   6  10        0.51        2.42      3.05 o 
  13   6  10        1.24       -0.30      3.71 o 
  14   6  10       17.42       17.91      4.28 o 
  15   6  10       16.60       21.17      4.67 o 
  16   6  10        1.92        5.90      6.04 o 
  17   6  10        0.69       -0.21      5.97 o 
 -10   7  10        0.04        3.77      5.90 o 
  -9   7  10        0.28        7.98      4.42 o 
  -8   7  10       45.23       46.02      6.11 o 
  -7   7  10        6.12       16.16      4.24 o 
  -6   7  10        0.01       -3.04      3.04 o 
  -5   7  10        0.76        4.67      2.58 o 
  -4   7  10       86.82       75.29      5.11 o 
  -3   7  10        0.31       -1.94      1.94 o 
  -2   7  10       43.29       47.66      4.13 o 
  -1   7  10      193.28      170.81      6.07 o 
   0   7  10      194.12      172.18      6.29 o 
   1   7  10        7.89        5.58      1.91 o 
   2   7  10       53.30       50.62      3.54 o 
   3   7  10        5.37        7.27      2.07 o 
   4   7  10      620.66      559.99     10.32 o 
   5   7  10      791.64      771.66     12.68 o 
   6   7  10       98.38      104.79      9.02 o 
   7   7  10       59.79       57.82      7.65 o 
   8   7  10      165.22      151.12      6.89 o 
   9   7  10     1340.32     1311.08     25.13 o 
  10   7  10      114.39      108.58      9.92 o 
  11   7  10       73.77       74.82     10.98 o 
  12   7  10       15.73       15.48      3.95 o 
  13   7  10       33.34       34.15      4.80 o 
  14   7  10        4.23        5.05      3.46 o 
  15   7  10        3.24        5.74      3.74 o 
  16   7  10        3.87        6.71      4.53 o 
  17   7  10        3.81        2.88      6.73 o 
  -9   8  10        1.99        4.45      6.48 o 
  -8   8  10        3.44        2.90      5.66 o 
  -7   8  10       41.44       45.15      8.92 o 
  -6   8  10        5.09        8.44      4.53 o 
  -5   8  10       71.25       77.46      7.25 o 
  -4   8  10        0.75        4.40      3.43 o 
  -3   8  10        0.14       -3.13      3.13 o 
  -2   8  10        1.82       -0.58      2.18 o 
  -1   8  10      746.04      726.99     13.66 o 
   0   8  10      247.68      222.28      6.85 o 
   1   8  10       68.73       50.27      3.80 o 
   2   8  10      232.74      223.28      7.89 o 
   3   8  10      541.20      518.10     11.92 o 
   4   8  10      941.33      880.03     37.09 o 
   5   8  10        8.22        6.02      2.05 o 
   6   8  10     1536.14     1474.09     54.25 o 
   7   8  10      188.43      180.04     25.77 o 
   8   8  10      838.09      766.39     17.22 o 
   9   8  10        2.83       -3.22      4.08 o 
  10   8  10      478.38      476.67     13.24 o 
  11   8  10       67.28       62.04      5.87 o 
  12   8  10        6.25       10.12      3.34 o 
  13   8  10        0.72        1.30      2.86 o 
  14   8  10        0.03        1.05      3.31 o 
  15   8  10        3.92        1.16      4.19 o 
  16   8  10        0.74       -1.22      3.71 o 
  17   8  10        1.29        2.29      3.95 o 
  -9   9  10        0.01        2.20      6.31 o 
  -8   9  10        3.24       11.53      5.08 o 
  -7   9  10        3.15        6.18      6.79 o 
  -6   9  10       72.36       81.45      7.95 o 
  -5   9  10        2.08       -0.09      3.95 o 
  -4   9  10       16.61       21.56      5.04 o 
  -3   9  10        0.37       -1.90      2.63 o 
  -2   9  10       17.58       23.94      3.37 o 
  -1   9  10      306.01      288.73      8.28 o 
   0   9  10       10.74        9.65      2.68 o 
   1   9  10      236.78      224.50      6.87 o 
   2   9  10      103.34       94.10      5.18 o 
   3   9  10       89.67       96.63      4.71 o 
   4   9  10      116.06      124.92      4.90 o 
   5   9  10      681.36      630.11     11.54 o 
   6   9  10       47.57       43.47      4.68 o 
   7   9  10        0.06       -1.54      3.23 o 
   8   9  10        7.35       10.68      3.06 o 
   9   9  10      367.37      395.01     11.82 o 
  10   9  10      204.12      189.07      8.30 o 
  11   9  10       30.47       32.72      4.74 o 
  12   9  10        0.49        0.03      2.88 o 
  13   9  10        0.02        3.72      3.32 o 
  14   9  10        0.25        3.09      4.87 o 
  15   9  10        3.77        6.33      3.71 o 
  16   9  10       11.79        6.47      4.12 o 
  17   9  10        3.50        1.85      5.22 o 
  -8  10  10        0.02       -2.81      3.86 o 
  -7  10  10       35.20       49.82      6.44 o 
  -6  10  10        4.42        4.20      6.90 o 
  -5  10  10       36.15       26.86      5.50 o 
  -4  10  10       33.97       40.29      5.72 o 
  -3  10  10        0.21        0.90      3.28 o 
  -2  10  10       42.25       46.57      7.10 o 
  -1  10  10        2.11        4.36      2.63 o 
   0  10  10       37.10       37.03      3.82 o 
   1  10  10       14.20       12.54      2.69 o 
   2  10  10        4.51        1.40      2.00 o 
   3  10  10        0.87        1.37      1.82 o 
   4  10  10       18.39       22.75      4.43 o 
   5  10  10       48.59       44.27      4.73 o 
   6  10  10      336.93      308.09     14.14 o 
   7  10  10      110.18      111.86      9.09 o 
   8  10  10       56.98       59.37      6.14 o 
   9  10  10      116.47      102.95      6.72 o 
  10  10  10        3.01        3.85      3.06 o 
  11  10  10        9.09        7.59      3.37 o 
  12  10  10       50.28       44.85      7.27 o 
  13  10  10        6.92        3.91      4.80 o 
  14  10  10       12.99       18.36      5.97 o 
  15  10  10        0.82       11.19      5.70 o 
  16  10  10        2.91        2.54      5.22 o 
  17  10  10        1.48        2.61      4.94 o 
  -7  11  10        2.78        4.33      4.69 o 
  -6  11  10       47.27       45.92      7.43 o 
  -5  11  10        5.53       -3.19      4.61 o 
  -4  11  10        1.61        4.87      4.38 o 
  -3  11  10        6.57        3.53      3.58 o 
  -2  11  10       38.98       37.85      6.14 o 
  -1  11  10        1.65        2.08      3.00 o 
   0  11  10       15.36       17.45      3.00 o 
   1  11  10       77.65       81.81      8.17 o 
   2  11  10      242.12      231.69      8.04 o 
   3  11  10       98.23       99.82      5.12 o 
   4  11  10      186.16      182.88      6.13 o 
   5  11  10       11.86       15.40      3.53 o 
   6  11  10       90.65       90.03      6.28 o 
   7  11  10      293.18      259.99      9.63 o 
   8  11  10        0.02       -1.54      2.61 o 
   9  11  10      299.00      290.41     14.14 o 
  10  11  10       71.00       62.80      5.90 o 
  11  11  10       34.92       23.74      4.46 o 
  12  11  10       25.21       24.89      4.73 o 
  13  11  10       43.66       46.97      5.66 o 
  14  11  10        0.00        2.81      5.08 o 
  15  11  10       18.68       17.43      6.18 o 
  16  11  10        4.10        5.76      5.63 o 
  -6  12  10        0.47        3.18      5.79 o 
  -5  12  10        6.63        9.67      5.20 o 
  -4  12  10        2.55        4.12      6.04 o 
  -3  12  10       16.80       23.80      5.25 o 
  -2  12  10        5.52        4.89      3.62 o 
  -1  12  10       32.98       33.45      5.49 o 
   0  12  10       15.48       15.38      3.87 o 
   1  12  10       86.86       88.40      5.52 o 
   2  12  10      128.88      119.87      5.91 o 
   3  12  10      318.62      292.84     10.34 o 
   4  12  10      461.77      417.65      9.86 o 
   5  12  10        0.49        4.15      4.22 o 
   6  12  10       34.99       37.46      4.88 o 
   7  12  10       11.88       18.49      3.90 o 
   8  12  10      279.02      271.13     15.99 o 
   9  12  10        0.00        1.37      2.85 o 
  10  12  10       26.30       28.21      4.49 o 
  11  12  10       54.38       42.46      5.27 o 
  13  12  10        7.66        8.92      5.15 o 
  14  12  10       22.25       33.76      7.69 o 
  15  12  10       21.45       34.72      7.89 o 
  16  12  10        3.20       10.84      5.28 o 
  -5  13  10        4.22       10.13      8.58 o 
  -4  13  10       11.43       14.20      5.00 o 
  -3  13  10        0.00        3.82      3.99 o 
  -2  13  10       46.20       34.58      5.79 o 
  -1  13  10       13.25       10.44      4.32 o 
   0  13  10       10.93       12.09      4.25 o 
   1  13  10        4.61       12.41      5.80 o 
   2  13  10        1.43        1.39      3.01 o 
   3  13  10       59.40       69.49      8.90 o 
   4  13  10        7.02        7.87      2.67 o 
   5  13  10      192.35      169.99     10.09 o 
   6  13  10        2.49        0.51      2.92 o 
   7  13  10        2.21        3.08      3.14 o 
   8  13  10        0.06       -0.35      4.39 o 
   9  13  10        0.66       -0.66      2.95 o 
  10  13  10        1.60        2.98      3.06 o 
  12  13  10        9.86       -0.82      4.53 o 
  13  13  10        6.98        5.83      5.70 o 
  14  13  10        2.79       17.43      6.73 o 
  15  13  10        0.88       -0.21      5.08 o 
  -4  14  10        5.05        4.93      7.21 o 
  -3  14  10       19.81       24.08      5.69 o 
  -2  14  10       14.96       17.86      6.59 o 
  -1  14  10       12.36       14.16      4.80 o 
   0  14  10        9.29       16.34      4.82 o 
   1  14  10       16.42       14.38      4.19 o 
   2  14  10       27.09       26.50      4.99 o 
   3  14  10       18.22       16.31      5.63 o 
   4  14  10       19.02       29.51      3.80 o 
   5  14  10       19.41       21.88      8.23 o 
   6  14  10        1.25       -0.25      2.91 o 
   7  14  10       39.08       34.59      5.03 o 
   8  14  10        0.62       -0.36      3.03 o 
  11  14  10        1.08        5.90      5.08 o 
  12  14  10       14.11        2.20      5.35 o 
  13  14  10        0.12        4.74      6.18 o 
  14  14  10        0.22        5.01      6.38 o 
  -3  15  10        2.23        5.01      4.88 o 
  -2  15  10        1.68        3.17      4.33 o 
  -1  15  10       14.68       20.26      5.36 o 
   0  15  10        2.71        3.17      7.69 o 
   1  15  10        1.55        5.31      4.43 o 
   2  15  10        1.99        7.56      7.62 o 
   3  15  10        4.42        8.19      4.32 o 
   4  15  10        7.19       18.25      5.90 o 
   5  15  10       11.56       10.71      5.35 o 
   6  15  10        8.70       11.70      4.05 o 
   7  15  10        4.79        8.03      4.80 o 
   8  15  10       11.21       15.51      5.28 o 
  10  15  10        1.13       -3.57      4.32 o 
  11  15  10       16.30       20.24      7.34 o 
  12  15  10        7.63        4.60      6.52 o 
  13  15  10       13.03       12.83      7.41 o 
  14  15  10        9.18        7.96      7.21 o 
  -1  16  10        0.04       13.94      5.13 o 
   0  16  10        7.34        9.29      5.16 o 
   1  16  10        0.43        1.50      4.33 o 
   2  16  10        0.22        2.87      4.47 o 
   3  16  10        2.60        4.92      4.50 o 
   4  16  10        2.43        2.06      5.28 o 
   6  16  10       11.84        9.26      5.22 o 
   7  16  10        7.42        3.02      5.22 o 
   8  16  10       26.61       39.32      8.17 o 
   9  16  10        4.88        8.51      6.18 o 
  10  16  10        0.66        1.03      5.63 o 
  11  16  10        1.64       -2.26      6.52 o 
  12  16  10       33.58       44.95     10.36 o 
  13  16  10       17.92        9.13      7.89 o 
   1  17  10        9.15       12.87      5.70 o 
   2  17  10        0.36        1.22      4.79 o 
   3  17  10        5.55       11.05      6.52 o 
   8  17  10        0.09        5.15      5.83 o 
   9  17  10       10.83       23.06      7.82 o 
  10  17  10        1.85        3.57      6.38 o 
  11  17  10        2.97       -3.23      6.52 o 
  -2  -9  11        3.16        1.85      7.07 o 
  -1  -9  11       23.58       29.16      8.99 o 
   0  -9  11       20.00       38.09     10.09 o 
   1  -9  11        4.16       11.39      7.82 o 
   2  -9  11        0.77        7.27      7.21 o 
   3  -9  11        0.49        3.02      7.48 o 
   4  -9  11       13.28       11.73      8.58 o 
  -5  -8  11        2.04        9.67      5.09 o 
  -4  -8  11        0.60       -3.75      3.75 o 
  -3  -8  11        0.06        3.73      4.70 o 
  -2  -8  11        1.24       -3.57      6.52 o 
  -1  -8  11       10.78        4.87      7.34 o 
   0  -8  11        7.59       10.98      7.48 o 
   1  -8  11        1.11        3.77      6.52 o 
   2  -8  11       10.33        9.74      7.14 o 
   3  -8  11        2.57       11.05      7.21 o 
   4  -8  11        4.16        8.23      7.07 o 
   5  -8  11        3.92        7.00      7.00 o 
   6  -8  11        4.29        7.41      7.62 o 
   7  -8  11        0.02        6.04      7.69 o 
  -6  -7  11        1.05        4.02      4.58 o 
  -5  -7  11        0.00        3.22      4.39 o 
  -4  -7  11        1.40       14.48      8.30 o 
  -3  -7  11       14.27       19.15      5.21 o 
  -2  -7  11        1.67       -0.48      3.71 o 
  -1  -7  11        6.54       11.59      6.62 o 
   0  -7  11        0.10       -4.74      4.74 o 
   1  -7  11        5.64       -0.21      5.83 o 
   2  -7  11       19.26       31.09      8.30 o 
   3  -7  11        8.58       10.64      6.66 o 
   4  -7  11        3.17       12.76      6.59 o 
   5  -7  11        0.72       -2.40      6.04 o 
   6  -7  11        6.59        5.35      6.66 o 
   7  -7  11        2.43        3.50      6.86 o 
  -7  -6  11        2.26        2.32      9.64 o 
  -6  -6  11        1.07       -2.74      3.95 o 
  -5  -6  11        0.67       -2.96      3.71 o 
  -4  -6  11       38.68       42.57      6.21 o 
  -3  -6  11       43.07       38.05      6.12 o 
  -2  -6  11       58.67       61.22      6.87 o 
  -1  -6  11       11.24       10.43      5.52 o 
   0  -6  11        5.32       11.35      4.06 o 
   1  -6  11        3.99        6.73      5.70 o 
   2  -6  11       22.88       26.63      6.79 o 
   3  -6  11       31.02       35.41      7.96 o 
   4  -6  11        3.10       -0.07      5.15 o 
   5  -6  11        0.66        3.98      5.28 o 
   6  -6  11        8.93       30.19      7.41 o 
   7  -6  11       28.20       34.59      8.10 o 
  10  -6  11       12.02       27.45      6.93 o 
  -8  -5  11        4.68        8.47      6.59 o 
  -7  -5  11       39.22       37.72      8.61 o 
  -6  -5  11       20.42       20.93      5.09 o 
  -5  -5  11        4.11       11.19      6.31 o 
  -4  -5  11       26.34       20.09      4.85 o
[truncated: 151,503 more chars]
