# Supplementary material for: Crystal structures of three hexakis­(fluoroar­yloxy)cyclo­triphosphazenes
Source: Acta Crystallogr E Crystallogr Commun. 2019 Sep 27;75(Pt 10):1525–30. doi: 10.1107/S2056989019012933 (PMC6775729; doi:10.1107/S2056989019012933)
Supplement: Supplementary file 5 [file e-75-01525-2sup6.mol]

  ACD/Labs09041913552D

 72 78  0  0  0  0  0  0  0  0  1 V2000
   21.5986  -10.7281    0.0000 P   0  0  0  0  0  0  0  0  0  0  0  0
   21.5986  -12.0581    0.0000 N   0  0  0  0  0  0  0  0  0  0  0  0
   20.4467  -10.0631    0.0000 N   0  0  0  0  0  0  0  0  0  0  0  0
   20.4467  -12.7231    0.0000 P   0  0  0  0  0  0  0  0  0  0  0  0
   19.2949  -10.7281    0.0000 P   0  0  0  0  0  0  0  0  0  0  0  0
   19.2949  -12.0581    0.0000 N   0  0  0  0  0  0  0  0  0  0  0  0
   22.7504   -8.7331    0.0000 C   0  0  0  0  0  0  0  0  0  0  0  0
   21.5985   -8.0681    0.0000 C   0  0  0  0  0  0  0  0  0  0  0  0
   22.7504  -10.0631    0.0000 O   0  0  0  0  0  0  0  0  0  0  0  0
   23.9022   -8.0681    0.0000 C   0  0  0  0  0  0  0  0  0  0  0  0
   23.9022  -10.7281    0.0000 C   0  0  0  0  0  0  0  0  0  0  0  0
   23.9022   -9.3980    0.0000 C   0  0  0  0  0  0  0  0  0  0  0  0
   22.7504  -11.3931    0.0000 O   0  0  0  0  0  0  0  0  0  0  0  0
   25.0540  -11.3931    0.0000 C   0  0  0  0  0  0  0  0  0  0  0  0
   18.1431   -8.7331    0.0000 C   0  0  0  0  0  0  0  0  0  0  0  0
   19.2949   -8.0681    0.0000 C   0  0  0  0  0  0  0  0  0  0  0  0
   18.1431  -10.0631    0.0000 O   0  0  0  0  0  0  0  0  0  0  0  0
   16.9912   -8.0681    0.0000 C   0  0  0  0  0  0  0  0  0  0  0  0
   21.5985  -14.7181    0.0000 C   0  0  0  0  0  0  0  0  0  0  0  0
   22.7503  -14.0531    0.0000 C   0  0  0  0  0  0  0  0  0  0  0  0
   20.4467  -14.0531    0.0000 O   0  0  0  0  0  0  0  0  0  0  0  0
   21.5984  -16.0481    0.0000 C   0  0  0  0  0  0  0  0  0  0  0  0
   19.2948  -14.7181    0.0000 C   0  0  0  0  0  0  0  0  0  0  0  0
   20.4467  -15.3831    0.0000 C   0  0  0  0  0  0  0  0  0  0  0  0
   19.2949  -13.3881    0.0000 O   0  0  0  0  0  0  0  0  0  0  0  0
   18.1430  -15.3830    0.0000 C   0  0  0  0  0  0  0  0  0  0  0  0
   23.9022   -6.7381    0.0000 C   0  0  0  0  0  0  0  0  0  0  0  0
   22.7503   -6.0731    0.0000 C   0  0  0  0  0  0  0  0  0  0  0  0
   21.5985   -6.7381    0.0000 C   0  0  0  0  0  0  0  0  0  0  0  0
   26.2059   -9.3981    0.0000 C   0  0  0  0  0  0  0  0  0  0  0  0
   26.2059  -10.7281    0.0000 C   0  0  0  0  0  0  0  0  0  0  0  0
   25.0540   -8.7331    0.0000 C   0  0  0  0  0  0  0  0  0  0  0  0
   23.9022  -14.7181    0.0000 C   0  0  0  0  0  0  0  0  0  0  0  0
   23.9022  -16.0481    0.0000 C   0  0  0  0  0  0  0  0  0  0  0  0
   22.7503  -16.7131    0.0000 C   0  0  0  0  0  0  0  0  0  0  0  0
   20.4467  -16.7130    0.0000 C   0  0  0  0  0  0  0  0  0  0  0  0
   19.2948  -17.3780    0.0000 C   0  0  0  0  0  0  0  0  0  0  0  0
   18.1430  -16.7130    0.0000 C   0  0  0  0  0  0  0  0  0  0  0  0
   19.2949   -6.7381    0.0000 C   0  0  0  0  0  0  0  0  0  0  0  0
   18.1430   -6.0731    0.0000 C   0  0  0  0  0  0  0  0  0  0  0  0
   16.9912   -6.7381    0.0000 C   0  0  0  0  0  0  0  0  0  0  0  0
   16.9913  -10.7281    0.0000 C   0  0  0  0  0  0  0  0  0  0  0  0
   16.9913   -9.3981    0.0000 C   0  0  0  0  0  0  0  0  0  0  0  0
   18.1431  -11.3931    0.0000 O   0  0  0  0  0  0  0  0  0  0  0  0
   15.8395  -11.3931    0.0000 C   0  0  0  0  0  0  0  0  0  0  0  0
   14.6877  -10.7280    0.0000 C   0  0  0  0  0  0  0  0  0  0  0  0
   15.8395   -8.7331    0.0000 C   0  0  0  0  0  0  0  0  0  0  0  0
   14.6877   -9.3980    0.0000 C   0  0  0  0  0  0  0  0  0  0  0  0
   22.7503   -4.7431    0.0000 C   0  0  0  0  0  0  0  0  0  0  0  0
   24.0803   -4.7431    0.0000 F   0  0  0  0  0  0  0  0  0  0  0  0
   21.4203   -4.7431    0.0000 F   0  0  0  0  0  0  0  0  0  0  0  0
   22.7502   -3.4131    0.0000 F   0  0  0  0  0  0  0  0  0  0  0  0
   27.3577   -8.7331    0.0000 C   0  0  0  0  0  0  0  0  0  0  0  0
   28.0227   -9.8849    0.0000 F   0  0  0  0  0  0  0  0  0  0  0  0
   26.6927   -7.5813    0.0000 F   0  0  0  0  0  0  0  0  0  0  0  0
   28.5095   -8.0681    0.0000 F   0  0  0  0  0  0  0  0  0  0  0  0
   25.0540  -16.7132    0.0000 C   0  0  0  0  0  0  0  0  0  0  0  0
   24.3890  -17.8650    0.0000 F   0  0  0  0  0  0  0  0  0  0  0  0
   25.7190  -15.5614    0.0000 F   0  0  0  0  0  0  0  0  0  0  0  0
   26.2058  -17.3782    0.0000 F   0  0  0  0  0  0  0  0  0  0  0  0
   19.2947  -18.7080    0.0000 C   0  0  0  0  0  0  0  0  0  0  0  0
   17.9647  -18.7080    0.0000 F   0  0  0  0  0  0  0  0  0  0  0  0
   20.6247  -18.7081    0.0000 F   0  0  0  0  0  0  0  0  0  0  0  0
   19.2947  -20.0380    0.0000 F   0  0  0  0  0  0  0  0  0  0  0  0
   13.5359   -8.7330    0.0000 C   0  0  0  0  0  0  0  0  0  0  0  0
   14.2010   -7.5812    0.0000 F   0  0  0  0  0  0  0  0  0  0  0  0
   12.8709   -9.8848    0.0000 F   0  0  0  0  0  0  0  0  0  0  0  0
   12.3842   -8.0680    0.0000 F   0  0  0  0  0  0  0  0  0  0  0  0
   18.1430   -4.7431    0.0000 C   0  0  0  0  0  0  0  0  0  0  0  0
   19.4730   -4.7431    0.0000 F   0  0  0  0  0  0  0  0  0  0  0  0
   16.8130   -4.7432    0.0000 F   0  0  0  0  0  0  0  0  0  0  0  0
   18.1430   -3.4131    0.0000 F   0  0  0  0  0  0  0  0  0  0  0  0
  1  2  1  0  0  0  0
  1  3  2  0  0  0  0
  2  4  2  0  0  0  0
  3  5  1  0  0  0  0
  4  6  1  0  0  0  0
  5  6  2  0  0  0  0
  7  8  1  0  0  0  0
  7  9  1  0  0  0  0
  1  9  1  0  0  0  0
 11 13  1  0  0  0  0
  1 13  1  0  0  0  0
 15 17  1  0  0  0  0
  5 17  1  0  0  0  0
 19 20  2  0  0  0  0
 19 21  1  0  0  0  0
  4 21  1  0  0  0  0
 23 25  1  0  0  0  0
  4 25  1  0  0  0  0
 27 10  1  0  0  0  0
 27 28  2  0  0  0  0
 10  7  2  0  0  0  0
 28 29  1  0  0  0  0
 29  8  2  0  0  0  0
 30 31  1  0  0  0  0
 30 32  2  0  0  0  0
 31 14  2  0  0  0  0
 32 12  1  0  0  0  0
 14 11  1  0  0  0  0
 12 11  2  0  0  0  0
 33 34  2  0  0  0  0
 33 20  1  0  0  0  0
 34 35  1  0  0  0  0
 35 22  2  0  0  0  0
 19 22  1  0  0  0  0
 24 36  1  0  0  0  0
 24 23  2  0  0  0  0
 36 37  2  0  0  0  0
 23 26  1  0  0  0  0
 37 38  1  0  0  0  0
 26 38  2  0  0  0  0
 39 16  1  0  0  0  0
 39 40  2  0  0  0  0
 16 15  2  0  0  0  0
 40 41  1  0  0  0  0
 15 18  1  0  0  0  0
 41 18  2  0  0  0  0
 42 44  1  0  0  0  0
  5 44  1  0  0  0  0
 42 45  1  0  0  0  0
 42 43  2  0  0  0  0
 45 46  2  0  0  0  0
 43 47  1  0  0  0  0
 46 48  1  0  0  0  0
 47 48  2  0  0  0  0
 49 50  1  0  0  0  0
 49 51  1  0  0  0  0
 49 52  1  0  0  0  0
 28 49  1  0  0  0  0
 53 54  1  0  0  0  0
 53 55  1  0  0  0  0
 53 56  1  0  0  0  0
 30 53  1  0  0  0  0
 57 58  1  0  0  0  0
 57 59  1  0  0  0  0
 57 60  1  0  0  0  0
 34 57  1  0  0  0  0
 61 62  1  0  0  0  0
 61 63  1  0  0  0  0
 61 64  1  0  0  0  0
 37 61  1  0  0  0  0
 65 66  1  0  0  0  0
 65 67  1  0  0  0  0
 65 68  1  0  0  0  0
 48 65  1  0  0  0  0
 69 70  1  0  0  0  0
 69 71  1  0  0  0  0
 69 72  1  0  0  0  0
 40 69  1  0  0  0  0
M  END
