# Supplementary material for: Crystal structures of three hexakis­(fluoroar­yloxy)cyclo­triphosphazenes
Source: Acta Crystallogr E Crystallogr Commun. 2019 Sep 27;75(Pt 10):1525–30. doi: 10.1107/S2056989019012933 (PMC6775729; doi:10.1107/S2056989019012933)
Supplement: Supplementary file 6 [file e-75-01525-3sup3.hkl]

data_3                                                                          
_shelx_title ' arh5s in P-1'                                                    
_shelx_refln_list_code          4                                               
_shelx_F_calc_maximum      319.90                                               
_exptl_crystal_F_000      1488.00                                               
_reflns_d_resolution_high  0.7408                                               
                                                                                
loop_                                                                           
 _space_group_symop_operation_xyz                                               
 'x, y, z'                                                                      
 '-x, -y, -z'                                                                   
                                                                                
_cell_length_a     8.9782                                                       
_cell_length_b    13.9471                                                       
_cell_length_c    23.2055                                                       
_cell_angle_alpha  97.276                                                       
_cell_angle_beta   93.155                                                       
_cell_angle_gamma  91.615                                                       
                                                                                
_shelx_F_squared_multiplier     1.000                                           
                                                                                
loop_                                                                           
 _refln_index_h                                                                 
 _refln_index_k                                                                 
 _refln_index_l                                                                 
 _refln_F_squared_calc                                                          
 _refln_F_squared_meas                                                          
 _refln_F_squared_sigma                                                         
 _refln_observed_status                                                         
   1   0   0        391.66        329.99        11.21 o                         
   2   0   0      49749.49      46002.52      1018.17 o                         
   3   0   0       2005.65       2111.68        53.55 o                         
   4   0   0       1214.19       1196.74        62.90 o                         
   5   0   0        173.38        196.45        14.36 o                         
   6   0   0         92.95        110.97        12.80 o                         
   7   0   0         69.79         60.21        11.98 o                         
   8   0   0        363.90        331.84        24.33 o                         
   9   0   0        239.40        252.86        23.52 o                         
  10   0   0          6.62          9.76        12.04 o                         
  11   0   0          0.38         -5.70        20.60 o                         
  12   0   0          0.05         26.15        31.26 o                         
 -12   1   0          0.26          0.00        28.66 o                         
 -11   1   0          0.56         17.77        16.11 o                         
 -10   1   0         21.68         31.05        14.04 o                         
  -9   1   0         80.26         81.53        15.82 o                         
  -8   1   0        661.77        658.39        30.84 o                         
  -7   1   0        258.82        263.79        20.40 o                         
  -6   1   0        159.82        173.13        13.04 o                         
  -5   1   0        588.63        601.74        20.38 o                         
  -4   1   0        983.53        920.77        29.47 o                         
  -3   1   0        276.64        266.63        12.40 o                         
  -2   1   0       5388.89       5569.23       126.93 o                         
  -1   1   0       1209.80       1110.01        27.53 o                         
   1   1   0       1222.82       1401.40        34.05 o                         
   2   1   0      20802.61      20471.59       453.88 o                         
   4   1   0        483.22        441.79        29.43 o                         
   5   1   0        105.32        119.07        12.45 o                         
   6   1   0        469.43        441.53        21.60 o                         
   7   1   0         55.86         45.56        10.55 o                         
   8   1   0         25.92         15.79         9.99 o                         
   9   1   0        198.52        208.77        22.36 o                         
  10   1   0         76.27         98.08        17.06 o                         
  11   1   0          0.10         -4.24        16.27 o                         
 -12   2   0          8.22         -2.32        29.24 o                         
 -11   2   0          0.44          1.08        13.58 o                         
 -10   2   0         20.98         11.67        19.73 o                         
  -9   2   0         20.34         23.65        12.12 o                         
  -8   2   0        283.62        365.74        41.45 o                         
  -7   2   0       1685.30       1625.47        51.93 o                         
  -6   2   0        184.29        205.73        14.21 o                         
  -5   2   0       1543.76       1520.55        38.58 o                         
  -4   2   0       2365.48       2531.02        73.88 o                         
  -3   2   0        423.86        374.78        12.81 o                         
  -2   2   0      15537.62      15980.71       300.85 o                         
  -1   2   0       6845.31       7172.15       135.60 o                         
   0   2   0        445.39        434.60        11.09 o                         
   2   2   0       6270.99       6904.55       157.33 o                         
   3   2   0        379.22        400.05        16.23 o                         
   4   2   0        960.74        937.49        30.07 o                         
   5   2   0        651.27        616.43        34.07 o                         
   6   2   0          0.16          2.69         9.48 o                         
   7   2   0         12.32         21.36         9.47 o                         
   8   2   0         17.93         32.82        11.22 o                         
   9   2   0          0.00          9.53        10.59 o                         
  10   2   0         70.73         86.21        16.96 o                         
  11   2   0         30.82         34.22        18.17 o                         
 -11   3   0          4.46         17.22        16.35 o                         
 -10   3   0          1.47         11.61        14.65 o                         
  -9   3   0          5.72          6.02         9.83 o                         
  -8   3   0         43.30         38.21        12.08 o                         
  -7   3   0       1362.54       1281.48        98.15 o                         
  -6   3   0       2618.55       2538.54        60.07 o                         
  -5   3   0        176.73        175.54        14.11 o                         
  -4   3   0       2492.66       2664.20        58.16 o                         
  -3   3   0         52.12         52.78         6.03 o                         
  -2   3   0       3259.23       3494.82        70.13 o                         
  -1   3   0       1159.14       1127.08        22.04 o                         
   0   3   0       4616.07       4631.72       110.48 o                         
   1   3   0         17.85         18.96         5.12 o                         
   2   3   0         21.68         24.21         5.82 o                         
   3   3   0        769.40        818.62        26.14 o                         
   4   3   0        281.41        319.81        16.34 o                         
   5   3   0         25.12         23.00         8.26 o                         
   6   3   0          2.36          8.29         7.65 o                         
   7   3   0         97.61        108.43        15.20 o                         
   8   3   0         22.84         16.88        10.58 o                         
   9   3   0          9.68         14.85        11.64 o                         
  10   3   0          7.58          5.75        11.77 o                         
  11   3   0         30.97         40.30        21.32 o                         
 -11   4   0          2.74         11.25        22.63 o                         
 -10   4   0          0.01         58.41        53.94 o                         
  -9   4   0         36.99         21.69        15.79 o                         
  -8   4   0          2.34         -4.38        10.13 o                         
  -7   4   0          0.99          2.31         8.80 o                         
  -6   4   0        523.76        591.95        22.58 o                         
  -5   4   0          0.56         -1.26         5.32 o                         
  -4   4   0        197.77        208.86        11.81 o                         
  -3   4   0       2991.89       2890.34        61.20 o                         
  -2   4   0        161.46        160.39        10.79 o                         
  -1   4   0       2646.63       2684.29        56.54 o                         
   0   4   0       4806.15       5181.81        88.28 o                         
   1   4   0        731.62        711.18        22.01 o                         
   2   4   0        252.27        217.84        26.45 o                         
   3   4   0       3269.00       3046.75        77.30 o                         
   4   4   0        120.06        107.36        11.46 o                         
   5   4   0        142.99        152.11        14.77 o                         
   6   4   0         14.40         12.78         8.88 o                         
   7   4   0        167.47        209.03        21.25 o                         
   8   4   0        124.20        143.79        19.08 o                         
   9   4   0        155.30        135.57        20.49 o                         
  10   4   0          2.44         19.06        12.29 o                         
  11   4   0         32.71         41.85        21.13 o                         
 -11   5   0         17.77         34.23        17.34 o                         
 -10   5   0          4.78         19.08        15.33 o                         
  -9   5   0         29.51         44.57        17.45 o                         
  -8   5   0         16.17         23.53        14.98 o                         
  -7   5   0        228.12        234.77        20.45 o                         
  -6   5   0          3.55         11.15         7.22 o                         
  -5   5   0          6.25          7.83         6.16 o                         
  -4   5   0       2164.77       2105.75        48.94 o                         
  -3   5   0          0.62          2.62         4.65 o                         
  -2   5   0       2602.07       2760.55        57.94 o                         
  -1   5   0         64.49         62.42         5.57 o                         
   0   5   0       1960.78       1977.56        36.50 o                         
   1   5   0       4049.25       4052.04        80.68 o                         
   2   5   0        234.75        223.30        19.10 o                         
   3   5   0       1830.06       1832.97        87.31 o                         
   4   5   0        946.17        800.78        28.88 o                         
   5   5   0        431.61        411.21        21.31 o                         
   6   5   0       1236.45       1059.91        38.81 o                         
   7   5   0         28.25         20.55        10.96 o                         
   8   5   0        158.19        185.99        51.48 o                         
   9   5   0          4.07         11.09        11.54 o                         
  10   5   0         45.18         38.61        18.45 o                         
  11   5   0          5.23         12.64        19.73 o                         
 -11   6   0          1.55         -4.23        14.76 o                         
 -10   6   0          4.47          7.43        13.53 o                         
  -9   6   0         26.00         36.63        16.35 o                         
  -8   6   0          1.23          9.72        13.23 o                         
  -7   6   0        518.63        517.74        72.36 o                         
  -6   6   0         64.93         69.88        10.80 o                         
  -5   6   0         48.48         53.51         8.70 o                         
  -4   6   0       1742.24       1851.54        44.55 o                         
  -3   6   0       4385.61       4618.81        94.60 o                         
  -2   6   0       3509.52       3665.97        75.75 o                         
  -1   6   0         76.17         74.78         5.63 o                         
   0   6   0        825.88        934.30        23.79 o                         
   1   6   0       3937.05       4258.82       120.43 o                         
   2   6   0       5362.54       5519.24       160.59 o                         
   3   6   0        390.43        410.68        19.91 o                         
   4   6   0        765.12        678.41        26.73 o                         
   5   6   0          2.97         11.68         8.39 o                         
   6   6   0        205.16        228.77        20.24 o                         
   7   6   0        220.64        250.49        24.33 o                         
   8   6   0         60.65         61.98        18.02 o                         
   9   6   0         38.27         82.39        21.65 o                         
  10   6   0          0.81        -15.69        15.69 o                         
  11   6   0          8.65         42.10        21.28 o                         
 -11   7   0          0.00         23.46        16.98 o                         
 -10   7   0          0.12          7.71        17.90 o                         
  -9   7   0         14.51         -1.64        13.70 o                         
  -8   7   0          1.47         17.85        14.13 o                         
  -7   7   0         88.39         98.79        19.44 o                         
  -6   7   0       1044.26       1007.50        47.48 o                         
  -5   7   0        135.51        141.56        12.18 o                         
  -4   7   0        673.13        659.64        22.00 o                         
  -3   7   0         12.80         22.64         6.00 o                         
  -2   7   0         68.50         73.04         7.64 o                         
  -1   7   0       6485.94       6630.01       114.87 o                         
   0   7   0        500.65        497.09        15.70 o                         
   1   7   0        275.84        298.41        22.16 o                         
   2   7   0        255.19        278.52        30.43 o                         
   3   7   0        570.55        472.96        21.67 o                         
   4   7   0        263.48        271.16        18.52 o                         
   5   7   0        177.28        151.13        39.93 o                         
   6   7   0          0.00         -9.07         9.07 o                         
   7   7   0         76.40         85.85        15.63 o                         
   8   7   0         14.44         15.48        12.66 o                         
   9   7   0          0.95         -8.95        11.43 o                         
  10   7   0          7.04         22.91        20.62 o                         
 -11   8   0          4.57         12.74        24.22 o                         
 -10   8   0          0.41         18.19        15.17 o                         
  -9   8   0         45.17         41.88        17.77 o                         
  -8   8   0          3.12         14.64        14.38 o                         
  -7   8   0        465.74        437.45        33.79 o                         
  -6   8   0        667.44        648.57        57.07 o                         
  -5   8   0        946.54       1001.14        45.21 o                         
  -4   8   0        367.28        369.89        19.35 o                         
  -3   8   0        273.01        286.57        14.26 o                         
  -2   8   0        193.03        171.67        10.67 o                         
  -1   8   0        244.89        227.91        11.10 o                         
   0   8   0        873.58        886.46        23.86 o                         
   1   8   0        134.38        121.41         8.26 o                         
   2   8   0         47.11         49.65         6.05 o                         
   3   8   0        926.00        999.67        47.39 o                         
   4   8   0         95.02        103.09        14.27 o                         
   5   8   0        282.05        256.73        20.20 o                         
   6   8   0         45.53         44.84        12.95 o                         
   7   8   0          0.05         13.37        11.04 o                         
   8   8   0         16.31         10.08        12.04 o                         
   9   8   0          5.18         -2.54        13.89 o                         
  10   8   0          1.96         27.82        20.46 o                         
 -10   9   0          2.46          6.37        16.11 o                         
  -9   9   0         12.04          2.22        18.43 o                         
  -8   9   0        128.84        144.27        66.19 o                         
  -7   9   0          4.19         -4.84        12.66 o                         
  -6   9   0          0.30         -0.51        10.37 o                         
  -5   9   0        235.06        256.69        25.10 o                         
  -4   9   0        347.04        355.36        45.78 o                         
  -3   9   0       1006.08       1019.77        33.97 o                         
  -2   9   0        159.27        172.93        13.29 o                         
  -1   9   0        256.87        244.67        20.81 o                         
   0   9   0        319.81        323.42        14.98 o                         
   1   9   0        418.08        409.90        24.86 o                         
   2   9   0         10.25         12.69         4.79 o                         
   3   9   0        497.24        499.19        24.06 o                         
   4   9   0        493.72        475.91        24.52 o                         
   5   9   0          0.78         -2.27         8.64 o                         
   6   9   0         18.57         32.89        13.65 o                         
   7   9   0          0.68         -8.72        10.99 o                         
   8   9   0          3.99          0.64        11.33 o                         
   9   9   0         17.31         34.68        17.13 o                         
  10   9   0          0.19         14.59        20.45 o                         
 -10  10   0          8.31          6.85        20.26 o                         
  -9  10   0          0.51         -2.32        19.10 o                         
  -8  10   0         94.90        100.15        31.94 o                         
  -7  10   0        110.61         75.36        27.11 o                         
  -6  10   0        150.46        144.34        35.51 o                         
  -5  10   0         82.99         73.14        30.10 o                         
  -4  10   0         66.02         74.78        26.34 o                         
  -3  10   0          9.14         11.77        16.79 o                         
  -2  10   0         22.51         21.36        10.70 o                         
  -1  10   0        130.89        173.45        33.58 o                         
   0  10   0         21.92         12.88        11.07 o                         
   1  10   0         24.96         39.50        13.91 o                         
   2  10   0         68.47         80.17        19.01 o                         
   3  10   0          0.11         -6.58        21.23 o                         
   4  10   0          0.95          3.08         9.30 o                         
   5  10   0        181.52        197.55        19.98 o                         
   6  10   0          2.10          8.52        12.27 o                         
   7  10   0          3.70         -5.70        12.82 o                         
   8  10   0          2.05          8.85        11.99 o                         
   9  10   0          4.38         10.51        20.89 o                         
  -9  11   0          2.86         11.96        19.49 o                         
  -8  11   0         28.89          8.78        19.78 o                         
  -6  11   0         36.36         25.47        22.87 o                         
  -5  11   0          7.85         25.09        22.96 o                         
  -4  11   0        166.17        162.97        35.89 o                         
  -3  11   0        336.09        362.89        48.34 o                         
  -2  11   0        134.00        147.52        19.31 o                         
  -1  11   0        251.19        184.24        20.48 o                         
   0  11   0         25.34         16.23        13.10 o                         
   1  11   0         67.50         92.74        18.84 o                         
   2  11   0        477.07        365.52       113.13 o                         
   3  11   0          1.82         11.39        22.96 o                         
   4  11   0         37.81         44.97        17.02 o                         
   5  11   0        103.38        119.15        21.39 o                         
   6  11   0         22.51          8.16        15.30 o                         
   7  11   0          9.35         47.36        18.45 o                         
   8  11   0          0.33          8.27        13.10 o                         
   9  11   0          1.95         46.60        33.38 o                         
  -9  12   0         12.11          5.50        22.96 o                         
  -8  12   0          1.92        -15.63        15.63 o                         
  -7  12   0        106.48         64.26        29.24 o                         
  -6  12   0         84.85         85.49        28.66 o                         
  -5  12   0          0.75         -7.72        19.59 o                         
  -4  12   0        133.35        132.57        33.09 o                         
  -3  12   0        235.14        332.49        49.98 o                         
  -2  12   0        990.99        931.96        72.08 o                         
  -1  12   0         61.87         46.05        29.62 o                         
   0  12   0         33.30         27.98        14.63 o                         
   1  12   0          7.19         -5.32        12.45 o                         
   2  12   0        251.21        255.87        62.67 o                         
   3  12   0         77.35         42.94        27.60 o                         
   4  12   0         36.39         49.79        16.69 o                         
   5  12   0          2.98         -5.21        13.16 o                         
   6  12   0         14.12         36.19        18.27 o                         
   7  12   0          1.66          9.81        15.16 o                         
   8  12   0          0.14          5.99        16.28 o                         
  -8  13   0          1.23          3.28        22.77 o                         
  -7  13   0          0.05        -18.33        18.33 o                         
  -6  13   0         26.95         34.16        23.35 o                         
  -5  13   0          1.07         15.15        21.32 o                         
  -4  13   0        345.91        284.54        47.66 o                         
  -3  13   0         34.46         34.16        26.44 o                         
  -2  13   0         14.41         22.38        20.94 o                         
  -1  13   0         24.68         18.43        19.78 o                         
   0  13   0        119.51        108.62        21.11 o                         
   1  13   0        353.97        303.75        61.61 o                         
   2  13   0         58.53         72.23        21.32 o                         
   3  13   0        308.47        260.90        44.48 o                         
   4  13   0         50.39         38.97        16.03 o                         
   5  13   0          4.23          0.85        13.45 o                         
   6  13   0          5.53         28.96        17.34 o                         
   7  13   0         13.21         28.45        24.56 o                         
   8  13   0          0.18         11.61        19.00 o                         
  -8  14   0          0.64        -19.88        19.97 o                         
  -7  14   0         19.86         27.79        26.53 o                         
  -6  14   0          0.04         21.52        24.22 o                         
  -5  14   0         36.04         31.26        22.19 o                         
  -4  14   0          8.06         15.63        19.78 o                         
  -3  14   0        142.25        151.97        37.05 o                         
  -2  14   0        136.57        145.02        37.34 o                         
  -1  14   0        300.03        350.63        52.78 o                         
   0  14   0         52.50         51.62        25.38 o                         
   1  14   0         28.87         21.79        16.92 o                         
   2  14   0         65.05         56.78        19.82 o                         
   3  14   0          5.55          5.40        26.53 o                         
   4  14   0         43.36         33.02        34.30 o                         
   5  14   0          7.43          3.39        16.02 o                         
   6  14   0          0.43        -20.22        25.13 o                         
   7  14   0         10.62         28.52        19.85 o                         
  -7  15   0          4.60         -9.84        22.87 o                         
  -6  15   0         35.18         28.37        26.44 o                         
  -5  15   0          0.89          4.92        21.03 o                         
  -4  15   0         60.98         58.37        25.86 o                         
  -3  15   0          6.15         -0.10        22.29 o                         
  -2  15   0         25.99         51.52        26.73 o                         
  -1  15   0          2.01         -9.65        19.10 o                         
   0  15   0         14.96         59.05        29.14 o                         
   1  15   0         16.30         41.68        25.09 o                         
   2  15   0          4.05         19.94        18.57 o                         
   3  15   0          5.23          9.06        14.49 o                         
   4  15   0         10.31         12.09        15.67 o                         
   5  15   0          1.69         18.22        16.33 o                         
   6  15   0         10.68         22.11        43.47 o                         
  -6  16   0         12.59         14.96        24.03 o                         
  -5  16   0          2.09         -4.05        22.67 o                         
  -4  16   0          4.48         22.77        22.48 o                         
  -3  16   0         49.95         14.09        20.26 o                         
  -2  16   0          2.62          2.12        22.67 o                         
  -1  16   0         22.44         28.27        26.82 o                         
   0  16   0         35.28         53.16        28.95 o                         
   1  16   0          1.91        -12.16        23.06 o                         
   2  16   0         16.94          1.54        22.87 o                         
   3  16   0         21.28         55.41        19.19 o                         
   4  16   0          3.32         10.69        16.15 o                         
   5  16   0         33.52         45.28        22.12 o                         
  -5  17   0         12.69          5.40        27.79 o                         
  -4  17   0          2.84         -4.15        19.78 o                         
  -3  17   0         55.88         52.01        26.92 o                         
  -2  17   0          0.13         19.49        27.02 o                         
  -1  17   0         12.02         18.62        24.41 o                         
   0  17   0         11.79          3.67        24.22 o                         
   1  17   0          2.07         23.35        26.82 o                         
   2  17   0          0.42        -22.00        22.00 o                         
   3  17   0         25.51         63.30        27.40 o                         
   4  17   0         49.06         74.43        23.11 o                         
  -3  18   0          0.02         -3.38        24.31 o                         
  -2  18   0          8.88         -1.93        25.67 o                         
  -1  18   0          2.96        -22.58        22.58 o                         
   0  18   0          6.90         28.46        30.59 o                         
   1  18   0         16.41         37.53        30.78 o                         
   2  18   0          0.64         30.88        30.97 o                         
  -2 -18   1          6.46          1.54        31.65 o                         
  -1 -18   1          0.00         17.37        31.45 o                         
   0 -18   1          2.98         -5.31        23.25 o                         
   1 -18   1          6.71          1.54        26.24 o                         
   2 -18   1         30.97         48.05        25.09 o                         
   3 -18   1         41.37         63.39        35.51 o                         
  -4 -17   1          5.19         34.77        34.54 o                         
  -3 -17   1         22.77         49.69        26.44 o                         
  -2 -17   1          2.56         15.63        29.52 o                         
  -1 -17   1          2.83         17.75        24.70 o                         
   0 -17   1          0.04         -0.77        21.42 o                         
   1 -17   1          8.05        -12.93        17.95 o                         
   2 -17   1         15.54         15.24        22.00 o                         
   3 -17   1         40.81         24.51        23.06 o                         
   4 -17   1         94.59         34.25        24.51 o                         
   5 -17   1          0.62          7.24        23.74 o                         
  -5 -16   1         16.79         25.52        19.14 o                         
  -4 -16   1         74.96        153.61        39.66 o                         
  -3 -16   1          0.45         12.20        15.30 o                         
  -2 -16   1         42.99         62.22        22.06 o                         
  -1 -16   1          0.04         12.93        21.03 o                         
   0 -16   1          1.66         13.03        23.74 o                         
   1 -16   1         20.23         17.08        22.77 o                         
   2 -16   1          9.74         21.52        21.23 o                         
   3 -16   1          2.31          1.64        21.03 o                         
   4 -16   1         39.90         25.38        24.60 o                         
   5 -16   1         12.10         38.02        27.50 o                         
   6 -16   1          0.52          0.77        24.12 o                         
  -6 -15   1          2.47        -20.91        21.32 o                         
  -5 -15   1         21.28         37.24        19.34 o                         
  -4 -15   1          0.75         18.66        15.60 o                         
  -3 -15   1         24.39        350.44        54.90 o                         
  -2 -15   1          0.40         10.52        17.60 o                         
  -1 -15   1          1.44         23.33        17.61 o                         
   0 -15   1          0.01        -13.22        19.49 o                         
   1 -15   1          3.46         14.76        21.23 o                         
   2 -15   1          6.49         10.23        20.84 o                         
   3 -15   1          5.50          7.14        22.67 o                         
   4 -15   1          0.86         12.74        20.55 o                         
   5 -15   1         56.52         56.16        28.95 o                         
   6 -15   1          0.29          0.68        21.42 o                         
   7 -15   1         11.17          3.76        23.54 o                         
  -7 -14   1          0.16          4.65        17.77 o                         
  -6 -14   1          3.67         19.35        18.08 o                         
  -5 -14   1          1.24          7.73        15.01 o                         
  -4 -14   1          5.94         20.73        15.44 o                         
  -3 -14   1         84.85         84.44        21.86 o                         
  -2 -14   1         30.93         27.80        18.76 o                         
  -1 -14   1         73.21         70.84        20.51 o                         
   0 -14   1          2.56         -2.62        13.17 o                         
   1 -14   1         18.30         48.44        26.15 o                         
   2 -14   1         53.71         13.22        21.52 o                         
   3 -14   1          1.05         -2.70        24.60 o                         
   4 -14   1         28.19         23.93        25.28 o                         
   5 -14   1         67.11         91.76        29.81 o                         
   6 -14   1         56.78         46.31        25.09 o                         
   7 -14   1          0.03          0.77        22.00 o                         
   8 -14   1          0.20         17.95        21.61 o                         
  -8 -13   1          0.67         24.56        19.86 o                         
  -7 -13   1          1.79         10.07        17.02 o                         
  -6 -13   1          0.63         -8.53        14.90 o                         
  -5 -13   1         11.10         52.99        48.58 o                         
  -4 -13   1          2.86          7.96        14.93 o                         
  -3 -13   1         94.89        105.12        65.13 o                         
  -2 -13   1        325.52        304.40       113.28 o                         
  -1 -13   1         28.31         49.83        17.90 o                         
   0 -13   1         84.50         80.60        18.66 o                         
   1 -13   1          3.69          0.10        20.84 o                         
   2 -13   1        142.29        168.85        37.92 o                         
   3 -13   1        117.00         97.55        30.49 o                         
   4 -13   1         83.92         68.02        27.21 o                         
   5 -13   1         21.49         -6.66        22.19 o                         
   6 -13   1         60.33         48.34        24.60 o                         
   7 -13   1         94.46         57.31        27.98 o                         
   8 -13   1          0.66         18.91        22.67 o                         
  -8 -12   1          0.03         19.96        17.55 o                         
  -7 -12   1          2.23         -4.23        39.75 o                         
  -6 -12   1          8.74          4.78        15.53 o                         
  -5 -12   1          1.33          5.25        12.45 o                         
  -4 -12   1         12.42          6.68        14.59 o                         
  -3 -12   1         15.10          6.56        13.46 o                         
  -2 -12   1        551.86        460.45       183.23 o                         
  -1 -12   1          2.22         16.77        13.33 o                         
   0 -12   1        657.92        589.89        86.79 o                         
   1 -12   1          1.84         11.54        22.53 o                         
   2 -12   1        153.23        156.21        35.80 o                         
   3 -12   1        368.93        455.61        54.42 o                         
   4 -12   1        307.76        301.33        46.99 o                         
   5 -12   1         62.38         84.23        28.27 o                         
   6 -12   1          8.59          6.95        19.78 o                         
   7 -12   1        137.10         59.05        27.02 o                         
   8 -12   1         24.26          5.21        20.65 o                         
   9 -12   1          1.92          0.19        20.55 o                         
  -9 -11   1         21.42         23.41        19.59 o                         
  -8 -11   1          3.69         23.71        16.66 o                         
  -7 -11   1          3.41         -3.23        15.31 o                         
  -6 -11   1          6.88         26.03        16.42 o                         
  -5 -11   1          7.13         -0.05        11.79 o                         
  -4 -11   1         19.95         15.06        13.44 o                         
  -3 -11   1        537.72        417.87        91.23 o                         
  -2 -11   1          0.88         -6.59        11.54 o                         
  -1 -11   1          1.01          1.71        11.89 o                         
   0 -11   1        794.06        858.34        64.84 o                         
   1 -11   1         12.27         14.23        11.36 o                         
   2 -11   1        839.12        775.76        39.21 o                         
   3 -11   1         11.14         19.30        19.88 o                         
   4 -11   1         55.29         63.20        25.76 o                         
   5 -11   1          0.14          1.54        19.10 o                         
   6 -11   1         34.42         37.82        22.77 o                         
   7 -11   1          6.64          8.30        21.32 o                         
   8 -11   1         74.46         29.43        23.93 o                         
   9 -11   1          2.83         -1.83        16.02 o                         
  -9 -10   1         24.57         38.76        13.54 o                         
  -8 -10   1          5.59          5.81        10.44 o                         
  -7 -10   1         20.32         25.07        13.30 o                         
  -6 -10   1         45.79         79.41        15.86 o                         
  -5 -10   1         15.74          6.35         9.85 o                         
  -4 -10   1         73.06         85.99        14.55 o                         
  -3 -10   1         52.80         64.16        17.10 o                         
  -2 -10   1        152.55        169.99        22.89 o                         
  -1 -10   1         19.88         21.38        12.04 o                         
   0 -10   1       1309.48       1281.92        79.79 o                         
   1 -10   1         64.62         58.79        13.64 o                         
   2 -10   1       1101.30       1058.10        52.34 o                         
   3 -10   1        914.27        762.37        37.92 o                         
   4 -10   1        108.36        158.82        32.71 o                         
   5 -10   1         66.56         52.39        23.83 o                         
   6 -10   1          0.54         29.91        22.96 o                         
   7 -10   1         68.65         46.70        23.64 o                         
   8 -10   1         64.55         42.84        22.48 o                         
   9 -10   1         24.09         16.02        17.37 o                         
  10 -10   1         12.84         16.89        20.26 o                         
 -10  -9   1         32.53         82.58        26.04 o                         
  -9  -9   1          3.58          2.97        11.68 o                         
  -8  -9   1         32.86         23.18        17.34 o                         
  -7  -9   1         12.82         10.79        12.12 o                         
  -6  -9   1          1.35          7.41        10.48 o                         
  -5  -9   1        455.45        441.26        28.73 o                         
  -4  -9   1          1.27         -3.38         8.21 o                         
  -3  -9   1          8.08          9.31         8.28 o                         
  -2  -9   1        180.08        217.48        16.57 o                         
  -1  -9   1        397.10        357.26        20.72 o                         
   0  -9   1       1275.42       1268.55        32.13 o                         
   1  -9   1       2502.28       2363.38        71.70 o                         
   2  -9   1        740.85        706.19        25.71 o                         
   3  -9   1         13.90         17.39         7.91 o                         
   4  -9   1          1.03          8.49         8.23 o                         
   5  -9   1          1.00          0.24        10.89 o                         
   6  -9   1         38.91         39.60        14.89 o                         
   7  -9   1        137.47        183.14        49.45 o                         
   8  -9   1          7.19         12.45        17.17 o                         
   9  -9   1         73.30         45.35        23.06 o                         
  10  -9   1          0.30         10.23        18.04 o                         
 -10  -8   1          6.34         24.80        26.97 o                         
  -9  -8   1         32.95         29.48        24.30 o                         
  -8  -8   1          1.62          0.85        10.97 o                         
  -7  -8   1         56.58         39.12        13.60 o                         
  -6  -8   1         34.43         32.07        12.21 o                         
  -5  -8   1         21.77         29.65        10.36 o                         
  -4  -8   1        794.05        660.85        34.69 o                         
  -3  -8   1         68.74         68.24        11.69 o                         
  -2  -8   1       1748.45       1602.31        38.15 o                         
  -1  -8   1        771.00        678.77        19.90 o                         
   0  -8   1         41.63         44.11         6.01 o                         
   1  -8   1        623.26        645.19        17.11 o                         
   2  -8   1         39.01         30.19         6.07 o                         
   3  -8   1        367.26        305.87        19.97 o                         
   4  -8   1        352.69        340.66        15.86 o                         
   5  -8   1         64.94         51.89        10.90 o                         
   6  -8   1        899.18        916.06        45.91 o                         
   7  -8   1         98.08        123.53        22.03 o                         
   8  -8   1        148.44        188.16        26.23 o                         
   9  -8   1          6.79         -0.34        12.07 o                         
  10  -8   1          2.24          4.39        12.40 o                         
 -11  -7   1          0.39        -10.61        32.52 o                         
 -10  -7   1          0.17         16.08        12.88 o                         
  -9  -7   1         13.89         22.79        14.09 o                         
  -8  -7   1          1.12         12.75        12.01 o                         
  -7  -7   1         41.31         22.79        11.97 o                         
  -6  -7   1        200.42        163.64        20.01 o                         
  -5  -7   1        119.68        136.93        15.38 o                         
  -4  -7   1        457.90        358.54        56.13 o                         
  -3  -7   1          0.14         -0.23         6.55 o                         
  -2  -7   1        619.84        658.32        24.90 o                         
  -1  -7   1       2016.41       2133.60       104.30 o                         
   0  -7   1        985.25       1033.11        28.24 o                         
   1  -7   1        354.52        331.90        12.97 o                         
   2  -7   1          2.80          7.01         4.22 o                         
   3  -7   1        137.55        133.07        10.00 o                         
   4  -7   1       2149.36       2057.23        49.12 o                         
   5  -7   1         17.68         25.71         7.10 o                         
   6  -7   1          4.69          0.18         7.27 o                         
   7  -7   1         44.53         58.10        30.44 o                         
   8  -7   1         30.50         32.72        28.37 o                         
   9  -7   1         49.78         50.91        17.85 o                         
  10  -7   1          1.58          3.37        13.96 o                         
  11  -7   1          0.14         20.08        16.29 o                         
 -11  -6   1         31.38         45.19        24.07 o                         
 -10  -6   1          1.59         17.03        25.60 o                         
  -9  -6   1          3.78         -2.83        30.78 o                         
  -8  -6   1          0.74         22.95        11.79 o                         
  -7  -6   1          1.91          5.54        10.28 o                         
  -6  -6   1        603.23        533.50        46.09 o                         
  -5  -6   1         33.64         31.36         8.49 o                         
  -4  -6   1        733.21        794.71        30.06 o                         
  -3  -6   1        564.93        460.30        73.23 o                         
  -2  -6   1        477.25        489.64        20.29 o                         
  -1  -6   1        293.31        294.18        12.11 o                         
   0  -6   1        211.42        222.94        11.43 o                         
   1  -6   1       1829.25       2077.09        44.74 o                         
   2  -6   1       3765.42       3991.32        72.26 o                         
   3  -6   1         38.16         53.33         7.08 o                         
   4  -6   1        494.13        518.04        18.60 o                         
   5  -6   1       1893.45       2010.89        64.16 o                         
   6  -6   1        280.98        281.24        17.45 o                         
   7  -6   1         38.64         48.31        12.65 o                         
   8  -6   1         15.55         12.54        14.20 o                         
   9  -6   1         24.45         26.54        14.74 o                         
  10  -6   1          0.08         14.21        15.99 o                         
  11  -6   1          5.47         16.89        15.50 o                         
 -11  -5   1         17.09         48.55        31.50 o                         
 -10  -5   1         12.40         35.30        18.35 o                         
  -9  -5   1         41.46         53.92        15.30 o                         
  -8  -5   1         13.86         11.10        11.91 o                         
  -7  -5   1       1231.05       1099.18        61.06 o                         
  -6  -5   1        273.41        257.92        26.22 o                         
  -5  -5   1          5.91          3.12         7.46 o                         
  -4  -5   1         43.63         45.29         9.44 o                         
  -3  -5   1        551.00        531.01        46.77 o                         
  -2  -5   1       2216.24       2074.26       122.49 o                         
  -1  -5   1         24.29         29.46         6.07 o                         
   0  -5   1       2811.45       2774.10        56.79 o                         
   1  -5   1       5236.42       5203.71       100.56 o                         
   2  -5   1       2752.68       2977.05        54.87 o                         
   3  -5   1        185.63        191.09        10.58 o                         
   4  -5   1         88.33        104.37         9.50 o                         
   5  -5   1       1473.05       1518.99        39.82 o                         
   6  -5   1        902.84        988.26        42.13 o                         
   7  -5   1        387.50        389.18        23.86 o                         
   8  -5   1         19.47         12.67        14.47 o                         
   9  -5   1         15.20         15.14        15.00 o                         
  10  -5   1          0.02         40.87        18.43 o                         
  11  -5   1          8.62          1.42        14.56 o                         
 -11  -4   1          5.69          7.28        19.36 o                         
 -10  -4   1          3.76         19.06        12.86 o                         
  -9  -4   1         18.79         35.30        12.97 o                         
  -8  -4   1        214.13        232.58        37.87 o                         
  -7  -4   1        159.70        196.55        20.38 o                         
  -6  -4   1        130.29        134.19        15.12 o                         
  -5  -4   1       2386.95       2167.79        90.77 o                         
  -4  -4   1         18.19         18.73         7.40 o                         
  -3  -4   1       3053.99       3167.89        83.38 o                         
  -2  -4   1       4281.03       4362.17       131.60 o                         
  -1  -4   1         19.72         13.29         4.81 o                         
   0  -4   1       2963.42       3014.17        60.14 o                         
   1  -4   1        103.89         91.82         5.17 o                         
   2  -4   1       2429.84       2317.39        43.40 o                         
   3  -4   1        137.88        128.14         8.72 o                         
   4  -4   1       2223.64       2251.78        75.72 o                         
   5  -4   1        382.53        373.95        16.55 o                         
   6  -4   1        677.42        606.58        22.89 o                         
   7  -4   1        883.61        863.73        34.42 o                         
   8  -4   1          0.03         -2.72         9.50 o                         
   9  -4   1         29.30         16.70        14.66 o                         
  10  -4   1         24.56         34.14        16.87 o                         
  11  -4   1          0.42         19.01        26.92 o                         
 -11  -3   1         13.03         11.03        18.57 o                         
 -10  -3   1         60.76         50.07        14.79 o                         
  -9  -3   1          3.26         -1.05         9.96 o                         
  -8  -3   1          0.38         10.61        10.06 o                         
  -7  -3   1          6.50         26.06        10.48 o                         
  -6  -3   1        136.35        154.67        15.36 o                         
  -5  -3   1        311.73        323.67        30.71 o                         
  -4  -3   1       1999.70       2001.57        54.29 o                         
  -3  -3   1        941.49        961.41        29.80 o                         
  -2  -3   1       5776.56       5470.39       154.74 o                         
  -1  -3   1      53201.04      54749.92      1208.46 o                         
   0  -3   1       3849.28       3842.85        86.07 o                         
   1  -3   1      55940.05      56539.75       925.37 o                         
   2  -3   1       6828.48       7265.85       123.57 o                         
   3  -3   1       2547.42       2332.96        50.31 o                         
   4  -3   1        250.21        244.57        12.54 o                         
   5  -3   1        256.81        230.93        13.68 o                         
   6  -3   1        299.31        309.08        16.32 o                         
   7  -3   1        123.75        184.57        19.83 o                         
   8  -3   1         36.76         43.62        12.04 o                         
   9  -3   1         98.88        102.17        16.82 o                         
  10  -3   1          3.54         -4.35        13.96 o                         
  11  -3   1          1.53         45.06        31.65 o                         
 -11  -2   1          2.51         18.58        12.81 o                         
 -10  -2   1         47.36         60.92        15.47 o                         
  -9  -2   1        170.48        148.09        19.41 o                         
  -8  -2   1         23.58         16.06        10.29 o                         
  -7  -2   1          0.01         -2.71         7.30 o                         
  -6  -2   1        708.14        654.26        27.36 o                         
  -5  -2   1         27.88         33.27         8.83 o                         
  -4  -2   1        441.78        406.45        18.07 o                         
  -3  -2   1       3471.70       3252.85       136.34 o                         
  -2  -2   1       4141.51       3930.22       112.59 o                         
  -1  -2   1      15978.12      15689.30       347.91 o                         
   0  -2   1       1869.76       1965.27        45.13 o                         
   1  -2   1       2576.24       2799.17        48.72 o                         
   2  -2   1         55.09         58.28         5.74 o                         
   3  -2   1        498.82        523.02        15.89 o                         
   4  -2   1       1060.90       1034.20        27.47 o                         
   5  -2   1        111.74        125.14        10.63 o                         
   6  -2   1        732.52        765.32        25.78 o                         
   7  -2   1         34.17         48.93        11.87 o                         
   8  -2   1        289.71        273.76        22.07 o                         
   9  -2   1          5.49         -1.93        10.25 o                         
  10  -2   1          0.04          9.64        11.35 o                         
  11  -2   1          4.45         42.65        29.81 o                         
  12  -2   1         10.69        -11.77        30.01 o                         
 -12  -1   1          2.24         42.36        33.19 o                         
 -11  -1   1          6.47          0.34        11.64 o                         
 -10  -1   1          1.79         -2.34        11.24 o                         
  -9  -1   1        173.36        178.19        20.53 o                         
  -8  -1   1        145.21        115.70        16.01 o                         
  -7  -1   1         10.53          9.06         8.62 o                         
  -6  -1   1         49.50         53.85        10.59 o                         
  -5  -1   1       4635.11       4530.71       111.80 o                         
  -4  -1   1        153.33        160.11        12.01 o                         
  -3  -1   1        222.36        232.38        11.96 o                         
  -2  -1   1       8829.53       8958.08       201.88 o                         
  -1  -1   1        100.03        105.39         7.38 o                         
   1  -1   1         27.88         13.24         3.35 o                         
   2  -1   1      21895.82      23479.87       439.34 o                         
   3  -1   1        119.43        124.87         7.83 o                         
   4  -1   1       6663.61       6562.27       130.05 o                         
   5  -1   1        159.20        164.44        11.55 o                         
   6  -1   1        284.50        286.88        15.90 o                         
   7  -1   1        410.67        386.92        22.50 o                         
   8  -1   1        199.68        194.76        19.88 o                         
   9  -1   1        221.98        209.60        22.40 o                         
  10  -1   1         75.82        106.03        18.20 o                         
  11  -1   1         10.81         19.43        17.91 o                         
  12  -1   1          1.55         15.92        30.20 o                         
 -12   0   1         14.44         15.73        31.65 o                         
 -11   0   1          0.46         11.44        15.39 o                         
 -10   0   1         64.66         70.58        16.30 o                         
  -9   0   1          2.82         12.82        11.40 o                         
  -8   0   1        183.56        210.31        20.52 o                         
  -7   0   1        900.36        781.93        31.77 o                         
  -6   0   1        180.81        166.06        15.03 o                         
  -5   0   1         55.93         70.95        11.20 o                         
  -4   0   1       2439.26       2670.10        84.21 o                         
  -3   0   1       4201.28       3949.00       160.26 o                         
  -2   0   1         86.99         86.75         6.90 o                         
  -1   0   1       2943.91       2914.77        67.98 o                         
   1   0   1       1943.04       1904.30        36.82 o                         
   2   0   1       1258.22       1119.35        42.02 o                         
   3   0   1       1771.22       1695.37        37.34 o                         
   4   0   1       5437.23       5750.31       114.66 o                         
   5   0   1       1533.98       1492.37        37.59 o                         
   6   0   1        228.61        218.14        16.72 o                         
   7   0   1        238.26        241.34        18.93 o                         
   8   0   1         72.18         63.42        13.88 o                         
   9   0   1         86.60        109.46        17.68 o                         
  10   0   1        161.08        194.18        24.21 o                         
  11   0   1          0.12          6.68        17.73 o                         
  12   0   1          1.90         14.67        32.32 o                         
 -12   1   1         30.67         15.53        30.59 o                         
 -11   1   1          4.30         14.77        15.01 o                         
 -10   1   1         73.99         70.87        16.27 o                         
  -9   1   1          5.86          6.30        10.86 o                         
  -8   1   1         47.82         48.80        12.71 o                         
  -7   1   1       1629.09       1700.96        53.74 o                         
  -6   1   1          5.88         12.14         7.46 o                         
  -5   1   1         10.60          5.80         6.76 o                         
  -4   1   1        526.56        543.17        20.57 o                         
  -3   1   1        977.38        877.47        26.00 o                         
  -2   1   1       3606.63       3670.10        85.38 o                         
  -1   1   1       6405.88       6620.03       182.08 o                         
   1   1   1        329.47        309.44         8.55 o                         
   2   1   1     102334.63      95150.24      2107.03 o                         
   3   1   1      16656.62      16430.05       367.23 o                         
   4   1   1       2498.95       2666.29        68.33 o                         
   5   1   1        315.65        319.01        15.94 o                         
   6   1   1         87.84         82.21        11.77 o                         
   7   1   1         97.91        114.41        14.76 o                         
   8   1   1         94.35        112.36        16.12 o                         
   9   1   1         13.09         18.20        12.36 o                         
  10   1   1         50.93         58.59        16.04 o                         
  11   1   1         15.73         44.96        20.74 o                         
 -12   2   1         20.07         30.10        30.49 o                         
 -11   2   1          8.04         10.49        14.68 o                         
 -10   2   1          0.01          2.47        12.06 o                         
  -9   2   1          0.27         -0.55        10.60 o                         
  -8   2   1        437.11        436.43        27.17 o                         
  -7   2   1        277.29        314.28        21.74 o                         
  -6   2   1        674.21        604.79        22.22 o                         
  -5   2   1        137.66        161.02        13.40 o                         
  -4   2   1       2098.79       2061.20        54.53 o                         
  -3   2   1          7.53          2.73         4.97 o                         
  -2   2   1      14169.21      14759.10       329.00 o                         
  -1   2   1        219.36        238.50        12.54 o                         
   0   2   1         17.63         20.36         2.40 o                         
   1   2   1          2.72          2.36         3.93 o                         
   2   2   1        158.57        162.58         9.24 o                         
   3   2   1       1536.55       1478.00        40.26 o                         
   4   2   1       1890.36       1751.06        48.24 o                         
   5   2   1         39.12         94.22        48.44 o                         
   6   2   1          0.02          3.21         7.03 o                         
   7   2   1        145.89        128.71        15.58 o                         
   8   2   1        104.47        125.87        17.31 o                         
   9   2   1         94.09         99.23        17.20 o                         
  10   2   1          1.33         -4.58        12.01 o                         
  11   2   1         20.95         20.16        18.27 o                         
 -11   3   1          0.21         35.20        16.76 o                         
 -10   3   1          1.91          2.49        14.64 o                         
  -9   3   1         28.21          6.18        12.63 o                         
  -8   3   1        198.90        190.02        19.18 o                         
  -7   3   1        200.00        213.78        18.69 o                         
  -6   3   1        492.99        444.25        18.79 o                         
  -5   3   1        703.04        677.63        21.92 o                         
  -4   3   1          6.02         -3.59         4.94 o                         
  -3   3   1        316.15        312.78        18.46 o                         
  -2   3   1       1354.59       1257.86        39.38 o                         
  -1   3   1          1.38         -1.56         3.36 o                         
   0   3   1        185.14        175.10         7.37 o                         
   2   3   1       1188.38       1204.70        33.35 o                         
   3   3   1        193.78        183.92        19.12 o                         
   4   3   1       1068.12        973.34        31.76 o                         
   5   3   1        444.74        369.79        18.86 o                         
   6   3   1         42.40         50.35        12.95 o                         
   7   3   1        179.77        195.40        18.70 o                         
   8   3   1          2.98         12.30        10.18 o                         
   9   3   1        104.42        124.37        18.44 o                         
  10   3   1          2.50         14.08        15.23 o                         
  11   3   1          7.27          0.91        18.07 o                         
 -11   4   1          2.04         11.94        15.25 o                         
 -10   4   1          0.11         -0.83        13.66 o                         
  -9   4   1          1.86        -11.03        13.51 o                         
  -8   4   1         30.87         92.66        24.89 o                         
  -7   4   1        409.41        392.82        26.98 o                         
  -6   4   1        133.07        154.68        13.18 o                         
  -5   4   1       2477.46       2328.70        54.20 o                         
  -4   4   1        778.79        809.44        23.42 o                         
  -3   4   1        184.74        194.53        10.10 o                         
  -2   4   1       6274.02       6269.51       122.12 o                         
  -1   4   1          0.01          2.18         3.17 o                         
   0   4   1         64.11         70.45         8.76 o                         
   1   4   1        781.68        807.30        32.27 o                         
   2   4   1       4391.65       3787.81       186.70 o                         
   3   4   1        586.63        627.59        28.07 o                         
   4   4   1        237.62        196.33        22.59 o                         
   5   4   1        154.42        138.82        14.19 o                         
   6   4   1        100.22        116.67        14.49 o                         
   7   4   1         19.60          4.83         9.58 o                         
   8   4   1        242.81        217.25        33.67 o                         
   9   4   1         64.56         74.98        15.46 o                         
  10   4   1         53.48         48.57        21.52 o                         
  11   4   1          0.54         -5.02        18.71 o                         
 -11   5   1         14.37         34.94        34.45 o                         
 -10   5   1          8.27         17.64        15.78 o                         
  -9   5   1          0.58         -1.10        13.60 o                         
  -8   5   1          5.53         -5.04        12.62 o                         
  -7   5   1       1012.63        985.70        50.80 o                         
  -6   5   1        311.97        341.49        17.53 o                         
  -5   5   1        219.75        216.91        14.60 o                         
  -4   5   1        222.96        258.65        17.80 o                         
  -3   5   1        452.19        464.20        15.87 o                         
  -2   5   1       1877.28       1999.52        43.95 o                         
  -1   5   1         98.22        109.85         6.77 o                         
   0   5   1        157.99        150.52        16.14 o                         
   1   5   1       3973.04       3831.38        86.97 o                         
   2   5   1       5405.21       5556.81       131.75 o                         
   3   5   1       1062.95       1129.91        61.32 o                         
   4   5   1         14.66         23.94         8.25 o                         
   5   5   1        305.92        310.54        19.56 o                         
   6   5   1          4.73          0.98         8.12 o                         
   7   5   1        140.86        145.56        17.83 o                         
   8   5   1         47.51         44.31        12.93 o                         
   9   5   1         33.56         37.94        13.70 o                         
  10   5   1          2.19         12.63        19.83 o                         
  11   5   1         42.00         49.99        24.88 o                         
 -11   6   1          1.77          3.40        15.53 o                         
 -10   6   1          1.84          0.62        13.56 o                         
  -9   6   1         45.04         46.25        18.52 o                         
  -8   6   1         44.06         57.01        17.39 o                         
  -7   6   1         70.70         54.55        17.36 o                         
  -6   6   1       1610.17       1587.22        51.04 o                         
  -5   6   1          9.37         15.18         6.89 o                         
  -4   6   1        512.61        463.47        17.43 o                         
  -3   6   1         87.72         90.98         8.12 o                         
  -2   6   1       6825.54       7550.53       153.87 o                         
  -1   6   1       1771.87       1681.00        37.82 o                         
   0   6   1        813.45        909.90        46.98 o                         
   1   6   1        136.70        147.07        10.26 o                         
   2   6   1       2130.05       2028.73       137.02 o                         
   3   6   1         13.86          5.79         6.45 o                         
   4   6   1        132.84        118.35        13.47 o                         
   5   6   1        138.32        102.88        13.50 o                         
   6   6   1         91.71         81.48        13.39 o                         
   7   6   1        194.98        228.01        21.78 o                         
   8   6   1        153.03        157.88        30.39 o                         
   9   6   1          0.22         13.92        11.97 o                         
  10   6   1          7.77         34.81        18.94 o                         
  11   6   1          9.69         31.24        21.35 o                         
 -11   7   1          5.03          9.00        27.93 o                         
 -10   7   1         12.10         27.20        16.84 o                         
  -9   7   1          3.20         15.24        15.60 o                         
  -8   7   1         83.31        106.00        22.12 o                         
  -7   7   1         26.59         14.10        14.17 o                         
  -6   7   1        611.89        672.28        37.27 o                         
  -5   7   1       1728.41       1656.89       111.28 o                         
  -4   7   1        442.51        414.02        16.63 o                         
  -3   7   1        128.42        154.55        10.53 o                         
  -2   7   1        101.64        120.44         8.83 o                         
  -1   7   1       1465.13       1468.80        34.65 o                         
   0   7   1       7091.87       7204.44       202.84 o                         
   1   7   1       1715.35       1702.06        38.84 o                         
   2   7   1        194.14        205.06        16.04 o                         
   3   7   1       1819.34       1604.46        56.26 o                         
   4   7   1       1240.08       1221.04        40.50 o                         
   5   7   1          0.33         12.02         8.50 o                         
   6   7   1        127.06        121.93        16.22 o                         
   7   7   1         66.33         73.99        17.94 o                         
   8   7   1         13.55         17.55        12.39 o                         
   9   7   1         46.23         69.72        16.63 o                         
  10   7   1          3.31          5.94        18.82 o                         
 -11   8   1         16.73         11.48        26.15 o                         
 -10   8   1          1.42         22.06        16.06 o                         
  -9   8   1          1.22         -0.38        15.15 o                         
  -8   8   1         94.41         85.46        43.85 o                         
  -7   8   1        260.63        225.94        39.61 o                         
  -6   8   1          0.41         13.07        12.62 o                         
  -5   8   1        793.25        796.48        39.73 o                         
  -4   8   1       2263.69       2257.22        79.36 o                         
  -3   8   1          0.13         -3.99         5.11 o                         
  -2   8   1         64.71         86.60         8.12 o                         
  -1   8   1        141.85        140.83         9.13 o                         
   0   8   1         31.61         44.26         8.67 o                         
   1   8   1         29.61         21.34         8.26 o                         
   2   8   1        113.02        108.11        21.34 o                         
   3   8   1         22.47         27.94         9.25 o                         
   4   8   1       1339.38       1229.98        53.21 o                         
   5   8   1        250.37        259.61        29.19 o                         
   6   8   1          0.53          5.57        10.47 o                         
   7   8   1         16.58         14.15        11.56 o                         
   8   8   1          0.78          7.31        11.42 o                         
   9   8   1          9.54         28.68        21.18 o                         
  10   8   1          0.36         10.65        21.03 o                         
 -10   9   1          0.08          7.72        16.31 o                         
  -9   9   1          2.97          1.04        15.16 o                         
  -8   9   1         22.64         38.27        17.51 o                         
  -7   9   1         44.58         56.25        16.31 o                         
  -6   9   1         69.83         59.74        16.66 o                         
  -5   9   1        247.98        316.90        42.41 o                         
  -4   9   1        126.28        126.91        31.17 o                         
  -3   9   1        525.33        499.48        33.96 o                         
  -2   9   1        306.16        314.51        20.70 o                         
  -1   9   1        348.64        342.97        17.06 o                         
   0   9   1        141.47        170.66        19.73 o                         
   1   9   1        306.39        271.57        24.62 o                         
   2   9   1        291.35        242.25        28.46 o                         
   3   9   1         40.96         24.90        12.01 o                         
   4   9   1          3.40          0.96         4.65 o                         
   5   9   1        433.58        389.71        66.57 o                         
   6   9   1        154.50        158.18        35.15 o                         
   7   9   1          6.53         10.47        11.70 o                         
   8   9   1          0.27          7.47        11.63 o                         
   9   9   1          7.80         21.43        30.68 o                         
  10   9   1          0.55         15.48        21.08 o                         
 -10  10   1          3.95        -10.13        18.14 o                         
  -9  10   1          2.88          1.54        19.10 o                         
  -8  10   1          3.97          3.96        17.66 o                         
  -7  10   1         22.55         41.88        23.06 o                         
  -6  10   1         15.72         29.91        23.74 o                         
  -5  10   1         43.22         55.87        24.60 o                         
  -4  10   1        289.60        382.47        48.24 o                         
  -3  10   1        989.23        984.93        68.99 o                         
  -2  10   1        182.19        181.80        19.62 o                         
  -1  10   1         39.47         39.45        12.74 o                         
   0  10   1          8.81         12.90         7.66 o                         
   1  10   1         16.21         25.35        15.53 o                         
   2  10   1          4.95         17.24         9.37 o                         
   3  10   1          0.57          9.84        10.76 o                         
   4  10   1         28.44         37.37        12.45 o                         
   5  10   1         69.28         76.62        14.53 o                         
   6  10   1         91.20        118.99        18.57 o                         
   7  10   1          5.72         29.72        17.03 o                         
   8  10   1          0.37          1.12        12.55 o                         
   9  10   1          5.33         27.79        29.91 o                         
  -9  11   1          0.09         14.18        21.81 o                         
  -8  11   1         29.56          9.55        20.55 o                         
  -7  11   1          4.56         -6.37        17.95 o                         
  -6  11   1         13.62         18.04        20.17 o                         
  -5  11   1        367.92        345.33        49.02 o                         
  -4  11   1         36.42         73.43        28.46 o                         
  -3  11   1       1480.38       1492.26        93.59 o                         
  -2  11   1       1663.19       1692.85       100.35 o                         
  -1  11   1        401.05        315.77       118.24 o                         
   0  11   1          3.77          4.49        11.74 o                         
   1  11   1        310.02        280.17        95.09 o                         
   2  11   1          5.32          5.90        13.35 o                         
   3  11   1        595.09        650.87        39.83 o                         
   4  11   1         55.09         28.97        21.81 o                         
   5  11   1          2.26         -8.37        10.89 o                         
   6  11   1         23.55         -2.98        14.49 o                         
   7  11   1         20.05         25.45        14.46 o                         
   8  11   1         17.45         31.39        14.39 o                         
  -9  12   1          0.31         16.11        24.80 o                         
  -8  12   1         21.93         21.81        21.81 o                         
  -7  12   1         64.68         15.34        19.59 o                         
  -6  12   1         70.89         40.23        26.34 o                         
  -5  12   1        189.45        145.89        35.99 o                         
  -4  12   1        159.34        176.67        38.21 o                         
  -3  12   1         58.36         98.42        30.68 o                         
  -2  12   1       1394.43       1176.75        81.43 o                         
  -1  12   1        417.31        454.26        52.97 o                         
   0  12   1        215.90        254.75        28.70 o                         
   1  12   1         10.64          1.30        14.73 o                         
   2  12   1        131.89        127.84        22.94 o                         
   3  12   1        289.13        299.34        31.66 o                         
   4  12   1         25.66         31.58        13.97 o                         
   5  12   1         33.13         45.18        18.08 o                         
   6  12   1          2.93          1.06        15.13 o                         
   7  12   1         32.38         39.24        18.20 o                         
   8  12   1          3.32         41.20        32.81 o                         
  -8  13   1          0.71          4.05        21.81 o                         
  -7  13   1         35.82         33.09        23.45 o                         
  -6  13   1         10.27         38.98        24.80 o                         
  -5  13   1         46.04         39.75        23.93 o                         
  -4  13   1         58.38         84.04        31.17 o                         
  -3  13   1         18.59         21.71        23.35 o                         
  -2  13   1          0.14         42.07        26.05 o                         
  -1  13   1         15.60         22.10        22.00 o                         
   0  13   1        140.32        160.75        36.28 o                         
   1  13   1         74.18         63.65        41.88 o                         
   2  13   1        472.56        575.00        41.18 o                         
   3  13   1         18.07         23.35        16.27 o                         
   4  13   1         89.46        111.65        23.23 o                         
   5  13   1         20.40         24.75        16.47 o                         
   6  13   1         15.77         42.40        18.76 o                         
   7  13   1          5.24         33.84        29.43 o                         
   8  13   1          4.32         42.07        35.99 o                         
  -8  14   1         12.63         17.75        24.31 o                         
  -7  14   1          1.54         11.19        22.87 o                         
  -6  14   1         26.28         37.73        26.15 o                         
  -5  14   1          0.01         -0.48        19.97 o                         
  -4  14   1          0.22         -2.03        19.78 o                         
  -3  14   1          0.40         -7.62        19.30 o                         
  -2  14   1        247.79        246.62        45.06 o                         
  -1  14   1          0.56         -5.69        21.52 o                         
   0  14   1          7.34          5.02        23.35 o                         
   1  14   1          2.77          4.13        16.20 o                         
   2  14   1         22.18         24.07        16.55 o                         
   3  14   1         96.12         97.07        31.45 o                         
   4  14   1          8.50         20.53        15.36 o                         
   5  14   1          4.97          3.08        15.45 o                         
   6  14   1          4.43         22.82        18.37 o                         
   7  14   1          1.43          6.78        17.81 o                         
  -7  15   1          0.07         -1.16        26.15 o                         
  -6  15   1          1.64          1.64        20.26 o                         
  -5  15   1          7.68         10.71        23.54 o                         
  -4  15   1         10.02          8.39        21.23 o                         
  -3  15   1          1.33         43.52        24.22 o                         
  -1  15   1         10.56          4.73        24.51 o                         
   0  15   1          0.83         12.64        21.61 o                         
   1  15   1         22.58         25.09        24.80 o                         
   2  15   1          0.03         23.59        18.63 o                         
   3  15   1          1.58          8.59        24.51 o                         
   4  15   1          0.89         -2.80        13.11 o                         
   5  15   1          0.00         11.09        15.94 o                         
   6  15   1          2.17         27.86        30.83 o                         
  -6  16   1          0.09          3.18        26.92 o                         
  -5  16   1          7.57          6.75        21.90 o                         
  -4  16   1         32.62         16.40        21.23 o                         
  -3  16   1          0.43          8.59        19.88 o                         
  -2  16   1         14.32         20.84        21.13 o                         
  -1  16   1         50.53         46.60        26.73 o                         
   0  16   1          3.31        -22.67        22.67 o                         
   1  16   1          5.68         -6.85        22.10 o                         
   2  16   1          5.10         41.30        27.79 o                         
   3  16   1         32.70         47.98        31.55 o                         
   4  16   1          5.29         17.37        17.79 o                         
   5  16   1         21.45          6.37        25.95 o                         
  -5  17   1          6.05          2.03        23.54 o                         
  -4  17   1         55.58         -0.48        21.81 o                         
  -3  17   1          0.28          5.50        22.29 o                         
  -2  17   1          0.99         33.29        26.44 o                         
  -1  17   1          2.03        -12.06        22.58 o                         
   0  17   1          5.06         -7.43        25.09 o                         
   1  17   1          4.72         34.64        31.55 o                         
   2  17   1          0.13         34.25        28.85 o                         
   3  17   1          1.05          8.88        20.65 o                         
   4  17   1         53.52        105.56        35.12 o                         
  -3  18   1         44.10         36.76        27.31 o                         
  -2  18   1          2.20          0.68        28.75 o                         
  -1  18   1          7.82         18.72        27.50 o                         
   0  18   1         25.87         29.81        29.52 o                         
   1  18   1          0.43         -9.46        26.24 o                         
   2  18   1          2.32         25.67        29.33 o                         
  -2 -18   2          0.63          2.22        28.85 o                         
  -1 -18   2          4.48          1.83        29.62 o                         
   0 -18   2          9.72          9.17        26.53 o                         
   1 -18   2          3.09         24.03        23.45 o                         
   2 -18   2          0.08        -16.69        22.77 o                         
   3 -18   2          2.26         40.23        32.32 o                         
  -4 -17   2         52.28         92.10        24.73 o                         
  -3 -17   2          3.41         24.58        18.19 o                         
  -2 -17   2          0.92         19.20        27.11 o                         
  -1 -17   2          2.84          1.06        23.35 o                         
   0 -17   2         35.34         31.07        25.67 o                         
   1 -17   2          1.25          4.34        20.74 o                         
   2 -17   2          6.42         -3.38        19.78 o                         
   3 -17   2          3.69         -3.09        19.68 o                         
   4 -17   2         63.09         27.11        27.31 o                         
   5 -17   2         34.55         11.58        23.25 o                         
  -5 -16   2          0.12        -14.79        14.79 o                         
  -4 -16   2         83.17        106.07        24.73 o                         
  -3 -16   2         49.10         41.37        35.17 o                         
  -2 -16   2          5.82         32.16        20.19 o                         
  -1 -16   2          7.09         18.33        24.51 o                         
   0 -16   2         36.16         61.27        26.05 o                         
   1 -16   2         25.49          7.53        20.36 o                         
   2 -16   2          1.73         15.92        20.74 o                         
   3 -16   2         35.89         23.06        23.25 o                         
   4 -16   2         34.18         48.92        28.56 o                         
   5 -16   2         49.48         25.76        28.75 o                         
   6 -16   2         27.77         47.18        30.39 o                         
  -6 -15   2          2.41         23.03        18.01 o                         
  -5 -15   2         23.83         30.25        17.65 o                         
  -4 -15   2          5.07         -7.77        14.49 o                         
  -3 -15   2         50.20         22.45        27.35 o                         
  -2 -15   2         24.17          8.69        18.79 o                         
  -1 -15   2          4.85         28.71        18.24 o                         
   0 -15   2          2.89          7.53        19.68 o                         
   1 -15   2          6.84        152.06        38.50 o                         
   2 -15   2         13.04         15.44        21.81 o                         
   3 -15   2         65.08         33.96        23.54 o                         
   4 -15   2         50.59         51.04        28.66 o                         
   5 -15   2         23.31         42.26        27.69 o                         
   6 -15   2         56.18         34.64        24.80 o                         
   7 -15   2          0.00         63.58        25.86 o                         
  -7 -14   2          4.30         48.00        21.24 o                         
  -6 -14   2          0.02         -0.30        15.26 o                         
  -5 -14   2          0.06        -11.81        24.36 o                         
  -4 -14   2         29.35         21.99        16.88 o                         
  -3 -14   2         24.89         47.89        18.48 o                         
  -2 -14   2          0.54          2.24        15.32 o                         
  -1 -14   2         21.02         13.21        19.54 o                         
   0 -14   2         58.92         57.00        17.37 o                         
   1 -14   2         84.39         68.12        28.75 o                         
   2 -14   2        113.16         78.93        28.75 o                         
   3 -14   2         55.34         42.45        24.51 o                         
   4 -14   2        119.01         60.69        27.02 o                         
   5 -14   2         31.48         66.09        28.27 o                         
   6 -14   2         26.46          7.24        19.59 o                         
   7 -14   2         41.52         20.84        21.13 o                         
   8 -14   2          0.46         18.91        25.28 o                         
  -8 -13   2          0.99         31.95        20.33 o                         
  -7 -13   2          2.91         -8.36        19.68 o                         
  -6 -13   2          5.97         -2.01        15.89 o                         
  -5 -13   2          1.59         17.62        16.32 o                         
  -4 -13   2        107.62        119.39        24.12 o                         
  -3 -13   2         26.65         24.81        15.59 o                         
  -2 -13   2         27.26         19.91        17.01 o                         
  -1 -13   2         85.68        111.83        21.87 o                         
   0 -13   2        380.39        254.85        75.40 o                         
   1 -13   2          3.24         16.57        13.28 o                         
   2 -13   2          0.44          5.89        18.91 o                         
   3 -13   2         21.14         23.93        23.06 o                         
   4 -13   2          1.39          1.64        18.81 o                         
   5 -13   2         29.86         52.59        24.31 o                         
   6 -13   2          8.70         19.88        22.87 o                         
   7 -13   2         56.73         39.95        21.81 o                         
   8 -13   2         36.45         47.28        24.60 o                         
  -8 -12   2          3.82         19.69        18.74 o                         
  -7 -12   2          0.66          9.23        15.70 o                         
  -6 -12   2         20.31         -0.05        14.63 o                         
  -5 -12   2          7.79          1.18        24.94 o                         
  -4 -12   2          4.64         23.66        15.10 o                         
  -3 -12   2        221.14        210.64        28.13 o                         
  -2 -12   2         48.99         77.32        20.10 o                         
  -1 -12   2        410.73        356.89        68.41 o                         
   0 -12   2         35.10         31.31        13.96 o                         
   1 -12   2         54.14         72.63        17.17 o                         
   2 -12   2          5.85          9.33        11.98 o                         
   3 -12   2          1.95          9.36        20.36 o                         
   4 -12   2         11.22         27.21        22.48 o                         
   5 -12   2         31.82         49.30        23.74 o                         
   6 -12   2          8.86         52.97        23.54 o                         
   7 -12   2          9.74         13.51        21.52 o                         
   8 -12   2          7.12         12.06        19.10 o                         
   9 -12   2         10.13          2.70        17.75 o                         
  -9 -11   2         13.28         31.40        34.06 o                         
  -8 -11   2          1.18         15.31        16.60 o                         
  -7 -11   2          0.18        -11.96        14.67 o                         
  -6 -11   2          0.24         -0.57        20.02 o                         
  -5 -11   2          1.31          5.37        12.75 o                         
  -4 -11   2        148.54        143.26        24.12 o                         
  -3 -11   2        362.77        302.81        45.45 o                         
  -2 -11   2         37.39         54.97        16.54 o                         
  -1 -11   2          5.80         -1.73        11.15 o                         
   0 -11   2        576.32        549.88        32.88 o                         
   1 -11   2          0.01         -2.23        10.15 o                         
   2 -11   2        122.75        123.08        18.88 o                         
   3 -11   2         83.28         56.22        20.36 o                         
   4 -11   2          0.26          6.75        19.10 o                         
   5 -11   2         92.69         86.07        28.56 o                         
   6 -11   2        153.70        150.81        34.54 o                         
   8 -11   2          0.00        -10.42        17.17 o                         
   9 -11   2          0.03         -3.09        19.59 o                         
  -9 -10   2          2.40         17.97        13.56 o                         
  -8 -10   2          7.02          8.82        11.65 o                         
  -7 -10   2         20.68        120.02        96.53 o                         
  -6 -10   2          0.54          0.14         9.88 o                         
  -5 -10   2        224.07        231.68        21.95 o                         
  -4 -10   2         20.24         17.25        10.10 o                         
  -3 -10   2        308.17        260.39        49.50 o                         
  -2 -10   2       1134.48       1079.01        50.45 o                         
  -1 -10   2        452.53        306.62        93.21 o                         
   0 -10   2        246.49        268.51        24.20 o                         
   1 -10   2         18.51          5.34         9.57 o                         
   2 -10   2         17.70         37.57        12.52 o                         
   3 -10   2         54.64         43.82        14.18 o                         
   4 -10   2         98.36         74.20        25.28 o                         
   5 -10   2         15.04         14.28        18.33 o                         
   6 -10   2         32.00         16.02        19.68 o                         
   8 -10   2         70.80         55.09        27.11 o                         
   9 -10   2         13.03         26.82        21.61 o                         
  10 -10   2          0.13         16.89        18.72 o                         
 -10  -9   2         19.28         18.13        14.64 o                         
  -9  -9   2         13.49         28.65        13.97 o                         
  -8  -9   2          1.75          7.22        12.35 o                         
  -7  -9   2         74.48         60.91        15.71 o                         
  -6  -9   2          1.85          4.81        10.78 o                         
  -5  -9   2          4.50         -4.95         8.94 o                         
  -4  -9   2        153.53        151.08        17.01 o                         
  -3  -9   2          5.01          4.45         7.50 o                         
  -2  -9   2        234.08        210.65        16.03 o                         
  -1  -9   2         44.14         34.89         6.63 o                         
   0  -9   2        906.70        912.87        38.73 o                         
   1  -9   2        116.48        135.63        10.10 o                         
   2  -9   2        606.43        646.36        48.00 o                         
   3  -9   2        117.30        114.76        17.67 o                         
   4  -9   2        857.75        825.93        40.05 o                         
   5  -9   2        390.61        427.34        48.63 o                         
   6  -9   2         18.45         12.74        19.59 o                         
   7  -9   2        184.23        217.48        38.40 o                         
   9  -9   2          2.80         15.44        17.08 o                         
  10  -9   2          8.63        -16.79        16.79 o                         
 -10  -8   2          0.64         12.38        14.34 o                         
  -9  -8   2         27.31         34.56        13.27 o                         
  -8  -8   2         52.93         68.77        15.41 o                         
  -7  -8   2         50.31         41.22        13.46 o                         
  -6  -8   2         84.37         70.43        13.64 o                         
  -5  -8   2        213.13        210.83        31.45 o                         
  -4  -8   2         52.17         56.62        12.06 o                         
  -3  -8   2        181.89        198.93        27.25 o                         
  -2  -8   2          2.22          4.59         4.62 o                         
  -1  -8   2        177.61        210.76        15.27 o                         
   0  -8   2       1678.91       1725.25        39.92 o                         
   1  -8   2        895.31        884.75        23.25 o                         
   2  -8   2          3.35          4.35         4.00 o                         
   3  -8   2          4.88          9.28         5.21 o                         
   4  -8   2          4.71          8.12         5.93 o                         
   5  -8   2        379.48        387.84        21.62 o                         
   6  -8   2        364.87        401.70        30.12 o                         
   7  -8   2         10.26         -2.22        10.14 o                         
   8  -8   2         40.21         57.16        17.47 o                         
   9  -8   2         72.92         98.01        20.83 o                         
  10  -8   2          2.59         13.61        14.63 o                         
 -11  -7   2         23.43         52.67        26.74 o                         
 -10  -7   2          3.12         -6.71        12.26 o                         
  -9  -7   2         15.56         18.13        16.17 o                         
  -8  -7   2         37.94         64.60        15.29 o                         
  -7  -7   2        144.23        173.18        37.38 o                         
  -6  -7   2         29.67         48.68        12.26 o                         
  -5  -7   2         52.46         68.74        11.96 o                         
  -4  -7   2        248.17        283.63        18.64 o                         
  -3  -7   2          2.67          1.32         6.68 o                         
  -2  -7   2        386.14        374.26        29.13 o                         
  -1  -7   2        458.13        495.71        15.84 o                         
   0  -7   2        378.87        348.17        12.30 o                         
   1  -7   2        280.82        248.65         9.47 o                         
   2  -7   2         38.43         37.49         5.38 o                         
   3  -7   2        276.40        306.88        13.76 o                         
   4  -7   2        299.99        289.18        14.32 o                         
   5  -7   2        113.25        117.60        11.82 o                         
   6  -7   2          2.16          6.80         7.19 o                         
   7  -7   2        115.64         94.16        18.66 o                         
   8  -7   2         85.17         95.30        19.88 o                         
   9  -7   2         54.41         44.97        18.43 o                         
  10  -7   2          0.01         10.05        14.65 o                         
  11  -7   2          0.07          8.49        26.15 o                         
 -11  -6   2         20.53         25.02        22.11 o                         
 -10  -6   2          0.07         23.33        13.22 o                         
  -9  -6   2          1.76          8.98        11.45 o                         
  -8  -6   2         59.12         91.63        15.62 o                         
  -7  -6   2        361.52        386.18        26.41 o                         
  -6  -6   2         14.49         29.30        10.67 o                         
  -5  -6   2         23.95         22.77         8.91 o                         
  -4  -6   2        119.82        174.04        37.53 o                         
  -3  -6   2       1079.68       1152.56        98.18 o                         
  -2  -6   2       1780.40       1689.50        94.12 o                         
  -1  -6   2          4.16          4.18         3.70 o                         
   0  -6   2        446.33        505.20        15.71 o                         
   1  -6   2       4823.93       4984.11        87.45 o                         
   2  -6   2       3696.57       3560.63        65.38 o                         
   3  -6   2         15.23         10.75         4.42 o                         
   4  -6   2         31.80         32.69         6.94 o                         
   5  -6   2        335.38        362.16        17.07 o                         
   6  -6   2          2.39         12.44         7.48 o                         
   7  -6   2        342.57        380.96        23.42 o                         
   8  -6   2          2.32          6.46        13.95 o                         
   9  -6   2          2.22          7.68        14.04 o                         
  10  -6   2          1.63          5.66        15.31 o                         
  11  -6   2          1.64         -1.16        26.82 o                         
 -11  -5   2          0.25          9.68        12.94 o                         
 -10  -5   2          4.88          6.31        11.80 o                         
  -9  -5   2          0.01        -11.80        11.80 o                         
  -8  -5   2         30.20         30.17        13.27 o                         
  -7  -5   2       1192.21       1157.06        79.62 o                         
  -6  -5   2        399.06        354.25        35.67 o                         
  -5  -5   2        199.83        182.60        15.66 o                         
  -4  -5   2          4.60          2.83         6.82 o                         
  -3  -5   2          0.97          5.86         6.21 o                         
  -2  -5   2       2228.22       2136.97        55.61 o                         
  -1  -5   2       2684.94       2770.31        67.90 o                         
   0  -5   2       3398.19       3339.97        67.07 o                         
   1  -5   2        272.97        242.69         9.11 o                         
   2  -5   2       6149.25       6396.75       111.00 o                         
   3  -5   2          3.48         -2.25         3.70 o                         
   4  -5   2        345.30        366.00        15.28 o                         
   5  -5   2          1.06          1.34         5.85 o                         
   6  -5   2          0.06         -6.22         6.56 o                         
   7  -5   2        647.58        612.21        29.13 o                         
   8  -5   2         41.08         55.18        13.33 o                         
   9  -5   2         11.94         22.54        16.25 o                         
  10  -5   2         25.52         17.91        16.15 o                         
  11  -5   2         14.98         -0.68        25.76 o                         
 -11  -4   2         13.70         31.80        15.47 o                         
 -10  -4   2         17.44          9.16        11.84 o                         
  -9  -4   2         25.62         18.78        11.87 o                         
  -8  -4   2        113.38        127.59        17.83 o                         
  -7  -4   2         56.06         53.37        12.70 o                         
  -6  -4   2        366.16        387.97        22.36 o                         
  -5  -4   2        372.39        323.85        18.26 o                         
  -4  -4   2       1168.36       1152.55        68.43 o                         
  -3  -4   2        961.16        989.17        37.45 o                         
  -2  -4   2        623.26        627.07        38.11 o                         
  -1  -4   2          3.28          1.42         4.30 o                         
   0  -4   2       2322.05       2272.38        54.38 o                         
   1  -4   2        559.65        590.32        16.24 o                         
   2  -4   2         86.68         99.89         6.35 o                         
   3  -4   2         47.63         36.13         5.32 o                         
   4  -4   2        690.67        683.56        21.43 o                         
   5  -4   2         54.42         68.14         8.91 o                         
   6  -4   2        299.71        295.08        17.16 o                         
   7  -4   2          0.13         -1.18         9.01 o                         
   8  -4   2         77.72        105.68        16.57 o                         
   9  -4   2         29.65         48.11        14.21 o                         
  10  -4   2          5.74         -2.15        18.86 o                         
  11  -4   2         27.26         64.84        31.74 o                         
 -11  -3   2          1.06         18.87        24.96 o                         
 -10  -3   2          0.01         27.51        13.94 o                         
  -9  -3   2          6.60         11.41        11.32 o                         
  -8  -3   2         20.52         31.33        11.70 o                         
  -7  -3   2          5.88          4.96         8.63 o                         
  -6  -3   2          3.85         -0.23         7.84 o                         
  -5  -3   2        859.20        873.11        31.04 o                         
  -4  -3   2          5.43          7.61         6.13 o                         
  -3  -3   2       8308.33       8227.01       330.08 o                         
  -1  -3   2        189.94        182.57         9.05 o                         
   0  -3   2       8604.48       8276.37       180.64 o                         
   1  -3   2       5948.96       5726.24        97.38 o                         
   2  -3   2       1263.90       1446.01        28.77 o                         
   3  -3   2       2495.04       2375.88        51.25 o                         
   4  -3   2        608.65        622.90        19.83 o                         
   5  -3   2        100.60        121.90        10.78 o                         
   6  -3   2       1519.11       1517.58        46.26 o                         
   7  -3   2        542.89        461.49        24.15 o                         
   8  -3   2        115.67        105.86        15.66 o                         
   9  -3   2          2.69          2.85        11.18 o                         
  10  -3   2         12.72          3.21        14.79 o                         
  11  -3   2          0.04          5.60        25.18 o                         
 -11  -2   2          0.45          3.71        12.05 o                         
 -10  -2   2         41.20         39.60        12.91 o                         
  -9  -2   2          4.17          9.45        10.64 o                         
  -8  -2   2        130.29        140.75        20.76 o                         
  -7  -2   2         13.31          8.31        12.98 o                         
  -6  -2   2         18.29         14.98         8.22 o                         
  -5  -2   2       1609.05       1501.12        45.37 o                         
  -4  -2   2        125.67        137.96        11.69 o                         
  -3  -2   2       3645.70       3818.37        92.23 o                         
  -2  -2   2        165.58        162.84        22.45 o                         
  -1  -2   2        769.51        690.69        19.49 o                         
   0  -2   2      10030.06      10318.51       287.00 o                         
   1  -2   2       8154.60       7896.26       146.46 o                         
   2  -2   2      35610.17      37292.35       612.61 o                         
   3  -2   2          0.17          4.52         4.07 o                         
   4  -2   2        820.05        841.82        23.83 o                         
   5  -2   2        782.91        823.70        25.15 o                         
   6  -2   2        156.98        156.95        12.96 o                         
   7  -2   2        645.11        617.58        27.76 o                         
   8  -2   2          1.64          1.28         9.59 o                         
   9  -2   2         40.66         48.61        14.34 o                         
  10  -2   2          1.43         -7.96        11.33 o                         
  11  -2   2         12.59         69.95        31.26 o                         
 -11  -1   2          1.94          8.81        11.67 o                         
 -10  -1   2         34.01         39.94        13.25 o                         
  -9  -1   2        146.14        141.38        18.63 o                         
  -8  -1   2         30.83         43.30        11.91 o                         
  -7  -1   2        325.63        312.36        26.03 o                         
  -6  -1   2        209.00        200.08        16.48 o                         
  -5  -1   2        261.02        256.64        15.78 o                         
  -4  -1   2       3328.25       3310.46        82.76 o                         
  -3  -1   2        142.39        123.46         9.23 o                         
  -2  -1   2       8253.96       8904.05       200.87 o                         
  -1  -1   2        239.36        228.08        12.78 o                         
   0  -1   2        163.86        171.51         7.79 o                         
   1  -1   2       1391.35       1377.16        37.14 o                         
   2  -1   2      30621.10      30700.72       504.74 o                         
   3  -1   2       3573.59       3854.77        77.93 o                         
   4  -1   2       2723.74       2814.07        60.69 o                         
   5  -1   2        813.23        718.63        26.49 o                         
   6  -1   2         42.04         49.43         9.75 o                         
   7  -1   2        570.52        542.94        26.07 o                         
   8  -1   2        177.63        215.55        20.92 o                         
   9  -1   2         19.83         16.15        12.45 o                         
  10  -1   2         18.58         17.16        21.08 o                         
  11  -1   2          2.10          0.77        15.63 o                         
 -12   0   2         16.35         27.98        31.17 o                         
 -11   0   2          3.28          9.50        11.70 o                         
 -10   0   2         29.45         15.47        12.40 o                         
  -9   0   2        126.00        160.87        19.20 o                         
  -8   0   2          4.70         11.79        10.37 o                         
  -7   0   2        258.44        250.98        19.47 o                         
  -6   0   2         17.97         15.22         7.52 o                         
  -5   0   2        871.51        761.97        34.58 o                         
  -4   0   2         89.39        105.46         9.95 o                         
  -3   0   2       3454.66       3108.20        75.25 o                         
  -2   0   2      39941.80      38873.16      1378.10 o                         
  -1   0   2       3884.14       3967.35       115.26 o                         
   0   0   2       2983.76       3108.50       122.34 o                         
   1   0   2         12.36         10.35         2.37 o                         
   2   0   2       4821.68       4821.95        82.56 o                         
   3   0   2        678.31        633.07        20.54 o                         
   4   0   2       3733.97       3805.08        78.80 o                         
   5   0   2        583.66        559.54        22.20 o                         
   6   0   2        613.25        595.86        25.51 o                         
   7   0   2         10.10         10.57         9.00 o                         
   8   0   2        147.05        142.27        21.91 o                         
   9   0   2         62.94         81.88        16.17 o                         
  10   0   2          3.38         10.42        16.74 o                         
  11   0   2         12.27         25.58        18.41 o                         
 -12   1   2         10.59         -8.97        26.24 o                         
 -11   1   2         37.31         20.60        14.78 o                         
 -10   1   2          0.44         15.10        15.51 o                         
  -9   1   2         27.04         51.84        15.52 o                         
  -8   1   2        450.05        416.03        33.04 o                         
  -7   1   2         10.56          7.56         9.37 o                         
  -6   1   2         47.80         66.78        11.10 o                         
  -5   1   2       2322.84       2323.74        76.24 o                         
  -4   1   2          5.34          8.02         5.49 o                         
  -3   1   2        415.13        481.75        17.31 o                         
  -2   1   2       3403.89       3500.01        81.83 o                         
  -1   1   2       9869.77      10040.86       391.83 o                         
   0   1   2       4845.61       5003.55       201.08 o                         
   1   1   2       9808.00       9815.36       184.72 o                         
   2   1   2      30196.11      30511.77       569.05 o                         
   3   1   2       3532.35       3590.76        72.69 o                         
   4   1   2          3.80         12.09         4.89 o                         
   5   1   2          1.83          3.89         4.96 o                         
   6   1   2         41.70         50.55         9.87 o                         
   7   1   2        223.26        219.80        18.94 o                         
   8   1   2         14.03         24.76        10.87 o                         
   9   1   2         65.69         75.63        16.07 o                         
  10   1   2         12.16         23.55        34.20 o                         
  11   1   2          1.80          1.18        17.32 o                         
 -12   2   2          3.30         51.04        31.74 o                         
 -11   2   2          8.25         16.48        13.09 o                         
 -10   2   2          1.01          4.07        13.63 o                         
  -9   2   2         12.63         11.80        11.44 o                         
  -8   2   2        449.66        483.58        32.36 o                         
  -7   2   2        865.06        830.99        33.66 o                         
  -6   2   2          5.97          6.18         7.94 o                         
  -5   2   2        212.27        243.30        15.48 o                         
  -4   2   2        616.87        644.44        22.75 o                         
  -3   2   2       3904.77       4517.45       106.40 o                         
  -2   2   2       1968.39       1910.46        47.00 o                         
  -1   2   2       1113.49       1194.32        38.31 o                         
   0   2   2       3416.19       3455.04        79.48 o                         
   1   2   2      25054.37      24860.40       466.70 o                         
   2   2   2        114.91        104.43         6.09 o                         
   3   2   2         63.30         54.82         5.85 o                         
   4   2   2        364.95        354.63        15.83 o                         
   5   2   2       2019.62       1920.37        46.06 o                         
   6   2   2        149.79        162.06        15.66 o                         
   7   2   2          2.76          1.09         8.33 o                         
   8   2   2          0.01         -1.19         8.94 o                         
   9   2   2         72.91         59.52        14.72 o                         
  10   2   2         19.76         38.75        18.66 o                         
  11   2   2          2.58         21.13        19.92 o                         
 -11   3   2          2.42         30.29        19.10 o                         
 -10   3   2          2.26         -2.18        12.96 o                         
  -9   3   2          1.78         10.69        14.25 o                         
  -8   3   2         40.90         43.06        12.40 o                         
  -7   3   2        721.77        663.62        29.09 o                         
  -6   3   2        177.79        176.21        15.28 o                         
  -5   3   2         23.67         35.42         8.27 o                         
  -4   3   2        195.00        235.95        13.52 o                         
  -3   3   2       1002.37       1022.87        29.69 o                         
  -2   3   2         17.41         29.67         4.75 o                         
  -1   3   2       2722.88       2766.00        65.50 o                         
   1   3   2          7.33          6.38         4.45 o                         
   2   3   2         75.80         73.78         5.33 o                         
   3   3   2       2567.41       2549.14        73.99 o                         
   4   3   2         72.14         83.95         7.93 o                         
   5   3   2        577.03        484.31        18.00 o                         
   6   3   2        259.73        298.98        20.45 o                         
   7   3   2        351.08        318.77        22.67 o                         
   8   3   2        430.34        416.32        57.93 o                         
   9   3   2          0.39          2.74        11.51 o                         
  10   3   2         96.50         89.37        22.65 o                         
  11   3   2         19.49         19.66        18.50 o                         
 -11   4   2          0.00          5.10        18.53 o                         
 -10   4   2          8.49          8.01        15.74 o                         
  -9   4   2          0.39         23.36        18.33 o                         
  -8   4   2          0.21         -3.17        11.11 o                         
  -7   4   2         89.57         79.31        13.13 o                         
  -6   4   2       1265.85       1284.59        36.06 o                         
  -5   4   2         14.08         13.54         6.15 o                         
  -4   4   2        188.87        179.66        12.52 o                         
  -3   4   2       2950.14       3394.83        82.66 o                         
  -2   4   2         59.60         79.07         7.07 o                         
  -1   4   2       2433.86       2627.77        53.49 o                         
   0   4   2       1232.72       1326.62        33.12 o                         
   1   4   2         66.78         66.38         8.85 o                         
   2   4   2       3179.64       2985.00        61.03 o                         
   3   4   2        449.07        445.59        14.57 o                         
   4   4   2       2850.00       2938.92        63.57 o                         
   5   4   2          6.26         -0.64         5.01 o                         
   6   4   2        770.75        719.02        29.70 o                         
   7   4   2         15.60         27.34        10.91 o                         
   8   4   2        102.61        103.07        16.58 o                         
   9   4   2         30.02         58.33        14.23 o                         
  10   4   2         10.59         26.62        19.40 o                         
  11   4   2         55.23         58.41        23.35 o                         
 -11   5   2          0.74          0.34        14.33 o                         
 -10   5   2          0.76          7.05        14.64 o                         
  -9   5   2         29.28         29.09        16.03 o                         
  -8   5   2         45.89         47.18        17.27 o                         
  -7   5   2          0.07         -4.03        13.75 o                         
  -6   5   2        607.70        641.34        23.36 o                         
  -5   5   2        323.85        319.67        15.66 o                         
  -4   5   2        140.97        164.02        10.74 o                         
  -3   5   2       2519.35       2472.94        53.78 o                         
  -2   5   2        678.95        744.43        32.29 o                         
  -1   5   2       1068.63       1153.27        27.16 o                         
   0   5   2         11.11         13.07         3.55 o                         
   1   5   2          6.84          7.51         6.07 o                         
   2   5   2        914.11        869.44        47.12 o                         
   3   5   2        167.51        212.08        10.64 o                         
   4   5   2        610.05        629.68        20.08 o                         
   5   5   2        604.79        574.05        20.07 o                         
   6   5   2        166.81        221.96        19.04 o                         
   7   5   2          7.70         12.73        10.35 o                         
   8   5   2          9.49          5.02        10.99 o                         
   9   5   2         53.91         62.94        21.08 o                         
  10   5   2         15.74          7.38        17.12 o                         
  11   5   2         12.54         38.48        24.17 o                         
 -11   6   2          5.06          7.10        22.48 o                         
 -10   6   2         22.23         18.24        16.41 o                         
  -9   6   2          0.46         -4.66        14.53 o                         
  -8   6   2        100.56        115.03        21.53 o                         
  -7   6   2        205.73        221.12        26.27 o                         
  -6   6   2          3.52          8.65         9.56 o                         
  -5   6   2       2785.15       2834.23        64.81 o                         
  -4   6   2        346.38        430.24        16.52 o                         
  -3   6   2       1795.88       1918.41        44.00 o                         
  -2   6   2       5020.00       5559.82       110.66 o                         
  -1   6   2       1101.25       1113.38        27.60 o                         
   0   6   2        147.14        161.84         8.25 o                         
   1   6   2       2288.99       2375.14        76.11 o                         
   2   6   2       1946.28       1811.07        60.91 o                         
   3   6   2        441.03        420.19        13.95 o                         
   4   6   2       5154.55       4737.29       202.24 o                         
   5   6   2        314.93        280.40        19.36 o                         
   6   6   2         25.44         17.47         9.13 o                         
   7   6   2          1.50         15.94        10.02 o                         
   8   6   2         24.11         21.81        12.14 o                         
   9   6   2          2.32          0.70        15.60 o                         
  10   6   2          5.22          2.34        20.21 o                         
  11   6   2          7.80         42.86        29.86 o                         
 -11   7   2          3.87          0.83        15.44 o                         
 -10   7   2          2.33          5.45        13.65 o                         
  -9   7   2         66.83         56.33        20.34 o                         
  -8   7   2         26.18         14.97        14.80 o                         
  -7   7   2        245.69        301.13        44.14 o                         
  -6   7   2        239.93        238.96        25.97 o                         
  -5   7   2        464.22        516.56        24.74 o                         
  -4   7   2       1213.26       1215.66        32.68 o                         
  -3   7   2          9.47          9.05         5.64 o                         
  -2   7   2        634.93        724.80        30.16 o                         
  -1   7   2        179.69        188.49         9.69 o                         
   0   7   2       8340.92       8937.12       214.69 o                         
   1   7   2        172.74        179.14        29.39 o                         
   2   7   2        137.64        143.66        13.09 o                         
   3   7   2        253.55        248.33        16.91 o                         
   4   7   2        519.94        534.88        30.59 o                         
   5   7   2       1053.31       1022.03        38.37 o                         
   6   7   2         25.81          4.05         9.96 o                         
   7   7   2         37.48         55.03        13.92 o                         
   8   7   2          1.16         -5.53        10.61 o                         
   9   7   2          7.35         26.34        46.12 o                         
  10   7   2          1.83         15.88        22.48 o                         
 -11   8   2          1.60          3.28        24.12 o                         
 -10   8   2          0.03         12.69        16.60 o                         
  -9   8   2          5.21         17.99        15.53 o                         
  -8   8   2          1.62          7.18        14.43 o                         
  -7   8   2        154.22        130.59        22.58 o                         
  -6   8   2       1209.16       1073.46        51.20 o                         
  -5   8   2          0.01          2.83        10.61 o                         
  -4   8   2       1682.09       1635.15       153.46 o                         
  -3   8   2       2182.77       2256.11        51.75 o                         
  -2   8   2         22.32         21.71         8.47 o                         
  -1   8   2       2562.66       2450.82        62.10 o                         
   0   8   2        559.13        561.60        17.64 o                         
   1   8   2        176.83        142.78        36.63 o                         
   2   8   2          0.00         -1.53         7.43 o                         
   3   8   2        428.50        408.59        36.80 o                         
   4   8   2        143.59        163.56         9.97 o                         
   5   8   2        520.39        494.90        27.31 o                         
   6   8   2        153.78        164.78        18.97 o                         
   7   8   2          0.13         -0.47        10.49 o                         
   8   8   2          6.44          7.78        13.17 o                         
   9   8   2          5.60         13.90        18.52 o                         
  10   8   2          1.69         15.51        19.74 o                         
 -10   9   2         20.21         45.02        23.25 o                         
  -9   9   2          4.91        -13.82        13.82 o                         
  -8   9   2          2.71         23.25        14.69 o                         
  -7   9   2         40.42         36.15        14.97 o                         
  -6   9   2          5.66         -4.90        10.93 o                         
  -5   9   2       1841.85       1937.34       102.37 o                         
  -4   9   2        202.33        210.96        22.25 o                         
  -3   9   2        918.11        837.52       126.06 o                         
  -2   9   2       3342.99       3625.32       131.66 o                         
  -1   9   2         58.85         53.20         9.25 o                         
   0   9   2         13.09          3.74         6.77 o                         
   1   9   2        300.31        238.83        50.90 o                         
   2   9   2        264.63        259.38        18.65 o                         
   3   9   2          0.21          4.85        10.84 o                         
   4   9   2        239.14        236.95        44.72 o                         
   5   9   2          4.74         -5.63         9.10 o                         
   6   9   2        237.49        285.81        24.75 o                         
   7   9   2          2.59         -3.42        10.38 o                         
   8   9   2          1.14         -6.90        16.03 o                         
   9   9   2          0.09          6.46        18.17 o                         
  10   9   2          1.30          9.12        23.88 o                         
 -10  10   2         19.58         43.90        24.99 o                         
  -9  10   2          0.13         15.53        20.07 o                         
  -8  10   2         67.78         40.04        21.71 o                         
  -7  10   2         12.92          0.68        18.14 o                         
  -6  10   2          5.70          1.74        18.33 o                         
  -5  10   2         57.41         69.75        16.44 o                         
  -4  10   2        357.61        353.27        27.17 o                         
  -3  10   2         14.42         11.27        11.04 o                         
  -2  10   2        167.86        206.47        31.12 o                         
  -1  10   2        134.87        102.03        11.88 o                         
   0  10   2          5.34          2.41         7.32 o                         
   1  10   2        125.23        119.05        13.98 o                         
   2  10   2        355.32        301.91        46.92 o                         
   3  10   2         11.71         17.09         9.36 o                         
   4  10   2         72.36         85.53        14.01 o                         
   5  10   2        266.39        255.76        27.36 o                         
   6  10   2        115.11        158.09        20.44 o                         
   7  10   2          9.67         16.71        12.44 o                         
   8  10   2         11.53          1.77        18.86 o                         
   9  10   2          0.16         24.96        22.78 o                         
  -9  11   2          3.59         -7.14        17.75 o                         
  -8  11   2          1.83          6.56        18.72 o                         
  -6  11   2          2.06         -4.44        17.56 o                         
  -5  11   2          1.05        -17.85        17.85 o                         
  -4  11   2        210.59        176.47        37.53 o                         
  -3  11   2          4.07          1.25        18.04 o                         
  -2  11   2        830.01        780.58        63.01 o                         
  -1  11   2        248.93        286.39        25.99 o                         
   0  11   2        966.32        981.85        69.57 o                         
   1  11   2       1661.58       1586.53        94.27 o                         
   2  11   2          2.84         19.94        14.48 o                         
   3  11   2         36.63         42.57        12.25 o                         
   4  11   2          2.11         10.47         9.97 o                         
   5  11   2        331.79        318.65        51.95 o                         
   6  11   2          7.27          0.57        11.28 o                         
   7  11   2         16.85         27.20        22.22 o                         
   8  11   2         11.72         36.91        23.69 o                         
   9  11   2          0.15         25.08        22.30 o                         
  -9  12   2         65.07         13.60        22.48 o                         
  -8  12   2          1.98         17.56        24.22 o                         
  -7  12   2         34.65         20.26        23.35 o                         
  -6  12   2         61.17         31.45        26.53 o                         
  -5  12   2          0.88         23.64        23.35 o                         
  -4  12   2         27.62         35.41        22.67 o                         
  -3  12   2        873.26        767.36        65.03 o                         
  -2  12   2         57.58         83.56        27.88 o                         
  -1  12   2        717.67        669.81        58.08 o                         
   0  12   2         70.63         51.39        38.50 o                         
   1  12   2        154.27        135.23        23.13 o                         
   2  12   2        178.78        187.61        25.76 o                         
   3  12   2         45.69         70.65        18.21 o                         
   4  12   2          1.44          0.08        15.53 o                         
   5  12   2         49.09         42.55        23.69 o                         
   6  12   2         63.31         92.19        22.72 o                         
   7  12   2          1.08         -0.31        15.88 o                         
   8  12   2          4.03          8.78        31.65 o                         
  -8  13   2         25.45          1.25        19.88 o                         
  -7  13   2          2.85        -10.13        19.97 o                         
  -6  13   2          4.25          1.93        20.26 o                         
  -5  13   2          0.30        -12.25        17.85 o                         
  -4  13   2          0.00         11.77        22.96 o                         
  -3  13   2         41.83         25.18        24.70 o                         
  -2  13   2        324.27        383.24        52.97 o                         
  -1  13   2        121.58        115.49        32.42 o                         
   0  13   2          1.14          8.10        18.53 o                         
   1  13   2        284.61        225.04        87.13 o                         
   2  13   2        230.11        286.18        31.11 o                         
   3  13   2         56.30         50.75        18.06 o                         
   4  13   2         34.52         25.93        15.25 o                         
   5  13   2         11.32         -0.63        14.74 o                         
   6  13   2         48.19         39.24        17.83 o                         
   7  13   2         11.92         20.26        29.24 o                         
   8  13   2          0.57         10.61        37.24 o                         
  -8  14   2          5.72         -5.31        26.63 o                         
  -7  14   2          0.11          4.92        22.29 o                         
  -6  14   2          6.87         24.22        22.29 o                         
  -5  14   2          8.89         17.08        21.42 o                         
  -4  14   2          0.31         14.57        22.87 o                         
  -3  14   2         21.85         20.26        20.74 o                         
  -2  14   2         78.19        162.87        38.59 o                         
  -1  14   2         42.87         56.54        25.57 o                         
   0  14   2         41.84         23.54        22.48 o                         
   1  14   2          5.20         -1.54        21.71 o                         
   2  14   2         25.87         44.96        18.38 o                         
   3  14   2         23.08         33.59        16.58 o                         
   4  14   2         58.89         55.95        18.57 o                         
   5  14   2          0.64         -0.96        15.67 o                         
   6  14   2          0.39        -16.00        16.29 o                         
   7  14   2         13.62        -13.99        31.45 o                         
  -7  15   2          0.18          0.10        21.42 o                         
  -6  15   2          0.46        -15.82        20.46 o                         
  -5  15   2          2.58          6.56        22.38 o                         
  -4  15   2         45.96         49.11        27.98 o                         
  -3  15   2         12.14          5.79        23.45 o                         
  -2  15   2         26.05          7.53        21.32 o                         
  -1  15   2         70.69         94.46        32.13 o                         
   0  15   2         56.16         52.87        27.40 o                         
   1  15   2          0.43        122.83        32.81 o                         
   2  15   2         20.68         10.42        23.64 o                         
   3  15   2          2.22         -1.45        22.58 o                         
   4  15   2         18.48         28.60        18.59 o                         
   5  15   2          0.22        -13.20        16.74 o                         
   6  15   2          0.71          8.15        18.40 o                         
  -6  16   2          5.38        -19.30        20.55 o                         
  -5  16   2          2.32          7.43        22.77 o                         
  -4  16   2         10.67          7.53        20.74 o                         
  -3  16   2          1.86         -1.45        23.45 o                         
  -2  16   2         12.84         14.76        23.16 o                         
  -1  16   2         73.11         61.08        28.17 o                         
   0  16   2         79.91         89.64        33.96 o                         
   1  16   2          1.21         -2.61        23.54 o                         
   2  16   2          0.21         24.51        28.08 o                         
   4  16   2          8.78         -3.47        16.79 o                         
   5  16   2          0.06         32.69        22.97 o                         
  -4  17   2          0.28          9.07        26.24 o                         
  -3  17   2         38.12         14.18        22.19 o                         
  -2  17   2          0.32        -10.13        22.00 o                         
  -1  17   2          1.81         14.67        25.86 o                         
   0  17   2         51.59         72.85        33.29 o                         
   1  17   2         35.90         83.07        34.64 o                         
   2  17   2          0.86          6.56        28.66 o                         
   3  17   2          6.54         46.12        27.11 o                         
  -2  18   2          5.51         43.71        29.33 o                         
  -1  18   2         21.26          2.22        30.49 o                         
   0  18   2          3.18         19.78        32.71 o                         
   1  18   2         33.36         68.79        36.95 o                         
  -2 -18   3         11.47         44.00        31.36 o                         
  -1 -18   3          0.21         35.60        31.74 o                         
   0 -18   3         41.47         35.41        27.40 o                         
   1 -18   3         42.04         42.26        30.10 o                         
   2 -18   3         11.91        -10.90        18.33 o                         
   3 -18   3         31.15          0.68        22.77 o                         
  -4 -17   3          1.35         16.90        19.67 o                         
  -3 -17   3          2.72         15.17        17.98 o                         
  -2 -17   3          7.30          6.01        18.88 o                         
  -1 -17   3         19.05          2.99        24.51 o                         
   0 -17   3          4.24          6.75        19.59 o                         
   1 -17   3          6.00          9.75        20.94 o                         
   2 -17   3          9.62         -8.88        17.46 o                         
   3 -17   3         33.98         29.04        24.22 o                         
   4 -17   3         12.17          5.69        24.60 o                         
   5 -17   3         22.41          6.85        24.80 o                         
  -5 -16   3         28.80         40.91        20.91 o                         
  -4 -16   3         13.11         34.52        22.67 o                         
  -3 -16   3         13.54         35.27        18.01 o                         
  -2 -16   3         31.17         69.29        36.95 o                         
  -1 -16   3          4.01         13.70        16.18 o                         
   0 -16   3          3.91         30.88        22.67 o                         
   1 -16   3         53.03         34.93        21.71 o                         
   2 -16   3          3.18          0.10        18.81 o                         
   3 -16   3          5.58         -3.09        18.04 o                         
   4 -16   3         74.38         20.74        20.74 o                         
   5 -16   3          1.58        -14.47        20.55 o                         
   6 -16   3         32.63          7.33        22.19 o                         
  -6 -15   3          2.50        -16.80        16.80 o                         
  -5 -15   3          2.94          5.32        17.12 o                         
  -4 -15   3         26.59         33.58        19.97 o                         
  -3 -15   3          1.01         25.67        16.22 o                         
  -2 -15   3        127.98        128.55        26.76 o                         
  -1 -15   3          1.01         11.56        14.67 o                         
   0 -15   3         10.23         10.91        15.34 o                         
   1 -15   3          0.51          0.39        22.38 o                         
   2 -15   3         20.59         -4.44        22.48 o                         
   3 -15   3         11.42         27.50        24.22 o                         
   4 -15   3          3.31         17.75        21.81 o                         
   5 -15   3         48.04         14.47        20.36 o                         
   6 -15   3          1.37          2.12        18.53 o                         
   7 -15   3          3.89          8.78        19.68 o                         
  -7 -14   3          0.60         10.63        19.74 o                         
  -6 -14   3          0.60         -1.76        14.05 o                         
  -5 -14   3          6.60          8.71        15.20 o                         
  -4 -14   3          3.12         -4.30        13.38 o                         
  -3 -14   3          0.02          3.69        14.71 o                         
  -2 -14   3          1.79         18.17        17.33 o                         
  -1 -14   3         61.03         76.83        19.51 o                         
   0 -14   3          7.79          0.56        13.07 o                         
   1 -14   3         16.48         32.44        15.43 o                         
   2 -14   3          0.03          8.68        21.03 o                         
   3 -14   3          4.38         -0.58        19.68 o                         
   4 -14   3          9.36          5.40        19.59 o                         
   5 -14   3        164.43        107.68        33.38 o                         
   6 -14   3          4.85          8.20        19.30 o                         
   7 -14   3          0.03         22.67        22.00 o                         
   8 -14   3          8.51         38.02        25.38 o                         
  -8 -13   3          2.37         28.21        20.85 o                         
  -7 -13   3          4.98         29.61        17.46 o                         
  -6 -13   3          1.77          9.31        14.11 o                         
  -5 -13   3          1.26          4.11        13.75 o                         
  -4 -13   3          0.64          1.46        15.57 o                         
  -3 -13   3        108.95        120.98        23.28 o                         
  -2 -13   3         56.55         72.81        20.79 o                         
  -1 -13   3        479.07        357.58       138.22 o                         
   0 -13   3         53.18         53.15        16.86 o                         
   1 -13   3          1.86         -9.05        11.40 o                         
   2 -13   3        145.33        193.17        38.59 o                         
   3 -13   3          4.44        -11.67        18.14 o                         
   4 -13   3         58.93         47.66        24.99 o                         
   5 -13   3         70.24         35.41        21.03 o                         
   6 -13   3         74.04         36.66        24.70 o                         
   7 -13   3         19.36         26.73        21.32 o                         
   8 -13   3         13.51         17.56        18.14 o                         
  -9 -12   3          0.37         49.59        35.89 o                         
  -8 -12   3          0.59          0.25        17.27 o                         
  -7 -12   3         10.53         12.90        16.38 o                         
  -6 -12   3          6.67         -8.19        14.22 o                         
  -5 -12   3          0.00         -2.30        13.33 o                         
  -4 -12   3          8.33          3.45        14.23 o                         
  -3 -12   3         39.81         59.12        18.95 o                         
  -2 -12   3        291.03        360.20       116.31 o                         
  -1 -12   3         18.77         31.45        20.89 o                         
   0 -12   3        297.84        312.37        35.56 o                         
   1 -12   3        227.10        188.36        23.75 o                         
   2 -12   3        877.62        819.38        42.76 o                         
   3 -12   3         60.20         51.62        23.93 o                         
   4 -12   3        281.01        268.14        44.09 o                         
   5 -12   3          5.58         -4.34        21.32 o                         
   6 -12   3         15.31          0.87        19.10 o                         
   7 -12   3        157.30         80.28        28.95 o                         
   8 -12   3          1.07          5.02        18.91 o                         
   9 -12   3         10.47          6.75        16.89 o                         
  -9 -11   3          1.81         24.28        26.15 o                         
  -8 -11   3         15.06          3.10        14.26 o                         
  -7 -11   3         12.85         11.74        15.20 o                         
  -6 -11   3         71.12         80.47        20.88 o                         
  -5 -11   3         85.72        105.79        22.37 o                         
  -4 -11   3         24.54         33.69        15.83 o                         
  -3 -11   3         18.89         19.82        12.72 o                         
  -2 -11   3        204.84        173.70        75.36 o                         
  -1 -11   3        206.87        185.48        58.66 o                         
   0 -11   3          2.38          8.82        10.72 o                         
   1 -11   3        233.30        225.71        23.68 o                         
   2 -11   3        879.14        918.63        43.70 o                         
   3 -11   3         70.51        115.20        18.91 o                         
   4 -11   3          1.43          9.55        18.24 o                         
   5 -11   3         26.14         12.93        18.53 o                         
   6 -11   3          3.63          5.98        18.72 o                         
   7 -11   3        158.24         92.82        29.91 o                         
   8 -11   3         40.59         28.27        19.59 o                         
   9 -11   3         13.28         18.62        22.48 o                         
  -9 -10   3         48.29         37.99        14.61 o                         
  -8 -10   3          1.81          8.09        10.26 o                         
  -7 -10   3         12.22          3.35        11.46 o                         
  -6 -10   3         16.54         40.97        13.16 o                         
  -5 -10   3        203.73        188.75        60.98 o                         
  -4 -10   3          0.82         -8.20        11.98 o                         
  -3 -10   3        137.72        146.78        21.72 o                         
  -2 -10   3          5.95          8.65        11.76 o                         
  -1 -10   3        514.92        423.95        29.65 o                         
   0 -10   3       1028.28       1036.98        46.68 o                         
   1 -10   3         57.22         41.15        12.52 o                         
   2 -10   3          0.43          5.33        10.05 o                         
   3 -10   3        459.58        485.63        31.20 o                         
   4 -10   3          3.64         10.87        14.76 o                         
   5 -10   3         52.42         80.47        25.09 o                         
   6 -10   3         49.27        102.85        30.20 o                         
   7 -10   3          1.92          5.11        21.42 o                         
   9 -10   3         20.49         26.92        21.32 o                         
  10 -10   3          1.25         -8.30        17.66 o                         
 -10  -9   3          0.01         11.66        13.60 o                         
  -9  -9   3         44.15         47.55        15.29 o                         
  -8  -9   3         47.48         58.00        24.99 o                         
  -7  -9   3          8.21         21.78        13.14 o                         
  -6  -9   3          0.19         12.23        10.62 o                         
  -5  -9   3        148.48        142.83        18.86 o                         
  -4  -9   3          0.07          1.42         8.61 o                         
  -3  -9   3         99.50         95.90        12.85 o                         
  -2  -9   3        286.05        246.59        27.43 o                         
  -1  -9   3          4.64          1.29         9.05 o                         
   0  -9   3       2026.13       1811.36        51.00 o                         
   1  -9   3        415.87        448.70        20.20 o                         
   2  -9   3        262.71        260.16        23.01 o                         
   3  -9   3         22.56         14.79        10.11 o                         
   4  -9   3          1.39         -8.72         8.72 o                         
   5  -9   3         81.37        130.80        20.02 o                         
   6  -9   3         99.53         95.43        29.04 o                         
   7  -9   3          9.03         -6.08        16.21 o                         
   8  -9   3         58.64         51.52        24.60 o                         
   9  -9   3         94.47         79.70        28.37 o                         
  10  -9   3          0.90          8.01        18.43 o                         
 -10  -8   3         20.76         43.33        34.25 o                         
  -9  -8   3          1.88          2.41        11.55 o                         
  -8  -8   3         25.01         29.54        17.89 o                         
  -7  -8   3         31.36         11.22        10.78 o                         
  -6  -8   3         10.18         -4.66         8.26 o                         
  -5  -8   3         61.28         59.55        12.70 o                         
  -4  -8   3        230.48        195.57        32.82 o                         
  -3  -8   3        630.66        652.46        27.01 o                         
  -2  -8   3         19.21         22.72         7.79 o                         
  -1  -8   3        456.08        378.05        14.01 o                         
   0  -8   3         48.29         50.75         6.80 o                         
   1  -8   3       2913.31       2808.55        68.62 o                         
   2  -8   3         82.48         86.32         7.16 o                         
   3  -8   3        183.90        182.39        10.32 o                         
   4  -8   3         13.04         34.01         7.58 o                         
   5  -8   3        207.18        223.14        17.98 o                         
   6  -8   3        161.13        149.63        17.05 o                         
   7  -8   3          0.10         -4.22        12.38 o                         
   8  -8   3          0.72          2.34        12.08 o                         
   9  -8   3         74.10         93.69        32.42 o                         
  10  -8   3          6.95         15.53        18.91 o                         
 -11  -7   3          0.89          3.25        20.45 o                         
 -10  -7   3          8.04          7.76        11.97 o                         
  -9  -7   3         69.59         74.24        15.66 o                         
  -8  -7   3         24.44         17.38        15.69 o                         
  -7  -7   3        435.23        484.49        34.06 o                         
  -6  -7   3          0.92         -3.73         7.63 o                         
  -5  -7   3        194.70        259.47        38.66 o                         
  -4  -7   3         11.86          2.36         8.31 o                         
  -3  -7   3          4.45         15.71         8.07 o                         
  -2  -7   3          4.92          1.55         5.80 o                         
  -1  -7   3         94.74         99.50         7.51 o                         
   0  -7   3        118.93        125.69         7.51 o                         
   1  -7   3          2.80         -1.31         3.02 o                         
   2  -7   3        909.48        832.90        20.89 o                         
   3  -7   3         92.50        105.21         9.00 o                         
   4  -7   3        120.36        122.04        10.90 o                         
   5  -7   3          8.07          2.49         6.60 o                         
   6  -7   3        371.29        385.61        19.40 o                         
   7  -7   3         61.87         47.80        12.80 o                         
   8  -7   3        101.14        128.16        22.54 o                         
   9  -7   3         19.42         35.15        18.24 o                         
  10  -7   3          0.01         -3.38        13.44 o                         
  11  -7   3          4.86        -16.50        23.93 o                         
 -11  -6   3         35.22         32.00        14.24 o                         
 -10  -6   3          0.36          7.86        10.89 o                         
  -9  -6   3         21.56         13.81        12.56 o                         
  -8  -6   3          8.56         -1.66        10.55 o                         
  -7  -6   3        118.83        112.63        16.53 o                         
  -6  -6   3         42.98         57.72        12.50 o                         
  -5  -6   3        121.65        136.09        18.55 o                         
  -4  -6   3       2325.23       2486.57        68.75 o                         
  -3  -6   3         54.49         55.77         9.45 o                         
  -2  -6   3        298.87        290.75        16.68 o                         
  -1  -6   3        159.15        175.77        10.71 o                         
   0  -6   3       1699.42       1520.50        41.18 o                         
   1  -6   3         49.94         61.33         5.11 o                         
   2  -6   3       2352.62       2480.11        58.43 o                         
   3  -6   3        122.95        128.25         8.55 o                         
   4  -6   3          3.77          4.65         5.13 o                         
   5  -6   3        134.97        160.95        12.98 o                         
   6  -6   3         37.23         56.13         9.88 o                         
   7  -6   3        237.81        248.89        21.10 o                         
   8  -6   3        114.34        141.30        18.50 o                         
   9  -6   3        175.43        205.27        28.48 o                         
  10  -6   3          0.04         -5.48        14.61 o                         
  11  -6   3         20.72         11.10        26.05 o                         
 -11  -5   3          7.46         15.07        23.98 o                         
 -10  -5   3          0.60          7.49        11.19 o                         
  -9  -5   3          7.54         23.42        12.95 o                         
  -8  -5   3         38.93         56.11        17.73 o                         
  -7  -5   3        138.17        135.48        17.80 o                         
  -6  -5   3        116.49        110.73        15.38 o                         
  -5  -5   3        267.81        278.00        19.10 o                         
  -4  -5   3        201.84        205.10        15.57 o                         
  -3  -5   3        138.00        160.46        16.40 o                         
  -2  -5   3        692.66        621.76        21.88 o                         
  -1  -5   3        255.33        230.36        11.08 o                         
   0  -5   3        186.28        177.94        15.85 o                         
   1  -5   3        363.57        408.52        11.17 o                         
   2  -5   3       1092.96       1275.71        29.02 o                         
   3  -5   3       4864.75       5067.80        90.86 o                         
   4  -5   3        400.97        370.67        15.39 o                         
   5  -5   3         62.05         57.42         8.68 o                         
   6  -5   3        490.21        469.51        20.21 o                         
   7  -5   3         18.18         24.04        10.12 o                         
   8  -5   3          5.29         -0.25        10.69 o                         
   9  -5   3         64.47         77.37        20.47 o                         
  10  -5   3          2.41         22.10        24.22 o                         
  11  -5   3         16.72         76.03        33.00 o                         
 -11  -4   3          0.32         27.46        14.19 o                         
 -10  -4   3          0.03          4.11        11.38 o                         
  -9  -4   3          3.48         -1.68         9.58 o                         
  -8  -4   3         68.09         68.30        14.67 o                         
  -7  -4   3          9.05          5.63         9.99 o                         
  -6  -4   3         34.80         41.85        10.53 o                         
  -5  -4   3        330.01        315.82        28.77 o                         
  -4  -4   3        914.91        908.58        31.14 o                         
  -3  -4   3       1342.12       1496.30        42.69 o                         
  -2  -4   3         34.10         30.28         6.12 o                         
  -1  -4   3        171.03        166.57        13.51 o                         
   0  -4   3         50.43         48.80         6.20 o                         
   1  -4   3       3438.16       3311.02        58.95 o                         
   2  -4   3        317.25        259.00         9.37 o                         
   3  -4   3        377.94        368.11        12.34 o                         
   4  -4   3         19.37         14.47         5.91 o                         
   5  -4   3        916.29        954.10        28.36 o                         
   6  -4   3       1425.61       1495.16        40.64 o                         
   7  -4   3        473.34        465.57        24.42 o                         
   8  -4   3        139.69        175.32        19.76 o                         
   9  -4   3          0.24         -6.27        10.80 o                         
  10  -4   3         17.54          3.38        24.99 o                         
  11  -4   3          0.01         -5.21        25.86 o                         
 -11  -3   3          0.41          4.60        11.09 o                         
 -10  -3   3         31.75         37.87        13.63 o                         
  -9  -3   3         33.29         24.02        11.63 o                         
  -8  -3   3         26.71         39.47        11.72 o                         
  -7  -3   3         54.37         68.81        12.89 o                         
  -6  -3   3       1572.92       1471.05        46.96 o                         
  -5  -3   3          0.66          2.83         6.93 o                         
  -4  -3   3          5.20         -0.25         6.29 o                         
  -3  -3   3        180.92        212.48        18.22 o                         
  -1  -3   3      17491.05      17123.81       380.98 o                         
   0  -3   3       2567.43       2568.65        81.34 o                         
   1  -3   3       9061.91       9847.92       165.06 o                         
   2  -3   3       5212.84       5232.54        90.80 o                         
   3  -3   3        978.53        827.39        19.83 o                         
   4  -3   3       3648.54       3809.97        79.86 o                         
   5  -3   3        467.47        465.06        17.87 o                         
   6  -3   3        391.25        400.02        21.43 o                         
   7  -3   3         10.38         15.18         9.62 o                         
   8  -3   3          0.08         -5.01         8.73 o                         
   9  -3   3          6.30         -3.36        10.89 o                         
  10  -3   3          7.58         29.06        17.20 o                         
  11  -3   3         11.93          8.59        25.38 o                         
 -11  -2   3          2.25         -9.67         9.67 o                         
 -10  -2   3          7.40         14.68        11.39 o                         
  -9  -2   3         38.63         24.22        11.68 o                         
  -8  -2   3         16.46          6.16         9.94 o                         
  -7  -2   3        170.06        157.86        17.10 o                         
  -6  -2   3        675.87        717.71        28.96 o                         
  -5  -2   3        781.10        670.05        66.44 o                         
  -4  -2   3        551.93        567.88        21.91 o                         
  -3  -2   3       1327.91       1454.23        61.40 o                         
  -2  -2   3       5784.53       6193.48       141.89 o                         
  -1  -2   3      29543.75      29201.70       793.19 o                         
   0  -2   3       8423.65       8615.42       237.97 o                         
   1  -2   3       1099.83       1044.86        20.71 o                         
   2  -2   3          0.08          1.10         3.08 o                         
   3  -2   3       1039.73        912.86        20.91 o                         
   4  -2   3        524.55        591.37        18.68 o                         
   5  -2   3        142.45        131.35        10.66 o                         
   6  -2   3        373.14        363.00        19.25 o                         
   7  -2   3        162.02        146.82        16.33 o                         
   8  -2   3         31.57         38.87        12.37 o                         
   9  -2   3          1.58          8.47        11.00 o                         
  10  -2   3          0.56         -5.45        15.78 o                         
  11  -2   3          8.49         19.24        18.80 o                         
 -12  -1   3          2.09         25.67        29.72 o                         
 -11  -1   3          2.87          2.97        13.74 o                         
 -10  -1   3          2.45          4.21        10.41 o                         
  -9  -1   3         68.07         88.69        15.56 o                         
  -8  -1   3         59.17         42.28        12.29 o                         
  -7  -1   3          0.22         -0.10         8.17 o                         
  -6  -1   3        175.78        193.28        16.06 o                         
  -5  -1   3       3393.33       3110.66        80.73 o                         
  -4  -1   3       2819.79       3071.60        77.41 o                         
  -3  -1   3        822.75        777.93        24.47 o                         
  -2  -1   3          4.80          1.10         4.89 o                         
  -1  -1   3          2.69         10.26         3.45 o                         
   0  -1   3       1344.18       1310.19        32.42 o                         
   1  -1   3       3171.00       3139.82        60.43 o                         
   2  -1   3      20460.80      20475.44       338.53 o                         
   3  -1   3       1139.51       1006.77        22.27 o                         
   4  -1   3        101.07         93.27         8.31 o                         
   5  -1   3        718.78        625.69        20.89 o                         
   6  -1   3          0.36          3.98         7.24 o                         
   7  -1   3         17.33         15.30         9.69 o                         
   8  -1   3        114.50        133.67        17.57 o                         
   9  -1   3         60.80         80.60        15.66 o                         
  10  -1   3          0.03          4.34        17.95 o                         
  11  -1   3          1.23          3.19        18.29 o                         
 -12   0   3          0.71         23.45        28.17 o                         
 -11   0   3          0.38         14.26        15.04 o                         
 -10   0   3         19.94          9.19        11.45 o                         
  -9   0   3          0.04         21.32        11.83 o                         
  -8   0   3        204.40        230.37        20.58 o                         
  -7   0   3        425.48        383.11        22.44 o                         
  -6   0   3         71.56         77.06        11.38 o                         
  -5   0   3       1461.32       1380.76        63.28 o                         
  -4   0   3        169.45        153.46        11.69 o                         
  -3   0   3          3.40         11.40         4.97 o                         
  -2   0   3        119.25        105.58         7.98 o                         
  -1   0   3        119.23        123.66         7.39 o                         
   0   0   3         17.24         -4.33         4.33 o                         
   1   0   3        774.45        679.73        18.30 o                         
   2   0   3       3576.60       3522.92        69.68 o                         
   3   0   3        349.88        380.23        12.69 o                         
   4   0   3         29.71         40.20         6.56 o                         
   5   0   3        909.57        963.81        27.64 o                         
   6   0   3         35.92         41.77         9.88 o                         
   7   0   3         92.95        102.80        14.19 o                         
   8   0   3         12.16         15.60        10.82 o                         
   9   0   3        246.34        281.39        25.15 o                         
  10   0   3         54.73         44.21        20.01 o                         
  11   0   3          1.72         -4.16        14.94 o                         
 -12   1   3         24.86         24.60        30.68 o                         
 -11   1   3          1.94         -9.40        12.15 o                         
 -10   1   3          1.40          2.35        12.99 o                         
  -9   1   3          1.00          4.86        10.07 o                         
  -8   1   3         46.58         52.00        13.00 o                         
  -7   1   3       1123.74       1018.29        37.81 o                         
  -6   1   3        131.99        101.96        13.09 o                         
  -5   1   3         87.23         99.50        10.85 o                         
  -4   1   3         69.58        106.29        13.24 o                         
  -3   1   3        137.37        126.20         8.92 o                         
  -2   1   3       7214.96       7502.86       169.90 o                         
  -1   1   3         33.64         39.69         6.26 o                         
   0   1   3         94.13         92.53         5.85 o                         
   1   1   3      43352.09      38861.91       708.15 o                         
   2   1   3        204.98        200.18         6.94 o                         
   3   1   3       2127.47       2347.82        49.89 o                         
   4   1   3         79.49         80.64         7.74 o                         
   5   1   3        520.70        492.08        31.56 o                         
   6   1   3        167.27        165.54        15.00 o                         
   7   1   3         12.84         25.59         9.59 o                         
   8   1   3        121.65        125.70        16.74 o                         
   9   1   3         22.42         38.25        13.02 o                         
  10   1   3         67.24         71.93        23.13 o                         
  11   1   3         17.73         11.73        20.46 o                         
 -12   2   3         19.73         17.66        27.21 o                         
 -11   2   3          5.58          9.05        12.61 o                         
 -10   2   3          4.60         10.73        21.56 o                         
  -9   2   3         11.50         13.64        14.66 o                         
  -8   2   3          2.94          1.92         9.49 o                         
  -7   2   3        759.54        827.09        33.28 o                         
  -6   2   3       1193.93       1121.14        37.73 o                         
  -5   2   3        159.24        159.13        13.13 o                         
  -4   2   3       1857.06       1784.80        51.94 o                         
  -3   2   3          4.20         -0.91         4.26 o                         
  -2   2   3       7535.26       7383.02       167.45 o                         
  -1   2   3      33486.68      34751.05       940.15 o                         
   0   2   3       3700.20       3888.19       125.00 o                         
   1   2   3      16190.09      16251.95       304.29 o                         
   2   2   3      14471.26      14379.81       336.23 o                         
   3   2   3       2321.81       2330.10        57.66 o                         
   4   2   3       2941.60       2718.28        59.02 o                         
   5   2   3       1052.02        997.50        28.57 o                         
   6   2   3          2.59          6.13         7.18 o                         
   7   2   3          0.44          2.46         8.61 o                         
   8   2   3        407.92        427.41        37.53 o                         
   9   2   3          0.31         14.54        16.53 o                         
  10   2   3         74.12         85.22        21.95 o                         
  11   2   3         14.75         28.66        19.78 o                         
 -11   3   3          3.45          4.28        14.13 o                         
 -10   3   3          1.83          7.07        12.99 o                         
  -9   3   3         23.83         19.06        15.75 o                         
  -8   3   3         53.86         27.88        14.16 o                         
  -7   3   3         67.47         73.58        13.05 o                         
  -6   3   3        828.76        923.68        33.11 o                         
  -5   3   3          0.03         -0.86         5.77 o                         
  -4   3   3        224.97        223.93        12.96 o                         
  -3   3   3         99.74         94.61         7.93 o                         
  -2   3   3       2543.16       2451.59        75.57 o                         
  -1   3   3      12480.75      13417.14       368.57 o                         
   0   3   3      19554.55      21008.17       466.31 o                         
   1   3   3         47.64         40.69         6.11 o                         
   2   3   3       2639.25       2531.60        62.38 o                         
   3   3   3        159.44        152.22         8.43 o                         
   4   3   3       1154.66       1123.67        29.32 o                         
   5   3   3         16.48         11.62         5.93 o                         
   6   3   3        495.46        434.16        22.30 o                         
   7   3   3         53.57         63.99        12.63 o                         
   8   3   3         12.80         25.79        10.99 o                         
   9   3   3         78.89         91.21        32.08 o                         
  10   3   3          7.56          4.05        16.71 o                         
  11   3   3         24.31          4.14        18.03 o                         
 -11   4   3          1.72         18.39        15.88 o                         
 -10   4   3          2.34          7.39        15.92 o                         
  -9   4   3         40.52         43.20        20.89 o                         
  -8   4   3         87.18        107.19        21.58 o                         
  -7   4   3         77.58         78.92        17.62 o                         
  -6   4   3        190.29        201.20        16.27 o                         
  -5   4   3        980.31        998.09        33.29 o                         
  -4   4   3         70.70         68.49        11.64 o                         
  -3   4   3        623.22        654.76        21.68 o                         
  -2   4   3       3055.63       3557.71       140.82 o                         
  -1   4   3      11533.66      11389.09       362.00 o                         
   0   4   3         20.29         19.48         5.63 o                         
   1   4   3        494.58        537.68        18.72 o                         
   2   4   3         62.12         71.71         5.93 o                         
   3   4   3          3.43         11.28         4.28 o                         
   4   4   3        538.43        499.46        31.63 o                         
   5   4   3         14.69          8.84         5.86 o                         
   6   4   3        150.84        189.29        20.69 o                         
   7   4   3         16.45          4.31         9.79 o                         
   8   4   3          0.00          4.18        10.16 o                         
   9   4   3         28.57          6.66        17.05 o                         
  10   4   3         14.99         32.51        19.68 o                         
  11   4   3          0.07         -2.82        19.21 o                         
 -11   5   3          0.95         -1.39        15.85 o                         
 -10   5   3          2.05        -10.70        18.04 o                         
  -9   5   3         29.08         28.93        17.22 o                         
  -8   5   3         62.42         49.96        17.13 o                         
  -7   5   3        500.24        513.95        36.09 o                         
  -6   5   3         43.78         25.90         9.69 o                         
  -5   5   3       1225.28       1305.62        34.99 o                         
  -4   5   3          1.07         11.89         6.27 o                         
  -3   5   3          0.21         -1.75         4.75 o                         
  -2   5   3        331.87        362.40        15.53 o                         
  -1   5   3       6636.22       6772.25       131.52 o                         
   0   5   3       9969.02      10693.50       232.52 o                         
   1   5   3       4860.03       5156.34       149.62 o                         
   2   5   3       1484.97       1398.93        52.14 o                         
   3   5   3         10.98         14.51         4.41 o                         
   4   5   3        810.71        729.79        21.96 o                         
   5   5   3         80.04         76.84         9.37 o                         
   6   5   3        483.03        439.08        50.03 o                         
   7   5   3         13.54         -2.00         9.60 o                         
   8   5   3          2.39          3.87        10.60 o                         
   9   5   3         23.92         29.66        18.32 o                         
  10   5   3         14.89         33.77        19.04 o                         
  11   5   3         18.67         37.65        25.08 o                         
 -11   6   3          0.04         11.07        27.02 o                         
 -10   6   3          8.57          6.16        14.07 o                         
  -9   6   3        127.56        118.76        23.33 o                         
  -8   6   3          2.38         -4.86        15.82 o                         
  -7   6   3          2.97         11.20        12.55 o                         
  -6   6   3       2565.41       2575.99        73.07 o                         
  -5   6   3        172.28        179.26        16.27 o                         
  -4   6   3        920.84        925.71        26.25 o                         
  -3   6   3        127.71        123.95         9.07 o                         
  -2   6   3       2149.21       2324.88        82.14 o                         
  -1   6   3        455.82        482.57        15.19 o                         
   0   6   3        297.86        308.24        13.17 o                         
   1   6   3        281.72        279.20        33.37 o                         
   2   6   3        207.88        190.65        13.07 o                         
   3   6   3        779.33        755.63        24.78 o                         
   4   6   3        114.68        120.08        10.56 o                         
   5   6   3        521.09        533.00        26.45 o                         
   6   6   3          5.71          5.21         8.88 o                         
   7   6   3          0.53         13.36        14.70 o                         
   8   6   3          0.07          5.39        10.49 o                         
   9   6   3          2.10         -3.65        14.17 o                         
  10   6   3          3.79         18.30        19.31 o                         
  11   6   3         31.68         39.53        24.34 o                         
 -11   7   3          0.24         14.48        15.41 o                         
 -10   7   3          0.00          2.16        13.65 o                         
  -9   7   3         69.77         58.33        42.26 o                         
  -8   7   3         92.29         77.51        19.54 o                         
  -7   7   3          3.03         10.32        12.98 o                         
  -6   7   3        985.49        907.10        99.96 o                         
  -5   7   3         73.97         74.42        15.01 o                         
  -4   7   3        117.50        116.01        12.82 o                         
  -3   7   3       1194.03       1141.67        29.84 o                         
  -2   7   3       2133.57       2219.77        62.86 o                         
  -1   7   3        661.44        646.73        19.00 o                         
   0   7   3        192.71        189.83        19.03 o                         
   1   7   3         12.78          3.74         7.09 o                         
   2   7   3         77.77         69.79        10.31 o                         
   3   7   3       3682.20       3388.30       107.15 o                         
   4   7   3        603.93        581.76        35.26 o                         
   5   7   3        229.05        240.82        19.94 o                         
   6   7   3        270.56        244.51        27.79 o                         
   7   7   3         14.11         23.89        11.04 o                         
   8   7   3          5.71         11.48        16.71 o                         
   9   7   3         11.99          8.66        17.23 o                         
  10   7   3          0.07          9.10        18.63 o                         
 -11   8   3         11.72         54.13        31.17 o                         
 -10   8   3          4.96          3.71        13.13 o                         
  -9   8   3          4.24         62.66        84.43 o                         
  -8   8   3          0.66         13.72        13.06 o                         
  -7   8   3         12.10         14.78        15.13 o                         
  -6   8   3        655.91        691.74        64.74 o                         
  -5   8   3        948.87        928.19        44.54 o                         
  -4   8   3        222.48        227.87        21.79 o                         
  -3   8   3        149.14        163.99        20.50 o                         
  -2   8   3         70.92         67.41         7.52 o                         
  -1   8   3       1238.62       1156.56        29.73 o                         
   0   8   3       1409.30       1307.97        74.78 o                         
   1   8   3        133.67         78.92        27.84 o                         
   2   8   3         33.97         40.90         9.40 o                         
   3   8   3        678.91        601.94        59.19 o                         
   4   8   3       1233.84       1102.03        47.93 o                         
   5   8   3        275.81        290.27        22.44 o                         
   6   8   3         99.52        111.45        16.31 o                         
   7   8   3         10.60         19.20        12.87 o                         
   8   8   3          0.82         14.13        16.27 o                         
   9   8   3          7.80         50.08        20.80 o                         
  10   8   3          3.18          8.47        23.42 o                         
 -10   9   3         17.94         20.82        15.81 o                         
  -9   9   3          7.77         45.94        77.09 o                         
  -8   9   3          0.00          1.72        12.40 o                         
  -7   9   3          4.07          7.25        13.67 o                         
  -6   9   3         55.64         49.62        18.33 o                         
  -5   9   3        354.94        295.42        27.55 o                         
  -4   9   3        923.41        786.89        39.08 o                         
  -3   9   3         72.28         79.22        15.51 o                         
  -2   9   3         24.83         18.29         7.90 o                         
  -1   9   3        206.44        227.13        15.79 o                         
   0   9   3          0.02          0.88         4.06 o                         
   1   9   3        574.07        558.27        53.60 o                         
   2   9   3          0.09         -4.49         7.47 o                         
   3   9   3        242.81        245.20        18.59 o                         
   4   9   3        170.78        170.39        32.59 o                         
   5   9   3        410.05        385.22        24.99 o                         
   6   9   3          0.83          5.33        10.28 o                         
   7   9   3          0.02         11.59        11.44 o                         
   8   9   3          0.98         31.29        18.46 o                         
   9   9   3          0.18          0.23        17.97 o                         
  10   9   3          0.62         21.62        21.44 o                         
 -10  10   3         33.52         30.97        24.51 o                         
  -9  10   3          0.26         -8.97        15.05 o                         
  -8  10   3          5.86         17.85        22.67 o                         
  -7  10   3         17.39         13.33        14.20 o                         
  -6  10   3          0.16          9.35        13.14 o                         
  -5  10   3         25.02         21.23        13.49 o                         
  -4  10   3         32.59         34.14        13.19 o                         
  -3  10   3       1296.93       1264.28        52.52 o                         
  -2  10   3          9.04         26.33        10.82 o                         
  -1  10   3         40.07         34.84         8.94 o                         
   0  10   3         96.07         87.80        12.34 o                         
   1  10   3         63.62         72.22        12.23 o                         
   2  10   3          6.09          3.48         8.54 o                         
   3  10   3         52.13         45.95        11.20 o                         
   4  10   3          0.64         -0.73         9.48 o                         
   5  10   3        937.89        721.06        77.93 o                         
   6  10   3          7.14          6.56        10.66 o                         
   7  10   3         15.74         41.10        13.57 o                         
   8  10   3          5.43         31.26        25.95 o                         
   9  10   3          0.41         25.27        21.26 o                         
  -9  11   3         14.86          7.91        22.38 o                         
  -8  11   3          8.36          8.30        20.74 o                         
  -7  11   3          3.97          3.18        21.32 o                         
  -6  11   3         99.84         66.09        29.04 o                         
  -5  11   3         56.29         76.71        29.62 o                         
  -4  11   3         59.08         46.60        24.41 o                         
  -3  11   3        131.72        143.76        32.32 o                         
  -2  11   3        587.43        529.61        49.88 o                         
  -1  11   3         43.84         38.50        23.16 o                         
   0  11   3        383.69        282.33       141.01 o                         
   1  11   3        216.71        207.48        64.65 o                         
   2  11   3          0.03         13.00        10.47 o                         
   3  11   3         22.32          9.89         9.75 o                         
   4  11   3        137.63        140.38        17.78 o                         
   5  11   3         62.32         45.85        14.51 o                         
   6  11   3         43.57         77.35        15.86 o                         
   7  11   3          8.11         15.79        17.22 o                         
   8  11   3          6.00        -20.84        20.84 o                         
   9  11   3          1.34          7.99        27.26 o                         
  -9  12   3          0.12         12.25        25.76 o                         
  -8  12   3         16.79         -7.53        17.85 o                         
  -7  12   3         61.38         34.16        23.64 o                         
  -6  12   3          1.56         15.73        22.38 o                         
  -5  12   3         32.63         18.81        24.89 o                         
  -4  12   3          0.71         21.13        20.55 o                         
  -3  12   3        184.12        206.77        40.81 o                         
  -2  12   3       1351.05       1233.77        84.14 o                         
  -1  12   3         26.27         41.39        22.67 o                         
   0  12   3         39.32         31.26        22.10 o                         
   1  12   3        578.55        539.94        51.81 o                         
   2  12   3        158.45        216.40        43.61 o                         
   3  12   3        112.19         94.45        19.65 o                         
   4  12   3         71.77         32.59        16.16 o                         
   5  12   3          0.27         10.73        14.17 o                         
   6  12   3         38.62         43.70        18.39 o                         
   7  12   3         43.19         38.69        31.55 o                         
   8  12   3          2.07         10.13        32.90 o                         
  -8  13   3          6.08         18.04        23.06 o                         
  -7  13   3         56.08         39.85        26.15 o                         
  -6  13   3          0.12          1.64        19.78 o                         
  -5  13   3          0.01        -13.89        20.07 o                         
  -4  13   3        110.75         88.29        28.56 o                         
  -3  13   3         36.64          6.85        20.74 o                         
  -2  13   3         99.32        103.14        32.13 o                         
  -1  13   3        751.48        737.64        62.81 o                         
   0  13   3        204.69        218.35        41.97 o                         
   1  13   3         72.43         88.80        20.95 o                         
   2  13   3          7.14         31.87        15.26 o                         
   3  13   3         11.56         21.47        15.17 o                         
   4  13   3          4.27         -0.21        14.62 o                         
   5  13   3          7.48         19.15        16.45 o                         
   6  13   3          0.07         19.85        16.46 o                         
   7  13   3         16.39         89.64        35.02 o                         
  -8  14   3          6.22          3.38        28.56 o                         
  -7  14   3          4.62          0.29        23.06 o                         
  -6  14   3          0.45         -1.35        19.10 o                         
  -5  14   3          0.13         -4.92        19.20 o                         
  -4  14   3          0.32         -6.46        17.56 o                         
  -3  14   3        105.35        115.01        32.61 o                         
  -2  14   3          5.35          8.10        21.42 o                         
  -1  14   3         15.72         13.51        23.64 o                         
   0  14   3          4.97          9.75        22.58 o                         
   1  14   3         94.86         66.38        30.59 o                         
   2  14   3         36.52         57.40        17.22 o                         
   3  14   3          5.16         14.13        17.31 o                         
   4  14   3         46.08        190.82       128.38 o                         
   5  14   3          7.53         38.65        18.82 o                         
   6  14   3         13.97          8.02        21.42 o                         
   7  14   3          0.07         10.23        28.46 o                         
  -7  15   3          0.53          1.54        24.12 o                         
  -6  15   3          0.00         -9.07        19.20 o                         
  -5  15   3          0.13         -7.14        19.97 o                         
  -4  15   3          7.12         28.37        24.12 o                         
  -3  15   3          2.04          9.55        19.88 o                         
  -2  15   3        212.30        171.36        40.14 o                         
  -1  15   3          0.27         -1.93        21.03 o                         
   0  15   3         42.15         18.04        24.03 o                         
   1  15   3          0.07        -19.59        19.59 o                         
   2  15   3          1.22         -3.76        22.29 o                         
   3  15   3         78.34        105.91        24.92 o                         
   4  15   3          0.36         -5.06        13.23 o                         
   5  15   3          0.63        106.91        81.19 o                         
   6  15   3          1.63          0.29        29.04 o                         
  -6  16   3          3.54         -4.44        22.38 o                         
  -5  16   3          9.84         28.75        29.14 o                         
  -4  16   3          4.10         19.78        26.34 o                         
  -3  16   3          3.36         25.76        23.25 o                         
  -2  16   3         30.92         78.93        32.71 o                         
  -1  16   3         55.94         71.79        30.59 o                         
   0  16   3         23.47         39.66        25.67 o                         
   1  16   3         42.49         51.52        29.81 o                         
   2  16   3          0.00         48.53        31.17 o                         
   4  16   3          0.63          6.46        21.13 o                         
   5  16   3          0.02         13.94        20.41 o                         
  -4  17   3         43.40         22.67        29.72 o                         
  -3  17   3          3.68         11.39        24.51 o                         
  -2  17   3          7.60          2.99        25.57 o                         
  -1  17   3         93.14        115.98        36.95 o                         
   0  17   3          7.66         41.68        25.86 o                         
   1  17   3         50.22         87.90        35.22 o                         
   2  17   3         28.35         37.73        32.52 o                         
   3  17   3          3.47          5.50        21.71 o                         
  -2  18   3          6.55         19.30        26.92 o                         
  -1  18   3          9.99         48.15        34.64 o                         
   0  18   3         18.21         55.67        33.67 o                         
   1  18   3          2.52         15.82        31.36 o                         
  -1 -18   4         25.03         51.23        30.10 o                         
   0 -18   4          1.13         32.61        28.46 o                         
   1 -18   4         12.69          5.60        24.22 o                         
   2 -18   4          0.16          1.93        22.77 o                         
   3 -18   4          8.58         47.66        29.91 o                         
  -4 -17   4          4.25         35.97        21.35 o                         
  -3 -17   4          1.16          5.11        19.25 o                         
  -2 -17   4          6.11         12.79        19.75 o                         
  -1 -17   4         17.32         12.54        23.64 o                         
   0 -17   4         64.31         54.90        25.09 o                         
   1 -17   4          0.59        -17.17        17.17 o                         
   2 -17   4         28.84         12.35        20.65 o                         
   3 -17   4         19.09         29.62        27.31 o                         
   4 -17   4         37.81          3.76        21.42 o                         
   5 -17   4          4.03        -13.03        24.12 o                         
  -5 -16   4          7.18          2.62        18.01 o                         
  -4 -16   4         32.50         34.51        20.35 o                         
  -3 -16   4         20.72         18.61        16.69 o                         
  -2 -16   4          0.35          4.01        17.32 o                         
  -1 -16   4          0.71          4.95        15.35 o                         
   0 -16   4         64.77         64.16        24.41 o                         
   1 -16   4         33.64         31.74        25.95 o                         
   2 -16   4         10.22        -17.56        17.56 o                         
   3 -16   4          7.89         13.99        23.74 o                         
   4 -16   4          1.16         23.35        24.22 o                         
   5 -16   4         64.25         47.18        25.86 o                         
  -6 -15   4          0.02         -9.00        15.19 o                         
  -5 -15   4          0.78          1.50        16.00 o                         
  -4 -15   4         27.44         26.73        19.91 o                         
  -3 -15   4        149.27        153.97        51.14 o                         
  -2 -15   4          8.21         10.15        17.30 o                         
  -1 -15   4         78.85         91.98        21.96 o                         
   0 -15   4          5.26         -9.52        14.21 o                         
   1 -15   4         46.87         29.62        23.16 o                         
   2 -15   4         43.45         59.92        30.20 o                         
   3 -15   4          1.16          7.82        20.74 o                         
   4 -15   4         21.53          7.04        20.84 o                         
   5 -15   4         37.55         22.67        21.42 o                         
   6 -15   4         10.05         33.58        22.67 o                         
   7 -15   4          1.12         -5.11        19.68 o                         
  -7 -14   4         12.79         40.48        21.54 o                         
  -6 -14   4         14.11          7.43        17.93 o                         
  -5 -14   4          0.00         -5.87        14.18 o                         
  -4 -14   4          0.90          7.36        16.42 o                         
  -3 -14   4          0.42          5.94        15.04 o                         
  -2 -14   4          1.18          9.00        14.90 o                         
  -1 -14   4          7.67         11.90        14.57 o                         
   0 -14   4          0.40         11.23        15.19 o                         
   1 -14   4         69.30         76.58        18.82 o                         
   2 -14   4         14.90         20.36        22.87 o                         
   3 -14   4         31.04         34.06        24.22 o                         
   4 -14   4         71.15         58.28        30.88 o                         
   5 -14   4         16.57         37.34        23.06 o                         
   6 -14   4         24.44          6.56        18.62 o                         
   7 -14   4          8.12         18.53        20.94 o                         
   8 -14   4         25.37         -3.76        20.84 o                         
  -8 -13   4          4.62         22.07        19.67 o                         
  -7 -13   4          0.46         10.02        16.18 o                         
  -6 -13   4         12.45          1.12        14.83 o                         
  -5 -13   4         22.34          2.69        26.53 o                         
  -4 -13   4         42.72         39.31        19.78 o                         
  -3 -13   4         37.62         58.93        18.38 o                         
  -2 -13   4          6.70         42.17        31.99 o                         
  -1 -13   4        447.12        358.85       119.55 o                         
   0 -13   4         64.94         87.05        18.83 o                         
   1 -13   4          6.26         -8.20        11.03 o                         
   2 -13   4          0.02         11.54        13.62 o                         
   3 -13   4        141.37        162.10        37.92 o                         
   4 -13   4         25.70         10.90        21.71 o                         
   5 -13   4          7.29        -10.42        18.14 o                         
   6 -13   4         33.83         19.78        21.81 o                         
   7 -13   4         59.71         47.57        22.58 o                         
   8 -13   4          2.34          0.48        15.73 o                         
  -9 -12   4          2.01         33.38        33.38 o                         
  -8 -12   4          9.31         18.46        27.40 o                         
  -7 -12   4          0.09         -9.42        15.63 o                         
  -6 -12   4          1.41         15.41        15.22 o                         
  -5 -12   4         46.16         53.39        19.54 o                         
  -4 -12   4          0.01        -12.10        15.39 o                         
  -3 -12   4         80.44        101.86        20.96 o                         
  -2 -12   4         36.38         66.80        18.17 o                         
  -1 -12   4         88.40         81.23        17.90 o                         
   0 -12   4        213.91        222.79        25.77 o                         
   1 -12   4        562.35        566.88        35.72 o                         
   2 -12   4         98.29        101.91        18.86 o                         
   3 -12   4        199.46        239.23        26.78 o                         
   4 -12   4          1.72         -6.56        17.27 o                         
   5 -12   4         58.12         45.64        22.29 o                         
   6 -12   4          2.27          9.65        18.72 o                         
   7 -12   4          2.73         14.76        19.30 o                         
   8 -12   4         12.51          9.36        17.08 o                         
   9 -12   4         14.20         21.13        19.39 o                         
  -9 -11   4          9.84         21.37        14.90 o                         
  -8 -11   4         25.27          6.47        12.38 o                         
  -7 -11   4          3.31         11.81        14.87 o                         
  -6 -11   4          0.79         16.72        16.31 o                         
  -5 -11   4        200.09        232.99        66.96 o                         
  -4 -11   4          7.11          4.31        13.69 o                         
  -3 -11   4        170.04        188.83        45.49 o                         
  -2 -11   4          0.05          8.32        11.40 o                         
  -1 -11   4        624.35        500.27        60.50 o                         
   0 -11   4       1291.94       1235.32        54.53 o                         
   1 -11   4         18.56         40.91        13.57 o                         
   2 -11   4        199.03        219.34        23.74 o                         
   3 -11   4          3.31         -4.88        11.56 o                         
   4 -11   4         73.13         71.87        18.34 o                         
   5 -11   4         86.35         82.30        26.53 o                         
   6 -11   4         70.52         79.22        28.08 o                         
   7 -11   4         45.08         56.83        25.67 o                         
   8 -11   4         17.41         -2.03        18.43 o                         
   9 -11   4          1.58         -4.34        18.33 o                         
  -9 -10   4         11.08         37.04        16.79 o                         
  -8 -10   4          7.78          0.00        12.11 o                         
  -7 -10   4         15.22         24.43        15.43 o                         
  -6 -10   4        190.76        235.52        50.03 o                         
  -5 -10   4        606.74        600.99        95.96 o                         
  -4 -10   4        386.17        331.18        48.44 o                         
  -3 -10   4          4.71          2.00        10.15 o                         
  -2 -10   4        417.40        343.84        78.11 o                         
  -1 -10   4        143.07        148.20        23.01 o                         
   0 -10   4        390.11        382.58        27.42 o                         
   1 -10   4        797.72        767.00        55.19 o                         
   2 -10   4        479.35        415.85        28.37 o                         
   3 -10   4        144.72        143.58        21.01 o                         
   4 -10   4        266.48        294.35        27.10 o                         
   5 -10   4        149.84        154.27        21.99 o                         
   6 -10   4        206.74        186.03        36.86 o                         
   7 -10   4        116.65         76.61        27.50 o                         
   8 -10   4          3.86         20.36        22.58 o                         
   9 -10   4         14.93          8.59        17.95 o                         
 -10  -9   4          5.12         11.65        14.20 o                         
  -9  -9   4          3.91         19.45        20.32 o                         
  -8  -9   4         12.19         15.11        12.14 o                         
  -7  -9   4         81.54         88.58        16.41 o                         
  -6  -9   4          6.12          3.19        10.22 o                         
  -5  -9   4          4.47          9.77        10.78 o                         
  -4  -9   4          2.61          3.72         9.13 o                         
  -3  -9   4          7.97          3.90         7.17 o                         
  -2  -9   4        230.80        205.21        42.12 o                         
  -1  -9   4       1141.72       1083.97        46.87 o                         
   0  -9   4        375.19        359.56        22.25 o                         
   1  -9   4       1918.89       1822.15        51.76 o                         
   2  -9   4        553.97        509.40        33.96 o                         
   3  -9   4         20.82         14.94        11.02 o                         
   4  -9   4         76.85         91.49        17.13 o                         
   5  -9   4        118.20        179.45        23.93 o                         
   6  -9   4        239.76        306.25        43.61 o                         
   7  -9   4        187.33        219.02        39.27 o                         
   8  -9   4        103.78         70.44        25.09 o                         
   9  -9   4          0.92          2.99        18.24 o                         
 -10  -8   4          6.72          8.09        13.32 o                         
  -9  -8   4         67.59         76.23        16.13 o                         
  -8  -8   4         21.67         15.22        11.80 o                         
  -7  -8   4        181.28        167.25        35.20 o                         
  -6  -8   4          0.29         -1.92         8.98 o                         
  -5  -8   4         34.04         29.96        10.63 o                         
  -4  -8   4         68.69         57.91        11.39 o                         
  -3  -8   4        302.23        280.74        18.01 o                         
  -2  -8   4        496.67        486.10        26.20 o                         
  -1  -8   4        461.37        410.06        14.61 o                         
   0  -8   4       1280.99       1216.18        37.18 o                         
   1  -8   4       1471.41       1496.49        43.74 o                         
   2  -8   4        272.51        278.64        12.78 o                         
   3  -8   4         89.33         93.00         8.07 o                         
   4  -8   4        368.38        367.63        15.08 o                         
   5  -8   4         24.49         25.93         9.23 o                         
   6  -8   4         59.21         66.64        12.44 o                         
   7  -8   4         43.43         37.73        14.76 o                         
   8  -8   4         84.25        164.65        24.07 o                         
   9  -8   4         98.89         77.48        27.21 o                         
 -11  -7   4          4.47         27.42        23.93 o                         
 -10  -7   4         14.91         30.65        13.60 o                         
  -9  -7   4          6.49         24.36        11.11 o                         
  -8  -7   4          5.40         -0.42        11.57 o                         
  -7  -7   4          2.21          5.07        10.59 o                         
  -6  -7   4          3.90         -7.81         8.17 o                         
  -5  -7   4         99.06        129.80        23.25 o                         
  -4  -7   4        758.49        767.30        35.49 o                         
  -3  -7   4        401.75        306.55        62.70 o                         
  -2  -7   4         93.15        102.25        13.72 o                         
  -1  -7   4       1064.71       1142.63        28.43 o                         
   0  -7   4        500.08        483.70        19.35 o                         
   1  -7   4        223.80        244.91        20.08 o                         
   2  -7   4        648.78        665.66        17.85 o                         
   3  -7   4         39.51         36.24         6.09 o                         
   4  -7   4         44.62         35.65         7.36 o                         
   5  -7   4          3.06          4.85         6.09 o                         
   6  -7   4         30.47         42.30         9.57 o                         
   7  -7   4          1.78          6.02        10.31 o                         
   8  -7   4          5.21          1.99        12.44 o                         
   9  -7   4        181.55        219.93        29.23 o                         
  10  -7   4          4.80        -15.15        24.51 o                         
  11  -7   4         20.64         39.75        29.24 o                         
 -11  -6   4          9.51         22.14        13.46 o                         
 -10  -6   4         15.07         18.96        14.92 o                         
  -9  -6   4          1.06         -0.57        10.73 o                         
  -8  -6   4        121.36        150.11        35.84 o                         
  -7  -6   4         36.64         42.46        12.44 o                         
  -6  -6   4          7.04          4.14         8.40 o                         
  -5  -6   4        120.16        147.99        26.23 o                         
  -4  -6   4         44.29         43.72         9.75 o                         
  -3  -6   4       1277.75       1275.55       114.21 o                         
  -2  -6   4       1686.52       1789.61        49.25 o                         
  -1  -6   4        171.72        179.84        10.57 o                         
   0  -6   4        167.56        172.41        11.50 o                         
   1  -6   4       9253.21       9191.23       175.25 o                         
   2  -6   4        292.08        337.04        11.54 o                         
   3  -6   4       1444.53       1532.62        37.69 o                         
   4  -6   4         15.66          9.22         5.08 o                         
   5  -6   4          2.50          3.04         6.28 o                         
   6  -6   4         37.46         35.78         8.86 o                         
   7  -6   4         39.74         44.68        12.57 o                         
   8  -6   4          0.23          0.98        10.45 o                         
   9  -6   4         23.16         32.37        16.38 o                         
  10  -6   4          3.11         12.83        25.57 o                         
  11  -6   4          0.31          7.24        25.57 o                         
 -11  -5   4          0.03         -2.42        12.47 o                         
 -10  -5   4          0.27          1.27        11.01 o                         
  -9  -5   4        167.21        140.24        28.01 o                         
  -8  -5   4        212.56        241.05        39.91 o                         
  -7  -5   4         12.42          8.99        10.28 o                         
  -6  -5   4        128.87        122.71        15.01 o                         
  -5  -5   4        250.80        238.85        42.97 o                         
  -4  -5   4         33.61         30.18         8.41 o                         
  -3  -5   4        596.58        591.65        26.48 o                         
  -2  -5   4         26.76         22.00         5.98 o                         
  -1  -5   4        333.18        312.76        13.03 o                         
   0  -5   4        179.95        190.80        11.27 o                         
   1  -5   4       4561.86       4763.29        93.74 o                         
   2  -5   4       2016.10       1915.15        37.98 o                         
   3  -5   4         81.23         79.68         7.12 o                         
   4  -5   4        608.06        587.33        17.82 o                         
   5  -5   4         21.17         26.85         6.96 o                         
   6  -5   4          9.67          3.39         7.95 o                         
   7  -5   4         79.28         91.14        14.74 o                         
   8  -5   4        231.00        264.34        23.38 o                         
   9  -5   4          3.99          8.38        12.43 o                         
  10  -5   4         30.62         53.94        29.14 o                         
  11  -5   4         19.24          8.88        27.88 o                         
 -11  -4   4          0.07         23.54        12.90 o                         
 -10  -4   4          8.18          2.66        10.23 o                         
  -9  -4   4         17.97         28.99        15.68 o                         
  -8  -4   4          0.66         -0.75         9.55 o                         
  -7  -4   4         74.22         96.00        14.76 o                         
  -6  -4   4       1133.35       1007.33        36.76 o                         
  -5  -4   4        152.64        187.61        18.25 o                         
  -4  -4   4         24.61         33.75         9.44 o                         
  -3  -4   4        275.63        227.10        42.90 o                         
  -2  -4   4        359.42        367.54        25.38 o                         
  -1  -4   4       3227.33       3262.88        98.38 o                         
   0  -4   4       1494.21       1360.07        65.13 o                         
   1  -4   4       1897.04       1739.12        38.10 o                         
   2  -4   4       6634.23       6635.17       114.65 o                         
   3  -4   4         13.79         24.01         4.88 o                         
   4  -4   4        238.09        243.21        11.30 o                         
   5  -4   4        819.03        755.22        24.48 o                         
   6  -4   4        109.67        145.63        15.70 o                         
   7  -4   4         59.85         49.03        12.16 o                         
   8  -4   4          0.07          1.36        10.14 o                         
   9  -4   4          1.02          2.81        10.94 o                         
  10  -4   4         20.26         32.15        18.78 o                         
  11  -4   4         34.99         62.91        33.00 o                         
 -11  -3   4          2.39          9.10        11.85 o                         
 -10  -3   4         11.93         18.40        11.63 o                         
  -9  -3   4          9.31         29.18        12.19 o                         
  -8  -3   4          8.00          8.55        10.21 o                         
  -7  -3   4        167.22        195.89        19.05 o                         
  -6  -3   4        756.14        691.96        28.85 o                         
  -5  -3   4        703.40        629.64        25.42 o                         
  -4  -3   4         12.23         13.67         7.16 o                         
  -3  -3   4        708.94        702.16        24.31 o                         
  -2  -3   4       1011.52        976.53        51.30 o                         
  -1  -3   4       1127.68       1104.77        45.94 o                         
   0  -3   4       7206.26       7320.20       205.50 o                         
   1  -3   4       3182.92       3175.30        56.30 o                         
   2  -3   4       1199.61       1272.87        26.37 o                         
   3  -3   4        283.21        259.62        10.26 o                         
   4  -3   4       2073.80       2149.04        43.68 o                         
   5  -3   4        975.77       1033.11        29.69 o                         
   6  -3   4       1126.98       1119.38        38.46 o                         
   7  -3   4         58.65         53.98        12.11 o                         
   8  -3   4        176.36        206.97        20.74 o                         
   9  -3   4         50.37         59.47        14.79 o                         
  10  -3   4          1.74          0.49        17.16 o                         
  11  -3   4          9.69          7.62        22.10 o                         
 -11  -2   4          0.01         -2.22        11.42 o                         
 -10  -2   4          6.61          0.84        10.86 o                         
  -9  -2   4          2.47         13.86        11.08 o                         
  -8  -2   4          0.97          0.19        13.46 o                         
  -7  -2   4        237.37        237.38        27.67 o                         
  -6  -2   4         26.88         28.92         9.68 o                         
  -5  -2   4          1.71          3.99         6.77 o                         
  -4  -2   4         68.27         98.63        10.98 o                         
  -3  -2   4       1710.58       1798.05        48.11 o                         
  -2  -2   4       1656.75       1655.01        48.64 o                         
  -1  -2   4       1692.68       1640.32        61.44 o                         
   0  -2   4       5384.26       5445.17       123.81 o                         
   1  -2   4      21910.92      21975.45       362.51 o                         
   2  -2   4       7128.14       6916.45       118.01 o                         
   3  -2   4        725.74        722.71        18.00 o                         
   4  -2   4        266.14        240.59        11.87 o                         
   5  -2   4       2231.39       2083.25        61.28 o                         
   6  -2   4        117.00        133.07        13.97 o                         
   7  -2   4        527.41        501.66        24.84 o                         
   8  -2   4         32.29         19.63        11.49 o                         
   9  -2   4         22.95         14.00        16.82 o                         
  10  -2   4         17.24         43.47        17.27 o                         
  11  -2   4          0.31         20.06        19.24 o                         
 -12  -1   4          1.46         10.32        31.55 o                         
 -11  -1   4          0.27          0.80        24.51 o                         
 -10  -1   4          8.53          1.16        12.82 o                         
  -9  -1   4         16.94         25.59        11.86 o                         
  -8  -1   4        159.36        136.01        17.05 o                         
  -7  -1   4         41.43         20.31        11.36 o                         
  -6  -1   4         98.14        100.45        12.98 o                         
  -5  -1   4         54.96         46.25        14.32 o                         
  -4  -1   4        178.59        204.00        12.83 o                         
  -3  -1   4        152.54        141.57        10.34 o                         
  -2  -1   4       4785.71       4473.42       104.13 o                         
   0  -1   4         50.55         30.33         7.93 o                         
   1  -1   4       1401.59       1298.52        24.67 o                         
   2  -1   4        652.77        608.56        14.43 o                         
   3  -1   4       3413.44       3455.82        62.58 o                         
   4  -1   4         50.12         49.58         6.81 o                         
   5  -1   4       1430.67       1556.30        42.50 o                         
   6  -1   4         34.57         36.63         9.32 o                         
   7  -1   4        271.89        263.12        25.15 o                         
   8  -1   4         32.59         31.71        11.92 o                         
   9  -1   4          6.32         14.70        15.30 o                         
  10  -1   4         19.87         46.62        41.44 o                         
  11  -1   4         13.72         14.17        16.75 o                         
 -12   0   4         12.84         43.52        30.20 o                         
 -11   0   4          2.96          4.33        13.30 o                         
 -10   0   4          2.15          9.70        11.94 o                         
  -9   0   4         63.40         55.89        13.96 o                         
  -8   0   4        101.46        113.65        15.75 o                         
  -7   0   4        208.99        225.35        22.62 o                         
  -6   0   4         24.59         18.77         8.47 o                         
  -5   0   4        101.64        104.36        11.51 o                         
  -4   0   4          8.64         13.79         6.08 o                         
  -3   0   4        866.38        721.10        25.10 o                         
  -2   0   4      16795.23      17132.04       467.94 o                         
  -1   0   4       1855.27       1754.42        64.55 o                         
   0   0   4       2682.95       2854.37        92.92 o                         
   1   0   4       6727.81       6558.46       149.89 o                         
   2   0   4        647.40        586.88        13.74 o                         
   3   0   4        437.13        482.66        13.13 o                         
   4   0   4        119.00        107.75         8.52 o                         
   5   0   4        920.14        846.88        25.33 o                         
   6   0   4         46.96         54.93        10.37 o                         
   7   0   4        141.12        138.01        15.90 o                         
   8   0   4         95.86         93.92        15.27 o                         
   9   0   4          1.92         -8.09        13.30 o                         
  10   0   4         13.27         30.93        18.41 o                         
  11   0   4          3.49          2.19        16.99 o                         
 -12   1   4         22.46          8.88        27.02 o                         
 -11   1   4         38.30         19.64        17.27 o                         
 -10   1   4          3.06         13.01        13.66 o                         
  -9   1   4        104.07         65.72        18.68 o                         
  -8   1   4        121.18        130.79        17.13 o                         
  -7   1   4         10.62         12.23         9.07 o                         
  -6   1   4        158.96        182.17        15.57 o                         
  -5   1   4        240.54        217.14        14.56 o                         
  -4   1   4         99.70         98.60         9.67 o                         
  -3   1   4       4195.17       4234.44       124.80 o                         
  -2   1   4      13554.80      13809.96       308.54 o                         
  -1   1   4        622.12        598.28        22.87 o                         
   0   1   4      13649.95      13837.69       307.89 o                         
   1   1   4       2314.95       2181.32        50.85 o                         
   2   1   4        319.11        302.82        10.61 o                         
   3   1   4         10.19          6.55         3.41 o                         
   4   1   4        500.03        484.44        18.52 o                         
   5   1   4        406.00        417.72        20.86 o                         
   6   1   4         13.35         25.06         8.58 o                         
   7   1   4        105.62        130.28        15.69 o                         
   8   1   4        297.29        275.84        22.89 o                         
   9   1   4          2.86         18.16        16.78 o                         
  10   1   4         28.92         21.79        18.15 o                         
  11   1   4         22.04         26.21        18.58 o                         
 -12   2   4          1.05         17.37        30.97 o                         
 -11   2   4         29.78         26.27        20.21 o                         
 -10   2   4         13.56         17.15        14.76 o                         
  -9   2   4        332.61        302.31        32.25 o                         
  -8   2   4         35.81         35.19        12.05 o                         
  -7   2   4        122.12        124.70        32.67 o                         
  -6   2   4        478.61        504.55        26.30 o                         
  -5   2   4        226.92        236.74        15.04 o                         
  -4   2   4       1378.56       1434.81        42.10 o                         
  -3   2   4        856.29        975.93        28.37 o                         
  -2   2   4      23361.06      22327.46       608.47 o                         
  -1   2   4      15802.79      16160.03       441.72 o                         
   0   2   4      29289.83      30574.76       675.95 o                         
   1   2   4        620.23        593.10        14.77 o                         
   2   2   4        235.27        229.92         7.58 o                         
   3   2   4       2755.79       2575.40        54.38 o                         
   4   2   4          6.96         21.62         5.66 o                         
   5   2   4         15.21         12.81         5.64 o                         
   6   2   4        583.67        530.22        24.34 o                         
   7   2   4          0.02          2.45         7.70 o                         
   8   2   4         50.40         54.85        13.34 o                         
   9   2   4         30.78         28.80        16.65 o                         
  10   2   4          0.13          4.35        15.57 o                         
  11   2   4          5.18         -2.02        18.23 o                         
 -11   3   4          8.96          6.52        12.89 o                         
 -10   3   4         26.38         66.22        23.78 o                         
  -9   3   4         61.72         44.90        18.38 o                         
  -8   3   4         36.18         56.99        16.96 o                         
  -7   3   4        523.18        504.06        24.72 o                         
  -6   3   4         26.90         29.90         8.54 o                         
  -5   3   4        291.68        308.42        18.36 o                         
  -4   3   4        698.21        656.46        23.01 o                         
  -3   3   4        138.18        122.35         8.51 o                         
  -2   3   4       8467.56       9305.35       502.69 o                         
  -1   3   4          8.93         16.25         6.52 o                         
   0   3   4        148.35        149.14         9.76 o                         
   1   3   4      12822.66      12484.00       235.43 o                         
   2   3   4       1391.63       1239.27        27.99 o                         
   3   3   4        234.80        245.15        11.58 o                         
   4   3   4       2849.73       2800.79        60.82 o                         
   5   3   4        475.79        492.92        18.39 o                         
   6   3   4        273.35        258.73        19.04 o                         
   7   3   4         84.92         81.11        13.52 o                         
   8   3   4         80.15        110.49        57.36 o                         
   9   3   4         32.05         34.06        18.52 o                         
  10   3   4         38.84         58.98        21.41 o                         
  11   3   4          0.27         17.52        21.46 o                         
 -11   4   4         18.43         17.97        16.26 o                         
 -10   4   4          0.66         -5.79        13.98 o                         
  -9   4   4         12.35         30.82        16.03 o                         
  -8   4   4          5.84         -4.43        18.86 o                         
  -7   4   4        295.22        341.41        30.56 o                         
  -6   4   4        868.17        774.94        45.13 o                         
  -5   4   4       1857.60       1880.43        66.82 o                         
  -4   4   4         61.62         66.32         8.29 o                         
  -3   4   4        116.54        136.78         9.17 o                         
  -2   4   4       2377.97       2440.79       194.95 o                         
  -1   4   4       3177.43       3410.81       129.81 o                         
   0   4   4       3667.84       3454.31        82.75 o                         
   1   4   4        782.66        805.20        25.07 o                         
   2   4   4        268.60        263.52        13.35 o                         
   3   4   4        189.52        193.22         9.34 o                         
   4   4   4       2492.20       2422.90        53.93 o                         
   5   4   4          3.73         -2.38         5.18 o                         
   6   4   4        183.47        206.06        17.68 o                         
   7   4   4        269.89        287.59        22.24 o                         
   8   4   4         89.25         90.17        22.24 o                         
   9   4   4          6.63         11.16        15.03 o                         
  10   4   4         16.57         10.39        18.82 o                         
  11   4   4         11.17         32.94        22.50 o                         
 -11   5   4         22.29         41.80        19.63 o                         
 -10   5   4          4.67         12.76        14.97 o                         
  -9   5   4          0.27          5.99        14.16 o                         
  -8   5   4         31.50         24.54        14.31 o                         
  -7   5   4          0.11          6.47        12.11 o                         
  -6   5   4        289.25        273.76        26.50 o                         
  -5   5   4        218.21        213.48        21.91 o                         
  -4   5   4        248.77        253.62        13.61 o                         
  -3   5   4         27.87         32.21         8.08 o                         
  -2   5   4        595.58        537.38        24.96 o                         
  -1   5   4      17123.08      18101.64       498.48 o                         
   0   5   4       2478.36       2830.62        99.52 o                         
   1   5   4       1436.91       1571.56        53.66 o                         
   2   5   4          9.95          6.62         6.20 o                         
   3   5   4        485.71        464.14        14.90 o                         
   4   5   4          2.84          8.04         5.05 o                         
   5   5   4          0.38         -4.82         6.59 o                         
   6   5   4        194.02        205.95        18.66 o                         
   7   5   4        666.08        509.30        43.29 o                         
   8   5   4          1.97         13.69        15.86 o                         
   9   5   4          0.87         -7.19        27.45 o                         
  10   5   4          2.39         13.50        20.07 o                         
  11   5   4          6.30         34.71        23.63 o                         
 -11   6   4          8.12         24.09        15.73 o                         
 -10   6   4          5.59        -12.79        12.79 o                         
  -9   6   4          6.29         23.16        41.34 o                         
  -8   6   4         69.39         70.47        24.51 o                         
  -7   6   4        144.32        150.97        23.38 o                         
  -6   6   4        700.21        692.90        79.75 o                         
  -5   6   4        366.53        362.09        20.10 o                         
  -4   6   4        138.20        145.21        20.94 o                         
  -3   6   4         28.33         30.27         6.16 o                         
  -2   6   4         30.81         33.32         6.52 o                         
  -1   6   4         29.43         20.14         5.40 o                         
   0   6   4         97.53         96.89         6.62 o                         
   1   6   4          7.00          3.28         5.71 o                         
   2   6   4        109.20        127.47        12.87 o                         
   3   6   4       3145.46       2860.16        75.43 o                         
   4   6   4        350.20        339.48        17.78 o                         
   5   6   4         90.41         84.73        12.82 o                         
   6   6   4         10.96         17.86        12.64 o                         
   7   6   4        369.95        351.05        46.73 o                         
   8   6   4         15.99          9.50        15.37 o                         
   9   6   4          6.26          8.16        15.23 o                         
  10   6   4          0.28         26.54        20.82 o                         
 -11   7   4          1.69         -1.26        17.98 o                         
 -10   7   4          0.49          2.88        13.59 o                         
  -9   7   4         78.66         81.63        20.62 o                         
  -8   7   4          0.01        -14.09        14.09 o                         
  -7   7   4          0.92          8.99        13.03 o                         
  -6   7   4        444.92        514.54        52.25 o                         
  -5   7   4        187.15        226.52        23.61 o                         
  -4   7   4        255.90        250.94        17.40 o                         
  -3   7   4        115.94        149.42        13.16 o                         
  -2   7   4       1168.59       1205.55        31.88 o                         
  -1   7   4       1725.80       1850.16        89.50 o                         
   0   7   4        688.41        781.19        24.29 o                         
   1   7   4         91.43        118.39        11.72 o                         
   2   7   4          6.62          8.74         6.84 o                         
   3   7   4         43.44         46.51        10.09 o                         
   4   7   4        901.25        839.23        24.15 o                         
   5   7   4        401.61        420.49        23.06 o                         
   6   7   4        221.77        237.88        21.35 o                         
   7   7   4         31.70         21.59        12.08 o                         
   8   7   4          9.68         -9.79        12.93 o                         
   9   7   4          2.56         16.02        17.15 o                         
  10   7   4          0.09         -2.26        21.25 o                         
 -10   8   4          2.61         -6.21        16.79 o                         
  -9   8   4        129.50         97.54        23.59 o                         
  -8   8   4        145.71        155.05        54.27 o                         
  -7   8   4          9.14          3.56        12.98 o                         
  -6   8   4         41.26         71.65        17.10 o                         
  -5   8   4         78.62         99.58        17.89 o                         
  -4   8   4        927.43        888.82        41.53 o                         
  -3   8   4        104.51        134.14        17.46 o                         
  -2   8   4         89.21         93.24         8.43 o                         
  -1   8   4       1223.05       1202.25        41.41 o                         
   0   8   4        790.75        745.96        23.75 o                         
   1   8   4         17.13         24.41         8.21 o                         
   2   8   4        722.15        757.63        35.85 o                         
   3   8   4          2.12         -5.12         7.31 o                         
   4   8   4        629.54        631.41        51.65 o                         
   5   8   4        781.57        758.79        32.81 o                         
   6   8   4         53.84         57.35        13.30 o                         
   7   8   4          4.00         37.05        26.82 o                         
   8   8   4          1.03        -12.42        14.20 o                         
   9   8   4          2.52         25.75        29.81 o                         
  10   8   4          0.17         11.98        22.05 o                         
 -10   9   4          6.44         30.21        17.69 o                         
  -9   9   4         13.08         -3.26        14.23 o                         
  -8   9   4         59.20         74.18        19.62 o                         
  -7   9   4          6.24         -1.07        13.17 o                         
  -6   9   4        142.58        144.36        28.99 o                         
  -5   9   4        229.05        224.30        25.03 o                         
  -4   9   4        466.98        455.89        30.08 o                         
  -3   9   4       2448.71       2460.38        85.78 o                         
  -2   9   4        218.28        212.19        22.29 o                         
  -1   9   4        113.47         89.76        30.13 o                         
   0   9   4        471.91        460.68        22.24 o                         
   1   9   4        596.09        623.29        30.11 o                         
   2   9   4        192.78        185.39        16.16 o                         
   3   9   4         94.38         96.35        13.86 o                         
   4   9   4         15.83         11.62        11.86 o                         
   5   9   4        308.27        349.75        24.54 o                         
   6   9   4        107.83        145.61        19.05 o                         
   7   9   4          5.28         17.75        23.93 o                         
   8   9   4          7.04         17.44        17.82 o                         
   9   9   4          5.20          8.33        18.93 o                         
 -10  10   4          0.73          0.29        19.68 o                         
  -9  10   4          1.75         35.31        21.42 o                         
  -8  10   4         45.90         43.20        16.91 o                         
  -7  10   4        104.29         89.62        20.91 o                         
  -6  10   4         43.48         21.86        18.24 o                         
  -5  10   4        129.06        129.76        25.57 o                         
  -4  10   4         74.81         64.24        16.04 o                         
  -3  10   4        244.49        258.04        25.27 o                         
  -2  10   4        770.70        593.28       165.72 o                         
  -1  10   4         12.09         10.19         9.81 o                         
   0  10   4          3.33          2.70         8.14 o                         
   1  10   4         19.61          8.28        10.55 o                         
   2  10   4         67.52         64.68        12.16 o                         
   3  10   4        203.01        193.91        40.62 o                         
   4  10   4        160.93        176.03        18.91 o                         
   5  10   4          3.68         10.05        10.42 o                         
   6  10   4         25.39         47.07        14.34 o                         
   7  10   4          0.77         20.21        17.39 o                         
   8  10   4          0.17         -7.70        17.93 o                         
   9  10   4          1.35         -4.46        17.73 o                         
  -9  11   4          1.28         22.29        26.44 o                         
  -8  11   4          1.69        -17.46        17.85 o                         
  -7  11   4        110.95         90.21        29.14 o                         
  -6  11   4         17.13         14.28        22.58 o                         
  -5  11   4          8.38          4.15        20.26 o                         
  -4  11   4          0.24         29.81        21.23 o                         
  -3  11   4          1.09          1.54        15.34 o                         
  -2  11   4         79.76         96.87        28.95 o                         
  -1  11   4        171.13        143.09        31.74 o                         
   0  11   4         79.83         70.09        12.96 o                         
   1  11   4         66.76         92.94        21.81 o                         
   2  11   4        348.36        329.55        22.43 o                         
   3  11   4         68.19         76.70        14.59 o                         
   4  11   4         72.11         68.33        14.76 o                         
   5  11   4        127.53        126.76        18.02 o                         
   6  11   4         39.53         45.02        14.43 o                         
   7  11   4         49.50         77.17        20.06 o                         
   8  11   4          0.00         32.01        21.00 o                         
   9  11   4          5.78         36.21        24.35 o                         
  -9  12   4         81.13         13.12        28.95 o                         
  -8  12   4          7.20        -18.24        22.29 o                         
  -7  12   4         29.68         53.45        30.59 o                         
  -6  12   4         10.82         -4.15        19.01 o                         
  -5  12   4         52.95         15.05        22.67 o                         
  -4  12   4         29.55         49.98        25.76 o                         
  -3  12   4         46.90         29.04        21.90 o                         
  -2  12   4         53.72        110.48        29.72 o                         
  -1  12   4        356.42        341.47        46.41 o                         
   0  12   4          0.70          8.39        18.43 o                         
   1  12   4        200.67        219.65        43.13 o                         
   2  12   4         19.61          2.33        13.89 o                         
   3  12   4        155.23        124.06        82.83 o                         
   4  12   4          1.63         15.91        15.20 o                         
   5  12   4         37.00         31.21        16.02 o                         
   6  12   4         21.09         28.11        16.90 o                         
   7  12   4          7.83         21.90        29.04 o                         
   8  12   4         14.25         25.18        32.03 o                         
  -8  13   4          3.51         -6.66        27.69 o                         
  -7  13   4          3.86          5.31        20.65 o                         
  -6  13   4          1.25         15.34        22.00 o                         
  -5  13   4          6.64         19.68        21.23 o                         
  -4  13   4         33.47         32.13        25.95 o                         
  -3  13   4         63.92         95.81        32.71 o                         
  -2  13   4         87.72         66.29        29.04 o                         
  -1  13   4         71.16        106.33        29.72 o                         
   0  13   4        207.73        238.32        43.52 o                         
   1  13   4        115.59        151.87        34.93 o                         
   2  13   4         10.91          9.20        20.46 o                         
   3  13   4         19.53          6.87        21.23 o                         
   4  13   4          0.82         20.56        14.43 o                         
   5  13   4         20.42         28.76        16.51 o                         
   6  13   4         37.13         31.36        24.89 o                         
   7  13   4          1.04          2.51        28.75 o                         
  -7  14   4          1.36        -13.51        24.99 o                         
  -6  14   4         11.73         -5.02        23.45 o                         
  -5  14   4         10.24         23.25        23.45 o                         
  -4  14   4          4.07          0.19        18.81 o                         
  -3  14   4         45.15         27.79        24.70 o                         
  -2  14   4        334.73        393.09        55.67 o                         
  -1  14   4          1.45          1.35        21.13 o                         
   0  14   4        236.50        272.57        48.34 o                         
   1  14   4         49.57         35.51        25.86 o                         
   2  14   4         14.48         19.10        22.87 o                         
   3  14   4         52.76         60.62        20.04 o                         
   4  14   4          0.66         16.95        15.49 o                         
   5  14   4          0.57          2.38        15.92 o                         
   6  14   4         15.49         60.40        30.78 o                         
   7  14   4         12.91         19.88        39.66 o                         
  -7  15   4          5.02         12.83        24.12 o                         
  -6  15   4          0.84         50.37        29.72 o                         
  -5  15   4         17.44          5.60        19.59 o                         
  -4  15   4          6.03         31.84        26.63 o                         
  -3  15   4          0.61         17.46        22.48 o                         
  -2  15   4         60.62        102.37        34.74 o                         
  -1  15   4        219.10        271.03        49.30 o                         
   0  15   4          1.60         50.37        27.40 o                         
   1  15   4          3.36          5.11        24.31 o                         
   2  15   4          1.25         -5.02        19.30 o                         
   3  15   4         22.82         19.30        24.51 o                         
   4  15   4         18.63         21.63        16.64 o                         
   5  15   4          0.66         25.93        17.70 o                         
   6  15   4          0.02         42.94        31.26 o                         
  -5  16   4          8.43         -7.43        24.60 o                         
  -4  16   4          3.03         -0.68        22.48 o                         
  -3  16   4          2.31         15.44        21.61 o                         
  -2  16   4          4.31          3.18        24.51 o                         
  -1  16   4        117.88        197.70        45.25 o                         
   0  16   4        100.09        101.50        34.74 o                         
   1  16   4          8.28         32.90        25.86 o                         
   2  16   4          1.78         28.75        27.11 o                         
   4  16   4          0.87          0.48        18.91 o                         
   5  16   4          9.43          0.77        28.85 o                         
  -4  17   4         11.32         10.52        24.99 o                         
  -3  17   4         56.59         43.42        34.54 o                         
  -2  17   4         47.82         53.55        33.19 o                         
  -1  17   4         21.45         30.39        31.07 o                         
   0  17   4         85.46        141.45        43.42 o                         
   1  17   4         34.97         32.90        31.07 o                         
   2  17   4          3.88         36.18        30.97 o                         
   3  17   4         10.48         18.91        24.22 o                         
  -1  18   4          0.50        -20.74        28.17 o                         
   0  18   4         12.41         37.82        32.23 o                         
  -2 -18   5         23.33         33.77        26.63 o                         
  -1 -18   5         29.63         13.80        25.47 o                         
   0 -18   5         52.38         13.51        26.73 o                         
   1 -18   5         14.76        -12.93        21.03 o                         
   2 -18   5         26.69         11.96        25.76 o                         
   3 -18   5         13.90          9.94        25.57 o                         
  -4 -17   5         18.64         39.57        21.50 o                         
  -3 -17   5          0.44         15.79        18.26 o                         
  -2 -17   5         25.53         30.39        33.19 o                         
  -1 -17   5          6.07         27.03        18.42 o                         
   0 -17   5         15.43         10.52        20.07 o                         
   1 -17   5         78.22         34.83        22.96 o                         
   2 -17   5          2.25         13.22        23.25 o                         
   3 -17   5          0.04        -12.35        20.65 o                         
   4 -17   5          5.86         18.14        26.44 o                         
   5 -17   5         12.25         -7.72        22.29 o                         
  -5 -16   5          8.70         25.25        18.10 o                         
  -4 -16   5         17.85         39.04        24.60 o                         
  -3 -16   5          6.46         14.45        20.99 o                         
  -2 -16   5          0.55          6.50        16.42 o                         
  -1 -16   5          2.58         12.67        15.61 o                         
   0 -16   5          0.02          1.22        15.21 o                         
   1 -16   5         22.08         -1.06        19.01 o                         
   2 -16   5         56.86         27.21        24.99 o                         
   3 -16   5          5.95         10.52        20.26 o                         
   4 -16   5          2.52         11.00        22.29 o                         
   5 -16   5         33.18          1.74        19.20 o                         
   6 -16   5         24.09         30.59        25.18 o                         
  -6 -15   5         28.18         47.92        21.59 o                         
  -5 -15   5          1.98         13.35        16.17 o                         
  -4 -15   5          5.19         10.25        16.38 o                         
  -3 -15   5          6.35         -2.27        15.19 o                         
  -2 -15   5         36.04         60.69        28.85 o                         
  -1 -15   5          0.40         20.84        14.85 o                         
   0 -15   5          2.86          7.47        14.62 o                         
   1 -15   5          3.23        -11.79        11.79 o                         
   2 -15   5        150.48        120.80        36.28 o                         
   3 -15   5         16.56          5.98        19.97 o                         
   4 -15   5         11.18         -3.09        19.97 o                         
   5 -15   5          0.55        -11.00        16.98 o                         
   6 -15   5          6.96         -2.12        16.31 o                         
   7 -15   5          2.22          0.58        19.20 o                         
  -7 -14   5          0.06         -0.81        16.76 o                         
  -6 -14   5         23.06         40.24        19.79 o                         
  -5 -14   5          0.00          6.82        16.67 o                         
  -4 -14   5          0.00         66.82        80.81 o                         
  -3 -14   5          1.04          1.39        16.02 o                         
  -2 -14   5        128.93        146.75        38.26 o                         
  -1 -14   5         12.99          4.27        13.85 o                         
   0 -14   5          0.04          0.72        19.54 o                         
   1 -14   5         65.68         63.53        23.45 o                         
   2 -14   5         12.60         18.70        14.53 o                         
   3 -14   5         11.63         17.95        19.01 o                         
   4 -14   5         35.20         38.50        22.96 o                         
   5 -14   5         42.16         43.80        23.06 o                         
   6 -14   5          0.59          2.61        18.43 o                         
   7 -14   5          3.03         -2.41        19.20 o                         
   8 -14   5          4.78          4.05        19.01 o                         
  -8 -13   5          3.41          9.37        25.52 o                         
  -7 -13   5         28.33         35.74        18.05 o                         
  -6 -13   5          0.44          4.93        15.52 o                         
  -5 -13   5         12.80         14.99        15.78 o                         
  -4 -13   5          0.07         13.32        17.22 o                         
  -3 -13   5         35.58         44.15        16.34 o                         
  -2 -13   5         12.75         40.01        35.60 o                         
  -1 -13   5         27.59         22.83        14.89 o                         
   0 -13   5         72.27         71.87        17.70 o                         
   1 -13   5        197.53        183.89        25.17 o                         
   2 -13   5        418.92        397.89        31.55 o                         
   3 -13   5         82.14         62.33        25.57 o                         
   4 -13   5          0.02         13.51        18.72 o                         
   5 -13   5         99.51         39.46        21.71 o                         
   6 -13   5          5.34          4.15        16.98 o                         
   7 -13   5          4.91          8.68        21.03 o                         
   8 -13   5          0.20        -11.67        16.60 o                         
  -8 -12   5          0.81         -3.49        13.12 o                         
  -7 -12   5          6.25         18.93        16.31 o                         
  -6 -12   5          0.09          4.25        14.62 o                         
  -5 -12   5         12.73         12.47        14.90 o                         
  -4 -12   5          0.41          1.54        13.38 o                         
  -3 -12   5         63.83         79.38        20.23 o                         
  -2 -12   5        115.90        117.15        21.53 o                         
  -1 -12   5         49.72         44.03        14.63 o                         
   0 -12   5          4.69         -8.98        11.94 o                         
   1 -12   5        290.88        335.96        30.61 o                         
   2 -12   5       1215.67        919.76        58.71 o                         
   3 -12   5         24.20          3.53        12.92 o                         
   4 -12   5        101.80        110.48        30.30 o                         
   5 -12   5         82.14         73.14        26.15 o                         
   6 -12   5         51.04         47.28        24.89 o                         
   7 -12   5         87.03         79.79        29.24 o                         
   8 -12   5         25.48         20.17        21.13 o                         
   9 -12   5         14.95          4.34        20.94 o                         
  -9 -11   5          2.38         -2.02        13.22 o                         
  -8 -11   5          5.86         13.26        12.82 o                         
  -7 -11   5         36.71         41.54        18.37 o                         
  -6 -11   5         29.24          6.18        15.22 o                         
  -5 -11   5         32.82         34.71        16.71 o                         
  -4 -11   5          0.47          6.33        13.26 o                         
  -3 -11   5        243.78        185.83        79.22 o                         
  -2 -11   5        372.19        304.82        84.43 o                         
  -1 -11   5        387.83        434.22        31.10 o                         
   0 -11   5         86.68         59.73        15.43 o                         
   1 -11   5          0.01         11.58        11.07 o                         
   2 -11   5        569.11        565.74        46.75 o                         
   3 -11   5        203.17        216.63        25.56 o                         
   4 -11   5        259.61        262.95        28.03 o                         
   5 -11   5         79.72         74.97        26.92 o                         
   6 -11   5         36.59         54.13        24.60 o                         
   7 -11   5        111.65        120.13        32.13 o                         
   8 -11   5          0.18         17.17        20.94 o                         
   9 -11   5         30.49         -2.12        17.56 o                         
  -9 -10   5          7.81         -2.74        10.61 o                         
  -8 -10   5          4.72          9.41        12.25 o                         
  -7 -10   5          4.49        -11.63        11.63 o                         
  -6 -10   5         62.63         89.19        21.09 o                         
  -5 -10   5         73.14         90.77        21.08 o                         
  -4 -10   5         38.60         55.56        17.40 o                         
  -3 -10   5          5.18          6.94        10.57 o                         
  -2 -10   5        201.98        175.35        53.74 o                         
  -1 -10   5        971.34        926.62        44.36 o                         
   0 -10   5         28.85         25.67        11.36 o                         
   1 -10   5        356.33        298.99        25.88 o                         
   2 -10   5        106.82        114.07        26.00 o                         
   3 -10   5        184.04        174.36        22.72 o                         
   4 -10   5          7.17         16.27        13.17 o                         
   5 -10   5         14.11         13.24        12.64 o                         
   6 -10   5         10.00         -7.33        14.86 o                         
   7 -10   5         18.00         11.10        20.26 o                         
   8 -10   5         38.94         10.32        20.84 o                         
   9 -10   5          1.22         12.83        21.42 o                         
 -10  -9   5          1.88         14.48        13.03 o                         
  -9  -9   5         36.61         27.62        12.13 o                         
  -8  -9   5          0.71         16.36        12.29 o                         
  -7  -9   5         35.03         44.75        13.75 o                         
  -6  -9   5          7.27          7.16        10.52 o                         
  -5  -9   5        994.07       1024.53        44.68 o                         
  -4  -9   5        500.11        529.62        42.70 o                         
  -3  -9   5          0.47          2.38         9.68 o                         
  -2  -9   5        390.85        294.73        73.57 o                         
  -1  -9   5       1894.50       1784.81       105.51 o                         
   0  -9   5       1025.46       1011.74        44.60 o                         
   1  -9   5         50.01         40.80        12.38 o                         
   2  -9   5        497.84        472.34        29.87 o                         
   3  -9   5         31.95         27.03        11.46 o                         
   4  -9   5        109.71        108.68        18.38 o                         
   5  -9   5         20.33         14.54        12.12 o                         
   6  -9   5         86.77         76.21        19.26 o                         
   7  -9   5         10.91          8.20        18.43 o                         
   8  -9   5         20.32         14.47        22.00 o                         
   9  -9   5         62.97         54.90        25.57 o                         
 -10  -8   5          0.04         29.88        23.23 o                         
  -9  -8   5          4.26         40.28        34.56 o                         
  -8  -8   5         10.69         32.36        13.06 o                         
  -7  -8   5         73.98         88.40        15.68 o                         
  -6  -8   5         17.44         18.17        12.82 o                         
  -5  -8   5         21.04         12.49         9.83 o                         
  -4  -8   5         17.76         29.01         9.64 o                         
  -3  -8   5          0.11          2.16         7.21 o                         
  -2  -8   5        248.60        235.80        16.57 o                         
  -1  -8   5         56.95         47.79         5.98 o                         
   0  -8   5        469.02        438.29        19.62 o                         
   1  -8   5       1736.40       1706.48        64.74 o                         
   2  -8   5        203.51        214.17        13.33 o                         
   3  -8   5        324.90        328.86        15.96 o                         
   4  -8   5        170.80        183.60        11.62 o                         
   5  -8   5        419.37        423.23        22.16 o                         
   6  -8   5         23.69         23.75        10.37 o                         
   7  -8   5          1.15         18.31        13.54 o                         
   8  -8   5          3.70          6.75        17.85 o                         
   9  -8   5        109.84        105.75        30.59 o                         
 -11  -7   5          5.52          5.33        23.02 o                         
 -10  -7   5          5.70          9.47        10.82 o                         
  -9  -7   5         15.91         14.18        15.26 o                         
  -8  -7   5         72.79         99.58        22.36 o                         
  -7  -7   5        242.72        260.82        35.54 o                         
  -6  -7   5         81.32         72.56        13.97 o                         
  -5  -7   5        174.64        197.03        18.52 o                         
  -4  -7   5         34.27         35.24         9.59 o                         
  -3  -7   5        370.51        435.69        52.79 o                         
  -2  -7   5         40.29         40.39         7.87 o                         
  -1  -7   5       1958.66       2040.66        53.62 o                         
   0  -7   5        653.15        621.53        25.16 o                         
   1  -7   5         67.03        100.94        16.23 o                         
   2  -7   5        469.36        451.38        13.98 o                         
   3  -7   5         12.17         15.57         5.03 o                         
   4  -7   5          8.21          8.31         4.79 o                         
   5  -7   5         74.51         96.44        11.11 o                         
   6  -7   5        167.98        173.49        17.49 o                         
   7  -7   5        193.91        208.18        20.27 o                         
   8  -7   5          4.57          4.19        10.80 o                         
   9  -7   5          2.58          2.03        14.16 o                         
  10  -7   5         10.44         16.11        27.02 o                         
 -11  -6   5         16.11         37.35        15.40 o                         
 -10  -6   5          5.82         12.14        11.87 o                         
  -9  -6   5          0.45          6.41        10.55 o                         
  -8  -6   5          8.42          8.94        12.25 o                         
  -7  -6   5          0.89         -4.18         9.99 o                         
  -6  -6   5        219.74        237.02        47.84 o                         
  -5  -6   5         18.76         10.70         8.55 o                         
  -4  -6   5        418.16        396.04        20.65 o                         
  -3  -6   5          0.66          1.79         6.31 o                         
  -2  -6   5       2721.85       2719.07       164.56 o                         
  -1  -6   5        352.12        378.62        22.51 o                         
   0  -6   5        309.05        300.70        20.55 o                         
   1  -6   5       1464.63       1629.83        45.41 o                         
   2  -6   5        118.14        109.91         7.22 o                         
   3  -6   5       1781.47       1872.09        39.46 o                         
   4  -6   5        184.18        188.95        15.13 o                         
   5  -6   5         51.93         45.49         8.71 o                         
   6  -6   5          1.59         -3.50         8.11 o                         
   7  -6   5        121.26        124.82        16.64 o                         
   8  -6   5        169.73        196.72        21.36 o                         
   9  -6   5         53.08         25.86        27.98 o                         
  10  -6   5         37.61         70.34        33.48 o                         
  11  -6   5         12.83         39.85        29.43 o                         
 -11  -5   5         16.70         19.47        13.29 o                         
 -10  -5   5         19.50          4.97        13.00 o                         
  -9  -5   5         16.80         19.72        12.24 o                         
  -8  -5   5          3.04         -0.06        16.22 o                         
  -7  -5   5          0.30          3.60         9.80 o                         
  -6  -5   5        462.30        489.33        31.67 o                         
  -5  -5   5         61.34         90.21        12.96 o                         
  -4  -5   5         41.16         49.20         9.58 o                         
  -3  -5   5         21.89         28.46         8.23 o                         
  -2  -5   5         61.77         77.51         8.83 o                         
  -1  -5   5        140.57        154.45         9.29 o                         
   0  -5   5       5577.74       5323.02       147.04 o                         
   1  -5   5         67.26         83.69         8.82 o                         
   2  -5   5       1449.35       1394.48        29.61 o                         
   3  -5   5       2354.53       2188.95        44.20 o                         
   4  -5   5        896.50        938.08        27.11 o                         
   5  -5   5        111.94        119.69        12.23 o                         
   6  -5   5        148.14        179.12        16.85 o                         
   7  -5   5        346.72        351.11        24.10 o                         
   8  -5   5          6.20         22.77        11.92 o                         
   9  -5   5          6.39         16.57        18.24 o                         
  10  -5   5          9.20         -9.55        26.24 o                         
  11  -5   5          8.23         -5.40        26.73 o                         
 -11  -4   5          9.80         22.57        11.88 o                         
 -10  -4   5          0.00        -10.54        10.54 o                         
  -9  -4   5          8.59          6.04        10.66 o                         
  -8  -4   5          0.20         -3.15         9.77 o                         
  -7  -4   5        103.18        121.08        16.36 o                         
  -6  -4   5        914.19        905.65        72.49 o                         
  -5  -4   5        687.37        668.81        40.13 o                         
  -4  -4   5         22.08         24.77         8.15 o                         
  -3  -4   5        156.11        165.76        24.49 o                         
  -2  -4   5        774.69        792.63        25.16 o                         
  -1  -4   5        648.00        626.61        19.68 o                         
   0  -4   5        158.97        196.39        14.49 o                         
   1  -4   5       4557.65       4390.81        77.37 o                         
   2  -4   5          6.87          2.94         3.40 o                         
   3  -4   5        969.26        925.47        22.45 o                         
   4  -4   5        507.61        498.51        16.16 o                         
   5  -4   5        135.23        140.26        11.80 o                         
   6  -4   5        484.68        480.99        23.52 o                         
   7  -4   5        267.99        268.07        21.46 o                         
   8  -4   5        118.17        124.03        17.89 o                         
   9  -4   5          9.45         47.28        23.20 o                         
  10  -4   5         29.47         41.52        20.94 o                         
  11  -4   5          0.30         43.13        22.31 o                         
 -11  -3   5          0.50         -3.91         9.96 o                         
 -10  -3   5          1.40          1.90        10.65 o                         
  -9  -3   5          1.16          4.55        12.97 o                         
  -8  -3   5          9.52          5.87         9.60 o                         
  -7  -3   5        251.14        232.90        20.99 o                         
  -6  -3   5          6.65         -0.96         7.98 o                         
  -5  -3   5       1307.35       1349.77        71.94 o                         
  -4  -3   5         66.34         50.60         9.38 o                         
  -3  -3   5        375.49        353.98        20.21 o                         
  -2  -3   5       2347.69       2244.73        93.25 o                         
  -1  -3   5        336.66        371.60        21.86 o                         
   0  -3   5       1224.22       1195.05        31.55 o                         
   1  -3   5       2814.63       2778.16        50.44 o                         
   2  -3   5        921.13        807.57        29.37 o                         
   3  -3   5       1056.48       1102.06        25.04 o                         
   4  -3   5       2441.04       2322.38        48.03 o                         
   5  -3   5         72.22         85.75         9.67 o                         
   6  -3   5         81.26         67.46        11.72 o                         
   7  -3   5          0.24          4.11         8.73 o                         
   8  -3   5          0.08         -8.20         9.08 o                         
   9  -3   5         11.78          0.98        15.50 o                         
  10  -3   5         29.16         27.86        19.14 o                         
  11  -3   5          6.23         39.62        22.86 o                         
 -11  -2   5          3.12         28.52        16.16 o                         
 -10  -2   5          5.51          4.11        10.02 o                         
  -9  -2   5          9.23         12.07        10.59 o                         
  -8  -2   5          3.32         14.51         9.68 o                         
  -7  -2   5        102.02        126.02        15.31 o                         
  -6  -2   5        900.22        827.56        31.72 o                         
  -5  -2   5        420.71        347.70        59.68 o                         
  -4  -2   5        210.30        209.97        14.46 o                         
  -2  -2   5       1474.32       1472.20        39.07 o                         
  -1  -2   5      17634.93      17654.51       494.54 o                         
   0  -2   5        980.62        860.07        33.77 o                         
   1  -2   5         34.76         41.27         5.08 o                         
   2  -2   5        469.18        491.86        13.06 o                         
   3  -2   5         36.50         55.24         5.76 o                         
   4  -2   5       1134.30       1165.92        26.98 o                         
   5  -2   5        143.28        164.40        11.79 o                         
   6  -2   5         29.61         24.64         8.95 o                         
   7  -2   5         16.75         13.97         8.52 o                         
   8  -2   5         69.63         61.17        13.33 o                         
   9  -2   5         29.58         29.51        16.65 o                         
  10  -2   5         23.27         37.37        19.17 o                         
  11  -2   5         15.99         64.80        22.98 o                         
 -11  -1   5          1.58         -4.65        13.56 o                         
 -10  -1   5          4.18          7.76        11.02 o                         
  -9  -1   5          0.24         25.18        12.25 o                         
  -8  -1   5         18.38         10.43         9.81 o                         
  -7  -1   5         42.73         54.36        11.43 o                         
  -6  -1   5        799.70        670.85        69.60 o                         
  -5  -1   5       1936.05       2018.67        56.22 o                         
  -4  -1   5          8.95         10.01         6.47 o                         
  -3  -1   5       1663.75       1504.51        56.45 o                         
  -2  -1   5         58.11         70.00         7.11 o                         
   0  -1   5       7045.84       6926.45       192.05 o                         
   1  -1   5      72707.75      68001.95      1452.20 o                         
   2  -1   5       2125.63       2260.46        47.02 o                         
   3  -1   5       4353.91       4263.15        86.14 o                         
   4  -1   5        585.65        555.93        16.11 o                         
   5  -1   5        217.24        216.84        13.09 o                         
   6  -1   5        497.04        441.06        21.56 o                         
   7  -1   5        125.07        132.71        15.65 o                         
   8  -1   5          0.20          3.34        10.25 o                         
   9  -1   5          2.56          3.45        14.58 o                         
  10  -1   5          8.03         14.23        24.12 o                         
  11  -1   5          8.26        125.15        72.70 o                         
 -12   0   5          2.01         63.01        31.94 o                         
 -11   0   5          3.33         14.18        14.92 o                         
 -10   0   5         15.38         19.75        14.64 o                         
  -9   0   5         12.62         23.77        11.33 o                         
  -8   0   5        210.28        202.60        19.68 o                         
  -7   0   5         42.74         33.16        10.82 o                         
  -6   0   5        179.23        191.09        15.82 o                         
  -5   0   5       2461.49       2329.18        63.07 o                         
  -4   0   5        380.45        270.16        25.02 o                         
  -3   0   5       9389.37       9440.98       215.00 o                         
  -2   0   5        175.30        152.41         8.74 o                         
  -1   0   5       4289.43       4354.36       113.99 o                         
   0   0   5        657.41        593.37        32.64 o                         
   1   0   5       3172.47       3219.40        73.90 o                         
   2   0   5       6764.01       6492.57       114.53 o                         
   3   0   5       1423.70       1395.72        44.29 o                         
   4   0   5        145.03        173.00        10.35 o                         
   5   0   5       1040.70        960.47        27.76 o                         
   6   0   5          8.58         10.01         7.27 o                         
   7   0   5         87.45         93.39        13.57 o                         
   8   0   5        124.75        134.96        23.30 o                         
   9   0   5          1.03         -8.71        14.99 o                         
  10   0   5          5.19         10.68        16.53 o                         
  11   0   5          0.01        -15.97        16.30 o                         
 -12   1   5          7.40         27.79        31.84 o                         
 -11   1   5          0.00         12.26        15.49 o                         
 -10   1   5          3.31          8.22        13.95 o                         
  -9   1   5         46.60         32.79        16.47 o                         
  -8   1   5        153.42        217.62        20.56 o                         
  -7   1   5        117.89        120.64        35.54 o                         
  -6   1   5        416.61        390.05        20.33 o                         
  -5   1   5         11.65         -1.46         5.66 o                         
  -4   1   5       2856.42       2720.40        69.52 o                         
  -3   1   5        569.12        655.86        39.83 o                         
  -1   1   5       9919.59      10009.90       225.01 o                         
   0   1   5       2207.81       2298.05        55.03 o                         
   1   1   5        212.38        214.34         9.70 o                         
   2   1   5          6.91          6.81         2.78 o                         
   3   1   5        158.82        182.50         9.16 o                         
   4   1   5        920.93        879.42        24.37 o                         
   5   1   5        654.71        666.47        21.65 o                         
   6   1   5          0.26         -1.65         7.06 o                         
   7   1   5        132.64        136.70        16.02 o                         
   8   1   5         13.72          3.83        13.96 o                         
   9   1   5          8.06         33.91        18.53 o                         
  10   1   5          7.76         -8.40        13.81 o                         
  11   1   5          0.10          5.68        18.84 o                         
 -11   2   5          3.36          2.11        13.60 o                         
 -10   2   5         28.71         27.33        16.61 o                         
  -9   2   5        124.18         87.78        20.41 o                         
  -8   2   5         19.06          9.64        21.03 o                         
  -7   2   5         29.09         25.68         9.89 o                         
  -6   2   5        111.77        127.49        14.21 o                         
  -5   2   5       1287.09       1268.07        38.84 o                         
  -4   2   5       4597.45       4659.06       112.01 o                         
  -3   2   5        130.04        151.80        11.05 o                         
  -1   2   5        648.78        639.25        25.57 o                         
   0   2   5       1695.73       1703.24        42.70 o                         
   1   2   5       7455.82       7895.64       150.71 o                         
   2   2   5       1707.05       1571.60        30.00 o                         
   3   2   5         84.01         84.09         6.22 o                         
   4   2   5       1460.08       1459.53        35.59 o                         
   5   2   5        723.61        709.00        22.76 o                         
   6   2   5        478.40        423.70        21.62 o                         
   7   2   5         21.25         16.93         9.24 o                         
   8   2   5         35.70         43.93        17.53 o                         
   9   2   5         18.15         22.91        17.59 o                         
  10   2   5         32.06         22.36        17.73 o                         
  11   2   5          0.12         -1.98        18.35 o                         
 -11   3   5         16.20         20.90        15.61 o                         
 -10   3   5         28.27          6.86        12.65 o                         
  -9   3   5         60.61         75.31        20.09 o                         
  -8   3   5         58.63         73.57        18.54 o                         
  -7   3   5         17.23         23.51        18.62 o                         
  -6   3   5        150.37        139.16        14.18 o                         
  -5   3   5         62.79         77.07        14.87 o                         
  -4   3   5         80.66        102.86         9.44 o                         
  -3   3   5       4491.41       4335.52       103.22 o                         
  -2   3   5        393.33        356.22        27.02 o                         
  -1   3   5       6188.22       6726.94       190.73 o                         
   0   3   5          0.25          2.41         3.66 o                         
   1   3   5        164.74        153.02         6.90 o                         
   2   3   5       2688.70       2663.27        89.89 o                         
   3   3   5         26.54         24.59         5.06 o                         
   4   3   5         81.89         92.46        15.16 o                         
   5   3   5        500.83        516.17        18.67 o                         
   6   3   5        967.43        900.86        34.08 o                         
   7   3   5         93.01        110.91        14.88 o                         
   8   3   5        239.95        302.77        33.63 o                         
   9   3   5          1.53         40.80        52.97 o                         
  10   3   5          8.87         -7.07        16.50 o                         
  11   3   5          0.31         19.05        21.58 o                         
 -11   4   5         33.05          6.35        13.85 o                         
 -10   4   5         14.65         10.45        14.70 o                         
  -9   4   5         12.77          5.62        12.77 o                         
  -8   4   5         81.89        108.41        20.65 o                         
  -7   4   5         11.78         33.34        14.47 o                         
  -6   4   5        194.32        226.77        24.39 o                         
  -5   4   5        429.75        408.88        18.73 o                         
  -4   4   5         18.97         22.82         6.41 o                         
  -3   4   5        451.05        490.15        25.82 o                         
  -2   4   5       3049.18       2929.28       105.41 o                         
  -1   4   5       3171.24       2894.96        70.33 o                         
   0   4   5       1070.38        985.94        28.61 o                         
   1   4   5        292.58        292.59         9.82 o                         
   2   4   5        247.84        244.38        13.21 o                         
   3   4   5        713.62        698.96        22.12 o                         
   4   4   5        291.77        348.49        14.05 o                         
   5   4   5          0.06          4.13         6.75 o                         
   6   4   5          3.73          0.17         7.80 o                         
   7   4   5        209.61        231.38        20.55 o                         
   8   4   5        103.30         61.58        20.31 o                         
   9   4   5          0.21          3.40        16.45 o                         
  10   4   5          3.00         -2.70        16.80 o                         
  11   4   5          0.86          4.12        21.63 o                         
 -11   5   5          1.74         31.13        17.47 o                         
 -10   5   5         19.19          2.04        14.44 o                         
  -9   5   5         44.01         25.59        15.94 o                         
  -8   5   5          0.67         11.15        20.31 o                         
  -7   5   5         61.74         45.92        15.83 o                         
  -6   5   5         72.53         83.20        17.80 o                         
  -5   5   5         27.72         21.13        11.32 o                         
  -4   5   5        359.00        357.34        15.56 o                         
  -3   5   5       1493.01       1708.40       102.32 o                         
  -2   5   5        902.13        821.49        37.00 o                         
  -1   5   5        335.67        304.23        13.71 o                         
   0   5   5       1151.00       1313.52        37.29 o                         
   1   5   5        602.97        624.27        22.24 o                         
   2   5   5        384.22        383.11        23.78 o                         
   3   5   5          0.58          0.66         3.50 o                         
   4   5   5          9.89          9.35         5.00 o                         
   5   5   5        456.50        402.76        24.59 o                         
   6   5   5        298.68        286.17        21.17 o                         
   7   5   5         43.85         49.68        16.99 o                         
   8   5   5          4.25          9.78        14.90 o                         
   9   5   5         12.49         12.44        18.72 o                         
  10   5   5          0.00         36.39        19.20 o                         
  11   5   5          2.43          3.51        21.23 o                         
 -11   6   5          1.23          2.67        14.97 o                         
 -10   6   5          0.26         13.84        29.43 o                         
  -9   6   5         89.36         64.16        20.62 o                         
  -8   6   5         35.99         20.95        14.70 o                         
  -7   6   5        614.42        530.53        35.40 o                         
  -6   6   5         15.19         13.24        15.34 o                         
  -5   6   5        186.10        182.33        21.29 o                         
  -4   6   5          5.50         17.21        10.27 o                         
  -3   6   5        297.12        322.32        22.76 o                         
  -2   6   5       1458.28       1413.12        39.80 o                         
  -1   6   5       1839.88       1924.78        50.82 o                         
   0   6   5        420.45        387.62        13.05 o                         
   1   6   5        790.72        798.70        61.57 o                         
   2   6   5         78.99         95.73        11.08 o                         
   3   6   5         58.21         60.06        11.13 o                         
   4   6   5         15.79         11.38         4.94 o                         
   5   6   5         69.33         63.04        13.82 o                         
   6   6   5        216.06        221.97        20.06 o                         
   7   6   5          1.56          2.79        15.05 o                         
   8   6   5         44.21         70.19        21.35 o                         
   9   6   5         23.23         28.33        16.95 o                         
  10   6   5          3.20         28.05        20.19 o                         
 -11   7   5          0.71        -16.77        16.98 o                         
 -10   7   5          1.93         30.06        21.95 o                         
  -9   7   5        139.70         81.91        20.91 o                         
  -8   7   5        174.02        258.84        31.07 o                         
  -7   7   5         12.38         10.12        13.88 o                         
  -6   7   5         38.61         48.01        16.04 o                         
  -5   7   5        131.14        142.87        20.26 o                         
  -4   7   5        276.38        257.17        23.65 o                         
  -3   7   5         70.94         71.11        10.20 o                         
  -2   7   5         41.23         17.16         7.18 o                         
  -1   7   5         29.37         28.95         5.36 o                         
   0   7   5        525.05        470.58        21.99 o                         
   1   7   5          2.64          5.77         6.70 o                         
   2   7   5         15.42         14.29         7.66 o                         
   3   7   5        157.01        158.92        18.78 o                         
   4   7   5         55.59         63.50        11.45 o                         
   5   7   5          2.46          3.52         8.47 o                         
   6   7   5          0.00         -3.77         8.81 o                         
   7   7   5          1.13          5.06        14.41 o                         
   8   7   5          9.68         11.82        15.55 o                         
   9   7   5         15.17         41.80        19.44 o                         
  10   7   5         17.91         34.80        23.49 o                         
 -10   8   5          3.36          5.68        19.73 o                         
  -9   8   5         35.54         40.77        18.37 o                         
  -8   8   5        150.84        229.16        73.09 o                         
  -7   8   5        155.30        177.39        25.54 o                         
  -6   8   5          2.97         17.82        13.58 o                         
  -5   8   5        134.82        148.10        21.14 o                         
  -4   8   5         33.01         26.22        11.83 o                         
  -3   8   5        415.39        430.28        26.85 o                         
  -2   8   5        483.27        471.20        27.45 o                         
  -1   8   5        134.59        140.60         9.71 o                         
   0   8   5         25.99         25.66         4.75 o                         
   1   8   5          3.08          1.22         7.02 o                         
   2   8   5        671.72        684.01        27.85 o                         
   3   8   5       1055.82       1045.60        37.36 o                         
   4   8   5        171.12        151.17        16.11 o                         
   5   8   5        123.62        135.79        16.79 o                         
   6   8   5        145.49        152.45        22.11 o                         
   7   8   5         22.19         23.96        16.62 o                         
   8   8   5          3.90         13.25        17.49 o                         
   9   8   5         11.44         16.91        18.59 o                         
  10   8   5         12.95          2.74        24.89 o                         
 -10   9   5          2.06         15.34        15.52 o                         
  -9   9   5         19.74         39.62        17.35 o                         
  -8   9   5         25.77          2.28        13.81 o                         
  -7   9   5        251.49        317.30        38.69 o                         
  -6   9   5          5.50          6.70        12.44 o                         
  -5   9   5        772.93        650.34        90.02 o                         
  -4   9   5        275.62        266.21        29.96 o                         
  -3   9   5        771.87        768.71        80.90 o                         
  -2   9   5        234.95        146.01        62.86 o                         
  -1   9   5        107.59        135.26        29.75 o                         
   0   9   5        144.37        177.43        24.61 o                         
   1   9   5       1131.36       1088.75        47.15 o                         
   2   9   5        286.85        246.43        28.47 o                         
   3   9   5          3.25         12.50         9.22 o                         
   4   9   5        670.29        622.22        29.36 o                         
   5   9   5        308.27        320.92        28.47 o                         
   6   9   5         14.86         10.60        10.81 o                         
   7   9   5         14.11         34.20        20.41 o                         
   8   9   5         16.75          3.46        17.48 o                         
   9   9   5          1.69         -1.85        29.24 o                         
 -10  10   5          9.18         -8.20        22.10 o                         
  -9  10   5          0.31         -5.98        15.68 o                         
  -8  10   5         15.88         18.29        16.75 o                         
  -7  10   5         46.98         47.84        21.71 o                         
  -6  10   5         42.49         59.29        17.77 o                         
  -5  10   5         11.94          5.50        12.63 o                         
  -4  10   5        351.35        315.67        39.27 o                         
  -3  10   5        220.42        205.23        22.15 o                         
  -2  10   5          4.36          0.75         9.18 o                         
  -1  10   5        263.54        275.75        24.13 o                         
   0  10   5         50.06         53.78        10.95 o                         
   1  10   5         70.28         63.53        11.51 o                         
   2  10   5         44.66         44.56        12.19 o                         
   3  10   5        392.54        361.37        27.53 o                         
   4  10   5         86.31         98.64        15.74 o                         
   5  10   5        117.06        140.89        19.35 o                         
   6  10   5          1.99         -0.24        15.78 o                         
   7  10   5          4.06         11.97        17.72 o                         
   8  10   5          0.03          7.07        19.68 o                         
   9  10   5          3.80        -18.14        18.14 o                         
  -9  11   5         28.27         22.29        24.22 o                         
  -8  11   5          4.14        -12.64        19.01 o                         
  -7  11   5          0.21          4.05        21.81 o                         
  -6  11   5          8.35          8.30        21.81 o                         
  -5  11   5         27.88         25.86        24.31 o                         
  -4  11   5         59.95        104.49        29.91 o                         
  -3  11   5        275.45        325.06        46.02 o                         
  -2  11   5        153.97        124.08        18.53 o                         
  -1  11   5          0.62          1.01         9.72 o                         
   0  11   5          6.24         10.55        10.85 o                         
   1  11   5         11.12         19.08         9.56 o                         
   2  11   5          2.37         -5.56         9.53 o                         
   3  11   5        151.59        152.90        18.90 o                         
   4  11   5         10.33         15.71        11.20 o                         
   5  11   5         27.86         36.40        13.23 o                         
   6  11   5          0.10         16.53        15.06 o                         
   7  11   5          5.17          8.88        25.57 o                         
   8  11   5          3.14          3.37        17.87 o                         
  -9  12   5         21.77          8.68        27.88 o                         
  -8  12   5          0.26         -2.32        20.46 o                         
  -7  12   5         63.99         33.00        22.87 o                         
  -6  12   5         21.28          5.50        24.03 o                         
  -5  12   5          0.02          9.84        21.23 o                         
  -4  12   5        149.58        145.98        37.34 o                         
  -3  12   5         27.66         66.09        25.38 o                         
  -2  12   5        314.79        398.49        51.52 o                         
  -1  12   5         32.64         25.38        21.71 o                         
   0  12   5        181.69        196.83        36.76 o                         
   1  12   5          9.20         15.44        16.98 o                         
   2  12   5         11.44          6.11        12.74 o                         
   3  12   5          2.52         -3.90        13.44 o                         
   4  12   5          6.65         -1.29         9.66 o                         
   5  12   5          5.00          8.56        11.48 o                         
   6  12   5         40.23         54.86        20.63 o                         
   7  12   5         10.67         12.64        27.88 o                         
   8  12   5         10.47        -26.15        26.15 o                         
  -8  13   5          3.05          4.73        23.06 o                         
  -7  13   5         19.00         13.32        23.16 o                         
  -6  13   5          6.78         23.74        23.35 o                         
  -5  13   5         57.20         43.80        24.60 o                         
  -4  13   5         38.49         64.07        29.33 o                         
  -3  13   5         38.20         38.98        24.70 o                         
  -2  13   5        358.76        416.63        54.80 o                         
  -1  13   5        158.01        164.99        36.18 o                         
   0  13   5          3.50          6.75        19.78 o                         
   1  13   5         17.77         23.93        20.26 o                         
   2  13   5         13.59         15.34        14.66 o                         
   3  13   5         14.79         12.10        15.84 o                         
   4  13   5          0.54         -1.21        12.20 o                         
   5  13   5          0.00          6.97        15.31 o                         
   6  13   5          7.83         40.33        29.62 o                         
  -7  14   5          0.02         18.72        21.61 o                         
  -6  14   5          0.98         19.78        24.03 o                         
  -5  14   5          5.12         -3.67        18.04 o                         
  -4  14   5          0.18         -6.75        19.20 o                         
  -3  14   5         18.16         32.61        24.60 o                         
  -2  14   5        133.97        145.79        39.08 o                         
  -1  14   5        428.32        566.66        63.97 o                         
   0  14   5          2.62        -15.24        17.08 o                         
   1  14   5         31.93         45.45        24.31 o                         
   2  14   5          1.14         17.27        23.25 o                         
   3  14   5          0.07         -5.12        15.21 o                         
   4  14   5          0.10        -13.06        13.06 o                         
   5  14   5          4.85          3.86        23.16 o                         
   6  14   5          0.00          5.79        30.20 o                         
  -6  15   5          0.75          2.89        26.53 o                         
  -5  15   5          9.85          1.83        21.32 o                         
  -4  15   5          7.59         -1.93        24.03 o                         
  -3  15   5          6.74         28.66        25.09 o                         
  -2  15   5         20.89         -4.34        21.03 o                         
  -1  15   5         31.65         43.42        30.78 o                         
   0  15   5        138.34        148.88        38.88 o                         
   1  15   5          1.88         36.86        27.11 o                         
   2  15   5          2.00         12.64        22.19 o                         
   3  15   5          3.06         -3.76        25.18 o                         
   4  15   5          0.04         -9.17        21.81 o                         
   5  15   5          8.18          7.53        25.57 o                         
   6  15   5          2.20         -2.22        28.95 o                         
  -5  16   5          2.06          3.86        24.31 o                         
  -4  16   5          0.07        -11.58        20.74 o                         
  -3  16   5          1.94         32.32        28.46 o                         
  -2  16   5         30.69         37.73        25.57 o                         
  -1  16   5         14.99         61.17        31.07 o                         
   0  16   5        120.00        197.31        43.61 o                         
   1  16   5         16.26         32.90        29.72 o                         
   2  16   5          0.06         17.85        24.41 o                         
   4  16   5         19.03         44.00        25.18 o                         
  -4  17   5          4.45         31.45        30.39 o                         
  -3  17   5          9.07         22.67        28.95 o                         
  -2  17   5          7.13         33.09        29.91 o                         
  -1  17   5         61.36         77.29        32.90 o                         
   0  17   5          2.90          4.92        26.24 o                         
   1  17   5         24.50         62.33        32.81 o                         
   2  17   5         24.67         24.80        30.59 o                         
  -2 -18   6          5.50         29.19        20.71 o                         
  -1 -18   6         27.77          3.57        23.06 o                         
   0 -18   6          0.37         -1.25        22.96 o                         
   1 -18   6          0.05          4.34        23.83 o                         
   2 -18   6          6.80        -12.45        22.77 o                         
   3 -18   6          0.70         -7.14        21.81 o                         
  -4 -17   6          0.45         26.71        22.61 o                         
  -3 -17   6          1.91          5.67        17.79 o                         
  -2 -17   6          1.47         13.47        16.25 o                         
  -1 -17   6         17.96         32.64        17.65 o                         
   0 -17   6         47.69         18.91        20.26 o                         
   1 -17   6         19.52         -9.17        19.59 o                         
   2 -17   6         79.82         36.57        24.31 o                         
   3 -17   6          0.42         10.71        23.93 o                         
   4 -17   6          7.75          3.67        22.48 o                         
   5 -17   6          4.34         18.91        25.86 o                         
  -5 -16   6          0.89         24.28        26.97 o                         
  -4 -16   6          1.56         -4.08        18.62 o                         
  -3 -16   6          2.13          5.66        16.66 o                         
  -2 -16   6          6.89         18.24        28.56 o                         
  -1 -16   6         16.02         17.98        16.99 o                         
   0 -16   6         60.47         26.97        15.92 o                         
   1 -16   6         39.75         46.41        27.11 o                         
   2 -16   6          0.25          6.46        19.59 o                         
   3 -16   6         35.45         19.78        22.19 o                         
   4 -16   6          9.71          4.53        22.00 o                         
   5 -16   6          1.20         -9.07        17.95 o                         
   6 -16   6          2.82          4.44        24.22 o                         
  -6 -15   6          8.81          1.80        18.22 o                         
  -5 -15   6          6.10         26.96        17.42 o                         
  -4 -15   6          9.40         22.78        18.52 o                         
  -3 -15   6         27.06         29.57        17.16 o                         
  -2 -15   6         39.44         58.57        32.71 o                         
  -1 -15   6          0.25          2.55        14.86 o                         
   0 -15   6         19.81         18.86        14.58 o                         
   1 -15   6         28.29         13.92        16.84 o                         
   2 -15   6          0.21          4.92        22.10 o                         
   3 -15   6          2.83          0.58        20.07 o                         
   4 -15   6          1.11         14.18        19.10 o                         
   5 -15   6          3.35         13.89        20.36 o                         
   6 -15   6          0.01        -10.23        18.14 o                         
   7 -15   6          0.04        -11.77        18.72 o                         
  -7 -14   6         12.56         45.06        32.71 o                         
  -6 -14   6          0.61        -12.80        15.89 o                         
  -5 -14   6         14.12          4.60        15.59 o                         
  -4 -14   6         21.76         21.99        39.95 o                         
  -3 -14   6         19.43         20.96        16.36 o                         
  -2 -14   6         37.96         53.57        18.48 o                         
  -1 -14   6          7.72         19.96        14.63 o                         
   0 -14   6          7.52         -5.34        12.66 o                         
   1 -14   6         22.10         12.92        14.62 o                         
   2 -14   6        161.39        140.86        28.99 o                         
   3 -14   6         38.24         20.46        20.84 o                         
   4 -14   6         80.55         32.90        23.25 o                         
   5 -14   6          0.59         12.16        22.38 o                         
   6 -14   6         22.65         16.89        21.90 o                         
   7 -14   6          4.54         -2.51        16.02 o                         
   8 -14   6          3.13         -0.29        18.14 o                         
  -8 -13   6          4.08         10.34        19.01 o                         
  -7 -13   6         14.93         26.08        21.76 o                         
  -6 -13   6         18.32         33.44        17.78 o                         
  -5 -13   6         15.96         12.55        16.37 o                         
  -4 -13   6          0.25         14.12        15.54 o                         
  -3 -13   6          1.37        -10.40        10.40 o                         
  -2 -13   6         34.29         56.32        18.43 o                         
  -1 -13   6         61.99         36.67        16.58 o                         
   0 -13   6        474.54        455.24        34.63 o                         
   1 -13   6         92.59        101.52        20.82 o                         
   2 -13   6        291.82        342.45        31.46 o                         
   3 -13   6         91.10         95.66        26.58 o                         
   4 -13   6         19.85         33.48        20.65 o                         
   5 -13   6         28.58         -3.96        16.31 o                         
   6 -13   6         31.10         12.06        17.75 o                         
   7 -13   6          7.32          6.66        16.98 o                         
   8 -13   6          0.83         -4.82        17.08 o                         
  -8 -12   6          9.24         19.95        20.79 o                         
  -7 -12   6          0.28         -0.71        15.60 o                         
  -6 -12   6         11.65         18.70        18.62 o                         
  -5 -12   6         23.10         49.63        18.59 o                         
  -4 -12   6          0.96         22.75        15.92 o                         
  -3 -12   6        187.25        206.74        27.40 o                         
  -2 -12   6         17.52         26.85        15.00 o                         
  -1 -12   6         36.31         23.98        13.83 o                         
   0 -12   6        730.06        758.62        42.82 o                         
   1 -12   6         62.64         71.57        17.31 o                         
   2 -12   6         11.47         14.09        13.49 o                         
   3 -12   6        259.11        284.07        28.59 o                         
   4 -12   6         13.22         35.70        15.99 o                         
   5 -12   6         82.20         46.70        25.38 o                         
   6 -12   6          2.26         13.60        18.04 o                         
   7 -12   6          0.02          3.86        21.52 o                         
   8 -12   6          0.19          8.20        19.49 o                         
  -9 -11   6          0.03          6.04        21.66 o                         
  -8 -11   6          2.33         -5.92        12.86 o                         
  -7 -11   6         12.85         39.28        16.50 o                         
  -6 -11   6          2.71          2.75        20.26 o                         
  -5 -11   6         29.35         30.40        17.05 o                         
  -4 -11   6          2.97          9.78        12.93 o                         
  -3 -11   6        180.34        184.24        25.20 o                         
  -2 -11   6          6.06         10.53        11.86 o                         
  -1 -11   6        753.35        705.33        38.91 o                         
   0 -11   6         46.37         58.85        15.62 o                         
   1 -11   6        217.98        239.04        25.65 o                         
   2 -11   6          2.29         14.55        12.72 o                         
   3 -11   6        547.14        588.07        69.61 o                         
   4 -11   6          1.10          3.48        12.26 o                         
   5 -11   6         57.27         51.97        16.00 o                         
   6 -11   6         49.89         31.74        22.00 o                         
   7 -11   6         37.82         28.56        22.58 o                         
   8 -11   6          0.01        -12.83        17.75 o                         
  -9 -10   6          0.49          9.40        12.38 o                         
  -8 -10   6          0.01          3.07        12.24 o                         
  -7 -10   6         26.54         50.49        18.17 o                         
  -6 -10   6          7.25         14.05        14.67 o                         
  -5 -10   6        431.84        429.08        37.74 o                         
  -4 -10   6        147.42        166.77        27.26 o                         
  -3 -10   6        109.05        110.28        19.58 o                         
  -2 -10   6         72.46         93.88        23.25 o                         
  -1 -10   6         36.80         33.17        12.92 o                         
   0 -10   6         48.90         41.62        12.80 o                         
   1 -10   6        250.32        217.66        42.60 o                         
   2 -10   6         89.94         99.25        18.76 o                         
   3 -10   6         59.51         49.60        16.20 o                         
   4 -10   6        481.40        490.35        31.72 o                         
   5 -10   6         63.87         54.67        21.37 o                         
   6 -10   6        127.05        139.07        21.14 o                         
   7 -10   6          0.77         24.60        20.74 o                         
   8 -10   6          8.18         -8.59        18.72 o                         
 -10  -9   6          2.26         21.17        13.06 o                         
  -9  -9   6          1.40          1.37        11.91 o                         
  -8  -9   6         27.80         31.04        12.51 o                         
  -7  -9   6          0.33          0.87        10.65 o                         
  -6  -9   6          0.01         -0.37         9.47 o                         
  -5  -9   6          8.50         -0.72        10.58 o                         
  -4  -9   6        125.32         93.52        22.00 o                         
  -3  -9   6        338.05        269.72        42.74 o                         
  -2  -9   6         48.91         60.26        28.08 o                         
  -1  -9   6         30.30         40.02        12.41 o                         
   0  -9   6          0.33         -1.25         7.65 o                         
   1  -9   6        660.70        621.22        33.88 o                         
   2  -9   6         77.96         70.35        18.72 o                         
   3  -9   6        404.67        422.21        28.91 o                         
   4  -9   6          0.06         -9.55         9.55 o                         
   5  -9   6        829.28        836.50        42.50 o                         
   6  -9   6        296.72        280.36        28.31 o                         
   7  -9   6         11.06        -13.12        14.96 o                         
   8  -9   6         53.83         48.05        25.38 o                         
 -10  -8   6          4.16         17.85        11.69 o                         
  -9  -8   6         12.98         21.06        11.13 o                         
  -8  -8   6         52.75         47.73        14.29 o                         
  -7  -8   6        153.87        168.70        19.32 o                         
  -6  -8   6          9.25         10.16        10.68 o                         
  -5  -8   6        318.12        329.51        23.27 o                         
  -4  -8   6         73.48         86.00        12.81 o                         
  -3  -8   6        558.10        520.04        23.29 o                         
  -2  -8   6       1128.31        948.47        43.58 o                         
  -1  -8   6       3989.19       4146.93       101.86 o                         
   0  -8   6         42.04         37.56         7.93 o                         
   1  -8   6        293.49        294.24        36.99 o                         
   2  -8   6        456.36        472.41        19.60 o                         
   3  -8   6        721.69        676.19        23.69 o                         
   4  -8   6         77.27         82.92        10.20 o                         
   5  -8   6         48.82         60.33        11.86 o                         
   6  -8   6        267.26        305.20        28.31 o                         
   7  -8   6         39.08         56.95        19.92 o                         
   8  -8   6         16.66         26.63        20.65 o                         
 -11  -7   6          6.51         61.75        35.22 o                         
 -10  -7   6          1.82         17.82        12.10 o                         
  -9  -7   6          2.90         24.45        16.50 o                         
  -8  -7   6          1.48         12.05        11.65 o                         
  -7  -7   6          1.24          1.31         9.99 o                         
  -6  -7   6          3.50          8.77         9.44 o                         
  -5  -7   6          1.11          4.15         8.30 o                         
  -4  -7   6         31.43         20.84         8.70 o                         
  -3  -7   6         57.29         62.10        10.04 o                         
  -2  -7   6         87.82         90.17         9.66 o                         
  -1  -7   6       3787.27       3766.30        92.63 o                         
   0  -7   6        107.79        140.72        11.95 o                         
   1  -7   6       1016.87       1037.58        34.11 o                         
   2  -7   6       1725.05       1763.46        48.58 o                         
   3  -7   6        538.96        542.96        16.97 o                         
   4  -7   6         24.66         31.24         6.37 o                         
   5  -7   6         54.31         80.15         9.20 o                         
   6  -7   6         80.65         91.41        13.88 o                         
   7  -7   6         99.43        155.57        18.24 o                         
   8  -7   6         50.53         75.17        15.98 o                         
   9  -7   6         59.06         71.98        29.91 o                         
  10  -7   6         39.47         45.64        28.85 o                         
 -11  -6   6          1.45          5.57        12.85 o                         
 -10  -6   6          1.17          9.96        12.73 o                         
  -9  -6   6         18.64          7.22        10.65 o                         
  -8  -6   6         24.31         38.39        13.27 o                         
  -7  -6   6         33.77         65.60        15.14 o                         
  -6  -6   6         16.67         22.44        11.21 o                         
  -5  -6   6        103.73        117.12        14.97 o                         
  -4  -6   6        735.56        757.06        29.06 o                         
  -3  -6   6       1885.55       1804.02       118.69 o                         
  -2  -6   6         52.15         48.50         7.89 o                         
  -1  -6   6        407.82        404.48        15.51 o                         
   0  -6   6        265.40        328.01        29.03 o                         
   1  -6   6         17.14          4.64         5.57 o                         
   2  -6   6       1731.46       1690.64        35.42 o                         
   3  -6   6        367.44        420.05        14.42 o                         
   4  -6   6        489.35        461.69        16.34 o                         
   5  -6   6         53.99         51.14         8.01 o                         
   6  -6   6        122.91        132.77        15.64 o                         
   7  -6   6        141.46        168.00        18.65 o                         
   8  -6   6          4.17          3.84        11.46 o                         
   9  -6   6         21.67         43.25        18.49 o                         
  10  -6   6          9.77         27.40        27.02 o                         
  11  -6   6          0.10         37.82        29.52 o                         
 -11  -5   6          4.21         20.42        13.33 o                         
 -10  -5   6          9.10         23.38        14.74 o                         
  -9  -5   6         72.26         70.62        15.20 o                         
  -8  -5   6          2.86          2.99        10.69 o                         
  -7  -5   6         54.21         51.35        12.52 o                         
  -6  -5   6         61.63         70.85        12.64 o                         
  -5  -5   6        561.61        547.21        25.12 o                         
  -4  -5   6        338.36        343.08        26.77 o                         
  -3  -5   6         15.75         11.87         7.12 o                         
  -2  -5   6       1274.83       1427.44        52.12 o                         
  -1  -5   6       4268.52       3860.96       228.77 o                         
   0  -5   6       2496.63       2507.83        75.88 o                         
   1  -5   6        861.25        865.27        22.14 o                         
   2  -5   6        641.53        738.20        18.86 o                         
   3  -5   6       1425.92       1437.72        31.88 o                         
   4  -5   6         39.40         24.39         5.81 o                         
   5  -5   6        306.02        297.04        14.27 o                         
   6  -5   6         13.93         15.65         8.82 o                         
   7  -5   6         75.04         55.39        12.97 o                         
   8  -5   6         73.21         69.83        15.13 o                         
   9  -5   6          0.28         14.06        26.77 o                         
  10  -5   6         63.59         51.54        21.64 o                         
  11  -5   6         19.60         21.32        28.66 o                         
 -11  -4   6          4.93         -1.67        11.45 o                         
 -10  -4   6         18.53         15.78        12.53 o                         
  -9  -4   6         45.05         52.46        13.68 o                         
  -8  -4   6         25.38         10.83         9.75 o                         
  -7  -4   6        645.44        669.25        30.47 o                         
  -6  -4   6          0.21          2.31         8.82 o                         
  -5  -4   6         97.16        101.70        19.97 o                         
  -4  -4   6        122.48        127.49        12.92 o                         
  -3  -4   6        157.96        139.75        21.59 o                         
  -2  -4   6         20.68         29.05         6.27 o                         
  -1  -4   6        418.88        372.13        26.87 o                         
   1  -4   6       1309.20       1240.69        29.00 o                         
   2  -4   6        102.77         98.57         6.87 o                         
   3  -4   6          0.39         -3.53         3.77 o                         
   4  -4   6       1198.19       1128.26        27.55 o                         
   5  -4   6        564.44        530.08        17.98 o                         
   6  -4   6          8.12         11.01         8.46 o                         
   7  -4   6        659.30        594.56        28.13 o                         
   8  -4   6         25.89         22.46        15.87 o                         
   9  -4   6          0.41          7.74        14.70 o                         
  10  -4   6         78.50        124.06        31.07 o                         
  11  -4   6         34.64         72.65        32.81 o                         
 -11  -3   6         13.30         13.44        14.53 o                         
 -10  -3   6          0.78         -0.92         9.75 o                         
  -9  -3   6         23.93         43.74        13.03 o                         
  -8  -3   6          2.84          8.02         9.64 o                         
  -7  -3   6         19.95         27.58        10.75 o                         
  -6  -3   6        304.08        288.65        20.15 o                         
  -5  -3   6          6.71         10.98         8.08 o                         
  -4  -3   6       1361.44       1366.92        41.38 o                         
  -3  -3   6        104.33        144.78        11.59 o                         
  -2  -3   6        236.72        201.71        32.60 o                         
   0  -3   6         14.39          5.38         4.38 o                         
   1  -3   6       3042.82       3026.94        61.93 o                         
   2  -3   6        929.36        931.19        21.29 o                         
   3  -3   6       1407.17       1322.23        28.98 o                         
   4  -3   6        292.43        323.08        14.14 o                         
   5  -3   6        438.79        448.35        16.20 o                         
   6  -3   6        191.06        196.41        16.85 o                         
   7  -3   6         40.51         46.28        11.89 o                         
   8  -3   6         68.78         61.02        17.77 o                         
   9  -3   6         12.04         10.52        16.82 o                         
  10  -3   6         18.46         38.16        20.52 o                         
  11  -3   6         34.20         91.98        26.21 o                         
 -11  -2   6          1.87         26.26        15.72 o                         
 -10  -2   6         29.37         18.26        11.74 o                         
  -9  -2   6          1.20         -3.11         9.54 o                         
  -8  -2   6         28.50         21.95        11.34 o                         
  -7  -2   6         51.47         62.49        12.56 o                         
  -6  -2   6        352.06        349.58        20.74 o                         
  -5  -2   6       3131.39       3033.25        79.61 o                         
  -4  -2   6        307.73        339.12        27.80 o                         
  -3  -2   6       3213.52       3097.40        77.73 o                         
  -2  -2   6        196.59        206.15        11.10 o                         
  -1  -2   6        357.19        305.67        25.18 o                         
   0  -2   6      23237.98      23196.10       605.73 o                         
   1  -2   6        815.92        842.18        20.75 o                         
   2  -2   6       1265.04       1244.10        29.08 o                         
   3  -2   6       1599.16       1629.55        33.71 o                         
   4  -2   6       1901.87       1858.72        43.85 o                         
   5  -2   6        185.36        181.80        12.54 o                         
   6  -2   6        710.66        720.79        29.05 o                         
   7  -2   6        111.70        116.82        15.07 o                         
   8  -2   6          1.12        -13.59        17.99 o                         
   9  -2   6          8.95         -1.45        13.84 o                         
  10  -2   6          8.37         -1.64        16.59 o                         
  11  -2   6          9.89         21.35        19.56 o                         
 -11  -1   6         12.22          2.92        14.39 o                         
 -10  -1   6          0.44         -2.65        12.06 o                         
  -9  -1   6         42.66         28.46        12.14 o                         
  -8  -1   6         34.18         52.92        17.06 o                         
  -7  -1   6        149.10        168.38        19.74 o                         
  -6  -1   6         44.22         46.51        11.98 o                         
  -5  -1   6       1353.42       1251.55        38.91 o                         
  -4  -1   6        508.34        490.87        24.95 o                         
  -3  -1   6        251.28        264.75        13.25 o                         
  -2  -1   6       4668.32       4458.52       104.81 o                         
  -1  -1   6         56.75         61.39         6.76 o                         
   0  -1   6      30257.97      28767.76       931.67 o                         
   1  -1   6       4656.48       4373.91        99.23 o                         
   2  -1   6        607.12        569.51        18.12 o                         
   3  -1   6       3946.21       4198.67        75.51 o                         
   4  -1   6        412.02        362.25        14.33 o                         
   5  -1   6        798.44        781.50        24.25 o                         
   6  -1   6        647.11        657.17        27.08 o                         
   7  -1   6         18.69         16.26         9.07 o                         
   8  -1   6         92.72        111.48        20.79 o                         
   9  -1   6         92.95         86.95        20.95 o                         
  10  -1   6          6.61          8.05        15.93 o                         
  11  -1   6          0.32         62.60        24.49 o                         
 -11   0   6          1.76         17.28        29.81 o                         
 -10   0   6         14.32         -1.99        14.33 o                         
  -9   0   6          6.97          2.31        13.01 o                         
  -8   0   6          0.08         -1.84         9.26 o                         
  -7   0   6        614.03        624.79        33.12 o                         
  -6   0   6         10.14         19.97         7.82 o                         
  -5   0   6        405.21        429.87        19.76 o                         
  -4   0   6       9603.44       9693.93       223.14 o                         
  -3   0   6        280.83        330.49        18.93 o                         
  -1   0   6        757.87        678.31        20.67 o                         
   0   0   6      28098.18      29231.72       887.60 o                         
   1   0   6        674.94        635.66        19.79 o                         
   2   0   6         75.11         78.41         6.45 o                         
   3   0   6        174.22        164.70         7.76 o                         
   4   0   6        470.36        469.03        16.31 o                         
   5   0   6       3591.21       3480.08        75.81 o                         
   6   0   6          2.69          5.71         7.09 o                         
   7   0   6         46.13         62.30        12.31 o                         
   8   0   6          3.25         -6.66        12.62 o                         
   9   0   6         76.28         78.54        22.28 o                         
  10   0   6         24.83         18.80        17.45 o                         
  11   0   6          0.72          6.83        17.92 o                         
 -11   1   6          5.24         18.02        13.55 o                         
 -10   1   6         22.01         46.38        17.19 o                         
  -9   1   6          0.48         10.92        12.62 o                         
  -8   1   6         60.88         71.31        19.38 o                         
  -7   1   6        231.16        249.37        19.38 o                         
  -6   1   6        196.80        204.24        22.09 o                         
  -5   1   6        185.14        166.76        13.18 o                         
  -4   1   6       6911.59       7508.12       174.94 o                         
  -3   1   6         99.96         90.39         8.21 o                         
  -1   1   6         15.41         13.38         4.57 o                         
   0   1   6       1280.82       1253.81        32.76 o                         
   1   1   6         39.91         47.12         8.06 o                         
   2   1   6        123.05        128.96         6.33 o                         
   3   1   6        220.30        235.15         8.98 o                         
   4   1   6        544.92        543.62        17.62 o                         
   5   1   6         70.41         58.53         7.95 o                         
   6   1   6        112.61        106.23        12.75 o                         
   7   1   6          0.64          6.14        11.64 o                         
   8   1   6          6.60         18.70        15.85 o                         
   9   1   6         14.07          7.31        16.71 o                         
  10   1   6          1.63         14.66        15.78 o                         
  11   1   6          1.05         25.41        30.97 o                         
 -11   2   6         63.26         58.28        18.35 o                         
 -10   2   6          2.24         25.54        14.97 o                         
  -9   2   6          1.32          1.05        12.33 o                         
  -8   2   6         33.59         19.59        14.49 o                         
  -7   2   6        717.81        646.60        28.22 o                         
  -6   2   6         16.73         25.08         8.46 o                         
  -5   2   6         22.09         15.16         7.10 o                         
  -4   2   6        808.87        964.60        30.15 o                         
  -3   2   6       1610.54       1606.64        44.56 o                         
  -2   2   6       2029.99       2182.31        73.72 o                         
  -1   2   6        390.78        386.27        13.63 o                         
   0   2   6       3506.96       3759.88        88.56 o                         
   1   2   6        125.58        101.21        10.48 o                         
   2   2   6        742.39        692.23        18.00 o                         
   3   2   6        297.25        292.97        10.10 o                         
   4   2   6         11.37         11.95         5.01 o                         
   5   2   6        145.31        153.18        11.11 o                         
   6   2   6        295.73        269.12        17.96 o                         
   7   2   6         71.47         61.34        17.05 o                         
   8   2   6          5.56        -13.19        13.61 o                         
   9   2   6         26.33         11.07        23.88 o                         
  10   2   6          2.58         -2.93        16.46 o                         
  11   2   6          0.44          6.31        17.99 o                         
 -11   3   6         54.48         35.84        16.63 o                         
 -10   3   6         89.33         74.34        19.41 o                         
  -9   3   6         11.78         -4.10        14.71 o                         
  -8   3   6          6.81         -8.63        12.07 o                         
  -7   3   6        141.43        182.41        23.91 o                         
  -6   3   6          1.04          0.02         9.83 o                         
  -5   3   6          4.45          6.07         6.57 o                         
  -4   3   6         67.33         73.41         8.22 o                         
  -3   3   6        507.91        573.42        36.33 o                         
  -2   3   6       8370.83       8886.62       255.69 o                         
  -1   3   6       2698.66       2559.48        62.43 o                         
   0   3   6        290.66        285.50        12.56 o                         
   1   3   6          7.95          6.53         7.07 o                         
   2   3   6         82.63         82.28         6.04 o                         
   3   3   6         43.78         47.49         4.99 o                         
   4   3   6        399.08        394.83        15.02 o                         
   5   3   6         17.93          9.42         6.93 o                         
   6   3   6        237.74        271.86        19.40 o                         
   7   3   6        173.44        139.76        22.73 o                         
   8   3   6         17.70          4.91        16.31 o                         
   9   3   6          4.62         11.51        16.02 o                         
  10   3   6          9.47         16.32        17.97 o                         
  11   3   6          2.29         14.48        21.20 o                         
 -11   4   6          0.00         14.43        27.02 o                         
 -10   4   6         94.81         76.90        31.74 o                         
  -9   4   6          6.64         -5.94        12.71 o                         
  -8   4   6          0.68         15.21        14.56 o                         
  -7   4   6         15.06         11.95        11.95 o                         
  -6   4   6         11.50         16.36        11.34 o                         
  -5   4   6        695.96        729.31        36.77 o                         
  -4   4   6         62.19         55.11         6.98 o                         
  -3   4   6       1794.82       1787.82        62.92 o                         
  -2   4   6       1078.10       1143.63        43.25 o                         
  -1   4   6        166.69        144.30        11.27 o                         
   0   4   6        782.54        734.46        23.25 o                         
   1   4   6         29.39         29.04         7.75 o                         
   2   4   6        145.81        149.48         7.63 o                         
   3   4   6        197.45        198.99         9.88 o                         
   4   4   6        348.76        372.30        14.57 o                         
   5   4   6         69.29         88.24        11.69 o                         
   6   4   6         72.22         62.85        11.31 o                         
   7   4   6        296.03        284.37        30.74 o                         
   8   4   6        113.14        112.06        23.85 o                         
   9   4   6          0.65         27.91        18.11 o                         
  10   4   6          3.87         24.36        17.75 o                         
  11   4   6          0.20         20.13        21.73 o                         
 -11   5   6         44.87         44.39        18.88 o                         
 -10   5   6         13.15         27.53        15.41 o                         
  -9   5   6          1.82          6.68        14.39 o                         
  -8   5   6         40.95         34.58        16.19 o                         
  -7   5   6          6.00         -5.91        12.45 o                         
  -6   5   6         18.50          7.69        10.94 o                         
  -5   5   6         83.59         92.50        16.73 o                         
  -4   5   6         14.48         27.16        10.80 o                         
  -3   5   6         68.66         84.46        13.95 o                         
  -2   5   6        397.21        433.27        36.71 o                         
  -1   5   6        691.97        743.77        23.50 o                         
   0   5   6         62.96         70.70         8.35 o                         
   1   5   6         24.33         23.62         5.64 o                         
   2   5   6       1359.44       1190.36        45.67 o                         
   3   5   6         76.44        108.08        12.42 o                         
   4   5   6          7.86          4.50         4.70 o                         
   5   5   6          0.37         -5.02         6.44 o                         
   6   5   6        172.99        182.97        17.44 o                         
   7   5   6         16.37         26.64        15.43 o                         
   8   5   6         49.96         59.74        19.30 o                         
   9   5   6          0.10         -3.31        15.46 o                         
  10   5   6          0.93         17.45        19.88 o                         
  11   5   6          0.27         30.10        30.39 o                         
 -11   6   6         15.36         50.61        19.15 o                         
 -10   6   6          0.01         -0.26        13.62 o                         
  -9   6   6          1.06         -2.79        13.61 o                         
  -8   6   6        144.59        162.85        46.07 o                         
  -7   6   6          3.20         12.79        13.89 o                         
  -6   6   6         78.00         65.60        16.51 o                         
  -5   6   6          0.15          7.45        10.08 o                         
  -4   6   6          2.59         -5.10         8.96 o                         
  -3   6   6         55.87         65.12        14.62 o                         
  -2   6   6       2289.88       2046.50        84.86 o                         
  -1   6   6        449.46        512.43        19.38 o                         
   0   6   6        201.04        196.45        16.81 o                         
   1   6   6          0.82          1.60         5.69 o                         
   2   6   6        203.03        208.87        14.65 o                         
   3   6   6          7.31          6.04         7.00 o                         
   4   6   6        416.82        439.83        25.82 o                         
   5   6   6         10.29          8.29         8.32 o                         
   6   6   6         82.40         83.16        19.14 o                         
   7   6   6        239.74        270.92        31.14 o                         
   8   6   6         13.74          1.75        14.08 o                         
   9   6   6          5.94         -0.06        15.60 o                         
  10   6   6          2.39          0.61        17.90 o                         
 -11   7   6          4.24          3.86        15.69 o                         
 -10   7   6          0.32         22.40        17.21 o                         
  -9   7   6         38.55         46.91        20.65 o                         
  -8   7   6        169.03        167.89        50.99 o                         
  -7   7   6        134.88        171.43        25.61 o                         
  -6   7   6        181.81        170.07        24.25 o                         
  -5   7   6        770.81        722.81        38.57 o                         
  -4   7   6        118.47        127.83        22.00 o                         
  -3   7   6        531.17        493.59        34.11 o                         
  -2   7   6         62.77         39.14        11.25 o                         
  -1   7   6        500.52        510.38        20.37 o                         
   0   7   6         27.90         36.19         5.16 o                         
   1   7   6        224.19        227.91        15.65 o                         
   2   7   6        253.32        252.85        16.89 o                         
   3   7   6        170.11        195.48        20.43 o                         
   4   7   6         14.85         11.01         8.66 o                         
   5   7   6         29.89         44.29        10.76 o                         
   6   7   6          0.91          6.20        12.52 o                         
   7   7   6        109.05        158.99        26.61 o                         
   8   7   6         26.36         38.28        18.08 o                         
   9   7   6          0.08        -13.51        13.51 o                         
  10   7   6          7.26         31.24        23.51 o                         
 -10   8   6         15.66          7.33        15.78 o                         
  -9   8   6         88.12         68.54        23.54 o                         
  -8   8   6         14.02         15.34        18.38 o                         
  -7   8   6         82.14        114.31        25.57 o                         
  -6   8   6          1.06          5.68        12.84 o                         
  -5   8   6         60.19         88.73        18.08 o                         
  -4   8   6        355.98        371.87        31.26 o                         
  -3   8   6        306.54        274.16        24.33 o                         
  -2   8   6        180.13        183.05        28.37 o                         
  -1   8   6        641.37        639.29        39.46 o                         
   0   8   6        565.01        495.86        36.47 o                         
   1   8   6         13.29         13.59         9.37 o                         
   2   8   6         69.66         63.79        11.35 o                         
   3   8   6        430.49        374.57        20.77 o                         
   4   8   6        114.73        122.82        15.83 o                         
   5   8   6         24.79         28.12        12.43 o                         
   6   8   6          0.05          9.00        14.86 o                         
   7   8   6          5.79          6.90        16.09 o                         
   8   8   6          2.99          6.78        18.04 o                         
   9   8   6          0.74         14.65        18.01 o                         
  10   8   6          2.60         10.03        21.49 o                         
 -10   9   6          0.70         10.31        14.74 o                         
  -9   9   6         58.64         53.03        18.90 o                         
  -8   9   6         93.99        107.15        37.77 o                         
  -7   9   6         84.40        103.05        21.75 o                         
  -6   9   6         12.39          4.43        12.43 o                         
  -5   9   6         21.89         37.00        14.07 o                         
  -4   9   6        772.23        730.90        39.33 o                         
  -3   9   6        228.40        271.31        25.29 o                         
  -2   9   6        278.14        222.30        69.08 o                         
  -1   9   6         63.14         44.66        12.93 o                         
   0   9   6        292.26        243.71        55.26 o                         
   1   9   6          0.17         -6.19         7.14 o                         
   2   9   6         26.47         21.04         9.69 o                         
   3   9   6          0.01          2.93         8.75 o                         
   4   9   6        374.52        338.57        23.70 o                         
   5   9   6         50.91         66.37        13.55 o                         
   6   9   6        132.39        155.72        39.80 o                         
   7   9   6         36.61         53.33        19.24 o                         
   8   9   6          0.05        -12.52        13.58 o                         
   9   9   6          2.46          9.70        19.88 o                         
 -10  10   6          0.57          6.85        25.38 o                         
  -9  10   6          1.86          3.91        16.35 o                         
  -8  10   6         79.74        120.77        24.42 o                         
  -7  10   6         44.87         59.74        17.95 o                         
  -6  10   6         20.52         18.84        28.95 o                         
  -5  10   6          2.76         10.24        12.50 o                         
  -4  10   6          2.62         -0.51        11.13 o                         
  -3  10   6        505.60        495.61        32.31 o                         
  -2  10   6       1236.95       1145.97        76.32 o                         
  -1  10   6        188.20        188.61        21.19 o                         
   0  10   6          0.43         -0.09         9.20 o                         
   1  10   6          9.95          6.62         8.28 o                         
   2  10   6          7.62          7.95        10.34 o                         
   3  10   6          7.76         26.08        10.61 o                         
   4  10   6        230.90        245.61        21.83 o                         
   5  10   6         12.18         15.96        10.66 o                         
   6  10   6        132.63        151.77        34.06 o                         
   7  10   6          0.71         -8.93        15.42 o                         
   8  10   6         10.99         14.41        17.83 o                         
   9  10   6          1.89          6.25        19.14 o                         
  -9  11   6          9.01         27.60        26.15 o                         
  -8  11   6          3.36        -10.52        17.95 o                         
  -7  11   6        116.76        105.17        30.97 o                         
  -6  11   6         25.32        -13.60        18.81 o                         
  -5  11   6          0.65        -10.85        22.00 o                         
  -4  11   6        145.55        166.70        26.15 o                         
  -3  11   6         34.95         48.99        14.39 o                         
  -2  11   6        359.32        462.56        52.59 o                         
  -1  11   6         89.97         84.15        17.08 o                         
   0  11   6        153.02        152.72        20.23 o                         
   1  11   6         18.00         24.50        10.48 o                         
   2  11   6         71.37         65.73        17.22 o                         
   3  11   6          9.98         10.22        10.47 o                         
   4  11   6         54.10         39.14        12.61 o                         
   5  11   6         19.34         46.23        18.50 o                         
   6  11   6         70.36         66.87        27.69 o                         
   7  11   6          0.07          3.99        16.91 o                         
   8  11   6          0.16        -10.98        16.99 o                         
  -8  12   6          0.03         -5.69        17.56 o                         
  -7  12   6         41.68         40.23        24.12 o                         
  -6  12   6         10.80         16.50        21.52 o                         
  -5  12   6         32.28         31.26        24.70 o                         
  -4  12   6         17.14         21.23        24.80 o                         
  -3  12   6         34.73         16.50        20.26 o                         
  -2  12   6          1.50         -3.76        15.53 o                         
  -1  12   6         81.58        131.51        32.13 o                         
   0  12   6         76.02         60.59        23.54 o                         
   1  12   6          0.24         -6.75        16.50 o                         
   2  12   6         20.89         27.94        16.27 o                         
   3  12   6        141.70        184.06        20.35 o                         
   4  12   6          0.32         -0.72        10.47 o                         
   5  12   6          7.47         19.43        16.06 o                         
   6  12   6          2.94         -7.53        23.06 o                         
   7  12   6          2.01         14.07        17.76 o                         
   8  12   6          0.15         10.36        37.73 o                         
  -8  13   6         16.41        -10.81        26.92 o                         
  -7  13   6          2.62         11.10        23.74 o                         
  -6  13   6          0.04          9.26        24.31 o                         
  -5  13   6          4.78          2.89        22.29 o                         
  -4  13   6          0.00         10.90        23.16 o                         
  -3  13   6        122.53        109.32        33.00 o                         
  -2  13   6          8.36         -9.17        21.13 o                         
  -1  13   6        129.46        164.32        36.57 o                         
   0  13   6          2.85         41.68        21.81 o                         
   1  13   6         27.51         40.43        24.41 o                         
   2  13   6          1.66         14.57        22.00 o                         
   3  13   6         30.85         47.12        17.51 o                         
   4  13   6          2.01          2.77        13.54 o                         
   5  13   6         29.69         34.74        26.44 o                         
   7  13   6          1.03          6.46        26.53 o                         
  -7  14   6         22.69         12.64        24.89 o                         
  -6  14   6         42.60         31.45        23.64 o                         
  -5  14   6         40.56         35.70        24.89 o                         
  -4  14   6         14.70         35.80        23.74 o                         
  -3  14   6         10.13         10.13        22.87 o                         
  -2  14   6          7.81         16.02        25.57 o                         
  -1  14   6         78.47        140.48        36.57 o                         
   0  14   6        210.24        208.12        43.13 o                         
   1  14   6          0.52         25.18        23.45 o                         
   2  14   6          0.03         20.36        20.26 o                         
   3  14   6         17.18         25.57        27.40 o                         
   4  14   6          9.73         11.59        15.24 o                         
   5  14   6          2.74         17.46        26.15 o                         
  -6  15   6          0.16         -6.56        27.02 o                         
  -5  15   6         33.59         22.29        27.31 o                         
  -4  15   6         33.78          3.76        24.03 o                         
  -3  15   6         17.74         22.67        26.05 o                         
  -2  15   6         32.51         43.23        27.79 o                         
  -1  15   6         58.64         83.65        31.36 o                         
   0  15   6         46.15        114.92        34.35 o                         
   1  15   6         79.55        103.53        35.22 o                         
   2  15   6          0.06         10.52        21.90 o                         
   3  15   6          0.00          7.62        24.51 o                         
   5  15   6          0.09          8.30        28.46 o                         
  -5  16   6          8.35         25.47        29.62 o                         
  -4  16   6          0.56          6.85        27.21 o                         
  -3  16   6         10.43         29.62        28.27 o                         
  -2  16   6          9.76         26.53        25.09 o                         
  -1  16   6        153.78        185.83        46.31 o                         
   0  16   6          2.61         27.02        25.76 o                         
   1  16   6          8.46          4.82        23.64 o                         
   2  16   6         12.66         33.00        28.56 o                         
  -3  17   6         10.85         40.04        32.90 o                         
  -2  17   6          0.46         -3.96        25.95 o                         
  -1  17   6         35.06         41.10        31.45 o                         
   0  17   6         22.39         31.84        29.14 o                         
   1  17   6         17.10         25.86        28.27 o                         
   2  17   6         17.22         40.14        30.59 o                         
  -2 -18   7          7.24         41.21        29.14 o                         
  -1 -18   7         22.40         -3.67        22.10 o                         
   0 -18   7         44.79          4.25        27.69 o                         
   1 -18   7         28.63         14.28        23.64 o                         
   2 -18   7          0.92          3.67        27.60 o                         
   3 -18   7         81.15         31.84        30.78 o                         
  -4 -17   7         21.80         18.66        20.17 o                         
  -3 -17   7          0.21         17.14        19.24 o                         
  -2 -17   7          0.67        278.75        50.46 o                         
  -1 -17   7          9.20         35.41        17.68 o                         
   0 -17   7         12.90         13.16        16.06 o                         
   1 -17   7         67.33         32.32        23.93 o                         
   2 -17   7          4.52          0.77        21.13 o                         
   3 -17   7          2.56         21.13        25.95 o                         
   4 -17   7         57.59         39.56        27.98 o                         
   5 -17   7         18.14          1.06        23.16 o                         
  -5 -16   7          2.35         25.44        21.27 o                         
  -4 -16   7         16.05         31.17        20.86 o                         
  -3 -16   7          4.07         38.08        17.71 o                         
  -2 -16   7          8.47          9.49        14.39 o                         
  -1 -16   7          5.83         24.78        16.13 o                         
   0 -16   7          9.29         -5.57        19.20 o                         
   1 -16   7         50.27         52.99        19.53 o                         
   2 -16   7          9.36          8.49        21.81 o                         
   3 -16   7          2.65        -10.13        15.73 o                         
   4 -16   7         12.78         -1.54        21.71 o                         
   5 -16   7          1.34        164.99        42.16 o                         
   6 -16   7          0.06         -0.10        19.49 o                         
  -6 -15   7          7.26         17.21        28.17 o                         
  -5 -15   7          0.14         -8.48        14.36 o                         
  -4 -15   7          0.60        -13.11        13.11 o                         
  -3 -15   7         11.22         31.50        15.74 o                         
  -2 -15   7          1.64          3.94        13.94 o                         
  -1 -15   7          0.02          1.17        14.59 o                         
   0 -15   7         28.40         34.43        15.28 o                         
   1 -15   7         35.20         20.98        14.75 o                         
   2 -15   7        101.84         82.67        30.49 o                         
   3 -15   7          9.02         10.32        18.14 o                         
   4 -15   7          7.89         -2.89        18.24 o                         
   5 -15   7          0.07        -16.02        16.11 o                         
   6 -15   7         22.08         31.65        22.67 o                         
   7 -15   7          2.92          6.66        18.91 o                         
  -7 -14   7          2.94          7.27        17.88 o                         
  -6 -14   7          5.21          8.92        18.47 o                         
  -5 -14   7          7.42         -7.48        25.04 o                         
  -4 -14   7          1.13         12.72        17.59 o                         
  -3 -14   7          2.89          7.74        13.73 o                         
  -2 -14   7          5.06          8.68        22.10 o                         
  -1 -14   7          9.89          7.23        14.09 o                         
   0 -14   7          1.42         11.87        13.61 o                         
   1 -14   7          1.18         14.57        13.72 o                         
   2 -14   7        110.43        121.47        22.92 o                         
   3 -14   7          1.72         -4.05        18.14 o                         
   4 -14   7         81.23         46.60        24.12 o                         
   5 -14   7         43.82         28.95        20.07 o                         
   6 -14   7          8.81         12.83        19.59 o                         
   7 -14   7         25.47         18.33        18.62 o                         
  -8 -13   7          8.28         64.94        37.34 o                         
  -7 -13   7          0.81         45.03        19.71 o                         
  -6 -13   7         15.48         18.19        16.98 o                         
  -5 -13   7          4.22         34.51        18.70 o                         
  -4 -13   7          8.02         -7.07        12.62 o                         
  -3 -13   7         32.54         41.43        16.14 o                         
  -2 -13   7         51.28         48.34        24.41 o                         
  -1 -13   7        174.27        229.46        29.45 o                         
   0 -13   7         18.66         12.49        13.68 o                         
   1 -13   7         21.48         26.57        15.48 o                         
   2 -13   7         12.18         15.34        14.30 o                         
   3 -13   7         60.34         87.91        22.38 o                         
   4 -13   7         53.88         23.83        21.71 o                         
   5 -13   7         36.81         35.99        21.42 o                         
   6 -13   7          8.61         -1.74        18.04 o                         
   7 -13   7         93.76         44.58        24.31 o                         
   8 -13   7          4.21         15.73        16.40 o                         
  -8 -12   7          1.48          2.04        11.80 o                         
  -7 -12   7         50.06         72.89        21.33 o                         
  -6 -12   7         16.93          3.12        16.98 o                         
  -5 -12   7          0.18         -8.56        18.62 o                         
  -4 -12   7         12.29         17.04        15.07 o                         
  -3 -12   7        160.92        180.89        26.00 o                         
  -2 -12   7        134.67        114.05        28.85 o                         
  -1 -12   7        658.41        654.47        59.39 o                         
   0 -12   7        581.24        533.90        35.73 o                         
   1 -12   7        743.24        654.15        38.58 o                         
   2 -12   7        956.27        904.89        46.67 o                         
   3 -12   7         41.25         67.41        17.62 o                         
   4 -12   7         21.21         26.98        14.97 o                         
   5 -12   7         56.81         48.92        22.77 o                         
   6 -12   7         12.17         -8.30        17.75 o                         
   7 -12   7         28.83         22.10        19.78 o                         
   8 -12   7          0.93        -15.63        15.63 o                         
  -9 -11   7          1.87         -3.51        13.50 o                         
  -8 -11   7         14.69         -2.08        14.38 o                         
  -7 -11   7         21.25         41.88        18.00 o                         
  -6 -11   7         34.57         57.00        20.00 o                         
  -5 -11   7          0.06        -10.12        13.28 o                         
  -4 -11   7        242.55        232.08        29.02 o                         
  -3 -11   7        328.03        310.03        42.84 o                         
  -2 -11   7         91.62         78.87        17.07 o                         
  -1 -11   7        394.94        407.54        57.55 o                         
   0 -11   7        260.02        288.62        27.98 o                         
   1 -11   7        670.27        667.39        38.10 o                         
   2 -11   7       3178.23       2818.00       100.58 o                         
   3 -11   7        165.92        168.07        24.25 o                         
   4 -11   7         34.57         45.01        15.70 o                         
   5 -11   7         68.62        119.84        32.52 o                         
   6 -11   7          1.77          5.98        18.53 o                         
   7 -11   7         17.53         29.14        23.74 o                         
   8 -11   7         15.31          7.72        16.50 o                         
  -9 -10   7          6.11          7.19        12.19 o                         
  -8 -10   7          3.79         15.07        13.77 o                         
  -7 -10   7          7.78         14.09        15.84 o                         
  -6 -10   7         14.19          7.05        21.08 o                         
  -5 -10   7         96.57         88.94        20.74 o                         
  -4 -10   7         13.06         15.53        12.80 o                         
  -3 -10   7         54.63         63.36        23.93 o                         
  -2 -10   7        152.55        163.09        21.52 o                         
  -1 -10   7         30.44         39.52        19.49 o                         
   0 -10   7        472.34        416.00        29.80 o                         
   1 -10   7          0.62          9.34        10.70 o                         
   2 -10   7        348.38        255.12        68.79 o                         
   3 -10   7       1544.73       1424.63        60.78 o                         
   4 -10   7          7.51         16.21        12.64 o                         
   5 -10   7        201.98        204.33        28.13 o                         
   6 -10   7         10.84          8.54        13.40 o                         
   7 -10   7         56.83         54.61        24.41 o                         
   8 -10   7         97.85        112.12        31.65 o                         
 -10  -9   7          0.06        -12.93        12.93 o                         
  -9  -9   7          8.41         17.37        12.51 o                         
  -8  -9   7          0.97          6.03        11.12 o                         
  -7  -9   7         10.12          8.38        11.38 o                         
  -6  -9   7         98.14        134.31        21.42 o                         
  -5  -9   7       1050.83       1029.34        53.38 o                         
  -4  -9   7         51.53         37.25        15.29 o                         
  -3  -9   7       1316.60       1107.09        97.98 o                         
  -2  -9   7        804.01        769.65        39.15 o                         
  -1  -9   7         41.78         68.48        15.12 o                         
   0  -9   7         50.04         46.74        12.54 o                         
   1  -9   7          7.43         25.87        17.90 o                         
   2  -9   7        343.01        339.54        26.20 o                         
   3  -9   7         62.82         62.83        14.46 o                         
   4  -9   7        114.16        149.91        20.32 o                         
   5  -9   7         56.80         67.78        16.78 o                         
   6  -9   7        688.08        681.30        39.82 o                         
   7  -9   7         21.14         30.99        15.70 o                         
   8  -9   7         11.69        -13.70        21.03 o                         
 -10  -8   7          1.11         39.00        14.01 o                         
  -9  -8   7          1.04         16.50        10.39 o                         
  -8  -8   7         33.13         39.13        25.16 o                         
  -7  -8   7         36.90         55.00        20.99 o                         
  -6  -8   7         39.01         29.47        12.40 o                         
  -5  -8   7         15.88         25.11        10.95 o                         
  -4  -8   7        402.66        399.35        25.56 o                         
  -3  -8   7         31.84         30.40         9.38 o                         
  -2  -8   7         77.40         85.97        15.93 o                         
  -1  -8   7       1434.29       1495.19        44.99 o                         
   0  -8   7         49.80         50.78         9.11 o                         
   1  -8   7         39.72         59.07        10.11 o                         
   2  -8   7        561.94        656.17        26.47 o                         
   3  -8   7          1.57          0.82         5.49 o                         
   4  -8   7        161.98        182.81        14.46 o                         
   5  -8   7         66.25         69.30        10.29 o                         
   6  -8   7          0.28         -8.46        28.08 o                         
   7  -8   7         95.84        106.98        20.84 o                         
   8  -8   7        140.42        141.93        35.60 o                         
 -10  -7   7          8.39          9.46        12.37 o                         
  -9  -7   7          0.17          7.69         9.50 o                         
  -8  -7   7        133.18        138.12        18.90 o                         
  -7  -7   7          0.40          8.94        11.22 o                         
  -6  -7   7         19.80         21.68        11.06 o                         
  -5  -7   7        228.38        213.17        18.60 o                         
  -4  -7   7        408.11        371.30        47.98 o                         
  -3  -7   7        159.34        162.29        13.57 o                         
  -2  -7   7        315.97        335.36        16.11 o                         
  -1  -7   7       1054.55       1091.21        45.49 o                         
   0  -7   7        413.50        387.26        18.48 o                         
   1  -7   7        551.51        565.70        23.03 o                         
   2  -7   7          1.37          4.19         7.72 o                         
   3  -7   7         57.42         56.53         6.97 o                         
   4  -7   7         39.16         59.57         7.94 o                         
   5  -7   7        342.68        335.26        16.09 o                         
   6  -7   7        172.32        180.19        18.14 o                         
   7  -7   7        110.31        162.95        18.53 o                         
   8  -7   7         45.03         98.05        20.83 o                         
   9  -7   7         11.40         42.26        28.08 o                         
 -11  -6   7         28.44         26.56        16.33 o                         
 -10  -6   7         16.88         12.76        10.75 o                         
  -9  -6   7          2.58         -4.04         9.14 o                         
  -8  -6   7         80.49         68.74        15.03 o                         
  -7  -6   7         79.59         82.33        14.88 o                         
  -6  -6   7        298.45        348.18        36.67 o                         
  -5  -6   7        249.15        218.80        18.78 o                         
  -4  -6   7          3.24          6.67         7.69 o                         
  -3  -6   7         49.98         47.77         9.18 o                         
  -2  -6   7         88.35        114.41        11.87 o                         
  -1  -6   7        382.85        392.64        17.67 o                         
   0  -6   7        417.75        409.01        18.44 o                         
   1  -6   7        613.66        523.48        21.16 o                         
   2  -6   7        416.61        469.23        14.58 o                         
   3  -6   7          0.01          8.62         5.07 o                         
   4  -6   7         84.85         74.72         8.38 o                         
   5  -6   7          3.43          5.64         5.36 o                         
   6  -6   7        240.25        272.56        20.28 o                         
   7  -6   7        199.78        199.53        19.92 o                         
   8  -6   7        101.00        114.22        22.31 o                         
   9  -6   7         12.01         17.10        16.68 o                         
  10  -6   7        101.82        137.78        39.66 o                         
  11  -6   7         14.83         21.81        30.39 o                         
 -11  -5   7         36.58         60.54        19.93 o                         
 -10  -5   7         23.03         15.98        11.95 o                         
  -9  -5   7         31.20         24.17        11.76 o                         
  -8  -5   7          9.89          7.40        11.25 o                         
  -7  -5   7          6.73          5.89        10.36 o                         
  -6  -5   7        100.83         95.78        14.50 o                         
  -5  -5   7       1339.76       1384.37        77.11 o                         
  -4  -5   7        684.33        704.03        33.04 o                         
  -3  -5   7       2924.20       2979.60        77.64 o                         
  -2  -5   7        475.39        442.50        19.56 o                         
  -1  -5   7       1429.95       1442.17        39.61 o                         
   0  -5   7          6.84         18.49         7.26 o                         
   1  -5   7        241.77        247.43        10.15 o                         
   2  -5   7        798.35        815.79        21.03 o                         
   3  -5   7         12.85         27.97         5.53 o                         
   4  -5   7        760.10        768.29        21.97 o                         
   5  -5   7          0.03          8.07         5.39 o                         
   6  -5   7         66.53         82.12        13.16 o                         
   7  -5   7        527.47        499.53        26.09 o                         
   8  -5   7         32.73         17.87        15.74 o                         
   9  -5   7          0.15          3.72        21.18 o                         
  10  -5   7         27.19         50.96        24.89 o                         
  11  -5   7          9.82         73.14        33.87 o                         
 -11  -4   7         23.59         16.34        14.06 o                         
 -10  -4   7          0.92          5.03        12.87 o                         
  -9  -4   7         39.42         27.48        11.15 o                         
  -8  -4   7          9.78         19.04        10.57 o                         
  -7  -4   7         27.57         28.93        11.87 o                         
  -6  -4   7        523.28        522.13        25.64 o                         
  -5  -4   7         36.95         43.68        10.35 o                         
  -4  -4   7        972.03        858.40        96.21 o                         
  -3  -4   7        569.27        542.36        21.24 o                         
  -2  -4   7       1062.62       1275.57        46.90 o                         
  -1  -4   7       1373.71       1127.88       118.20 o                         
   0  -4   7       7764.39       8367.25       319.19 o                         
   1  -4   7        545.62        535.67        16.03 o                         
   2  -4   7       3360.73       3360.10        87.07 o                         
   3  -4   7        428.68        441.07        14.48 o                         
   4  -4   7        408.48        408.35        14.89 o                         
   5  -4   7        380.78        376.55        15.35 o                         
   6  -4   7          7.78         21.91         8.88 o                         
   7  -4   7        346.58        347.04        23.96 o                         
   8  -4   7          3.65         -7.85        14.04 o                         
   9  -4   7          1.42          3.82        16.12 o                         
  10  -4   7          2.65         -8.14        17.33 o                         
  11  -4   7          1.44          4.47        21.29 o                         
 -11  -3   7          4.45         28.13        15.90 o                         
 -10  -3   7          6.05          6.42        10.54 o                         
  -9  -3   7         50.91         47.49        13.63 o                         
  -8  -3   7          5.69          6.17         9.15 o                         
  -7  -3   7         79.26        114.07        15.65 o                         
  -6  -3   7        381.31        372.79        20.65 o                         
  -5  -3   7        670.83        673.96        27.12 o                         
  -4  -3   7        113.42        120.69        11.98 o                         
  -2  -3   7       5853.68       6006.30       181.74 o                         
  -1  -3   7       3755.92       3178.86        96.26 o                         
   0  -3   7        303.77        309.58        12.89 o                         
   1  -3   7        114.89        115.74         7.34 o                         
   2  -3   7         31.27         33.93         4.88 o                         
   3  -3   7        643.04        672.60        18.15 o                         
   4  -3   7       2515.60       2364.45        48.21 o                         
   5  -3   7          0.26         -2.33         4.53 o                         
   6  -3   7        237.36        260.16        19.05 o                         
   7  -3   7          7.60         -4.21        11.15 o                         
   8  -3   7        161.60        179.38        26.32 o                         
   9  -3   7          9.51         10.91        17.16 o                         
  10  -3   7          9.26         15.35        19.07 o                         
  11  -3   7          0.76         34.65        24.22 o                         
 -11  -2   7          3.05         -7.20        14.06 o                         
 -10  -2   7          0.57          5.63        11.05 o                         
  -9  -2   7         75.92         68.81        17.69 o                         
  -8  -2   7         59.57         68.73        13.48 o                         
  -7  -2   7         19.67         21.88        10.02 o                         
  -6  -2   7         59.32         46.25        10.29 o                         
  -5  -2   7         13.06         22.93         8.19 o                         
  -4  -2   7         10.91         12.02         6.70 o                         
  -3  -2   7        961.85       1054.18        32.15 o                         
  -2  -2   7         14.85         18.85         5.69 o                         
  -1  -2   7        247.46        281.70        21.56 o                         
   0  -2   7       3776.94       3874.87       124.30 o                         
   1  -2   7          0.17         -2.10         3.11 o                         
   2  -2   7        451.08        448.31        14.47 o                         
   3  -2   7        312.17        291.48        10.95 o                         
   4  -2   7       3117.46       3050.65        60.22 o                         
   5  -2   7        330.54        338.25        15.32 o                         
   6  -2   7         30.97         34.27         9.59 o                         
   7  -2   7        163.74        152.11        22.53 o                         
   8  -2   7        192.00        196.06        26.70 o                         
   9  -2   7          8.93         18.87        16.71 o                         
  10  -2   7          8.62         12.92        17.28 o                         
  11  -2   7          0.08         17.07        19.43 o                         
 -11  -1   7          3.95          3.45        11.67 o                         
 -10  -1   7         29.76         29.59        15.37 o                         
  -9  -1   7         19.71         20.10        11.54 o                         
  -8  -1   7        136.76        158.66        18.07 o                         
  -7  -1   7        472.75        450.28        27.90 o                         
  -6  -1   7        277.44        296.64        18.59 o                         
  -5  -1   7          0.35          5.44         6.56 o                         
  -4  -1   7        432.44        449.51        28.34 o                         
  -3  -1   7       1275.64       1290.60        36.97 o                         
  -2  -1   7        356.75        379.04        17.54 o                         
  -1  -1   7       9747.35       9213.06       208.64 o                         
   0  -1   7       3612.00       3513.40        82.98 o                         
   1  -1   7       2953.12       3242.56        76.16 o                         
   2  -1   7        220.40        204.48         7.80 o                         
   3  -1   7        720.35        699.61        17.66 o                         
   4  -1   7        149.08        162.53         9.41 o                         
   5  -1   7        423.14        446.72        19.16 o                         
   6  -1   7        712.02        627.45        29.11 o                         
   7  -1   7        377.68        413.10        33.25 o                         
   8  -1   7          0.00          9.10        13.21 o                         
   9  -1   7         33.02         34.86        17.79 o                         
  10  -1   7         37.05         69.12        21.47 o                         
  11  -1   7          0.14          6.47        18.80 o                         
 -11   0   7          0.60         -6.72        12.26 o                         
 -10   0   7         17.32         30.10        15.87 o                         
  -9   0   7          1.86         -9.97        12.03 o                         
  -8   0   7          8.35         16.37        11.17 o                         
  -7   0   7        371.46        361.59        31.62 o                         
  -6   0   7        109.88        122.44        13.57 o                         
  -5   0   7       1263.42       1107.22        61.96 o                         
  -4   0   7         20.71         28.33         7.48 o                         
  -3   0   7        114.84        124.04         9.89 o                         
  -1   0   7        218.61        210.53        10.72 o                         
   0   0   7        118.68        137.42        12.22 o                         
   1   0   7        404.86        428.28        19.82 o                         
   2   0   7          4.60         -3.46         3.46 o                         
   3   0   7       2238.07       2016.52        45.75 o                         
   4   0   7        413.47        406.69        13.52 o                         
   5   0   7        238.74        219.16        15.09 o                         
   6   0   7        195.57        221.43        17.07 o                         
   7   0   7         22.88         35.40        16.02 o                         
   8   0   7          3.11          2.07        13.95 o                         
   9   0   7         14.53        -12.64        14.46 o                         
  10   0   7         10.48         21.67        16.86 o                         
  11   0   7         26.51         45.15        21.03 o                         
 -11   1   7          4.15         14.38        23.93 o                         
 -10   1   7          1.71          5.42        18.28 o                         
  -9   1   7          6.23          1.71        14.28 o                         
  -8   1   7         35.73         53.59        17.17 o                         
  -7   1   7         42.27         51.45        11.85 o                         
  -6   1   7          9.48          4.62         6.94 o                         
  -5   1   7        164.04        177.42        14.04 o                         
  -4   1   7         33.03         36.73         7.08 o                         
  -3   1   7        288.77        244.39        23.68 o                         
  -2   1   7       7787.51       8112.84       226.11 o                         
  -1   1   7       1790.96       1943.10        49.22 o                         
   0   1   7       1000.91       1086.87        29.58 o                         
   1   1   7         44.13         25.22         7.40 o                         
   2   1   7         33.46         47.45         6.81 o                         
   3   1   7       1308.04       1223.43        26.13 o                         
   4   1   7         44.50         38.90         5.48 o                         
   5   1   7        258.42        275.02        16.33 o                         
   6   1   7        191.21        194.47        16.01 o                         
   7   1   7         11.19         17.12        12.80 o                         
   8   1   7         20.56         -4.15        13.85 o                         
   9   1   7         15.17         -4.82        15.33 o                         
  10   1   7          5.24          3.91        17.37 o                         
  11   1   7         18.75          6.66        18.22 o                         
 -11   2   7          3.76          8.68        18.91 o                         
 -10   2   7         39.28         50.69        18.73 o                         
  -9   2   7          0.66         -5.86        11.95 o                         
  -8   2   7          0.01          3.54        12.07 o                         
  -7   2   7        177.79        201.62        25.23 o                         
  -6   2   7        152.08        183.39        15.24 o                         
  -5   2   7         63.85         80.38        14.49 o                         
  -4   2   7        182.16        205.39        22.12 o                         
  -3   2   7        882.37        990.92        47.64 o                         
  -2   2   7       2071.98       2210.10        68.87 o                         
  -1   2   7       9289.04      10027.61       227.01 o                         
   0   2   7        684.42        677.21        21.04 o                         
   1   2   7       1249.58       1362.68        36.38 o                         
   2   2   7        106.86        115.74        11.18 o                         
   3   2   7        222.03        217.83         8.95 o                         
   4   2   7         26.09         23.73         4.71 o                         
   5   2   7         36.91         36.72         8.30 o                         
   6   2   7        119.62        111.89        18.25 o                         
   7   2   7         19.34         26.19        14.14 o                         
   8   2   7          6.19          3.31        16.07 o                         
   9   2   7          5.40          7.68        16.20 o                         
  10   2   7         10.07         18.49        18.15 o                         
  11   2   7          4.20         14.26        20.47 o                         
 -11   3   7          1.62         12.22        15.16 o                         
 -10   3   7         60.90         49.21        33.82 o                         
  -9   3   7         70.19         65.75        19.23 o                         
  -8   3   7         97.20         88.41        20.53 o                         
  -7   3   7         54.97         41.40        15.22 o                         
  -6   3   7         51.57         95.82        17.70 o                         
  -5   3   7        529.21        544.66        22.09 o                         
  -4   3   7        134.81        122.43        10.01 o                         
  -3   3   7        126.71        108.51        14.71 o                         
  -2   3   7        251.34        287.43        18.63 o                         
  -1   3   7        114.92        134.88         8.43 o                         
   0   3   7       2000.00       2096.25        53.31 o                         
   1   3   7          7.59          7.99         4.89 o                         
   2   3   7        613.58        583.62        16.62 o                         
   3   3   7        797.88        762.95        18.56 o                         
   4   3   7        230.12        227.12        11.78 o                         
   5   3   7        472.76        421.97        23.55 o                         
   6   3   7        647.75        561.51        34.26 o                         
   7   3   7         14.35          9.69        13.71 o                         
   8   3   7        134.10        115.02        23.28 o                         
   9   3   7          0.52         -7.94        14.60 o                         
  10   3   7          0.63          6.30        16.02 o                         
  11   3   7          0.01          2.71        21.12 o                         
 -11   4   7         21.91         33.86        33.00 o                         
 -10   4   7          7.36          7.38        15.37 o                         
  -9   4   7        154.29        124.17        24.04 o                         
  -8   4   7        231.29        254.35        30.07 o                         
  -7   4   7         88.92         94.86        28.42 o                         
  -6   4   7          0.48          4.13        10.14 o                         
  -5   4   7        149.28        179.69        29.48 o                         
  -4   4   7        288.68        255.89        21.91 o                         
  -2   4   7        116.43         84.98        12.86 o                         
  -1   4   7       2956.64       3169.14        77.63 o                         
   0   4   7       6565.51       6717.88       155.84 o                         
   1   4   7         29.34         32.45         6.76 o                         
   2   4   7        229.80        218.20         9.55 o                         
   3   4   7        862.11        830.80        22.54 o                         
   4   4   7         30.33         36.04         6.28 o                         
   5   4   7        128.14        143.20        14.08 o                         
   6   4   7        252.69        301.23        29.12 o                         
   7   4   7         16.42          8.27        14.42 o                         
   8   4   7         52.97         40.76        18.17 o                         
   9   4   7         31.44         29.24        17.94 o                         
  10   4   7          0.40         16.15        18.82 o                         
  11   4   7          1.08         18.18        23.36 o                         
 -11   5   7          9.60          3.02        14.92 o                         
 -10   5   7         29.49         45.91        18.16 o                         
  -9   5   7          4.92        -10.08        11.62 o                         
  -8   5   7         58.69         67.63        24.36 o                         
  -7   5   7         87.38         92.81        19.68 o                         
  -6   5   7        180.25        272.96        27.77 o                         
  -5   5   7         75.54        104.85        17.57 o                         
  -4   5   7        320.89        323.20        24.30 o                         
  -3   5   7        288.67        323.25        22.97 o                         
  -2   5   7       2098.61       2302.68        77.05 o                         
  -1   5   7       3087.40       3260.09        80.40 o                         
   0   5   7         18.92         19.56         5.89 o                         
   1   5   7       3721.37       3838.36        94.23 o                         
   2   5   7        308.86        303.76        23.08 o                         
   3   5   7        316.31        285.78        15.90 o                         
   4   5   7         54.88         56.40         7.09 o                         
   5   5   7         10.54         11.16         7.45 o                         
   6   5   7          0.05         -3.40        10.83 o                         
   7   5   7          2.20         10.29        14.48 o                         
   8   5   7          9.56         20.53        16.64 o                         
   9   5   7          7.98         11.25        22.77 o                         
  10   5   7          8.82         -0.51        17.74 o                         
 -11   6   7          0.45         29.99        17.14 o                         
 -10   6   7         23.18          9.16        14.53 o                         
  -9   6   7         77.00         59.60        28.99 o                         
  -8   6   7         25.84         25.34        16.03 o                         
  -7   6   7          0.08         -8.86        12.52 o                         
  -6   6   7        515.22        515.76        47.86 o                         
  -5   6   7         64.31         76.86        16.20 o                         
  -4   6   7         13.74         11.61        10.27 o                         
  -3   6   7        359.77        393.91        25.48 o                         
  -2   6   7         88.39         89.28        13.95 o                         
  -1   6   7       1769.61       1848.63        50.01 o                         
   0   6   7        597.71        685.48        24.56 o                         
   1   6   7          2.58         -6.27        10.66 o                         
   2   6   7          8.42          7.53         6.43 o                         
   3   6   7          0.00          2.42         6.40 o                         
   4   6   7         19.54         11.61         7.20 o                         
   5   6   7         69.68         66.88        12.06 o                         
   6   6   7         58.48         42.27        15.40 o                         
   7   6   7          9.38         23.42        15.54 o                         
   8   6   7         41.96         46.07        18.93 o                         
   9   6   7          0.02         -2.75        17.90 o                         
  10   6   7          0.01          3.55        20.74 o                         
 -11   7   7          1.89         10.52        30.49 o                         
 -10   7   7         31.36         17.10        16.12 o                         
  -9   7   7         54.25         69.77        19.39 o                         
  -8   7   7         15.94          8.65        15.15 o                         
  -7   7   7         74.65         62.91        19.17 o                         
  -6   7   7        178.65        174.93        24.18 o                         
  -5   7   7         86.05         92.15        18.15 o                         
  -4   7   7          1.75          3.47        10.36 o                         
  -3   7   7        273.62        311.19        25.96 o                         
  -2   7   7        112.72        114.72        16.10 o                         
  -1   7   7         47.75         50.86         8.14 o                         
   0   7   7       3308.74       3388.65        86.28 o                         
   1   7   7        125.22        136.82        13.09 o                         
   2   7   7        658.06        620.86        25.57 o                         
   3   7   7         14.24         13.80        16.50 o                         
   4   7   7         90.07        108.05        14.07 o                         
   5   7   7          0.02         -0.21         8.29 o                         
   6   7   7         67.56         66.98        17.66 o
[truncated: 751,600 more chars]
