# Supplementary material for: Crystal structures of three hexakis­(fluoroar­yloxy)cyclo­triphosphazenes
Source: Acta Crystallogr E Crystallogr Commun. 2019 Sep 27;75(Pt 10):1525–30. doi: 10.1107/S2056989019012933 (PMC6775729; doi:10.1107/S2056989019012933)
Supplement: Supplementary file 7 [file e-75-01525-3sup7.mol]

  ACD/Labs09041912383D

 96102  0  0  0  0  0  0  0  0 53 V2000
   20.7333  -20.2785    0.0000 P   0  0  0  0  0  0  0  0  0  0  0  0
   20.7333  -21.6085    0.0000 N   0  0  0  0  0  0  0  0  0  0  0  0
   19.5814  -19.6135    0.0000 N   0  0  0  0  0  0  0  0  0  0  0  0
   19.5814  -22.2735    0.0000 P   0  0  0  0  0  0  0  0  0  0  0  0
   18.4296  -20.2785    0.0000 P   0  0  0  0  0  0  0  0  0  0  0  0
   18.4296  -21.6085    0.0000 N   0  0  0  0  0  0  0  0  0  0  0  0
   21.8851  -18.2835    0.0000 C   0  0  0  0  0  0  0  0  0  0  0  0
   20.7332  -17.6185    0.0000 C   0  0  0  0  0  0  0  0  0  0  0  0
   21.8851  -19.6135    0.0000 O   0  0  0  0  0  0  0  0  0  0  0  0
   23.0369  -17.6185    0.0000 C   0  0  0  0  0  0  0  0  0  0  0  0
   23.0369  -20.2785    0.0000 C   0  0  0  0  0  0  0  0  0  0  0  0
   23.0369  -18.9484    0.0000 C   0  0  0  0  0  0  0  0  0  0  0  0
   21.8851  -20.9435    0.0000 O   0  0  0  0  0  0  0  0  0  0  0  0
   24.1887  -20.9435    0.0000 C   0  0  0  0  0  0  0  0  0  0  0  0
   17.1213  -16.9535    0.0000 C   0  0  0  0  0  0  0  0  0  0  0  0
   18.2694  -16.2564    0.0000 C   0  0  0  0  0  0  0  0  0  0  0  0
   17.2816  -18.7162    0.0000 O   0  0  0  0  0  0  0  0  0  0  0  0
   15.9657  -16.2565    0.0000 C   0  0  0  0  0  0  0  0  0  0  0  0
   20.7332  -24.2685    0.0000 C   0  0  0  0  0  0  0  0  0  0  0  0
   21.8850  -23.6035    0.0000 C   0  0  0  0  0  0  0  0  0  0  0  0
   19.5814  -23.6035    0.0000 O   0  0  0  0  0  0  0  0  0  0  0  0
   20.7331  -25.5985    0.0000 C   0  0  0  0  0  0  0  0  0  0  0  0
   18.4295  -24.2685    0.0000 C   0  0  0  0  0  0  0  0  0  0  0  0
   19.5814  -24.9335    0.0000 C   0  0  0  0  0  0  0  0  0  0  0  0
   18.4296  -22.9385    0.0000 O   0  0  0  0  0  0  0  0  0  0  0  0
   17.2777  -24.9334    0.0000 C   0  0  0  0  0  0  0  0  0  0  0  0
   23.0369  -16.2885    0.0000 C   0  0  0  0  0  0  0  0  0  0  0  0
   21.8850  -15.6235    0.0000 C   0  0  0  0  0  0  0  0  0  0  0  0
   20.7332  -16.2885    0.0000 C   0  0  0  0  0  0  0  0  0  0  0  0
   25.3406  -18.9485    0.0000 C   0  0  0  0  0  0  0  0  0  0  0  0
   25.3406  -20.2785    0.0000 C   0  0  0  0  0  0  0  0  0  0  0  0
   24.1887  -18.2835    0.0000 C   0  0  0  0  0  0  0  0  0  0  0  0
   23.0369  -24.2685    0.0000 C   0  0  0  0  0  0  0  0  0  0  0  0
   23.0369  -25.5985    0.0000 C   0  0  0  0  0  0  0  0  0  0  0  0
   21.8850  -26.2635    0.0000 C   0  0  0  0  0  0  0  0  0  0  0  0
   19.5814  -26.2634    0.0000 C   0  0  0  0  0  0  0  0  0  0  0  0
   18.4295  -26.9284    0.0000 C   0  0  0  0  0  0  0  0  0  0  0  0
   17.2777  -26.2634    0.0000 C   0  0  0  0  0  0  0  0  0  0  0  0
   18.2694  -14.9265    0.0000 C   0  0  0  0  0  0  0  0  0  0  0  0
   17.1175  -14.2615    0.0000 C   0  0  0  0  0  0  0  0  0  0  0  0
   15.9657  -14.9265    0.0000 C   0  0  0  0  0  0  0  0  0  0  0  0
   16.1260  -20.2785    0.0000 C   0  0  0  0  0  0  0  0  0  0  0  0
   16.1260  -18.9485    0.0000 C   0  0  0  0  0  0  0  0  0  0  0  0
   17.2778  -20.9435    0.0000 O   0  0  0  0  0  0  0  0  0  0  0  0
   14.9742  -20.9435    0.0000 C   0  0  0  0  0  0  0  0  0  0  0  0
   13.8224  -20.2784    0.0000 C   0  0  0  0  0  0  0  0  0  0  0  0
   14.9742  -18.2835    0.0000 C   0  0  0  0  0  0  0  0  0  0  0  0
   13.8224  -18.9484    0.0000 C   0  0  0  0  0  0  0  0  0  0  0  0
   14.8688  -14.2136    0.0000 C   0  0  0  0  0  0  0  0  0  0  0  0
   19.3411  -14.3587    0.0000 C   0  0  0  0  0  0  0  0  0  0  0  0
   24.2778  -15.5272    0.0000 C   0  0  0  0  0  0  0  0  0  0  0  0
   14.9742  -16.9535    0.0000 C   0  0  0  0  0  0  0  0  0  0  0  0
   12.6705  -20.9433    0.0000 C   0  0  0  0  0  0  0  0  0  0  0  0
   21.8811  -27.1930    0.0000 C   0  0  0  0  0  0  0  0  0  0  0  0
   19.4831  -15.5757    0.0000 C   0  0  0  0  0  0  0  0  0  0  0  0
   24.1887  -16.9535    0.0000 C   0  0  0  0  0  0  0  0  0  0  0  0
   26.4924  -20.9435    0.0000 C   0  0  0  0  0  0  0  0  0  0  0  0
   24.1887  -23.6035    0.0000 C   0  0  0  0  0  0  0  0  0  0  0  0
   20.2825  -26.5999    0.0000 C   0  0  0  0  0  0  0  0  0  0  0  0
   16.1259  -26.9284    0.0000 C   0  0  0  0  0  0  0  0  0  0  0  0
   13.7671  -13.4975    0.0000 F   0  0  0  0  0  0  0  0  0  0  0  0
   15.5849  -13.1118    0.0000 F   0  0  0  0  0  0  0  0  0  0  0  0
   14.1527  -15.3153    0.0000 F   0  0  0  0  0  0  0  0  0  0  0  0
   20.4172  -13.7885    0.0000 F   0  0  0  0  0  0  0  0  0  0  0  0
   19.9113  -15.4348    0.0000 F   0  0  0  0  0  0  0  0  0  0  0  0
   18.7709  -13.2825    0.0000 F   0  0  0  0  0  0  0  0  0  0  0  0
   25.5207  -14.7647    0.0000 F   0  0  0  0  0  0  0  0  0  0  0  0
   25.0403  -16.7702    0.0000 F   0  0  0  0  0  0  0  0  0  0  0  0
   23.5153  -14.2843    0.0000 F   0  0  0  0  0  0  0  0  0  0  0  0
   14.9743  -15.6235    0.0000 F   0  0  0  0  0  0  0  0  0  0  0  0
   16.3042  -16.9535    0.0000 F   0  0  0  0  0  0  0  0  0  0  0  0
   13.6442  -16.9535    0.0000 F   0  0  0  0  0  0  0  0  0  0  0  0
   11.5187  -21.6082    0.0000 F   0  0  0  0  0  0  0  0  0  0  0  0
   12.0056  -19.7914    0.0000 F   0  0  0  0  0  0  0  0  0  0  0  0
   13.3354  -22.0951    0.0000 F   0  0  0  0  0  0  0  0  0  0  0  0
   21.8772  -28.1224    0.0000 F   0  0  0  0  0  0  0  0  0  0  0  0
   20.9517  -27.1891    0.0000 F   0  0  0  0  0  0  0  0  0  0  0  0
   22.8105  -27.1969    0.0000 F   0  0  0  0  0  0  0  0  0  0  0  0
   18.2303  -14.8613    0.0000 F   0  0  0  0  0  0  0  0  0  0  0  0
   20.1975  -14.3229    0.0000 F   0  0  0  0  0  0  0  0  0  0  0  0
   18.7687  -16.8285    0.0000 F   0  0  0  0  0  0  0  0  0  0  0  0
   24.1887  -15.6235    0.0000 F   0  0  0  0  0  0  0  0  0  0  0  0
   25.5187  -16.9535    0.0000 F   0  0  0  0  0  0  0  0  0  0  0  0
   22.8587  -16.9535    0.0000 F   0  0  0  0  0  0  0  0  0  0  0  0
   27.6442  -21.6085    0.0000 F   0  0  0  0  0  0  0  0  0  0  0  0
   25.8274  -22.0953    0.0000 F   0  0  0  0  0  0  0  0  0  0  0  0
   27.1574  -19.7917    0.0000 F   0  0  0  0  0  0  0  0  0  0  0  0
   25.3405  -22.9385    0.0000 F   0  0  0  0  0  0  0  0  0  0  0  0
   24.8537  -24.7553    0.0000 F   0  0  0  0  0  0  0  0  0  0  0  0
   23.5237  -22.4517    0.0000 F   0  0  0  0  0  0  0  0  0  0  0  0
   20.9904  -26.9396    0.0000 F   0  0  0  0  0  0  0  0  0  0  0  0
   19.9428  -27.3078    0.0000 F   0  0  0  0  0  0  0  0  0  0  0  0
   20.6222  -25.8920    0.0000 F   0  0  0  0  0  0  0  0  0  0  0  0
   14.9741  -27.5934    0.0000 F   0  0  0  0  0  0  0  0  0  0  0  0
   15.4609  -25.7766    0.0000 F   0  0  0  0  0  0  0  0  0  0  0  0
   16.7909  -28.0802    0.0000 F   0  0  0  0  0  0  0  0  0  0  0  0
  1  2  1  0  0  0  0
  1  3  2  0  0  0  0
  2  4  2  0  0  0  0
  3  5  1  0  0  0  0
  4  6  1  0  0  0  0
  5  6  2  0  0  0  0
  7  8  1  0  0  0  0
  7  9  1  0  0  0  0
  1  9  1  0  0  0  0
 11 13  1  0  0  0  0
  1 13  1  0  0  0  0
 15 17  1  0  0  0  0
  5 17  1  0  0  0  0
 19 20  2  0  0  0  0
 19 21  1  0  0  0  0
  4 21  1  0  0  0  0
 23 25  1  0  0  0  0
  4 25  1  0  0  0  0
 27 10  1  0  0  0  0
 27 28  2  0  0  0  0
 10  7  2  0  0  0  0
 28 29  1  0  0  0  0
 29  8  2  0  0  0  0
 30 31  1  0  0  0  0
 30 32  2  0  0  0  0
 31 14  2  0  0  0  0
 32 12  1  0  0  0  0
 14 11  1  0  0  0  0
 12 11  2  0  0  0  0
 33 34  2  0  0  0  0
 33 20  1  0  0  0  0
 34 35  1  0  0  0  0
 35 22  2  0  0  0  0
 19 22  1  0  0  0  0
 24 36  1  0  0  0  0
 24 23  2  0  0  0  0
 36 37  2  0  0  0  0
 23 26  1  0  0  0  0
 37 38  1  0  0  0  0
 26 38  2  0  0  0  0
 39 16  1  0  0  0  0
 39 40  2  0  0  0  0
 16 15  2  0  0  0  0
 40 41  1  0  0  0  0
 15 18  1  0  0  0  0
 41 18  2  0  0  0  0
 42 44  1  0  0  0  0
  5 44  1  0  0  0  0
 42 45  1  0  0  0  0
 42 43  2  0  0  0  0
 45 46  2  0  0  0  0
 43 47  1  0  0  0  0
 46 48  1  0  0  0  0
 47 48  2  0  0  0  0
 41 49  1  0  0  0  0
 39 50  1  0  0  0  0
 27 51  1  0  0  0  0
 47 52  1  0  0  0  0
 46 53  1  0  0  0  0
 35 54  1  0  0  0  0
 29 55  1  0  0  0  0
 32 56  1  0  0  0  0
 31 57  1  0  0  0  0
 33 58  1  0  0  0  0
 36 59  1  0  0  0  0
 38 60  1  0  0  0  0
 49 61  1  0  0  0  0
 49 62  1  0  0  0  0
 49 63  1  0  0  0  0
 50 64  1  0  0  0  0
 50 65  1  0  0  0  0
 50 66  1  0  0  0  0
 51 67  1  0  0  0  0
 51 68  1  0  0  0  0
 51 69  1  0  0  0  0
 52 70  1  0  0  0  0
 52 71  1  0  0  0  0
 52 72  1  0  0  0  0
 53 73  1  0  0  0  0
 53 74  1  0  0  0  0
 53 75  1  0  0  0  0
 54 76  1  0  0  0  0
 54 77  1  0  0  0  0
 54 78  1  0  0  0  0
 55 79  1  0  0  0  0
 55 80  1  0  0  0  0
 55 81  1  0  0  0  0
 56 82  1  0  0  0  0
 56 83  1  0  0  0  0
 56 84  1  0  0  0  0
 57 85  1  0  0  0  0
 57 86  1  0  0  0  0
 57 87  1  0  0  0  0
 58 88  1  0  0  0  0
 58 89  1  0  0  0  0
 58 90  1  0  0  0  0
 59 91  1  0  0  0  0
 59 92  1  0  0  0  0
 59 93  1  0  0  0  0
 60 94  1  0  0  0  0
 60 95  1  0  0  0  0
 60 96  1  0  0  0  0
M  STY  8   1 SUP   2 SUP   3 SUP   4 SUP   5 SUP   6 SUP   7 SUP   8 SUP
M  SLB  8   1   1   2   2   3   3   4   4   5   5   6   6   7   7   8   8
M  SAL   1  4  49  61  62  63
M  SBL   1  1  55
M  SMT   1 F3C
M  SDI   1  2   14.8688  -14.2136
M  SAL   2  4  50  64  65  66
M  SBL   2  1  56
M  SMT   2 CF3
M  SDI   2  2   19.3411  -14.3587
M  SAL   3  4  51  67  68  69
M  SBL   3  1  57
M  SMT   3 CF3
M  SDI   3  2   24.2778  -15.5272
M  SAL   4  4  52  70  71  72
M  SBL   4  1  58
M  SMT   4 CF3
M  SDI   4  2   14.9742  -16.9535
M  SAL   5  4  53  73  74  75
M  SBL   5  1  59
M  SMT   5 F3C
M  SDI   5  2   12.6705  -20.9433
M  SAL   6  4  54  76  77  78
M  SBL   6  1  60
M  SMT   6 CF3
M  SDI   6  2   21.8811  -27.1930
M  SAL   7  4  55  79  80  81
M  SBL   7  1  61
M  SMT   7 F3C
M  SDI   7  2   19.4831  -15.5757
M  SAL   8  4  56  82  83  84
M  SBL   8  1  62
M  SMT   8 CF3
M  SDI   8  2   24.1887  -16.9535
M  STY  4   9 SUP  10 SUP  11 SUP  12 SUP
M  SLB  4   9   9  10  10  11  11  12  12
M  SAL   9  4  57  85  86  87
M  SBL   9  1  63
M  SMT   9 CF3
M  SDI   9  2   26.4924  -20.9435
M  SAL  10  4  58  88  89  90
M  SBL  10  1  64
M  SMT  10 CF3
M  SDI  10  2   24.1887  -23.6035
M  SAL  11  4  59  91  92  93
M  SBL  11  1  65
M  SMT  11 CF3
M  SDI  11  2   20.2825  -26.5999
M  SAL  12  4  60  94  95  96
M  SBL  12  1  66
M  SMT  12 F3C
M  SDI  12  2   16.1259  -26.9284
M  END
